# Supplementary material for: Revealing the role of the human blood plasma proteome in obesity using genetic drivers
Source: Nat Commun. 2021 Feb 24;12:1279. doi: 10.1038/s41467-021-21542-4 (PMC7904950; doi:10.1038/s41467-021-21542-4)
Supplement: Supplementary file 4 — Supplementary Data 1 [file 41467_2021_21542_MOESM4_ESM.xlsx]

## Sheet: Sheet1
Supplementary Data 1: KORA descriptive statistics
We provide the study descriptive statistics for the 996 individuals included in this study. We tested whether there were any significant differences (p<0.001) in any of the available phenotypes (sex, age, alcohol consumption, smoking status, physical activity, and blood biomarkers) between the individuals with obesity (BMI>=30) and the normal individuals (BMI<30). The chisq.test was used for cate…
	Overall	Normal/Overweight	Obese	p
		BMI < 30 kg/m2	BMI ≥ 30 kg/m2
Sample Size (n)	996	728	268
Sex Woman (%)	516 (51.8)	380 (52.2)	136 (50.7)	0.738
Age mean(sd)	59.31 (7.81)	59.00 (7.85)	60.13 (7.67)	0.042
BMI (sd)	27.77 (4.58)	25.62 (2.60)	33.61 (3.60)	2.2e-16
Obese (%)	268 (26.9)
BMIcat (%)				2.2e-16
Underweight	1 ( 0.1)	1 ( 0.1)	0 (0.0)
Normal	280 (28.1)	280 (38.5)	0 (0.0)
Overweight	447 (44.9)	447 (61.4)	0 (0.0)
Obese I	195 (19.6)	0 ( 0.0)	195 (72.8)
Obese II&III	73 ( 7.3)	0 ( 0.0)	73 ( 27.2)
Alcohol (gm/day, sd)	15.90 (20.35)	15.77 (19.22)	16.22 (23.17)	0.758
AlcoholCat (%)				0.010
None	270 (27.1)	184 (25.3)	86 ( 32.1)
0-20	399 (40.1)	299 (41.1)	100 ( 37.3)
20-40	191 (19.2)	154 (21.2)	37 ( 13.8)
40-60	89 ( 8.9)	62 ( 8.5)	27 ( 10.1)
60+	47 ( 4.7)	29 ( 4.0)	18 ( 6.7)
SmokingBin (%)				0.138
Current Smoker	148 (14.9)	113 (15.5)	35 ( 13.1)
Ex-Smoker	425 (42.7)	297 (40.8)	128 ( 47.8)
Never	423 (42.5)	318 (43.7)	105 ( 39.2)
Physically Active (%)	620 (62.2)	476 (65.4)	144 ( 53.7)	0.001
PAcat (%)				2.2e-16
>2 hr/wk	280 (28.1)	220 (30.2)	60 ( 22.4)
>1 hr/wk	340 (34.1)	256 (35.2)	84 ( 31.3)
1 hr/wk	112 (11.2)	83 (11.4)	29 ( 10.8)
Almost or no PA	264 (26.5)	169 (23.2)	95 ( 35.4)
