# Supplementary material for: Revealing the role of the human blood plasma proteome in obesity using genetic drivers
Source: Nat Commun. 2021 Feb 24;12:1279. doi: 10.1038/s41467-021-21542-4 (PMC7904950; doi:10.1038/s41467-021-21542-4)
Supplement: Supplementary file 5 — Supplementary Data 2 [file 41467_2021_21542_MOESM5_ESM.xlsx]

## Sheet: Sheet1
Supplementary Data 2: Association of BMI with proteins (simple model).
Association statistics for the association of BMI with proteins in a linear regression model lm(BMI ~ proteins + age + sex). Columns O-AI include the SOMAscan assay v4 annotations version 3.3.2, Column AJ includes information on cross-reactive proteins from Sun et al. (INTERVAL pGWAS study), where a subset of the Somalogic aptamers (SOMAmers) were tested for cross-reactivity with homologous prote…
														SOMAscan Assay v4 Annotations version 3.3.2																					Cross-Reactivity Validation from Sun et. al	Validation from Emilsson et. al
SOMA_SeqID	TargetFullName	EntrezGeneSymbol	UniprotID	Beta_protein	SE_protein	P_protein	Beta_age	SE_age	P_age	Beta_sex	SE_sex	P_sex	N	SomaAnnotation_SeqID	UniProt	Organism	Type	Apparent.Kd..M.	Characterization.Info	Mass.Spec.Confirmation.in.Matrix	Total.CV.Plasma	Total.CV.Serum	UniProt.Full.Name	Uniprot.Short.Names	Uniprot.Alternate.Names	Reactome.Pathways	Subcellular.Locations	Gene.Name.Name	Ensembl.Gene.ID	Entrez.Gene.ID	HGNC.ID	GO.Function.Annotations	GO.Process.Annotations	GO.Component.Annotations	Binding info (INTERVAL)	DDA direct validation (AGES)	Biological.Matrix (DDA)	MRM direct validation (AGES)	Biological.Matrix	Inferred validation Cis.effect (AGES)	Inferred Validation Table.S3 (AGES)	Cis.Trans.effects (AGES)
2575-5_5	Leptin	LEP	P41159	3.78484	0.129343	3.34347e-136	0.031856	0.0135359	0.0187952	-5.31899	0.25801	7.15869e-79	992	NA	NA	NA	NA	NA	NA	NA	NA	NA	NA	NA	NA	NA	NA	NA	NA	NA	NA	NA	NA	NA	NA	LEP	blood serum	LEP	blood serum	NA	LEP	NA
2771-35_2	Insulin-like growth factor-binding protein 1	IGFBP1	P08833	-2.47383	0.128392	1.60439e-70	0.071834	0.0156957	5.32307e-06	0.387159	0.255009	0.129278	992	2771-35	P08833	human	Protein	1.03e-11	Binding was observed with Insulin-like growth factor-binding protein 3 with at least 10x weaker affinity. No binding was observed with Insulin-like growth factor-binding protein 2, Insulin-like growth factor-binding protein 4, Insulin-like growth factor-binding protein 5, Insulin-like growth factor-binding protein 6 or Insulin-like growth factor-binding protein 7.	Plasma	0.059	0.055	Insulin-like growth factor-binding protein 1	IGFBP-1|IGF-binding protein 1|IBP-1	Placental protein 12	R-HSA-381426|R-HSA-8957275|R-HSA-380994|R-HSA-9615017	Secreted	IGFBP1	ENSG00000146678	3484	HGNC:5469	GO:0005520|GO:0005102	NA	GO:0005737|GO:0044444|GO:0005576|GO:0005615|GO:0005794|GO:0043231|GO:0043229|GO:0044424	No binding observed	IGFBP1	Hep-G2 cell cm	IGFBP1	blood serum	IGFBP1	NA	NA
2570-72_5	Insulin-like growth factor-binding protein 2	IGFBP2	P18065	-2.28351	0.127111	1.08198e-62	0.123387	0.0162743	7.81858e-14	-0.790419	0.249916	0.00161042	992	NA	NA	NA	NA	NA	NA	NA	NA	NA	NA	NA	NA	NA	NA	NA	NA	NA	NA	NA	NA	NA	NA	IGFBP2	BICR-6 cell cm	NA	NA	NA	IGFBP2	NA
5140-56_3	Netrin receptor UNC5D	UNC5D	Q6UXZ4	-2.11823	0.135609	2.42504e-49	0.0756489	0.0164897	5.05609e-06	0.215713	0.268322	0.421627	992	NA	NA	NA	NA	NA	NA	NA	NA	NA	NA	NA	NA	NA	NA	NA	NA	NA	NA	NA	NA	NA	No binding observed	NA	NA	NA	NA	UNC5D	NA	NA
4337-49_2	C-reactive protein	CRP	P02741	1.90001	0.132209	1.10382e-42	0.0364944	0.0168829	0.0308869	-1.24756	0.262338	2.27197e-06	992	4337-49	P02741	human	Protein	1.89e-11	No binding was observed with Serum amyloid P-component or Ceruloplasmin.	Plasma	0.095	0.076	C-reactive protein			R-HSA-173623	Secreted	CRP	ENSG00000132693	1401	HGNC:2367	GO:0070405|GO:0001849|GO:0071813|GO:0070325|GO:0046872	NA	GO:0070062|GO:0005576|GO:0005615|GO:1903561	No binding observed	CRP	blood plasma	NA	NA	CRP	CRP	NA
2948-58_2	Growth hormone receptor	GHR	P10912	1.87127	0.13256	2.28073e-41	0.096354	0.0169074	1.58907e-08	-1.21989	0.263014	3.98612e-06	992	2948-58	P10912	human	Protein	2.67e-11	No binding was observed with Prolactin receptor.		0.029	0.059	Growth hormone receptor	GH receptor	Somatotropin receptor	R-HSA-982772|R-HSA-1170546	Cell membrane	GHR	ENSG00000112964	2690	HGNC:4263	GO:0019838|GO:0019900|GO:0017046|GO:0070064|GO:0042803	NA	GO:0005737|GO:0044444|GO:0036464|GO:0005829|GO:0005576|GO:0005615|GO:0070195|GO:0016021|GO:0005887|GO:0043232|GO:0043229|GO:0044424|GO:0030529|GO:0031226|GO:0044459|GO:0043235|GO:0035770	No binding observed	NA	NA	NA	NA	GHR	NA	NA
3344-60_4	Antithrombin-III	SERPINC1	P01008	-1.90127	0.135452	5.84895e-41	0.0107879	0.0172955	0.532942	-0.787455	0.262893	0.00280951	992	3344-60	P01008	human	Protein	2.4e-11	No binding was observed with Squamous cell carcinoma antigen 1.	Plasma	0.077	0.084	Antithrombin-III	ATIII	Serpin C1	R-HSA-381426|R-HSA-8957275|R-HSA-140837|R-HSA-140875	Secreted, extracellular space	SERPINC1	ENSG00000117601	462	HGNC:775	GO:0061135|GO:0008201|GO:0030414|GO:0002020	NA	GO:0072562|GO:0070062|GO:0005576|GO:0005615|GO:1903561	No binding observed	SERPINC1	blood plasma	NA	NA	NA	NA	NA
4929-55_1	Sex hormone-binding globulin	SHBG	P04278	-1.92746	0.139266	5.83765e-40	0.0861685	0.016894	4.05631e-07	0.300576	0.278499	0.28073	992	4929-55	P04278	human	Protein	4.04e-12	No closely related human proteins were available for specificity testing.	Plasma	0.048	0.043	Sex hormone-binding globulin	SHBG	Sex steroid-binding protein|Testosterone-estrogen-binding globulin|Testosterone-estradiol-binding globulin|Testis-specific androgen-binding protein		Secreted	SHBG	ENSG00000129214	6462	HGNC:10839	GO:0005497|GO:0005496	NA	GO:0070062|GO:0005576|GO:1903561	NA	SHBG	blood plasma	NA	NA	SHBG	NA	SHBG
3235-50_2	WAP, Kazal, immunoglobulin, Kunitz and NTR domain-containing protein 2	WFIKKN2	Q8TEU8	-1.82521	0.134096	8.30049e-39	0.0759223	0.0168984	7.85351e-06	-0.340405	0.267799	0.203984	992	3235-50	Q8TEU8	human	Protein	6.54e-12	No binding was observed with WAP, kazal, immunoglobulin, kunitz and NTR domain-containing protein 1.		0.046	0.037	WAP, Kazal, immunoglobulin, Kunitz and NTR domain-containing protein 2		WFIKKN-related protein|Growth and differentiation factor-associated serum protein 1|WAP, follistatin, immunoglobulin, Kunitz and NTR domain-containing-related protein		Secreted	WFIKKN2	ENSG00000173714	124857	HGNC:30916	GO:0061135|GO:0030414	NA	GO:0005576	No binding observed	NA	NA	WFIKKN2	blood serum	WFIKKN2	NA	WFIKKN2
4498-62_2	Neural cell adhesion molecule 1, 120 kDa isoform	NCAM1	P13591	-1.76794	0.133039	3.31128e-37	0.0663704	0.0169519	9.64979e-05	-1.27939	0.265993	1.74436e-06	992	4498-62	P13591	human	Protein	1.29e-11	Binding was observed with Neural cell adhesion molecule 1 with similar affinity.		0.036	0.032	Neural cell adhesion molecule 1	NCAM-1|N-CAM-1		R-HSA-877300|R-HSA-3000178|R-HSA-5673001|R-HSA-419037|R-HSA-375165|R-HSA-445144	Cell membrane	NCAM1	ENSG00000149294	4684	HGNC:7656	GO:0042802|GO:0005088|GO:0001618	NA	GO:0031225|GO:0098588|GO:0005737|GO:0044444|GO:0005829|GO:0009897|GO:0070062|GO:1903561|GO:0005794|GO:0044431|GO:0000139|GO:0098791|GO:0016021|GO:0043231|GO:0043229|GO:0044446|GO:0044424|GO:0016020|GO:0031984|GO:0044459	Comparable binding observed	NCAM1	blood serum	NA	NA	NCAM1	NA	NA
5000-52_1	Galectin-3-binding protein	LGALS3BP	Q08380	1.71962	0.133275	2.52851e-35	0.0494995	0.0170867	0.00385071	-0.888831	0.266104	0.0008685	992	5000-52	Q08380	human	Protein	3.05e-10	No closely related human proteins were available for specificity testing.		0.054	0.05	Galectin-3-binding protein		Basement membrane autoantigen p105|Lectin galactoside-binding soluble 3-binding protein|Mac-2-binding protein|Tumor-associated antigen 90K	R-HSA-114608	Secreted, extracellular space, extracellular matrix|Secreted	LGALS3BP	ENSG00000108679	3959	HGNC:6564	GO:0005044	NA	GO:0072562|GO:0005737|GO:0044444|GO:0060205|GO:0044433|GO:0070062|GO:0005576|GO:0005615|GO:1903561|GO:0043229|GO:0070013|GO:0044446|GO:0044424|GO:0097708|GO:0016020|GO:0042827|GO:0005578|GO:0030141|GO:0034774|GO:0031983	NA	NA	NA	NA	NA	LGALS3BP	NA	NA
2925-9_1	Plasminogen activator inhibitor 1	SERPINE1	P05121	1.71151	0.132957	3.53468e-35	0.0676963	0.0170309	7.55134e-05	-0.838718	0.266302	0.0016844	992	2925-9	P05121	human	Protein	1.17e-11	No binding was observed with Alpha-1-antitrypsin or Glia-derived nexin.		0.048	0.055	Plasminogen activator inhibitor 1	PAI|PAI-1	Endothelial plasminogen activator inhibitor|Serpin E1	R-HSA-1368108|R-HSA-75205|R-HSA-2173796|R-HSA-3000178|R-HSA-114608	Secreted	SERPINE1	ENSG00000106366	5054	HGNC:8583	GO:0061135|GO:0030414|GO:0002020|GO:0005102	NA	GO:0005737|GO:0044444|GO:0060205|GO:0044433|GO:0070062|GO:0031012|GO:0005576|GO:0005615|GO:1903561|GO:0043229|GO:0070013|GO:0044446|GO:0044424|GO:0097708|GO:0031091|GO:0030141|GO:0034774|GO:0031983	No binding observed	NA	NA	NA	NA	SERPINE1	SERPINE1	NA
3590-8_3	Complement C1s subcomponent	C1S	P09871	1.68432	0.134243	1.27184e-33	0.0562688	0.0171185	0.00104809	-0.631652	0.268365	0.0187815	992	NA	NA	NA	NA	NA	NA	NA	NA	NA	NA	NA	NA	NA	NA	NA	NA	NA	NA	NA	NA	NA	NA	C1S	blood plasma	NA	NA	NA	NA	C1S
2212-69_1	Tissue-type plasminogen activator	PLAT	P00750	1.77222	0.141451	1.54593e-33	0.0176022	0.0175657	0.316551	-0.117709	0.275452	0.669231	992	2212-69	P00750	human	Protein	3.82e-11	No binding was observed with Urokinase plasminogen activator surface receptor or Urokinase-type plasminogen activator.		0.125	0.081	Tissue-type plasminogen activator	tPA|t-plasminogen activator|t-PA		R-HSA-75205|R-HSA-186797	Secreted, extracellular space	PLAT	ENSG00000104368	5327	HGNC:9051	GO:0001948|GO:0070011|GO:0051219|GO:0005102|GO:0008236	NA	GO:0045177|GO:0005737|GO:0044444|GO:0070062|GO:0005576|GO:0005615|GO:1903561|GO:0043229|GO:0044424|GO:0097708|GO:0030141	No binding observed	NA	NA	NA	NA	PLAT	NA	NA
4159-130_1	Complement factor H	CFH	P08603	1.65907	0.134397	1.13718e-32	0.0610876	0.0171393	0.000382394	-0.666887	0.268724	0.0132413	992	4159-130	P08603	human	Protein	5.09e-12	No binding was observed with Complement factor H-related protein 5, Complement factor B or Complement factor I.	Plasma	0.062	0.068	Complement factor H		H factor 1	R-HSA-977606	Secreted	CFH	ENSG00000000971	3075	HGNC:4883	GO:0043395|GO:0008201|GO:0043394	NA	GO:0072562|GO:0070062|GO:0005576|GO:0005615|GO:1903561	No binding observed	CFH	blood plasma	NA	NA	CFH	NA	CFH
2999-6_2	Limbic system-associated membrane protein	LSAMP	Q13449	-1.7627	0.148437	1.66602e-30	0.074596	0.0172239	1.63547e-05	0.521002	0.296479	0.0791758	992	2999-6	Q13449	human	Protein	4.57e-11	No binding was observed with Neurotrimin, Opioid-binding protein/cell adhesion molecule or Neuronal growth regulator 1.		0.036	0.035	Limbic system-associated membrane protein	LSAMP	IgLON family member 3	R-HSA-163125	Cell membrane	LSAMP	ENSG00000185565	4045	HGNC:6705		NA	GO:0031225|GO:0005576	No binding observed	NA	NA	NA	NA	LSAMP	NA	NA
3607-71_1	Dickkopf-related protein 3	DKK3	Q9UBP4	-1.58558	0.138527	1.39955e-28	0.111668	0.0177044	4.26786e-10	-1.01148	0.270258	0.000192538	992	3607-71	Q9UBP4	human	Protein	3.38e-11	No binding was observed with Dickkopf-related protein 2, Dickkopf-like protein 1 or Dickkopf-related protein 1.	Plasma	0.057	0.08	Dickkopf-related protein 3	hDkk-3|Dkk-3|Dickkopf-3			Secreted	DKK3	ENSG00000050165	27122	HGNC:2893		NA	GO:0005615	No binding observed	DKK3	BICR-6 cell cm	DKK3	blood serum	DKK3	NA	NA
2991-9_2	Interleukin-1 receptor type 1	IL1R1	P14778	-1.56075	0.136467	1.53658e-28	0.0818837	0.017335	2.65077e-06	-1.20973	0.271133	9.05949e-06	992	2991-9	P14778	human	Protein	3.58e-12	Binding was observed with Interleukin-1 receptor-like 2 with at least 10x weaker affinity. No binding was observed with X-linked interleukin-1 receptor accessory protein-like 2 or Interleukin-1 receptor-like 1.		0.069	0.063	Interleukin-1 receptor type 1	IL-1RT1|IL-1R-1|IL-1RT-1	p80|CD121 antigen-like family member A|Interleukin-1 receptor alpha|Interleukin-1 receptor type I	R-HSA-6783783|R-HSA-9020702	Membrane|Cell membrane|Secreted	IL1R1	ENSG00000115594	3554	HGNC:5993	GO:0070851|GO:0019966|GO:0002020	NA	GO:0005576|GO:0016021|GO:0005887|GO:0043231|GO:0043229|GO:0044424|GO:0031226|GO:0016020|GO:0044459	No binding observed	NA	NA	NA	NA	IL1R1	NA	NA
2837-3_2	Hepatocyte growth factor receptor	MET	P08581	-1.53896	0.13553	3.52435e-28	0.0614328	0.0173182	0.000407405	-0.777496	0.270938	0.0041966	992	2837-3	P08581	human	Protein	2.43e-12	No binding was observed with Macrophage-stimulating protein receptor.		0.056	0.047	Hepatocyte growth factor receptor	HGF receptor	Scatter factor receptor|Proto-oncogene c-Met|HGF/SF receptor|Tyrosine-protein kinase Met	R-HSA-6807004|R-HSA-5673001|R-HSA-8875555|R-HSA-8875513|R-HSA-6806942|R-HSA-2219530|R-HSA-6811558|R-HSA-8865999|R-HSA-8851907|R-HSA-8875360|R-HSA-8851805|R-HSA-416550|R-HSA-9022699|R-HSA-8874081|R-HSA-8875656|R-HSA-1257604|R-HSA-8875791	Membrane	MET	ENSG00000105976	4233	HGNC:7029	GO:0016301|GO:0000166|GO:0019902|GO:0016773|GO:0017076|GO:0035639|GO:0032555|GO:0005088|GO:0032553|GO:0019199	NA	GO:0009925|GO:0016323|GO:0005576|GO:0016021|GO:0005887|GO:0005622|GO:0031226|GO:0044459|GO:0098590	No binding observed	NA	NA	MET	NA	MET	NA	MET
3461-58_1	Brevican core protein	BCAN	Q96GW7	-1.49448	0.138097	7.07717e-26	0.0492687	0.0174876	0.00493823	-0.558457	0.27441	0.0421043	992	3461-58	Q96GW7	human	Protein	4.36e-12	No binding was observed with Aggrecan core protein or Neurocan core protein.		0.06	0.046	Brevican core protein		Brain-enriched hyaluronan-binding protein|Chondroitin sulfate proteoglycan 7	R-HSA-3595174|R-HSA-2022923|R-HSA-3560801|R-HSA-3000178|R-HSA-1474228|R-HSA-3595172|R-HSA-3560783|R-HSA-4420332|R-HSA-2022870|R-HSA-2024101|R-HSA-3595177|R-HSA-1971475	Secreted, extracellular space, extracellular matrix	BCAN	ENSG00000132692	63827	HGNC:23059	GO:0031406|GO:0005201|GO:0005540	NA	GO:0031225|GO:0005737|GO:0044444|GO:0005576|GO:0005794|GO:0044431|GO:0005796|GO:0043231|GO:0043229|GO:0070013|GO:0044446|GO:0044424|GO:0005578|GO:0005775|GO:0044437|GO:0005773	No binding observed	NA	NA	NA	NA	BCAN	NA	NA
3314-74_2	GDNF family receptor alpha-1	GFRA1	P56159	1.46741	0.138088	4.69565e-25	0.0393963	0.0176422	0.0257661	-0.793459	0.272864	0.00371984	992	3314-74	P56159	human	Protein	1.52e-12	No binding was observed with GDNF family receptor alpha-3 or GDNF family receptor alpha-2.		0.03	0.028	GDNF family receptor alpha-1	GDNFR-alpha-1|GDNF receptor alpha-1|GFR-alpha-1	RET ligand 1|TGF-beta-related neurotrophic factor receptor 1	R-HSA-419037|R-HSA-8853659|R-HSA-5673001	Cell membrane	GFRA1	ENSG00000151892	2674	HGNC:4243	GO:0005088|GO:0005102	NA	GO:0031225|GO:0070062|GO:1903561|GO:0005622	No binding observed	NA	NA	NA	NA	GFRA1	NA	NA
3554-24_1	Adiponectin	ADIPOQ	Q15848	-1.61475	0.153226	1.09557e-24	0.0798622	0.0174828	5.54225e-06	0.50352	0.305927	0.100105	992	3554-24	Q15848	human	Protein	3.62e-11	No binding was observed with Complement C1q and tumor necrosis factor-related protein 9A.	Plasma	0.091	0.079	Adiponectin		30 kDa adipocyte complement-related protein|Adipocyte complement-related 30 kDa protein|Adipocyte, C1q and collagen domain-containing protein|Gelatin-binding protein|Adipose most abundant gene transcript 1 protein	R-HSA-163680|R-HSA-381340	Secreted	ADIPOQ	ENSG00000181092	9370	HGNC:13633	GO:0031406|GO:0005125|GO:0005179|GO:0042802|GO:0042803|GO:0005102|GO:0033691	NA	GO:0005581|GO:0005737|GO:0044444|GO:0005783|GO:0070062|GO:0005576|GO:0005615|GO:1903561|GO:0043231|GO:0043229|GO:0044424	No binding observed	ADIPOQ	blood plasma	ADIPOQ	blood serum	ADIPOQ	ADIPOQ	ADIPOQ
5107-7_2	Neurogenic locus notch homolog protein 1	NOTCH1	P46531	-1.4154	0.13774	1.31479e-23	0.0552149	0.0175365	0.00168978	-0.75916	0.274018	0.00570206	992	5107-7	P46531	human	Protein	2.38e-12	No binding was observed with Neurogenic locus notch homolog protein 2, Neurogenic locus notch homolog protein 3, Thrombospondin-4, Protein jagged-2 or Delta-like protein 1.		0.04	0.034	Neurogenic locus notch homolog protein 1	hN1|Notch 1	Translocation-associated notch protein TAN-1	R-HSA-210744|R-HSA-9013695|R-HSA-2660826|R-HSA-2894862|R-HSA-2644606|R-HSA-2644607|R-HSA-1912399|R-HSA-1912420|R-HSA-5083630|R-HSA-1912408|R-HSA-350054|R-HSA-8941856|R-HSA-2122948|R-HSA-2691232|R-HSA-2122947|R-HSA-9013508	Cell membrane	NOTCH1	ENSG00000148400	4851	HGNC:7881	GO:0031490|GO:0019899|GO:0046872|GO:0005112|GO:0046982|GO:0001067|GO:0001191	NA	GO:0001669|GO:0005912|GO:0016324|GO:0098588|GO:0005737|GO:0044444|GO:0005829|GO:0005783|GO:0005789|GO:0044432|GO:0098827|GO:0005576|GO:0005794|GO:0044431|GO:0000139|GO:0098791|GO:0016021|GO:0043231|GO:0043229|GO:0070013|GO:0044446|GO:0044424|GO:0097708|GO:0002193|GO:0031981|GO:0042175|GO:0044428|GO:0005654|GO:0005634|GO:0031984|GO:0044459|GO:0098590|GO:0043235|GO:0030141	No binding observed	NA	NA	NA	NA	NA	NA	NA
3343-1_4	Aminoacylase-1	ACY1	Q03154	1.47068	0.147789	2.65362e-22	0.0781216	0.017572	9.74407e-06	0.140638	0.295572	0.63431	992	3343-1	Q03154	human	Protein	5.6e-12	No closely related human proteins were available for specificity testing.	Plasma	0.033	0.034	Aminoacylase-1	ACY-1	N-acyl-L-amino-acid amidohydrolase	R-HSA-5423646|R-HSA-5579007	Cytoplasm	ACY1	ENSG00000114786	95	HGNC:177	GO:0016811|GO:0042802|GO:0046872|GO:0070011	NA	GO:0005737|GO:0044444|GO:0005829|GO:0070062|GO:1903561|GO:0044424	NA	ACY1	CL-40 cell lysate	ACY1	blood serum	NA	NA	NA
2630-12_2	Interleukin-1 Receptor accessory protein	IL1RAP	Q9NPH3	-1.40377	0.141182	2.85989e-22	0.0530092	0.0176112	0.00267879	-0.337618	0.281197	0.230174	992	NA	NA	NA	NA	NA	NA	NA	NA	NA	NA	NA	NA	NA	NA	NA	NA	NA	NA	NA	NA	NA	No binding observed	IL1RAP	blood plasma	NA	NA	IL1RAP	NA	NA
4880-21_1	Growth/differentiation factor 2	GDF2	Q9UK05	-1.36874	0.141424	3.12625e-21	0.0615513	0.0176002	0.000491025	-0.363433	0.281625	0.197183	992	4880-21	Q9UK05	human	Protein	5.95e-12	No binding was observed with Bone morphogenetic protein 10.		0.03	0.022	Growth/differentiation factor 2	GDF-2	Bone morphogenetic protein 9	R-HSA-201451	Secreted	GDF2	ENSG00000128802	2658	HGNC:4217	GO:0005125|GO:0005126|GO:0008083	NA	GO:0005623|GO:0070062|GO:0005615|GO:1903561	No binding observed	NA	NA	NA	NA	NA	NA	NA
2474-54_5	Serum amyloid P-component	APCS	P02743	1.45964	0.154728	2.7208e-20	0.0763739	0.0176462	1.65669e-05	0.365223	0.309115	0.237683	992	2474-54	P02743	human	Protein	7.87e-12	No binding was observed with C-reactive protein or Ceruloplasmin.	Plasma	0.078	0.082	Serum amyloid P-component	SAP	9.5S alpha-1-glycoprotein	R-HSA-977225	Secreted	APCS	ENSG00000132703	325	HGNC:584	GO:0001849|GO:0046872|GO:0051082|GO:0046790	NA	GO:0072562|GO:0070062|GO:0005576|GO:0005615|GO:1903561|GO:0043231|GO:0043229|GO:0044424|GO:0005634	No binding observed	APCS	blood plasma	NA	NA	APCS	NA	NA
2567-5_6	Complement factor I	CFI	P05156	1.28891	0.138238	7.07848e-20	0.0658913	0.0176434	0.000198704	-1.20498	0.276945	1.49569e-05	992	2567-5	P05156	human	Protein	8.09e-13	No closely related human proteins were available for specificity testing.	Plasma	0.079	0.08	Complement factor I		C3B/C4B inactivator	R-HSA-977606	Secreted, extracellular space|Secreted	CFI	ENSG00000205403	3426	HGNC:5394	GO:0046872|GO:0070011|GO:0005044|GO:0008236	NA	GO:0070062|GO:0005576|GO:0005615|GO:1903561|GO:0016020	NA	CFI	blood plasma	NA	NA	CFI	NA	NA
2687-2_1	Melanoma-derived growth regulatory protein	MIA	Q16674	-1.24985	0.138366	8.53202e-19	0.0713714	0.017689	5.88502e-05	-1.10738	0.276857	6.81e-05	992	2687-2	Q16674	human	Protein	1.74e-12	No binding was observed with Otoraplin.		0.03	0.032	Melanoma-derived growth regulatory protein		Melanoma inhibitory activity protein		Secreted	MIA	ENSG00000261857	8190	HGNC:7076	GO:0008083	NA	GO:0005615	No binding observed	MIA	A-204 cell cm	NA	NA	MIA	NA	NA
5028-59_1	Scavenger receptor cysteine-rich type 1 protein M130	CD163	Q86VB7	1.2587	0.139513	9.34658e-19	0.0468837	0.017844	0.00873611	-0.803273	0.276929	0.00380614	992	5028-59	Q86VB7	human	Protein	4.55e-11	No binding was observed with Enteropeptidase, CD6, Galectin-3-binding protein, Complement factor I, Macrophage scavenger receptor types I and II, CD5 antigen-like or Lysyl oxidase homolog 2.		0.026	0.025	Scavenger receptor cysteine-rich type 1 protein M130		Hemoglobin scavenger receptor	R-HSA-2168880	Secreted	CD163	ENSG00000177575	9332	HGNC:1631	GO:0005044	NA	GO:0098588|GO:0005737|GO:0044444|GO:0030659|GO:0044433|GO:0030666|GO:0009897|GO:0005576|GO:0016021|GO:0005887|GO:0043229|GO:0044446|GO:0044424|GO:0097708|GO:0031226|GO:0044459|GO:0012506	No binding observed	CD163	blood serum	NA	NA	NA	NA	NA
2475-1_3	Mast/stem cell growth factor receptor Kit	KIT	P10721	-1.3096	0.146398	1.7806e-18	0.0138911	0.0187102	0.458	-0.825939	0.276968	0.002933	992	2475-1	P10721	human	Protein	1.68e-12	No binding was observed with Vascular endothelial growth factor receptor 1, Vascular endothelial growth factor receptor 2, Vascular endothelial growth factor receptor 3, Macrophage colony-stimulating factor 1 receptor, Platelet-derived growth factor receptor beta or Receptor-type tyrosine-protein kinase FLT3.		0.102	0.07	Mast/stem cell growth factor receptor Kit	SCFR	v-kit Hardy-Zuckerman 4 feline sarcoma viral oncogene homolog|Proto-oncogene c-Kit|Piebald trait protein|p145 c-kit|Tyrosine-protein kinase Kit	R-HSA-1433559|R-HSA-5673001|R-HSA-6811558|R-HSA-1433557|R-HSA-8866910|R-HSA-2219530|R-HSA-1257604	Cell membrane	KIT	ENSG00000157404	3815	HGNC:6342	GO:0016301|GO:0046872|GO:0000166|GO:0016773|GO:0002020|GO:0042803|GO:0017076|GO:0035639|GO:0032555|GO:0005088|GO:0032553|GO:0004716|GO:0019199	NA	GO:0001669|GO:0005911|GO:0005737|GO:0044444|GO:0098562|GO:0009898|GO:0009897|GO:0005615|GO:0016021|GO:0043231|GO:0043229|GO:0044424|GO:0097708|GO:0044459|GO:0030141|GO:0005773	No binding observed	KIT	NA	NA	NA	NA	NA	NA
3601-54_3	Neural cell adhesion molecule L1-like protein	CHL1	O00533	-1.23777	0.139195	2.77677e-18	0.0681656	0.0177063	0.000125784	-0.813599	0.277173	0.0034086	992	NA	NA	NA	NA	NA	NA	NA	NA	NA	NA	NA	NA	NA	NA	NA	NA	NA	NA	NA	NA	NA	No binding observed	CHL1	blood serum	NA	NA	CHL1	NA	NA
2677-1_1	Epidermal growth factor receptor	EGFR	P00533	-1.29186	0.145868	3.7469e-18	0.0192434	0.0185536	0.299906	-0.84501	0.277073	0.00235091	992	2677-1	P00533	human	Protein	6.97e-12	Binding was observed with Receptor tyrosine-protein kinase erbB-3 with at least 10x weaker affinity. No binding was observed with Receptor tyrosine-protein kinase erbB-2 or Receptor tyrosine-protein kinase erbB-4.		0.034	0.028	Epidermal growth factor receptor		Proto-oncogene c-ErbB-1|Receptor tyrosine-protein kinase erbB-1	R-HSA-180336|R-HSA-179812|R-HSA-5673001|R-HSA-6785631|R-HSA-9634638|R-HSA-2219530|R-HSA-212718|R-HSA-8856828|R-HSA-445144|R-HSA-1251932|R-HSA-8847993|R-HSA-9009391|R-HSA-6811558|R-HSA-177929|R-HSA-1236382|R-HSA-5637810|R-HSA-1963642|R-HSA-8857538|R-HSA-9013507|R-HSA-5638303|R-HSA-1227986|R-HSA-8863795|R-HSA-180292|R-HSA-1257604|R-HSA-1963640|R-HSA-182971|R-HSA-1236394|R-HSA-8856825|R-HSA-8866910|…	Endoplasmic reticulum membrane|Nucleus membrane|Endosome|Nucleus|Endosome membrane|Cell membrane|Golgi apparatus membrane	EGFR	ENSG00000146648	1956	HGNC:3236	GO:0003779|GO:0051015|GO:0045296|GO:0005516|GO:0003682|GO:0019899|GO:0048408|GO:0001948|GO:0042802|GO:0005178|GO:0016301|GO:0019900|GO:0000166|GO:0019902|GO:0016773|GO:0046982|GO:0017076|GO:0035639|GO:0032555|GO:0005088|GO:0032553|GO:0004716|GO:0019199|GO:0044389	NA	GO:0016324|GO:0016323|GO:0098588|GO:0005924|GO:0030665|GO:0030662|GO:0005737|GO:0044444|GO:0030659|GO:0044433|GO:0005769|GO:0031901|GO:0005783|GO:0005789|GO:0044432|GO:0098827|GO:0044440|GO:0005768|GO:0010008|GO:0005615|GO:0005794|GO:0044431|GO:0000139|GO:0098791|GO:0016021|GO:0043231|GO:0043229|GO:0070013|GO:0044446|GO:0044424|GO:0097708|GO:0005770|GO:0016020|GO:0098857|GO:0045121|GO:0097489|GO:…	No binding observed	NA	NA	EGFR	MDA-MB-468 cell lysate	NA	NA	NA
3805-16_2	Endothelial cell-specific molecule 1	ESM1	Q9NQ30	-1.22803	0.139177	4.91972e-18	0.0863854	0.017836	1.48069e-06	-1.00832	0.276907	0.000285224	992	3805-16	Q9NQ30	human	Protein	1.41e-11	No closely related human proteins were available for specificity testing.		0.04	0.025	Endothelial cell-specific molecule 1	ESM-1			Secreted	ESM1	ENSG00000164283	11082	HGNC:3466	GO:0070851|GO:0005520|GO:0005178	NA	GO:0005576	NA	NA	NA	NA	NA	ESM1	NA	NA
3009-3_2	Transforming growth factor beta receptor type 3	TGFBR3	Q03167	-1.21743	0.138873	7.87817e-18	0.0705568	0.0177267	7.38605e-05	-0.858389	0.277216	0.00201345	992	3009-3	Q03167	human	Protein	4.44e-12	No binding was observed with Endoglin.		0.044	0.038	Transforming growth factor beta receptor type 3	TGF-beta receptor type 3|TGFR-3	Transforming growth factor beta receptor III|Betaglycan		Secreted, extracellular space|Cell membrane|Secreted	TGFBR3	ENSG00000069702	7049	HGNC:11774	GO:0048185|GO:0005126|GO:0005539|GO:0008201|GO:0016301|GO:0030165|GO:0016773|GO:0046332|GO:0050431|GO:0019199	NA	GO:0005737|GO:0009897|GO:0070062|GO:0005615|GO:1903561|GO:0034673|GO:0016021|GO:0005887|GO:0044424|GO:0031226|GO:0044459|GO:0098797|GO:0005578|GO:0043235	No binding observed	NA	NA	NA	NA	NA	NA	NA
4160-49_1	72 kDa type IV collagenase	MMP2	P08253	-1.20129	0.138655	1.82781e-17	0.0634319	0.017748	0.000368446	-0.987534	0.277232	0.000385355	992	4160-49	P08253	human	Protein	1.42e-11	No binding was observed with Matrix metalloproteinase-9, Stromelysin-1 or Collagenase 3.		0.04	0.034	72 kDa type IV collagenase		Matrix metalloproteinase-2|TBE-1|72 kDa gelatinase|Gelatinase A	R-HSA-3928665|R-HSA-1442490|R-HSA-381426|R-HSA-6785807|R-HSA-9009391|R-HSA-1474228|R-HSA-1592389	Membrane|Secreted, extracellular space, extracellular matrix|Nucleus	MMP2	ENSG00000087245	4313	HGNC:7166	GO:0046872|GO:0070011|GO:0008236	NA	GO:0043292|GO:0044449|GO:0005737|GO:0044444|GO:0031012|GO:0005576|GO:0005615|GO:0043231|GO:0043232|GO:0043229|GO:0044424|GO:0005739|GO:0005634|GO:0005578|GO:0030017	No binding observed	NA	NA	NA	NA	NA	NA	NA
5036-50_1	Tumor necrosis factor-inducible gene 6 protein	TNFAIP6	P98066	-1.21178	0.13994	1.89772e-17	0.0563626	0.0177926	0.00158319	-1.22942	0.27898	1.16298e-05	992	5036-50	P98066	human	Protein	1.62e-12	No closely related human proteins were available for specificity testing.		0.056	0.055	Tumor necrosis factor-inducible gene 6 protein		TNF-stimulated gene 6 protein|Hyaluronate-binding protein|Tumor necrosis factor alpha-induced protein 6	R-HSA-6798695		TNFAIP6	ENSG00000123610	7130	HGNC:11898	GO:0031406|GO:0005540	NA	GO:0005737|GO:0044444|GO:0044433|GO:0005576|GO:0005615|GO:0101002|GO:1904813|GO:0043229|GO:0070013|GO:0044446|GO:0044424|GO:0097708|GO:0030141|GO:0070820|GO:1904724	NA	NA	NA	NA	NA	TNFAIP6	NA	NA
3026-5_2	Calpastatin	CAST	P20810	-1.2332	0.146523	1.34389e-16	0.0645345	0.01778	0.000298351	-0.18059	0.292745	0.537452	992	3026-5	P20810	human	Protein	1.8e-10	No closely related human proteins were available for specificity testing.		0.03	0.023	Calpastatin		Sperm BS-17 component|Calpain inhibitor	R-HSA-8862803|R-HSA-1474228		CAST	ENSG00000153113	831	HGNC:1515	GO:0045296|GO:0061135|GO:0030414	NA	GO:0005737|GO:0044444|GO:0005829|GO:0005783|GO:0043231|GO:0043229|GO:0044424|GO:0016020	NA	NA	NA	NA	NA	NA	NA	NA
2982-82_2	Galectin-4	LGALS4	P56470	1.17763	0.141026	2.26803e-16	0.0439688	0.0180189	0.0148554	-0.800342	0.278554	0.00414995	992	2982-82	P56470	human	Protein	2.27e-12	No binding was observed with Galectin-8 or Galectin-9.		0.045	0.026	Galectin-4	Gal-4	Antigen NY-CO-27|L-36 lactose-binding protein|Lactose-binding lectin 4			LGALS4	ENSG00000171747	3960	HGNC:6565	GO:0016936	NA	GO:0005737|GO:0044444|GO:0005829|GO:0005615|GO:0044424	No binding observed	NA	NA	NA	NA	LGALS4	NA	NA
5008-51_1	Superoxide dismutase [Mn], mitochondrial	SOD2	P04179	-1.19927	0.143651	2.30315e-16	0.0376314	0.0181569	0.0384706	-0.568689	0.281811	0.0438618	992	5008-51	P04179	human	Protein	8.25e-11	No binding was observed with Superoxide dismutase [Cu-Zn].		0.094	0.048	Superoxide dismutase [Mn], mitochondrial			R-HSA-8950505|R-HSA-8862803|R-HSA-3299685|R-HSA-2151201|R-HSA-9615017	Mitochondrion matrix	SOD2	ENSG00000112096	6648	HGNC:11180	GO:0042802|GO:0046872	NA	GO:0005737|GO:0044444|GO:0070062|GO:1903561|GO:0043231|GO:0043229|GO:0070013|GO:0044446|GO:0044424|GO:0044429|GO:0005739	No binding observed	NA	NA	NA	NA	NA	NA	NA
5105-2_3	Reticulon-4 receptor	RTN4R	Q9BZR6	1.16971	0.140662	2.98287e-16	0.0570838	0.0178389	0.00141804	-0.618458	0.280978	0.0279594	992	5105-2	Q9BZR6	human	Protein	1.39e-11	No closely related human proteins were available for specificity testing.	Plasma	0.035	0.034	Reticulon-4 receptor		Nogo-66 receptor|Nogo receptor	R-HSA-193634	Cell projection, axon|Cell membrane|Cell projection, dendrite|Membrane raft|Perikaryon	RTN4R	ENSG00000040608	65078	HGNC:18601	GO:0031406|GO:0097001|GO:0035374|GO:0035594|GO:0043208|GO:0008201|GO:0019210|GO:0038131|GO:0019887	NA	GO:0031225|GO:0046658|GO:0044295|GO:0030424|GO:0033267|GO:0044463|GO:0005737|GO:0044444|GO:0030425|GO:0043198|GO:0005783|GO:0009897|GO:0070062|GO:1903561|GO:0030426|GO:0016021|GO:0005887|GO:0043231|GO:0043229|GO:0044424|GO:0031233|GO:0031226|GO:0098857|GO:0045121|GO:0043025|GO:0043005|GO:0043204|GO:0120025|GO:0120038|GO:0044459|GO:0036477	NA	NA	NA	NA	NA	RTN4R	NA	NA
3220-40_2	Proto-oncogene tyrosine-protein kinase receptor Ret	RET	P07949	1.14852	0.140951	1.10378e-15	0.0930778	0.0180721	3.13515e-07	-1.00253	0.278397	0.000332571	992	3220-40	P07949	human	Protein	6.66e-12	No binding was observed with Fibroblast growth factor receptor 2, Fibroblast growth factor receptor 3, Fibroblast growth factor receptor 1, Fibroblast growth factor receptor 4 or Vascular endothelial growth factor receptor 2.	Plasma	0.037	0.035	Proto-oncogene tyrosine-protein kinase receptor Ret		Proto-oncogene c-Ret|Cadherin family member 12	R-HSA-8853659|R-HSA-5673001	Cell membrane|Endosome membrane	RET	ENSG00000165731	5979	HGNC:9967	GO:0016301|GO:0046872|GO:0000166|GO:0016773|GO:0017076|GO:0035639|GO:0032555|GO:0005088|GO:0032553|GO:0019199	NA	GO:0030424|GO:0098588|GO:0005737|GO:0044444|GO:0044433|GO:0005829|GO:0030425|GO:0005769|GO:0044440|GO:0005768|GO:0010008|GO:0016021|GO:0005887|GO:0043231|GO:0043229|GO:0044446|GO:0044424|GO:0097708|GO:0031226|GO:0098857|GO:0045121|GO:0043025|GO:0043005|GO:0120025|GO:0044459|GO:0098797|GO:0043235|GO:0036477	No binding observed	NA	NA	NA	NA	RET	NA	NA
2797-56_2	Apolipoprotein B	APOB	P04114	-1.11246	0.140161	5.57738e-15	0.061191	0.0178624	0.000638393	-1.15526	0.279891	3.97466e-05	992	2797-56	P04114	human	Protein	1.24e-11	No binding was observed with Very Low Density Lipoprotein or HDL.		0.115	0.093	Apolipoprotein B-100	Apo B-100		R-HSA-381426|R-HSA-8957275|R-HSA-8964046|R-HSA-975634|R-HSA-8964038|R-HSA-8964026|R-HSA-432142|R-HSA-8856825|R-HSA-3000484|R-HSA-5686938|R-HSA-8963901|R-HSA-3000480|R-HSA-202733|R-HSA-8856828|R-HSA-3000471|R-HSA-8963888|R-HSA-3000497|R-HSA-8866423|R-HSA-8964041	Secreted|Cytoplasm	APOB	ENSG00000084674	338	HGNC:603	GO:0008201|GO:0035473|GO:0070325|GO:0005543|GO:0015248	NA	GO:0098588|GO:0042627|GO:0034360|GO:0030669|GO:0030665|GO:0030662|GO:0005737|GO:0044444|GO:0060205|GO:0030659|GO:0044433|GO:0005829|GO:0005769|GO:0030666|GO:0070971|GO:0005783|GO:0005789|GO:0044432|GO:0098827|GO:0044440|GO:0005768|GO:0031904|GO:0010008|GO:0070062|GO:0005576|GO:0005615|GO:1903561|GO:0034363|GO:0043231|GO:0043229|GO:0070013|GO:0044446|GO:0044424|GO:0097708|GO:0034362|GO:0034359|GO:…	No binding observed	APOB	blood plasma	APOB	blood plasma	APOB	NA	APOB
4124-24_2	Heat shock 70 kDa protein 1A/1B	HSPA1A	P0DMV8	1.11878	0.142734	1.1741e-14	0.0415269	0.0181749	0.022532	-0.716055	0.280711	0.0108949	992	4124-24	P0DMV8	human	Protein	2.67e-11	Binding was observed with Heat shock 70 kDa protein 1-like and Heat shock cognate 71 kDa protein with similar affinity. No binding was observed with 78 kDa glucose-regulated protein or Heat shock-related 70 kDa protein 2.		0.041	0.052	Heat shock 70 kDa protein 1A		Heat shock 70 kDa protein 1	R-HSA-3371568|R-HSA-3371497|R-HSA-3371571|R-HSA-450408|R-HSA-3371453|R-HSA-6798695|R-HSA-168330	Nucleus|Cytoplasm, cytoskeleton, microtubule organizing center, centrosome|Cytoplasm	HSPA1A	ENSG00000232804	3303	HGNC:5232		NA		No binding observed	NA	NA	NA	NA	NA	NA	NA
2848-2_2	Wnt inhibitory factor 1	WIF1	Q9Y5W5	-1.094	0.14001	1.41063e-14	0.0580687	0.017904	0.0012208	-0.843364	0.27944	0.00260905	992	NA	NA	NA	NA	NA	NA	NA	NA	NA	NA	NA	NA	NA	NA	NA	NA	NA	NA	NA	NA	NA	NA	NA	NA	NA	NA	NA	NA	WIF1
3803-10_2	Cystatin-D	CST5	P28325	-1.10503	0.141825	1.66459e-14	0.0928593	0.0181386	3.68019e-07	-1.05764	0.279384	0.000162523	992	3803-10	P28325	human	Protein	1.26e-11	No binding was observed with Cystatin-SN, Cystatin-C, Cystatin-S or Cystatin-SA.		0.081	0.471	Cystatin-D		Cystatin-5		Secreted	CST5	ENSG00000170367	1473	HGNC:2477	GO:0061135|GO:0030414	NA	GO:0070062|GO:0005576|GO:1903561	No binding observed	NA	NA	NA	NA	CST5	NA	CST5
2705-5_2	C-C motif chemokine 25	CCL25	O15444	1.08134	0.139772	2.50647e-14	0.068626	0.0178674	0.000130389	-0.821332	0.279773	0.00340465	992	2705-5	O15444	human	Protein	2.82e-12	No binding was observed with C-C motif chemokine 21 or C-C motif chemokine 28.		0.041	0.04	C-C motif chemokine 25		Small-inducible cytokine A25|Thymus-expressed chemokine|Chemokine TECK	R-HSA-418594|R-HSA-380108	Secreted	CCL25	ENSG00000131142	6370	HGNC:10624	GO:0005125|GO:0005126|GO:0001664|GO:0005179	NA	GO:0005576|GO:0005615	No binding observed	NA	NA	NA	NA	CCL25	NA	CCL25
4324-33_2	Cystatin-SA	CST2	P09228	-1.0836	0.141044	3.73025e-14	0.0808814	0.0179506	7.40001e-06	-1.1829	0.280839	2.76132e-05	992	4324-33	P09228	human	Protein	2.59e-11	Binding was observed with Cystatin-SN and Cystatin-S with similar affinity. No binding was observed with Cystatin-D or Cystatin-C.		0.082	0.208	Cystatin-SA		Cystatin-S5|Cystatin-2		Secreted	CST2	ENSG00000170369	1470	HGNC:2474	GO:0061135|GO:0030414	NA	GO:0005615	No binding observed	CST2	Panc-02.13 cell lysate	NA	NA	CST2	NA	NA
3364-76_2	Cathepsin L2	CTSV	O60911	-1.12284	0.147439	6.10622e-14	0.0231875	0.0188339	0.218555	-0.963146	0.279456	0.000591714	992	3364-76	O60911	human	Protein	3.6e-12	No binding was observed with Cathepsin S, Cathepsin L1 or Cathepsin F.		0.217	0.117	Cathepsin L2		Cathepsin U|Cathepsin V	R-HSA-2132295|R-HSA-1679131|R-HSA-1474228|R-HSA-2022090|R-HSA-1592389|R-HSA-1236977|R-HSA-8939242	Lysosome	CTSV	ENSG00000136943	1515	HGNC:2538	GO:0042393|GO:0030984|GO:0070011|GO:0042277|GO:0032403|GO:0008236	NA	GO:0098858|GO:0045177|GO:0005737|GO:0044444|GO:0009897|GO:0070062|GO:0005576|GO:0005615|GO:1903561|GO:0043231|GO:0043232|GO:0043229|GO:0070013|GO:0044446|GO:0044424|GO:0097708|GO:0043025|GO:0043005|GO:0031981|GO:0044428|GO:0005730|GO:0005634|GO:0043204|GO:0120025|GO:0044459|GO:0030141|GO:0036477|GO:0005775|GO:0044437|GO:0005773	No binding observed	CTSV	HuH-6 cell lysate	CTSL2	NA	NA	NA	NA
4125-52_2	Advanced glycosylation end product-specific receptor, soluble	AGER	Q15109	-1.08635	0.146319	2.43254e-13	0.0516031	0.0180463	0.00433232	-0.389469	0.290152	0.179807	992	4125-52	Q15109	human	Protein	5.5e-12	No binding was observed with CD166 antigen.		0.067	0.057	Advanced glycosylation end product-specific receptor		Receptor for advanced glycosylation end products	R-HSA-933542|R-HSA-445989|R-HSA-879415	Cell membrane	AGER	ENSG00000229058	177	HGNC:320	GO:1904599|GO:0008201|GO:0042802	NA	GO:0030054|GO:0005576|GO:0016021|GO:0005887|GO:0043231|GO:0043232|GO:0043229|GO:0070013|GO:0044446|GO:0044424|GO:0031226|GO:0031981|GO:0044428|GO:0044452|GO:0005730|GO:0005634|GO:0044459	No binding observed	NA	NA	NA	NA	NA	NA	NA
3331-8_1	RGM domain family member B	RGMB	Q6NW40	-1.06302	0.14338	2.62373e-13	0.0806423	0.0179876	8.21022e-06	-1.35657	0.284958	2.21724e-06	992	3331-8	Q6NW40	human	Protein	2.35e-12	No binding was observed with Repulsive guidance molecule A or Hemojuvelin.		0.031	0.032	RGM domain family member B		DRG11-responsive axonal guidance and outgrowth of neurite	R-HSA-373752	Cell membrane|Membrane raft	RGMB	ENSG00000174136	285704	HGNC:26896	GO:0042802	NA	GO:0031225|GO:0046658|GO:0005737|GO:0044444|GO:0005793|GO:0043231|GO:0043229|GO:0044424|GO:0031226|GO:0098857|GO:0045121|GO:0044459	No binding observed	NA	NA	NA	NA	NA	NA	NA
4979-34_2	Dermatopontin	DPT	Q07507	1.11505	0.150464	2.68578e-13	0.0162299	0.0192327	0.398945	-1.17412	0.281372	3.27196e-05	992	4979-34	Q07507	human	Protein	2.72e-11	No closely related human proteins were available for specificity testing.		0.058	0.048	Dermatopontin		Tyrosine-rich acidic matrix protein		Secreted, extracellular space, extracellular matrix	DPT	ENSG00000143196	1805	HGNC:3011		NA	GO:0070062|GO:0005615|GO:1903561|GO:0005578	NA	NA	NA	NA	NA	DPT	NA	NA
3362-61_2	Chordin-like protein 1	CHRDL1	Q9BU40	-1.21133	0.163944	3.14304e-13	0.148309	0.020939	2.67236e-12	-0.699981	0.282092	0.0132516	992	3362-61	Q9BU40	human	Protein	7.97e-12	No closely related human proteins were available for specificity testing.	Plasma	0.049	0.037	Chordin-like protein 1		Neurogenesin-1|Neuralin-1|Ventroptin	R-HSA-381426|R-HSA-201451|R-HSA-8957275	Secreted	CHRDL1	ENSG00000101938	91851	HGNC:29861		NA	GO:0005576	NA	CHRDL1	NCI-H2052 cell cm	NA	NA	NA	NA	NA
5351-52_3	Heterogeneous nuclear ribonucleoproteins A2/B1	HNRNPA2B1	P22626	1.0168	0.141093	1.13502e-12	0.0623396	0.0179533	0.000538227	-0.744167	0.281843	0.00841175	992	5351-52	P22626	human	Protein	3.75e-12	Under Investigation		0.096	0.08	Heterogeneous nuclear ribonucleoproteins A2/B1	hnRNP A2/B1		R-HSA-72203|R-HSA-8950505|R-HSA-72163	Cytoplasmic granule|Nucleus, nucleoplasm|Secreted, exosome	HNRNPA2B1	ENSG00000122566	3181	HGNC:5033		NA	GO:0071013|GO:0044427|GO:0098687|GO:0005694|GO:0005737|GO:0070062|GO:1903561|GO:0043231|GO:0043232|GO:0043229|GO:0070013|GO:0044446|GO:0044424|GO:0030529|GO:0016020|GO:0031981|GO:0016363|GO:0044428|GO:0034399|GO:0005654|GO:0044451|GO:0005634|GO:0005681	No binding observed	NA	NA	NA	NA	NA	NA	NA
3438-10_2	Follistatin-related protein 3	FSTL3	O95633	1.05806	0.147934	1.65605e-12	0.0246497	0.0189461	0.193544	-1.04346	0.280621	0.000211708	992	3438-10	O95633	human	Protein	3.11e-12	No binding was observed with Follistatin.	Plasma	0.041	0.036	Follistatin-related protein 3		Follistatin-like protein 3|Follistatin-related gene protein	R-HSA-2473224|R-HSA-381426|R-HSA-8957275	Secreted	FSTL3	ENSG00000070404	10272	HGNC:3973	GO:0048185|GO:0001968	NA	GO:0044463|GO:0005737|GO:0044444|GO:0005576|GO:0005615|GO:0005794|GO:0043231|GO:0043229|GO:0070013|GO:0044446|GO:0044424|GO:0097708|GO:0043005|GO:0044306|GO:0031981|GO:0044428|GO:0005654|GO:0005634|GO:0120025|GO:0120038|GO:0030141	No binding observed	NA	NA	FSTL3	blood serum	FSTL3	NA	NA
5358-3_3	Osteomodulin	OMD	Q99983	-1.02602	0.144111	2.07545e-12	0.0782459	0.0180012	1.52446e-05	-0.502023	0.287676	0.0812772	992	5358-3	Q99983	human	Protein	2.11e-12	No binding was observed with Lumican or Prolargin.		0.033	0.029	Osteomodulin		Osteoadherin|Keratan sulfate proteoglycan osteomodulin	R-HSA-2022854|R-HSA-3656225|R-HSA-3656244|R-HSA-3656243|R-HSA-2022857	Secreted, extracellular space, extracellular matrix	OMD	ENSG00000127083	4958	HGNC:8134		NA	GO:0005737|GO:0044444|GO:0070062|GO:0005576|GO:0005615|GO:1903561|GO:0005794|GO:0044431|GO:0005796|GO:0043231|GO:0043229|GO:0070013|GO:0044446|GO:0044424|GO:0005578|GO:0005775|GO:0044437|GO:0005773	No binding observed	NA	NA	NA	NA	NA	NA	NA
2890-59_2	C-C motif chemokine 28	CCL28	Q9NRJ3	-0.99513	0.140632	2.79918e-12	0.0721803	0.0179598	6.28737e-05	-0.776065	0.281701	0.00597804	992	2890-59	Q9NRJ3	human	Protein	8.18e-12	Binding was observed with C-C motif chemokine 25 with at least 10x weaker affinity. No binding was observed with C-C motif chemokine 27.		0.084	0.068	C-C motif chemokine 28		Mucosae-associated epithelial chemokine|Protein CCK1|Small-inducible cytokine A28	R-HSA-418594|R-HSA-380108	Secreted	CCL28	ENSG00000151882	56477	HGNC:17700	GO:0005125|GO:0005126|GO:0001664	NA	GO:0005623|GO:0070062|GO:0005576|GO:0005615|GO:1903561	No binding observed	NA	NA	NA	NA	CCL28	NA	CCL28
3332-57_1	Hemojuvelin	HFE2	Q6ZVN8	-1.00188	0.141998	3.22327e-12	0.0569337	0.0180241	0.00163241	-1.21147	0.282833	2.02023e-05	992	3332-57	Q6ZVN8	human	Protein	6.92e-12	Binding was observed with Repulsive guidance molecule A with similar affinity. No binding was observed with RGM domain family member B.		0.05	0.067	Hemojuvelin		Hemojuvelin BMP coreceptor|RGM domain family member C|Hemochromatosis type 2 protein	R-HSA-373752	Cell membrane	HFE2	ENSG00000168509	148738	HGNC:4887	GO:0036122|GO:0001948|GO:0005102|GO:1990459	NA	GO:0031225|GO:0070724|GO:0005615|GO:1990712|GO:0016021|GO:0005887|GO:0031226|GO:0044459|GO:0098797|GO:0098802	No binding observed	NA	NA	NA	NA	NA	NA	NA
4479-14_2	Plasma protease C1 inhibitor	SERPING1	P05155	-0.978545	0.140606	6.20038e-12	0.068727	0.0179653	0.000138633	-0.859393	0.281099	0.00229356	992	4479-14	P05155	human	Protein	5.28e-11	No binding was observed with Plasminogen activator inhibitor 1 or Alpha-1-antitrypsin.		0.033	0.033	Plasma protease C1 inhibitor	C1 Inh|C1Inh	Serpin G1|C1-inhibiting factor|C1 esterase inhibitor	R-HSA-977606|R-HSA-140837|R-HSA-114608	Secreted	SERPING1	ENSG00000149131	710	HGNC:1228	GO:0061135|GO:0030414	NA	GO:0072562|GO:0005737|GO:0044444|GO:0060205|GO:0044433|GO:0070062|GO:0005576|GO:0005615|GO:1903561|GO:0043229|GO:0070013|GO:0044446|GO:0044424|GO:0097708|GO:0031091|GO:0030141|GO:0034774|GO:0031983	No binding observed	SERPING1	blood plasma	NA	NA	SERPING1	NA	SERPING1
3449-58_2	Kallistatin	SERPINA4	P29622	-0.991746	0.14395	9.93452e-12	0.0579022	0.0180353	0.00136766	-1.38312	0.287544	1.74238e-06	992	3449-58	P29622	human	Protein	7.73e-12	No binding was observed with Alpha-1-antitrypsin, Alpha-1-antichymotrypsin, Plasma serine protease inhibitor, Thyroxine-binding globulin or Corticosteroid-binding globulin.	Plasma	0.059	0.066	Kallistatin		Serpin A4|Peptidase inhibitor 4|Kallikrein inhibitor	R-HSA-114608	Secreted	SERPINA4	ENSG00000100665	5267	HGNC:8948	GO:0061135|GO:0030414	NA	GO:0005737|GO:0044444|GO:0060205|GO:0044433|GO:0070062|GO:0005576|GO:0005615|GO:1903561|GO:0043229|GO:0070013|GO:0044446|GO:0044424|GO:0097708|GO:0042827|GO:0030141|GO:0034774|GO:0031983	No binding observed	SERPINA4	blood plasma	NA	NA	SERPINA4	NA	SERPINA4
4983-6_1	Endoplasmic reticulum resident protein 29	ERP29	P30040	0.986909	0.144963	1.71154e-11	0.0563251	0.0180673	0.00187632	-0.523013	0.288214	0.0698765	992	NA	NA	NA	NA	NA	NA	NA	NA	NA	NA	NA	NA	NA	NA	NA	NA	NA	NA	NA	NA	NA	NA	ERP29	BICR-6 cell cm	NA	NA	NA	NA	NA
4876-32_1	Coagulation factor IX	F9	P00740	0.971994	0.14278	1.71562e-11	0.0628341	0.0180003	0.000502929	-0.815298	0.281808	0.00389806	992	4876-32	P00740	human	Protein	5.53e-13	Binding was observed with Coagulation factor IXab with similar affinity. No binding was observed with Coagulation Factor X or Coagulation factor VII.	Plasma	0.035	0.039	Coagulation factor IX		Christmas factor|Plasma thromboplastin component	R-HSA-140837|R-HSA-159763|R-HSA-140834|R-HSA-159782|R-HSA-159740	Secreted	F9	ENSG00000101981	2158	HGNC:3551	GO:0046872|GO:0070011|GO:0008236	NA	GO:0005737|GO:0044444|GO:0005783|GO:0044432|GO:0070062|GO:0005576|GO:0005615|GO:1903561|GO:0005794|GO:0044431|GO:0005796|GO:0043231|GO:0043229|GO:0070013|GO:0044446|GO:0044424	No binding observed	F9	blood plasma	NA	NA	NA	NA	NA
3303-23_2	Cystatin-M	CST6	Q15828	-1.00979	0.149213	2.23895e-11	0.0454815	0.0182981	0.0130973	-1.553	0.294492	1.64286e-07	992	NA	NA	NA	NA	NA	NA	NA	NA	NA	NA	NA	NA	NA	NA	NA	NA	NA	NA	NA	NA	NA	No binding observed	CST6	blood plasma	NA	NA	CST6	NA	NA
4232-19_2	Insulin-like growth factor 1 receptor	IGF1R	P08069	-0.955843	0.142781	3.61667e-11	0.0730111	0.0180108	5.43528e-05	-1.29013	0.285551	6.99238e-06	992	4232-19	P08069	human	Protein	2.65e-11	No binding was observed with Insulin receptor or Cation-independent mannose-6-phosphate receptor.		0.097	0.078	Insulin-like growth factor 1 receptor		Insulin-like growth factor I receptor	R-HSA-2428928|R-HSA-2404192|R-HSA-9009391|R-HSA-2428933	Cell membrane	IGF1R	ENSG00000140443	3480	HGNC:5465	GO:0042802|GO:0043559|GO:0005520|GO:0005158|GO:0043560|GO:0016301|GO:0000166|GO:0017046|GO:0043548|GO:0016773|GO:0017076|GO:0035639|GO:0032555|GO:0032553|GO:0019199	NA	GO:0035867|GO:0016021|GO:0005887|GO:0043231|GO:0043229|GO:0044424|GO:0031226|GO:0016020|GO:0044459|GO:0098797|GO:0043235	No binding observed	NA	NA	NA	NA	NA	NA	IGF1R
3049-61_2	Trypsin-1	PRSS1	P07477	-0.943139	0.141133	3.9075e-11	0.0615363	0.0180253	0.000666332	-0.829886	0.281908	0.00331742	992	3049-61	P07477	human	Protein	1.33e-13	No binding was observed with Trypsin-1 or Trypsin-2.		0.035	0.033	Trypsin-1		Beta-trypsin|Cationic trypsinogen|Serine protease 1|Trypsin I	R-HSA-196741|R-HSA-1592389	Secreted, extracellular space	PRSS1	ENSG00000274247	5644	HGNC:9475	GO:0046872|GO:0070011|GO:0008236	NA	GO:0072562|GO:0070062|GO:0005576|GO:1903561	No binding observed	NA	NA	NA	NA	NA	NA	NA
5316-54_3	Prothrombin	F2	P00734	-0.960833	0.145111	5.82085e-11	0.0460887	0.0183115	0.0119951	-0.837998	0.281948	0.00302844	992	5316-54	P00734	human	Protein	1.04e-12	Binding was observed with Prothrombin and Thrombin with similar affinity.	Plasma	0.117	0.123	Prothrombin		Coagulation factor II	R-HSA-159782|R-HSA-381426|R-HSA-456926|R-HSA-159740|R-HSA-977606|R-HSA-140837|R-HSA-76009|R-HSA-375276|R-HSA-202733|R-HSA-159763|R-HSA-416476|R-HSA-140875	Secreted, extracellular space	F2	ENSG00000180210	2147	HGNC:3535	GO:0008083|GO:0046872|GO:0070011|GO:0005102|GO:0008236|GO:0070053	NA	GO:0072562|GO:0005737|GO:0044444|GO:0005783|GO:0044432|GO:0070062|GO:0005576|GO:0005615|GO:1903561|GO:0005794|GO:0044431|GO:0005796|GO:0043231|GO:0043229|GO:0070013|GO:0044446|GO:0044424	Comparable binding observed	F2	blood plasma	NA	NA	NA	NA	NA
5307-12_3	Coagulation factor IXab	F9	P00740	0.937403	0.142997	8.90807e-11	0.0636572	0.0180257	0.000432254	-0.824885	0.282216	0.00354679	992	5307-12	P00740	human	Protein	4.43e-12	Binding was observed with Coagulation factor IX with similar affinity.	Plasma	0.034	0.036	Coagulation factor IX		Christmas factor|Plasma thromboplastin component	R-HSA-140837|R-HSA-159763|R-HSA-140834|R-HSA-159782|R-HSA-159740	Secreted	F9	ENSG00000101981	2158	HGNC:3551	GO:0046872|GO:0070011|GO:0008236	NA	GO:0005737|GO:0044444|GO:0005783|GO:0044432|GO:0070062|GO:0005576|GO:0005615|GO:1903561|GO:0005794|GO:0044431|GO:0005796|GO:0043231|GO:0043229|GO:0070013|GO:0044446|GO:0044424	Comparable binding observed	F9	blood plasma	NA	NA	NA	NA	NA
3325-2_2	Matrilin-2	MATN2	O00339	-0.938135	0.143137	8.98276e-11	0.0754307	0.0180465	3.17511e-05	-0.621416	0.286145	0.0301158	992	3325-2	O00339	human	Protein	1.55e-12	Under Investigation		0.034	0.033	Matrilin-2				Secreted	MATN2	ENSG00000132561	4147	HGNC:6908	GO:0046872	NA	GO:0005604|GO:0044420|GO:0031012|GO:0005615|GO:0005578	No binding observed	MATN2	SNU-1076 cell cm	NA	NA	NA	NA	NA
3415-61_2	Bone sialoprotein 2	IBSP	P21815	-0.919368	0.141012	1.11936e-10	0.0763526	0.01806	2.57866e-05	-0.979385	0.281558	0.000526221	992	3415-61	P21815	human	Protein	3.98e-11	No closely related human proteins were available for specificity testing.		0.055	0.036	Bone sialoprotein 2		Bone sialoprotein II|Cell-binding sialoprotein|Integrin-binding sialoprotein	R-HSA-216083|R-HSA-3000178	Secreted	IBSP	ENSG00000029559	3381	HGNC:5341	GO:0005178	NA	GO:0031012|GO:0005576|GO:0005615|GO:0016020	NA	NA	NA	IBSP	blood plasma	NA	NA	IBSP
3044-3_2	C-C motif chemokine 18	CCL18	P55774	0.948714	0.145629	1.15711e-10	0.039631	0.0185425	0.0328176	-0.74469	0.283459	0.00874314	992	3044-3	P55774	human	Protein	6.68e-12	No binding was observed with C-C motif chemokine 3-like 1, C-C motif chemokine 3 or Ck-beta-8-1.	Plasma	0.091	0.074	C-C motif chemokine 18		Pulmonary and activation-regulated chemokine|CC chemokine PARC|Macrophage inflammatory protein 4|Small-inducible cytokine A18|Dendritic cell chemokine 1|Alternative macrophage activation-associated CC chemokine 1		Secreted	CCL18	ENSG00000006074	6362	HGNC:10616	GO:0005125|GO:0005126|GO:0001664	NA	GO:0005615	No binding observed	CCL18	blood plasma	NA	NA	CCL18	NA	NA
3644-5_4	Dickkopf-like protein 1	DKKL1	Q9UK85	0.910834	0.14072	1.5113e-10	0.0730376	0.0180374	5.53912e-05	-0.93358	0.28165	0.000950693	992	NA	NA	NA	NA	NA	NA	NA	NA	NA	NA	NA	NA	NA	NA	NA	NA	NA	NA	NA	NA	NA	No binding observed	NA	NA	NA	NA	NA	NA	DKKL1
2685-21_2	Insulin-like growth factor-binding protein 5	IGFBP5	P24593	-0.916049	0.141693	1.58655e-10	0.0545127	0.0181463	0.0027309	-0.88973	0.281839	0.00164281	992	NA	NA	NA	NA	NA	NA	NA	NA	NA	NA	NA	NA	NA	NA	NA	NA	NA	NA	NA	NA	NA	No binding observed	IGFBP5	blood plasma	NA	NA	IGFBP5	NA	NA
3352-80_3	Carbonic anhydrase 6	CA6	P23280	-0.963367	0.150138	2.15563e-10	0.0501192	0.0182466	0.00612764	-1.58609	0.298207	1.29118e-07	992	3352-80	P23280	human	Protein	1.01e-11	No binding was observed with Carbonic anhydrase 13, Carbonic anhydrase 1, Carbonic anhydrase 2, Carbonic anhydrase 3, Carbonic anhydrase-related protein 11, Carbonic anhydrase-related protein 10, Carbonic anhydrase 4, Carbonic anhydrase 5B, mitochondrial or Carbonic anhydrase 7.	Plasma	0.058	0.03	Carbonic anhydrase 6		Carbonic anhydrase VI|Salivary carbonic anhydrase|Carbonate dehydratase VI|Secreted carbonic anhydrase	R-HSA-1475029	Secreted	CA6	ENSG00000131686	765	HGNC:1380	GO:0016836|GO:0046872	NA	GO:0005737|GO:0044444|GO:0005829|GO:0070062|GO:0005576|GO:0005615|GO:1903561|GO:0044424	No binding observed	NA	NA	CA6	blood serum	CA6	NA	NA
4192-10_2	Alcohol dehydrogenase [NADP(+)]	AKR1A1	P14550	0.902156	0.141025	2.43582e-10	0.0751706	0.0180633	3.43592e-05	-0.929873	0.281792	0.00100178	992	4192-10	P14550	human	Protein	1.27e-11	No binding was observed with Aldose reductase or Aldo-keto reductase family 1 member B10.		0.046	0.044	Aldo-keto reductase family 1 member A1		Alcohol dehydrogenase [NADP(+)]|Glucuronate reductase|Glucuronolactone reductase|Aldehyde reductase	R-HSA-5661270|R-HSA-156590	Cytoplasm, cytosol|Apical cell membrane	AKR1A1	ENSG00000117448	10327	HGNC:380	GO:0016616	NA	GO:0016324|GO:0005737|GO:0044444|GO:0005829|GO:0070062|GO:0005615|GO:1903561|GO:0044424|GO:0044459|GO:0098590	No binding observed	NA	NA	NA	NA	AKR1A1	NA	NA
2654-19_1	Tumor necrosis factor receptor superfamily member 1A	TNFRSF1A	P19438	0.952966	0.149495	2.80658e-10	0.0297375	0.0190147	0.118155	-0.783304	0.283135	0.00577085	992	2654-19	P19438	human	Protein	2.45e-11	No binding was observed with Tumor necrosis factor receptor superfamily member 1B or Tumor necrosis factor receptor superfamily member 19.		0.066	0.053	Tumor necrosis factor receptor superfamily member 1A		p60|p55|Tumor necrosis factor receptor type I|Tumor necrosis factor receptor 1	R-HSA-75893|R-HSA-5626978|R-HSA-5669034|R-HSA-5357956|R-HSA-6783783|R-HSA-5357786|R-HSA-5357905	Cell membrane|Secreted|Golgi apparatus membrane	TNFRSF1A	ENSG00000067182	7132	HGNC:11916	GO:0005035|GO:0043120	NA	GO:0098588|GO:0005737|GO:0044444|GO:0005576|GO:0005615|GO:0005794|GO:0044431|GO:0000139|GO:0098791|GO:0016021|GO:0005887|GO:0043231|GO:0043229|GO:0044446|GO:0044424|GO:0031226|GO:0098857|GO:0045121|GO:0005739|GO:0031984|GO:0044459|GO:0043235	No binding observed	NA	NA	NA	NA	NA	NA	TNFRSF1A
3365-7_2	Dickkopf-related protein 4	DKK4	Q9UBT3	-0.955874	0.150759	3.47455e-10	0.100759	0.0187541	9.66805e-08	-0.499426	0.291014	0.0864448	992	3365-7	Q9UBT3	human	Protein	1.67e-11	Binding was observed with Dickkopf-related protein 2 and Dickkopf-related protein 1 with similar affinity.		0.047	0.059	Dickkopf-related protein 4	Dkk-4|hDkk-4|Dickkopf-4		R-HSA-5339717|R-HSA-3772470|R-HSA-201681	Secreted	DKK4	ENSG00000104371	27121	HGNC:2894		NA	GO:0005576	Comparable binding observed	NA	NA	NA	NA	NA	NA	DKK4
3299-29_2	Contactin-5	CNTN5	O94779	-0.927993	0.146583	3.68804e-10	0.073231	0.0180553	5.38509e-05	-0.447348	0.293216	0.127413	992	3299-29	O94779	human	Protein	7.54e-12	No binding was observed with Contactin-3, Contactin-2, Contactin-1, Contactin-6 or Contactin-4.		0.032	0.025	Contactin-5		Neural recognition molecule NB-2	R-HSA-163125	Cell membrane	CNTN5	ENSG00000149972	53942	HGNC:2175		NA	GO:0031225|GO:0005737|GO:0044444|GO:0005829|GO:0005576|GO:0044424	No binding observed	NA	NA	NA	NA	CNTN5	NA	NA
5343-74_3	Carboxypeptidase E	CPE	P16870	-0.895563	0.141514	3.74411e-10	0.0634381	0.0180535	0.000461525	-1.13666	0.283274	6.45734e-05	992	5343-74	P16870	human	Protein	1.56e-11	No closely related human proteins were available for specificity testing.		0.128	0.119	Carboxypeptidase E	CPE	Prohormone-processing carboxypeptidase|Enkephalin convertase|Carboxypeptidase H	R-HSA-264876	Cytoplasmic vesicle, secretory vesicle|Cytoplasmic vesicle, secretory vesicle membrane|Secreted	CPE	ENSG00000109472	1363	HGNC:2303	GO:0050839|GO:0046872|GO:0070011	NA	GO:0098588|GO:0005737|GO:0044444|GO:0030659|GO:0044433|GO:0070062|GO:0005615|GO:1903561|GO:0005794|GO:0043231|GO:0043229|GO:0044446|GO:0044424|GO:0097708|GO:0043025|GO:0005634|GO:0044459|GO:0098590|GO:0030141|GO:0030667|GO:0036477|GO:0097060|GO:0030133|GO:0030658|GO:0012506	NA	NA	NA	NA	NA	NA	NA	NA
2950-57_2	Insulin-like growth factor-binding protein 4	IGFBP4	P22692	0.897136	0.141943	3.93603e-10	0.0545133	0.018168	0.00276271	-1.08127	0.282555	0.000137957	992	2950-57	P22692	human	Protein	3.66e-12	Binding was observed with Insulin-like growth factor-binding protein 5 with at least 10x weaker affinity. No binding was observed with Insulin-like growth factor-binding protein 1, Insulin-like growth factor-binding protein 2, Insulin-like growth factor-binding protein 3, Insulin-like growth factor-binding protein 6 or Insulin-like growth factor-binding protein 7.	Plasma	0.09	0.279	Insulin-like growth factor-binding protein 4	IGFBP-4|IBP-4|IGF-binding protein 4		R-HSA-381426|R-HSA-8957275	Secreted	IGFBP4	ENSG00000141753	3487	HGNC:5473	GO:0005520|GO:0005102	NA	GO:0005576|GO:0005615	No binding observed	IGFBP4	blood plasma	NA	NA	IGFBP4	NA	NA
4568-17_2	SLIT and NTRK-like protein 5	SLITRK5	O94991	-0.927528	0.14716	4.38976e-10	0.0747593	0.0180709	3.81699e-05	-0.443725	0.293521	0.13092	992	4568-17	O94991	human	Protein	5.22e-12	No binding was observed with SLIT and NTRK-like protein 1, SLIT and NTRK-like protein 4 or SLIT and NTRK-like protein 6.		0.04	0.037	SLIT and NTRK-like protein 5		Leucine-rich repeat-containing protein 11	R-HSA-388844	Membrane	SLITRK5	ENSG00000165300	26050	HGNC:20295		NA	GO:0016021|GO:0043235	No binding observed	NA	NA	NA	NA	SLITRK5	NA	NA
4775-34_3	Gelsolin	GSN	P06396	-0.889953	0.141356	4.58517e-10	0.0695715	0.0180429	0.000122732	-1.08594	0.282655	0.000129816	992	4775-34	P06396	human	Protein	1.96e-10	No binding was observed with Adseverin or Macrophage-capping protein.	Plasma	0.12	0.131	Gelsolin		AGEL|Brevin|Actin-depolymerizing factor	R-HSA-6798695|R-HSA-264870|R-HSA-977225	Cytoplasm, cytoskeleton	GSN	ENSG00000148180	2934	HGNC:4620	GO:0003779|GO:0046872|GO:0017022|GO:0019904	NA	GO:0072562|GO:0005938|GO:0044448|GO:0005924|GO:0030864|GO:0005737|GO:0044444|GO:0099568|GO:0060205|GO:0044433|GO:0044430|GO:0005856|GO:0005829|GO:0070062|GO:0005576|GO:0005615|GO:1903561|GO:0101002|GO:1904813|GO:0043232|GO:0043229|GO:0070013|GO:0044446|GO:0044424|GO:0097708|GO:0030027|GO:0043209|GO:0048471|GO:0120025|GO:0002102|GO:0001726|GO:0016528|GO:0030141|GO:0034774|GO:0031983	No binding observed	GSN	blood serum	NA	NA	GSN	NA	NA
5110-84_3	Neurexin-1-beta	NRXN1	P58400	-0.890582	0.143291	7.53766e-10	0.078343	0.0181242	1.69774e-05	-0.707059	0.28496	0.0132568	992	5110-84	P58400	human	Protein	4.88e-11	Binding was observed with Neurexin-3-beta and Neurexin-3 with similar affinity. No binding was observed with Neurexin-2.		0.041	0.046	Neurexin-1-beta		Neurexin I-beta	R-HSA-6794361	Cell junction, synapse, presynaptic cell membrane	NRXN1	ENSG00000179915	9378	HGNC:8008	GO:0048306|GO:0050839|GO:0046872|GO:0097109|GO:0005102	NA	GO:0044295|GO:0030424|GO:0033267|GO:0030054|GO:0044463|GO:0005737|GO:0044444|GO:0005783|GO:0030426|GO:0016021|GO:0005887|GO:0099056|GO:0043231|GO:0043229|GO:0044446|GO:0044424|GO:0097708|GO:0031226|GO:0098889|GO:0043025|GO:0043005|GO:0031965|GO:0044428|GO:0005634|GO:0031967|GO:0120025|GO:0120038|GO:0044459|GO:0098590|GO:0098793|GO:0042734|GO:0036477|GO:0097060	No binding observed	NA	NA	NA	NA	NA	NA	NA
3799-11_2	Carbonic anhydrase 3	CA3	P07451	0.921769	0.149983	1.15073e-09	0.0346679	0.0188634	0.0663851	-0.664079	0.28623	0.0205381	992	3799-11	P07451	human	Protein	1.08e-11	No binding was observed with Carbonic anhydrase 1, Carbonic anhydrase 2, Carbonic anhydrase 13, Carbonic anhydrase 7, Carbonic anhydrase 6, Carbonic anhydrase-related protein 10 or Carbonic anhydrase 9.	Plasma	0.038	0.041	Carbonic anhydrase 3		Carbonate dehydratase III|Carbonic anhydrase III	R-HSA-1475029	Cytoplasm	CA3	ENSG00000164879	761	HGNC:1374	GO:0016836|GO:0046872|GO:0042578	NA	GO:0005737|GO:0044444|GO:0005829|GO:0044424	No binding observed	NA	NA	NA	NA	CA3	NA	NA
2742-68_2	Sialic acid-binding Ig-like lectin 7	SIGLEC7	Q9Y286	0.877574	0.143781	1.48616e-09	0.0539313	0.0182127	0.00313754	-0.69401	0.28557	0.0152643	992	2742-68	Q9Y286	human	Protein	7.25e-13	No binding was observed with Sialic acid-binding Ig-like lectin 6, Sialic acid-binding Ig-like lectin 9 or Sialic acid-binding Ig-like lectin 8.		0.046	0.045	Sialic acid-binding Ig-like lectin 7	Siglec-7	Adhesion inhibitory receptor molecule 1|p75|CDw328|D-siglec|QA79 membrane protein	R-HSA-198933	Membrane	SIGLEC7	ENSG00000168995	27036	HGNC:10876		NA	GO:0016021|GO:0005887|GO:0031226|GO:0044459	No binding observed	NA	NA	NA	NA	SIGLEC7	NA	SIGLEC7
4559-64_2	Kynureninase	KYNU	Q16719	0.860143	0.142853	2.43552e-09	0.0787835	0.0181567	1.5772e-05	-0.79603	0.283684	0.00511354	992	4559-64	Q16719	human	Protein	4.29e-11	No closely related human proteins were available for specificity testing.		0.058	0.034	Kynureninase		L-kynurenine hydrolase	R-HSA-71240	Cytoplasm, cytosol	KYNU	ENSG00000115919	8942	HGNC:6469	GO:0016823|GO:0042803|GO:0030170|GO:0070279	NA	GO:0005737|GO:0044444|GO:0005829|GO:0043231|GO:0043229|GO:0044424|GO:0005739	NA	NA	NA	NA	NA	KYNU	NA	NA
3657-74_3	Calcineurin subunit B type 1	PPP3R1	P63098	0.845141	0.140995	2.86071e-09	0.0675644	0.0180743	0.000195984	-0.974308	0.282451	0.000585313	992	NA	NA	NA	NA	NA	NA	NA	NA	NA	NA	NA	NA	NA	NA	NA	NA	NA	NA	NA	NA	NA	No binding observed	NA	NA	NA	NA	NA	NA	PPP3R1
3503-4_2	Integrin alpha-I: beta-1 complex	ITGA1 ITGB1	P56199, P05556	0.855616	0.142917	2.98755e-09	0.0758459	0.01812	3.09463e-05	-1.18563	0.284983	3.45313e-05	992	3503-4	P56199|P05556	human	Protein	7.63e-11	Under Investigation		0.075	0.061	Integrin alpha-1|Integrin beta-1		Fibronectin receptor subunit beta|Laminin and collagen receptor|VLA-1|VLA-4 subunit beta|Glycoprotein IIa|CD49 antigen-like family member A	R-HSA-445355|R-HSA-6785807|R-HSA-3000170|R-HSA-3000178|R-HSA-416700|R-HSA-1566977|R-HSA-3000157|R-HSA-8875513|R-HSA-1566948|R-HSA-446343|R-HSA-447041|R-HSA-216083|R-HSA-5663220|R-HSA-75892|R-HSA-202733|R-HSA-2129379|R-HSA-210991|R-HSA-8874081|R-HSA-445144|R-HSA-198933	Cleavage furrow|Cell projection, lamellipodium|Recycling endosome|Cell membrane|Cell junction, focal adhesion|Melanosome|Cell surface|Cell projection, ruffle|Membrane|Cell projection, invadopodium membrane|Cell projection, ruffle membrane	ITGA1|ITGB1	ENSG00000213949|ENSG00000150093	3672|3688	HGNC:6134|HGNC:6153		NA		NA	NA	NA	NA	NA	NA	NA	NA
3339-33_1	Thrombospondin-2	THBS2	P35442	0.853429	0.143138	3.45425e-09	0.0504529	0.0183204	0.00599617	-1.01897	0.282672	0.000327963	992	3339-33	P35442	human	Protein	4.47e-11	Binding was observed with Cartilage oligomeric matrix protein and Thrombospondin-1 with at least 10x weaker affinity.		0.049	0.039	Thrombospondin-2			R-HSA-5173214|R-HSA-186797|R-HSA-5083635		THBS2	ENSG00000186340	7058	HGNC:11786	GO:0008201|GO:0046872	NA	GO:0005604|GO:0005737|GO:0044444|GO:0044420|GO:0005576|GO:0005615|GO:0043229|GO:0044424|GO:0097708|GO:0031091|GO:0005578|GO:0030141	Binding at least 10-fold weaker than target	THBS2	NMCG-1 cell cm	THBS2	blood serum	THBS2	NA	NA
3470-1_2	E-Selectin	SELE	P16581	0.864931	0.145276	3.63444e-09	0.0710487	0.0180847	9.13356e-05	-0.543709	0.290978	0.0619789	992	3470-1	P16581	human	Protein	1.23e-12	Binding was observed with P-selectin and L-Selectin with at least 10x weaker affinity.		0.043	0.034	E-selectin		Endothelial leukocyte adhesion molecule 1|CD62 antigen-like family member E|Leukocyte-endothelial cell adhesion molecule 2	R-HSA-202733	Cell membrane	SELE	ENSG00000007908	6401	HGNC:10718	GO:0031406|GO:0070492|GO:0043274|GO:0033691	NA	GO:0005938|GO:0044448|GO:0005905|GO:0005737|GO:0044444|GO:0099568|GO:0005856|GO:0005615|GO:0016021|GO:0043232|GO:0043229|GO:0044424|GO:0098857|GO:0045121|GO:0048471|GO:0044459|GO:0044853|GO:0098590	Binding at least 10-fold weaker than target	NA	NA	SELE	blood serum	SELE	NA	SELE
4162-54_2	Serotransferrin	TF	P02787	-0.847853	0.14252	3.73626e-09	0.0543132	0.0182285	0.00295682	-0.962837	0.282514	0.000680467	992	4162-54	P02787	human	Protein	1.32e-11	No binding was observed with Lactotransferrin.	Plasma	0.09	0.101	Serotransferrin	Transferrin	Siderophilin|Beta-1 metal-binding globulin	R-HSA-381426|R-HSA-8957275|R-HSA-8856825|R-HSA-114608|R-HSA-8856828|R-HSA-917937|R-HSA-917977	Secreted	TF	ENSG00000091513	7018	HGNC:11740	GO:0015075|GO:0046872|GO:1990459	NA	GO:0016324|GO:0045178|GO:0009925|GO:0016323|GO:0072562|GO:0098588|GO:0005905|GO:0030665|GO:0030662|GO:0005737|GO:0044444|GO:0060205|GO:0030659|GO:0044433|GO:0005769|GO:0044440|GO:0005768|GO:0010008|GO:0009897|GO:0070062|GO:0005576|GO:0005615|GO:1903561|GO:0031232|GO:1990712|GO:0043229|GO:0070013|GO:0044446|GO:0044424|GO:0097708|GO:0005770|GO:0048471|GO:0044459|GO:0098802|GO:0098590|GO:0055037|GO:…	No binding observed	TF	blood plasma	NA	NA	TF	NA	TF
2571-12_3	Insulin-like growth factor-binding protein 3	IGFBP3	P17936	-0.88947	0.149932	4.11764e-09	0.0532238	0.0182555	0.00363118	-0.409189	0.297337	0.169076	992	2571-12	P17936	human	Protein	1.53e-11	Binding was observed with Insulin-like growth factor-binding protein 5 with at least 10x weaker affinity. No binding was observed with Insulin-like growth factor-binding protein 1, Insulin-like growth factor-binding protein 2, Insulin-like growth factor-binding protein 4, Insulin-like growth factor-binding protein 6 or Insulin-like growth factor-binding protein 7.		0.045	0.049	Insulin-like growth factor-binding protein 3	IGFBP-3|IGF-binding protein 3|IBP-3		R-HSA-381426|R-HSA-8957275|R-HSA-6803211	Secreted	IGFBP3	ENSG00000146674	3486	HGNC:5472	GO:0001968|GO:0005520|GO:0046872|GO:0019211	NA	GO:0070062|GO:0005576|GO:0005615|GO:1903561|GO:0016942|GO:0042567|GO:0043231|GO:0043229|GO:0044424|GO:0005634	No binding observed	IGFBP3	blood plasma	NA	NA	IGFBP3	NA	NA
5112-73_3	OX-2 membrane glycoprotein	CD200	P41217	-0.843659	0.142636	4.56948e-09	0.0753766	0.0181232	3.47125e-05	-0.799529	0.283848	0.00494746	992	5112-73	P41217	human	Protein	2.95e-12	No closely related human proteins were available for specificity testing.		0.024	0.032	OX-2 membrane glycoprotein			R-HSA-198933	Cell membrane	CD200	ENSG00000091972	4345	HGNC:7203	GO:0050839|GO:0042803|GO:0005102	NA	GO:0005913|GO:0016021|GO:0005887|GO:0031226|GO:0044459	NA	NA	NA	NA	NA	CD200	NA	CD200
3484-60_2	Angiotensinogen	AGT	P01019	-0.85369	0.146678	7.93074e-09	0.0605988	0.018139	0.00086652	-0.537712	0.291829	0.0656913	992	3484-60	P01019	human	Protein	5.68e-11	No binding was observed with Angiotensin I or Corticosteroid-binding globulin.	Plasma	0.054	0.06	Angiotensinogen		Serpin A8	R-HSA-2022377|R-HSA-418594|R-HSA-1989781|R-HSA-375276|R-HSA-416476	Secreted	AGT	ENSG00000135744	183	HGNC:333	GO:0061135|GO:0001664|GO:0008083|GO:0005179|GO:0030414|GO:0048018|GO:0017080|GO:0016176	NA	GO:0072562|GO:0005737|GO:0044444|GO:0005829|GO:0070062|GO:0005576|GO:0005615|GO:1903561|GO:0044424	No binding observed	AGT	blood plasma	NA	NA	AGT	NA	NA
2813-11_2	Agouti-related protein	AGRP	O00253	-0.826952	0.1424	8.54583e-09	0.0572456	0.0181912	0.00169947	-1.04305	0.283116	0.000241834	992	2813-11	O00253	human	Protein	5.7e-12	No closely related human proteins were available for specificity testing.		0.054	0.043	Agouti-related protein			R-HSA-9615017	Golgi apparatus lumen|Secreted	AGRP	ENSG00000159723	181	HGNC:330	GO:0005179|GO:0005102	NA	GO:0005737|GO:0044444|GO:0070062|GO:0005615|GO:1903561|GO:0005794|GO:0044431|GO:0005796|GO:0043231|GO:0043229|GO:0070013|GO:0044446|GO:0044424|GO:0043025|GO:0036477	NA	NA	NA	NA	NA	AGRP	NA	NA
5109-24_3	Neuronal cell adhesion molecule	NRCAM	Q92823	-0.827264	0.142823	9.31883e-09	0.0732679	0.0181163	5.6546e-05	-0.809945	0.283931	0.00442622	992	5109-24	Q92823	human	Protein	5.19e-12	No binding was observed with Neural cell adhesion molecule L1 or Neurofascin.		0.152	0.136	Neuronal cell adhesion molecule	Nr-CAM	NgCAM-related cell adhesion molecule|Neuronal surface protein Bravo	R-HSA-447043|R-HSA-447038|R-HSA-445095	Cell projection, axon|Cell membrane|Secreted	NRCAM	ENSG00000091129	4897	HGNC:7994	GO:0030506|GO:0098632	NA	GO:0030424|GO:0043194|GO:0033267|GO:0044463|GO:0009897|GO:0005576|GO:0016021|GO:0005887|GO:0031226|GO:0044304|GO:0043005|GO:0120025|GO:0120038|GO:0044459|GO:0045202	No binding observed	NA	NA	NA	NA	NRCAM	NA	NA
3435-53_2	Fibronectin Fragment 4	FN1	P02751	-0.816434	0.141592	1.08302e-08	0.0701437	0.0181008	0.000113552	-0.991906	0.282867	0.000474168	992	3435-53	P02751	human	Protein	2.74e-12	Under Investigation		0.112	0.406	Fibronectin	FN	Cold-insoluble globulin	R-HSA-8957275|R-HSA-372708|R-HSA-216083|R-HSA-6802946|R-HSA-6802952|R-HSA-1474244|R-HSA-381426|R-HSA-3000170|R-HSA-1474228|R-HSA-6802949|R-HSA-114608|R-HSA-8874081|R-HSA-3000171|R-HSA-354192|R-HSA-1566977|R-HSA-6802948|R-HSA-6785807|R-HSA-3000178|R-HSA-6802955|R-HSA-354194|R-HSA-202733|R-HSA-2129379|R-HSA-5674135	Secreted, extracellular space, extracellular matrix	FN1	ENSG00000115414	2335	HGNC:3778	GO:0051087|GO:0005518|GO:0097718|GO:0019899|GO:0008201|GO:0042802|GO:0005178|GO:0016504|GO:0002020|GO:0008022|GO:0005102	NA	GO:0016324|GO:0005605|GO:0005604|GO:0072562|GO:0005737|GO:0044444|GO:0060205|GO:0044433|GO:0005793|GO:0070062|GO:0044420|GO:0031012|GO:0005576|GO:0005615|GO:1903561|GO:0005577|GO:0043231|GO:0043229|GO:0070013|GO:0044446|GO:0044424|GO:0097708|GO:0044459|GO:0098590|GO:0031091|GO:0005578|GO:0030141|GO:0034774|GO:0031983	No binding observed	FN1	blood plasma	NA	NA	FN1	NA	FN1
3234-23_2	Coiled-coil domain-containing protein 80	CCDC80	Q76M96	0.888623	0.154981	1.3032e-08	0.0238401	0.0196839	0.226128	-0.760633	0.284961	0.00772632	992	3234-23	Q76M96	human	Protein	2.45e-11	No closely related human proteins were available for specificity testing.		0.047	0.071	Coiled-coil domain-containing protein 80		Up-regulated in BRS-3 deficient mouse homolog|Down-regulated by oncogenes protein 1		Secreted, extracellular space, extracellular matrix	CCDC80	ENSG00000091986	151887	HGNC:30649	GO:0001968|GO:0008201	NA	GO:0005604|GO:0044420|GO:0005615|GO:0005614|GO:0005578	NA	CCDC80	SNU-1076 cell cm	NA	NA	CCDC80	NA	NA
4129-72_1	Complement factor B	CFB	P00751	0.821566	0.143376	1.33018e-08	0.0686981	0.0181015	0.000156493	-1.22293	0.286599	2.17065e-05	992	4129-72	P00751	human	Protein	4.13e-12	No binding was observed with Complement C2.	Plasma	0.061	0.069	Complement factor B		C3/C5 convertase|Properdin factor B|PBF2|Glycine-rich beta glycoprotein	R-HSA-977606|R-HSA-174577|R-HSA-173736	Secreted	CFB	ENSG00000241534	629	HGNC:1037	GO:0001848|GO:0070011|GO:0008236	NA	GO:0072562|GO:0070062|GO:0005576|GO:0005615|GO:1903561	No binding observed	CFB	blood plasma	NA	NA	CFB	NA	CFB
3323-37_1	Low-density lipoprotein receptor-related protein 8	LRP8	Q14114	-0.80984	0.142941	1.91961e-08	0.0664108	0.0181105	0.000258472	-0.729482	0.285845	0.010859	992	3323-37	Q14114	human	Protein	1.26e-10	No binding was observed with Prolow-density lipoprotein receptor-related protein 1, Low-density lipoprotein receptor-related protein 1B, Low-density lipoprotein receptor-related protein 4, Low-density lipoprotein receptor or Very low-density lipoprotein receptor.		0.057	0.046	Low-density lipoprotein receptor-related protein 8	LRP-8	Apolipoprotein E receptor 2	R-HSA-975634|R-HSA-432142	Cell membrane|Secreted	LRP8	ENSG00000157193	7804	HGNC:6700	GO:0034185|GO:0019894|GO:0071813|GO:0030228|GO:0046872|GO:0038025	NA	GO:0030424|GO:0044430|GO:0005856|GO:0030425|GO:0005576|GO:0016021|GO:0043232|GO:0043229|GO:0044446|GO:0044424|GO:0016020|GO:0098857|GO:0045121|GO:0005875|GO:0043025|GO:0043005|GO:0120025|GO:0044459|GO:0044853|GO:0098590|GO:0099572|GO:0043235|GO:0036477	No binding observed	NA	NA	NA	NA	LRP8	NA	NA
2849-49_1	Allograft inflammatory factor 1	AIF1	P55008	0.80237	0.14184	2.01625e-08	0.0750368	0.0181491	3.85888e-05	-0.995591	0.283056	0.000455715	992	2849-49	P55008	human	Protein	1.07e-11	No binding was observed with Allograft inflammatory factor 1-like.		0.079	0.044	Allograft inflammatory factor 1	AIF-1	Ionized calcium-binding adapter molecule 1|Protein G1		Cytoplasm, cytoskeleton|Cell projection, phagocytic cup|Cell projection, ruffle membrane	AIF1	ENSG00000235588	199	HGNC:352	GO:0003779|GO:0051015|GO:0046872	NA	GO:0031253|GO:0044463|GO:0005737|GO:0044444|GO:0044430|GO:0005856|GO:0005829|GO:0043231|GO:0043232|GO:0043229|GO:0044446|GO:0044424|GO:0030027|GO:0031256|GO:0043025|GO:0005634|GO:0043204|GO:0048471|GO:0001891|GO:0120025|GO:0120038|GO:0044459|GO:0098590|GO:0099513|GO:0001726|GO:0032587|GO:0036477	No binding observed	NA	NA	AIF1	blood serum	NA	NA	AIF1
2828-82_2	Kunitz-type protease inhibitor 1	SPINT1	O43278	-0.830142	0.146873	2.07105e-08	0.0442536	0.0185975	0.0175225	-1.21711	0.286657	2.382e-05	992	2828-82	O43278	human	Protein	9.73e-12	No closely related human proteins were available for specificity testing.		0.056	0.049	Kunitz-type protease inhibitor 1		Hepatocyte growth factor activator inhibitor type 1	R-HSA-8852405|R-HSA-6806942	Secreted	SPINT1	ENSG00000166145	6692	HGNC:11246	GO:0061135|GO:0030414	NA	GO:0070062|GO:0005576|GO:0005615|GO:1903561|GO:0016020	NA	SPINT1	TT cell lysate	NA	NA	SPINT1	NA	NA
3508-78_3	C-C motif chemokine 22	CCL22	O00626	0.800103	0.142273	2.42962e-08	0.0697921	0.0181142	0.000124233	-1.1144	0.284383	9.51549e-05	992	3508-78	O00626	human	Protein	6.58e-12	Binding was observed with C-C motif chemokine 13 with similar affinity. No binding was observed with C-C motif chemokine 7.		0.104	0.081	C-C motif chemokine 22		CC chemokine STCP-1|MDC(1-69)|Stimulated T-cell chemotactic protein 1|Small-inducible cytokine A22|Macrophage-derived chemokine	R-HSA-6783783|R-HSA-6785807	Secreted	CCL22	ENSG00000102962	6367	HGNC:10621	GO:0005125|GO:0005126|GO:0001664	NA	GO:0005576|GO:0005615	No binding observed	NA	NA	NA	NA	CCL22	NA	Ccl22
5356-2_3	Macrophage migration inhibitory factor	MIF	P14174	0.818306	0.145541	2.44614e-08	0.0739479	0.0181411	4.94251e-05	-0.838492	0.283841	0.00320992	992	NA	NA	NA	NA	NA	NA	NA	NA	NA	NA	NA	NA	NA	NA	NA	NA	NA	NA	NA	NA	NA	NA	MIF	KMS-26 cell cm	MIF	blood serum	MIF	NA	NA
3681-87_3	Kallikrein-14	KLK14	Q9P0G3	0.791009	0.142036	3.2969e-08	0.0596265	0.0181824	0.00107668	-1.04527	0.283543	0.000239706	992	NA	NA	NA	NA	NA	NA	NA	NA	NA	NA	NA	NA	NA	NA	NA	NA	NA	NA	NA	NA	NA	No binding observed	NA	NA	NA	NA	KLK14	NA	KLK14
5011-11_1	Nicotinamide phosphoribosyltransferase	NAMPT	P43490	0.785204	0.14177	3.90501e-08	0.0625509	0.0181489	0.000591634	-1.06007	0.283755	0.000197737	992	5011-11	P43490	human	Protein	3.59e-12	No closely related human proteins were available for specificity testing.		0.075	0.064	Nicotinamide phosphoribosyltransferase	NAmPRTase|Nampt	Pre-B-cell colony-enhancing factor 1|Visfatin	R-HSA-1368108|R-HSA-197264	Nucleus|Secreted|Cytoplasm	NAMPT	ENSG00000105835	10135	HGNC:30092	GO:0005125|GO:0008144|GO:0042803|GO:0016763	NA	GO:0030054|GO:0005737|GO:0044444|GO:0005829|GO:0070062|GO:0005615|GO:1903561|GO:0043231|GO:0043229|GO:0070013|GO:0044446|GO:0044424|GO:0031981|GO:0044428|GO:0005654|GO:0044451|GO:0005634	NA	NA	NA	NA	NA	NA	NA	NA
3457-57_1	Periostin	POSTN	Q15063	-0.810328	0.146433	4.01036e-08	0.0937023	0.0186984	6.40093e-07	-1.04116	0.283563	0.000253802	992	3457-57	Q15063	human	Protein	4.38e-12	No binding was observed with Transforming growth factor-beta-induced protein ig-h3.		0.044	0.04	Periostin	PN	Osteoblast-specific factor 2		Golgi apparatus|Secreted, extracellular space, extracellular matrix|Secreted	POSTN	ENSG00000133110	10631	HGNC:16953	GO:0008201|GO:0046872	NA	GO:0005737|GO:0044444|GO:0031012|GO:0005615|GO:0005794|GO:0044431|GO:0098791|GO:0043231|GO:0043229|GO:0044446|GO:0044424|GO:0031594|GO:0031984|GO:0005578	No binding observed	NA	NA	NA	NA	POSTN	NA	NA
2960-66_2	Properdin	CFP	P27918	0.780928	0.141741	4.58449e-08	0.0621066	0.0181568	0.000650362	-1.00767	0.283348	0.000393879	992	2960-66	P27918	human	Protein	6.49e-11	No closely related human proteins were available for specificity testing.	Plasma	0.087	0.156	Properdin		Complement factor P	R-HSA-174577|R-HSA-5173214|R-HSA-977606|R-HSA-173736|R-HSA-6798695|R-HSA-5083635	Secreted	CFP	ENSG00000126759	5199	HGNC:8864		NA	GO:0005737|GO:0044444|GO:0060205|GO:0044433|GO:0005783|GO:0044432|GO:0005576|GO:0005615|GO:0043231|GO:0043229|GO:0070013|GO:0044446|GO:0044424|GO:0097708|GO:0030141|GO:0034774|GO:0042581|GO:0070820|GO:1904724|GO:0031983	NA	CFP	blood serum	NA	NA	NA	NA	CFP
4923-79_1	Muellerian-inhibiting factor	AMH	P03971	-0.788931	0.14336	4.74919e-08	0.0624672	0.0181536	0.000603655	-0.751003	0.285722	0.00871025	992	4923-79	P03971	human	Protein	6.77e-12	No binding was observed with Bone morphogenetic protein 5, Growth/differentiation factor 9, Growth/differentiation factor 7, Bone morphogenetic protein 6, Growth/differentiation factor 5, Growth/differentiation factor 10 or Bone morphogenetic protein 3.		0.044	0.05	Muellerian-inhibiting factor		Muellerian-inhibiting substance|Anti-Muellerian hormone	R-HSA-201451	Secreted	AMH	ENSG00000104899	268	HGNC:464	GO:0005126|GO:0008083|GO:0005179|GO:0005102	NA	GO:0005576|GO:0005615	No binding observed	NA	NA	NA	NA	NA	NA	AMH
4455-89_2	Lactadherin	MFGE8	Q08431	-0.779278	0.142655	5.93008e-08	0.0736276	0.0181552	5.39583e-05	-1.14229	0.285266	6.68393e-05	992	4455-89	Q08431	human	Protein	1.92e-11	Under Investigation		0.038	0.037	Lactadherin		Milk fat globule-EGF factor 8|SED1|MFGM|HMFG|Breast epithelial antigen BA46	R-HSA-381426|R-HSA-8957275|R-HSA-977225	Membrane|Secreted	MFGE8	ENSG00000140545	4240	HGNC:7036	GO:0005178|GO:0008429|GO:0001786|GO:0005543	NA	GO:0009897|GO:0070062|GO:0005576|GO:0005615|GO:1903561|GO:0016020|GO:0044459	No binding observed	MFGE8	MDA-MB-468 cell lysate	NA	NA	MFGE8	NA	NA
4145-58_2	Neurotrophin-3	NTF3	P20783	-0.76946	0.141875	7.34314e-08	0.0719682	0.018145	7.82508e-05	-0.855695	0.283975	0.00265005	992	4145-58	P20783	human	Protein	2.91e-12	No binding was observed with beta-nerve growth factor, Brain-derived neurotrophic factor or Neurotrophin-4.		0.053	0.046	Neurotrophin-3	NT-3	Neurotrophic factor|Nerve growth factor 2|HDNF	R-HSA-9025046|R-HSA-9034864|R-HSA-9603381|R-HSA-9034793|R-HSA-9034015|R-HSA-9034013	Secreted	NTF3	ENSG00000185652	4908	HGNC:8023	GO:0042056|GO:0005126|GO:0008083|GO:0005102	NA	GO:0005737|GO:0044444|GO:0005576|GO:0043229|GO:0044424|GO:0097708	No binding observed	NA	NA	NA	NA	NTF3	NA	NA
5364-7_3	Protein SET	SET	Q01105	0.770451	0.142314	7.74177e-08	0.0772179	0.0182091	2.43738e-05	-0.89265	0.283616	0.00169649	992	5364-7	Q01105	human	Protein	1.03e-11	No closely related human proteins were available for specificity testing.		0.051	0.034	Protein SET		Template-activating factor I|Inhibitor of granzyme A-activated DNase|PHAPII|HLA-DR-associated protein II|Phosphatase 2A inhibitor I2PP2A	R-HSA-450520|R-HSA-2299718	Nucleus, nucleoplasm|Cytoplasm, cytosol|Endoplasmic reticulum	SET	ENSG00000119335	6418	HGNC:10760	GO:0042393|GO:0019212	NA	GO:0005737|GO:0044444|GO:0005829|GO:0005783|GO:0043231|GO:0043232|GO:0043229|GO:0070013|GO:0044446|GO:0044424|GO:0005811|GO:0031981|GO:0044428|GO:0005654|GO:0005634|GO:0048471|GO:0043234	NA	NA	NA	NA	NA	NA	NA	SET
4533-76_2	A disintegrin and metalloproteinase with thrombospondin motifs 15	ADAMTS15	Q8TE58	0.766218	0.141686	7.993e-08	0.0630156	0.0181583	0.000542149	-0.909803	0.283506	0.00137417	992	4533-76	Q8TE58	human	Protein	5.37e-11	No binding was observed with A disintegrin and metalloproteinase with thrombospondin motifs 4 or A disintegrin and metalloproteinase with thrombospondin motifs 5.		0.029	0.035	A disintegrin and metalloproteinase with thrombospondin motifs 15	ADAM-TS 15|ADAMTS-15|ADAM-TS15		R-HSA-5173214|R-HSA-5083635	Secreted, extracellular space, extracellular matrix	ADAMTS15	ENSG00000166106	170689	HGNC:16305	GO:0050840|GO:0008201|GO:0046872|GO:0070011	NA	GO:0005615|GO:0005578	No binding observed	NA	NA	NA	NA	NA	NA	NA
2974-61_2	Contactin-1	CNTN1	Q12860	-0.776859	0.143987	8.5546e-08	0.0688075	0.0181347	0.000157054	-0.673775	0.28826	0.0196171	992	2974-61	Q12860	human	Protein	3.79e-12	No binding was observed with Contactin-2 or Contactin-5.	Plasma	0.066	0.05	Contactin-1		Glycoprotein gp135|Neural cell surface protein F3	R-HSA-2122948|R-HSA-447043|R-HSA-2979096|R-HSA-373760	Cell membrane	CNTN1	ENSG00000018236	1272	HGNC:2171	GO:0001948	NA	GO:0031225|GO:0070062|GO:1903561|GO:0016020|GO:0098857|GO:0045121|GO:0043209	No binding observed	CNTN1	SNU-1076 cell cm	NA	NA	CNTN1	NA	NA
4967-1_1	Complement component 1 Q subcomponent-binding protein, mitochondrial	C1QBP	Q07021	-0.759378	0.14285	1.31093e-07	0.0573669	0.0182556	0.00172525	-0.907475	0.283663	0.00142212	992	4967-1	Q07021	human	Protein	9.65e-11	No closely related human proteins were available for specificity testing.		0.04	0.026	Complement component 1 Q subcomponent-binding protein, mitochondrial		Mitochondrial matrix protein p32|Hyaluronan-binding protein 1|gC1q-R protein|ASF/SF2-associated protein p32|Glycoprotein gC1qBP|p33	R-HSA-140837	Nucleus|Cell membrane|Nucleus, nucleolus|Mitochondrion matrix|Secreted|Cytoplasm	C1QBP	ENSG00000108561	708	HGNC:1243	GO:0031406|GO:0001849|GO:0001664|GO:0005540|GO:0019900|GO:0030984|GO:0003714|GO:0008134	NA	GO:0005737|GO:0044444|GO:0005829|GO:0005615|GO:0043231|GO:0043232|GO:0043229|GO:0070013|GO:0044446|GO:0044424|GO:0016020|GO:0044429|GO:0005739|GO:0031981|GO:0044428|GO:0005730|GO:0005634	NA	NA	NA	NA	NA	NA	NA	C1QBP
3634-5_4	Opioid-binding protein/cell adhesion molecule	OPCML	Q14982	0.750253	0.141787	1.49393e-07	0.0714411	0.0181546	8.89399e-05	-0.892824	0.283808	0.00170527	992	NA	NA	NA	NA	NA	NA	NA	NA	NA	NA	NA	NA	NA	NA	NA	NA	NA	NA	NA	NA	NA	NA	NA	NA	NA	NA	NA	NA	OPCML
3340-53_1	Thrombospondin-4	THBS4	P35443	0.759761	0.144538	1.79803e-07	0.0492267	0.0185023	0.00792686	-0.979168	0.283613	0.000578909	992	3340-53	P35443	human	Protein	1.51e-10	No binding was observed with Thrombospondin-2, Thrombospondin-1, Thrombospondin-3 or Cartilage oligomeric matrix protein.	Plasma	0.06	0.045	Thrombospondin-4			R-HSA-186797	Secreted, extracellular space|Sarcoplasmic reticulum|Endoplasmic reticulum|Secreted|Secreted, extracellular space, extracellular matrix	THBS4	ENSG00000113296	7060	HGNC:11788	GO:0008083|GO:0008201|GO:0005178|GO:0046872	NA	GO:0005604|GO:0005737|GO:0044444|GO:0005783|GO:0070062|GO:0044420|GO:0031012|GO:0005576|GO:0005615|GO:1903561|GO:0043231|GO:0043229|GO:0044424|GO:0005578|GO:0016528	No binding observed	THBS4	blood plasma	THBS4	blood serum	THBS4	NA	NA
3773-15_4	Angiopoietin-1 receptor, soluble	TEK	Q02763	-0.750032	0.142698	1.80155e-07	0.0709317	0.018155	9.97821e-05	-1.14136	0.285708	6.95232e-05	992	3773-15	Q02763	human	Protein	9.79e-11	No binding was observed with Fibroblast growth factor receptor 2, Tyrosine-protein kinase receptor Tie-1, soluble, Fibroblast growth factor receptor 3, Proto-oncogene tyrosine-protein kinase receptor Ret, Fibroblast growth factor receptor 4 or Fibroblast growth factor receptor 1.		0.038	0.034	Angiopoietin-1 receptor		Tunica interna endothelial cell kinase|Tyrosine-protein kinase receptor TEK|Tyrosine-protein kinase receptor TIE-2|Endothelial tyrosine kinase|p140 TEK|Tyrosine kinase with Ig and EGF homology domains-2	R-HSA-210993|R-HSA-5673001	Cytoplasm, cytoskeleton|Cell membrane|Cell junction|Secreted|Cell junction, focal adhesion	TEK	ENSG00000120156	7010	HGNC:11724	GO:0019838|GO:0016301|GO:0000166|GO:0016773|GO:0017076|GO:0035639|GO:0032555|GO:0005088|GO:0032553|GO:0019199	NA	GO:0098858|GO:0016324|GO:0009925|GO:0016323|GO:0005911|GO:0005924|GO:0005737|GO:0044430|GO:0005856|GO:0005576|GO:0016021|GO:0005887|GO:0043232|GO:0043229|GO:0044446|GO:0044424|GO:0031226|GO:0098857|GO:0045121|GO:0005815|GO:0120025|GO:0044459|GO:0098590	No binding observed	NA	NA	NA	NA	TEK	NA	TEK
5092-51_3	Protein jagged-1	JAG1	P78504	-0.745196	0.143405	2.46576e-07	0.082462	0.0183598	7.90509e-06	-1.01096	0.283852	0.000386127	992	5092-51	P78504	human	Protein	3.99e-12	No binding was observed with Protein jagged-2, Neurogenic locus notch homolog protein 1, Neurogenic locus notch homolog protein 2, Neurogenic locus notch homolog protein 3, Delta-like protein 1 or Delta-like protein 4.		0.073	0.06	Protein jagged-1	hJ1|Jagged1		R-HSA-2660826|R-HSA-2894862|R-HSA-9013507|R-HSA-9013700|R-HSA-2644606|R-HSA-8941856|R-HSA-2122948|R-HSA-2691232|R-HSA-2979096	Membrane	JAG1	ENSG00000101384	182	HGNC:6188	GO:0008083|GO:0046872|GO:0005112|GO:0005543|GO:0005198	NA	GO:0005912|GO:0016324|GO:0005576|GO:0016021|GO:0005887|GO:0031226|GO:0016020|GO:0044459|GO:0098590	No binding observed	NA	NA	NA	NA	NA	NA	NA
2981-9_3	Endothelial cell-selective adhesion molecule	ESAM	Q96AP7	-0.753228	0.144988	2.48291e-07	0.0760652	0.0182164	3.23277e-05	-1.20842	0.287719	2.90915e-05	992	NA	NA	NA	NA	NA	NA	NA	NA	NA	NA	NA	NA	NA	NA	NA	NA	NA	NA	NA	NA	NA	NA	ESAM	blood serum	NA	NA	ESAM	NA	NA
4328-2_2	Brother of CDO	BOC	Q9BWV1	-0.741649	0.142825	2.51437e-07	0.0610207	0.0182057	0.000833395	-0.804447	0.28523	0.00489286	992	4328-2	Q9BWV1	human	Protein	1.79e-12	No binding was observed with Cell adhesion molecule-related/down-regulated by oncogenes.		0.046	0.043	Brother of CDO	Protein BOC		R-HSA-5635838|R-HSA-5632681|R-HSA-525793	Cell membrane	BOC	ENSG00000144857	91653	HGNC:17173		NA	GO:0044295|GO:0030424|GO:0033267|GO:0044463|GO:0030426|GO:0016021|GO:0005887|GO:0031226|GO:0043005|GO:0120025|GO:0120038|GO:0044459	No binding observed	NA	NA	NA	NA	BOC	NA	NA
4276-10_2	Phosphatidylethanolamine-binding protein 1	PEBP1	P30086	0.734638	0.141748	2.64908e-07	0.0713396	0.0181645	9.18019e-05	-0.980873	0.283726	0.000569152	992	4276-10	P30086	human	Protein	1.74e-12	No closely related human proteins were available for specificity testing.		0.058	0.047	Phosphatidylethanolamine-binding protein 1	PEBP-1	Prostatic-binding protein|Neuropolypeptide h3|Raf kinase inhibitor protein|HCNPpp	R-HSA-6802948|R-HSA-6802955|R-HSA-6802949|R-HSA-5675221|R-HSA-6802946|R-HSA-5674135|R-HSA-6802952	Cytoplasm	PEBP1	ENSG00000089220	5037	HGNC:8630	GO:0061135|GO:0019899|GO:0019900|GO:0000166|GO:0030414|GO:0008429|GO:0005543|GO:0017076|GO:0035639|GO:0032555|GO:0032553	NA	GO:0005737|GO:0044444|GO:0005829|GO:0070062|GO:1903561|GO:0043231|GO:0043229|GO:0044424|GO:0005634	NA	PEBP1	BICR-6 cell cm	NA	NA	PEBP1	NA	NA
2590-69_4	Tyrosine-protein kinase transmembrane receptor ROR1	ROR1	Q01973	-0.74553	0.144238	2.84943e-07	0.0813104	0.0183323	1.02188e-05	-0.813259	0.285106	0.00442803	992	2590-69	Q01973	human	Protein	4.97e-12	No binding was observed with Tyrosine-protein kinase transmembrane receptor ROR2.		0.052	0.045	Inactive tyrosine-protein kinase transmembrane receptor ROR1		Neurotrophic tyrosine kinase, receptor-related 1	R-HSA-5140745	Cell projection, axon|Membrane	ROR1	ENSG00000185483	4919	HGNC:10256	GO:0071936|GO:0016301|GO:0000166|GO:0016773|GO:0017076|GO:0035639|GO:0032555|GO:0032553|GO:0019199|GO:0017147	NA	GO:0042641|GO:0005737|GO:0044430|GO:0005856|GO:0016021|GO:0005887|GO:0043232|GO:0043229|GO:0044446|GO:0044424|GO:0031226|GO:0044459|GO:0043235	NA	NA	NA	NA	NA	ROR1	NA	ROR1
3853-56_1	Malate dehydrogenase, cytoplasmic	MDH1	P40925	0.746027	0.145043	3.24926e-07	0.0872103	0.0185308	2.88152e-06	-1.07522	0.284653	0.000167978	992	3853-56	P40925	human	Protein	4.18e-12	No closely related human proteins were available for specificity testing.		0.03	0.031	Malate dehydrogenase, cytoplasmic		Cytosolic malate dehydrogenase|Diiodophenylpyruvate reductase	R-HSA-70263	Cytoplasm	MDH1	ENSG00000014641	4190	HGNC:6970	GO:0016615|GO:0000166|GO:0016616	NA	GO:0005737|GO:0044444|GO:0005829|GO:0070062|GO:0005615|GO:1903561|GO:0043231|GO:0043229|GO:0044424|GO:0005739|GO:0043209	NA	MDH1	BICR-6 cell lysate	MDH1	blood plasma	MDH1	NA	MDH1
3437-80_3	Receptor-type tyrosine-protein kinase FLT3	FLT3	P36888	0.727359	0.141833	3.5156e-07	0.072115	0.0181755	7.77892e-05	-1.00392	0.283909	0.000424884	992	3437-80	P36888	human	Protein	1.6e-11	No binding was observed with Mast/stem cell growth factor receptor Kit, Macrophage colony-stimulating factor 1 receptor or Platelet-derived growth factor receptor beta.		0.168	0.064	Receptor-type tyrosine-protein kinase FLT3		Fetal liver kinase-2|FL cytokine receptor|Fms-like tyrosine kinase 3|Stem cell tyrosine kinase 1	R-HSA-109704|R-HSA-449836|R-HSA-5673001	Membrane|Endoplasmic reticulum lumen	FLT3	ENSG00000122025	2322	HGNC:3765	GO:0051427|GO:0016301|GO:0000166|GO:0016773|GO:0032403|GO:0042803|GO:0043621|GO:0017076|GO:0035639|GO:0032555|GO:0032553|GO:0019199	NA	GO:0005737|GO:0044444|GO:0005829|GO:0005783|GO:0044432|GO:0016021|GO:0005887|GO:0043231|GO:0043229|GO:0070013|GO:0044446|GO:0044424|GO:0031226|GO:0005634|GO:0044459|GO:0043234	No binding observed	NA	NA	NA	NA	NA	NA	FLT3
3298-52_2	Contactin-4	CNTN4	Q8IWV2	-0.727717	0.142177	3.69993e-07	0.0702867	0.0181648	0.000116238	-0.838469	0.284757	0.00331009	992	3298-52	Q8IWV2	human	Protein	5.74e-12	No binding was observed with Contactin-1, Contactin-5, Contactin-6 or Contactin-3.		0.03	0.023	Contactin-4		Brain-derived immunoglobulin superfamily protein 2	R-HSA-163125	Cell membrane|Secreted	CNTN4	ENSG00000144619	152330	HGNC:2174		NA	GO:0031225|GO:0030424|GO:0005576|GO:0043005|GO:0120025	No binding observed	NA	NA	NA	NA	CNTN4	NA	NA
2826-53_2	Ectodysplasin-A, secreted form	EDA	Q92838	-0.725084	0.142212	4.09676e-07	0.0605694	0.0182233	0.000920702	-0.931507	0.283864	0.00106847	992	2826-53	Q92838	human	Protein	1.3e-11	No closely related human proteins were available for specificity testing.		0.071	0.04	Ectodysplasin-A		Ectodermal dysplasia protein	R-HSA-5669034	Cell membrane	EDA	ENSG00000158813	1896	HGNC:3157	GO:0005126|GO:0038177|GO:0048018|GO:0005102	NA	GO:0045177|GO:0005581|GO:0005737|GO:0044444|GO:0005856|GO:0005783|GO:0005789|GO:0044432|GO:0098827|GO:0005576|GO:0016021|GO:0005887|GO:0043231|GO:0043232|GO:0043229|GO:0044446|GO:0044424|GO:0031226|GO:0016020|GO:0042175|GO:0031984|GO:0044459	NA	NA	NA	NA	NA	NA	NA	NA
5078-82_3	Ephrin type-B receptor 6	EPHB6	O15197	-0.728533	0.143222	4.35462e-07	0.0696269	0.0181653	0.000134579	-0.765226	0.286368	0.00765965	992	5078-82	O15197	human	Protein	1.55e-11	No binding was observed with Ephrin type-A receptor 3, Ephrin type-B receptor 3, Ephrin type-B receptor 2, Ephrin type-B receptor 4, Ephrin type-B receptor 1, Ephrin type-A receptor 7 or Ephrin type-A receptor 4.		0.022	0.023	Ephrin type-B receptor 6		Tyrosine-protein kinase-defective receptor EPH-6|HEP	R-HSA-3928665|R-HSA-2682334|R-HSA-3928662|R-HSA-3928664	Membrane	EPHB6	ENSG00000106123	2051	HGNC:3396	GO:0016301|GO:0000166|GO:0016773|GO:0017076|GO:0035639|GO:0032555|GO:0032553|GO:0019199	NA	GO:0005737|GO:0044444|GO:0005829|GO:0005576|GO:0016021|GO:0005887|GO:0044424|GO:0031226|GO:0044459	No binding observed	NA	NA	NA	NA	EPHB6	NA	NA
3397-7_4	Tyrosine-protein phosphatase non-receptor type 11	PTPN11	Q06124	0.72433	0.143246	5.08291e-07	0.0712907	0.0181762	9.3782e-05	-1.1643	0.28677	5.29304e-05	992	3397-7	Q06124	human	Protein	3.87e-12	No binding was observed with Tyrosine-protein phosphatase non-receptor type 6.		0.04	0.07	Tyrosine-protein phosphatase non-receptor type 11		SH-PTP3|SH-PTP2|Protein-tyrosine phosphatase 2C|Protein-tyrosine phosphatase 1D	R-HSA-388841|R-HSA-418886|R-HSA-186763|R-HSA-109704|R-HSA-210993|R-HSA-512988|R-HSA-2219530|R-HSA-877312|R-HSA-389948|R-HSA-5654700|R-HSA-432142|R-HSA-5654706|R-HSA-5654720|R-HSA-5654689|R-HSA-5654733|R-HSA-6811558|R-HSA-8934593|R-HSA-5654727|R-HSA-5654712|R-HSA-389513|R-HSA-936964|R-HSA-114604|R-HSA-391160|R-HSA-1433557|R-HSA-1170546|R-HSA-112411|R-HSA-180292|R-HSA-210990|R-HSA-1257604|R-HSA-886…	Nucleus|Cytoplasm	PTPN11	ENSG00000179295	5781	HGNC:9644	GO:0050839|GO:0001664|GO:0051427|GO:0005158|GO:0043560|GO:0016301|GO:0019900|GO:0043274|GO:0042578|GO:0016773|GO:0019904|GO:0030971|GO:0005070	NA	GO:0005737|GO:0044444|GO:0005829|GO:0043231|GO:0043229|GO:0044424|GO:0005739|GO:0005634|GO:0043234	No binding observed	NA	NA	NA	NA	NA	NA	NA
4971-1_1	Cathepsin Z	CTSZ	Q9UBR2	0.737343	0.145975	5.22451e-07	0.0514943	0.0184644	0.00539077	-0.742342	0.287095	0.00985961	992	4971-1	Q9UBR2	human	Protein	3.27e-11	No closely related human proteins were available for specificity testing.		0.029	0.03	Cathepsin Z		Cathepsin P|Cathepsin X	R-HSA-5694530|R-HSA-2022377|R-HSA-204005|R-HSA-432720|R-HSA-6798695	Lysosome	CTSZ	ENSG00000101160	1522	HGNC:2547	GO:0070011	NA	GO:0098588|GO:0005938|GO:0044448|GO:0099738|GO:0044463|GO:0005737|GO:0044444|GO:0099568|GO:0060205|GO:0044433|GO:0005783|GO:0005793|GO:0033116|GO:0044432|GO:0070062|GO:0005576|GO:0005615|GO:1903561|GO:0101002|GO:1904813|GO:0005794|GO:0044431|GO:0000139|GO:0098791|GO:0030426|GO:0043231|GO:0043229|GO:0070013|GO:0044446|GO:0044424|GO:0097708|GO:0043005|GO:0031984|GO:0120025|GO:0120038|GO:0030141|GO:…	NA	NA	NA	NA	NA	CTSZ	NA	NA
3291-30_2	Low affinity immunoglobulin epsilon Fc receptor	FCER2	P06734	0.724894	0.144478	6.20709e-07	0.050726	0.0184995	0.00621621	-1.02461	0.284232	0.000327905	992	3291-30	P06734	human	Protein	2.88e-12	No binding was observed with C-type lectin domain family 4 member G.		0.038	0.028	Low affinity immunoglobulin epsilon Fc receptor		BLAST-2|C-type lectin domain family 4 member J|Immunoglobulin E-binding factor|Fc-epsilon-RII|Lymphocyte IgE receptor	R-HSA-6783783|R-HSA-6785807|R-HSA-2197563	Cell membrane|Secreted	FCER2	ENSG00000104921	2208	HGNC:3612	GO:0019865|GO:0005178|GO:0046872	NA	GO:0009897|GO:0070062|GO:1903561|GO:0016021|GO:0005887|GO:0031226|GO:0044459	No binding observed	FCER2	MEC-1 cell cm	NA	NA	FCER2	NA	NA
3336-50_1	Tissue factor pathway inhibitor	TFPI	P10646	0.722302	0.145798	8.53867e-07	0.0532366	0.0184237	0.0039417	-0.741235	0.287389	0.0100458	992	3336-50	P10646	human	Protein	2.28e-12	No closely related human proteins were available for specificity testing.	Plasma	0.058	0.043	Tissue factor pathway inhibitor	TFPI	Extrinsic pathway inhibitor|Lipoprotein-associated coagulation inhibitor	R-HSA-140834	Secreted	TFPI	ENSG00000003436	7035	HGNC:11760	GO:0061135|GO:0030414	NA	GO:0031225|GO:0005737|GO:0044444|GO:0005783|GO:0005576|GO:0005615|GO:0043231|GO:0043229|GO:0044424|GO:0031090	NA	TFPI	Hep-G2 cell cm	NA	NA	NA	NA	NA
4842-62_2	Glypican-3	GPC3	P51654	-0.706446	0.143122	9.35126e-07	0.065678	0.0181837	0.000319169	-0.767004	0.286685	0.00758631	992	4842-62	P51654	human	Protein	1.46e-12	No binding was observed with Glypican-5 or Glypican-2.		0.053	0.046	Glypican-3		GTR2-2|MXR7|Intestinal protein OCI-5	R-HSA-381426|R-HSA-8957275|R-HSA-975634|R-HSA-3560801|R-HSA-2022928|R-HSA-3656237|R-HSA-2024096|R-HSA-3560783|R-HSA-4420332|R-HSA-3656253|R-HSA-1971475	Cell membrane	GPC3	ENSG00000147257	2719	HGNC:4451	GO:0043395|GO:0030414|GO:0043394	NA	GO:0031225|GO:0046658|GO:0005737|GO:0044444|GO:0070062|GO:0005615|GO:1903561|GO:0005794|GO:0044431|GO:0005796|GO:0016021|GO:0005887|GO:0043231|GO:0043229|GO:0070013|GO:0044446|GO:0044424|GO:0031226|GO:0044459|GO:0005578|GO:0005775|GO:0044437|GO:0005773	No binding observed	NA	NA	NA	NA	NA	NA	NA
3708-62_1	Alpha-2-macroglobulin	A2M	P01023	-0.740313	0.150075	9.4927e-07	0.0875341	0.0185953	2.86618e-06	-0.58381	0.294037	0.0473642	992	3708-62	P01023	human	Protein	4.7e-11	No binding was observed with Pregnancy zone protein.		0.065	0.054	Alpha-2-macroglobulin	Alpha-2-M	C3 and PZP-like alpha-2-macroglobulin domain-containing protein 5	R-HSA-1474228|R-HSA-140837|R-HSA-8963896|R-HSA-194840|R-HSA-114608	Secreted	A2M	ENSG00000175899	2	HGNC:7	GO:0048306|GO:0019956|GO:0061135|GO:0019899|GO:0019838|GO:0019966|GO:0030414|GO:0002020|GO:0005102|GO:0043120	NA	GO:0072562|GO:0005737|GO:0044444|GO:0060205|GO:0044433|GO:0005829|GO:0070062|GO:0005576|GO:1903561|GO:0043229|GO:0070013|GO:0044446|GO:0044424|GO:0097708|GO:0031091|GO:0030141|GO:0034774|GO:0031983	No binding observed	A2M	blood serum	A2M	blood serum	NA	NA	NA
2696-87_2	Persephin	PSPN	O60542	0.770745	0.157103	1.0859e-06	0.0581514	0.0182939	0.001525	-0.320551	0.312447	0.305171	992	2696-87	O60542	human	Protein	3.39e-11	No binding was observed with Neurturin or Artemin.		0.034	0.031	Persephin	PSP		R-HSA-419037|R-HSA-8853659|R-HSA-5673001	Secreted	PSPN	ENSG00000125650	5623	HGNC:9579	GO:0008083|GO:0005088|GO:0005102	NA	GO:0005576|GO:0005622	No binding observed	NA	NA	NA	NA	NA	NA	NA
2973-15_2	Platelet glycoprotein 4	CD36	P16671	0.736572	0.151002	1.2483e-06	0.0618666	0.0182278	0.000715826	-1.45959	0.302108	1.57018e-06	992	2973-15	P16671	human	Protein	6.47e-11	No closely related human proteins were available for specificity testing.		0.047	0.045	Platelet glycoprotein 4		Leukocyte differentiation antigen CD36|PAS-4|Platelet glycoprotein IV|Fatty acid translocase|Platelet collagen receptor|Glycoprotein IIIb|PAS IV|Thrombospondin receptor	R-HSA-6798695|R-HSA-434313|R-HSA-166058|R-HSA-5602498|R-HSA-1236973|R-HSA-381340|R-HSA-6785807|R-HSA-1989781|R-HSA-168188|R-HSA-1236974|R-HSA-5686938|R-HSA-5603041|R-HSA-114608|R-HSA-3000471	Golgi apparatus|Cell membrane|Apical cell membrane|Membrane raft	CD36	ENSG00000135218	948	HGNC:1663	GO:0008289|GO:0071813|GO:0030228|GO:0070892|GO:0008329|GO:0070053|GO:0050431	NA	GO:0016324|GO:0098588|GO:0005903|GO:0031526|GO:0031253|GO:0044463|GO:0005737|GO:0044444|GO:0030659|GO:0044433|GO:0030666|GO:0009897|GO:0005615|GO:0005794|GO:0016021|GO:0005887|GO:0043231|GO:0043229|GO:0044446|GO:0044424|GO:0097708|GO:0031226|GO:0016020|GO:0098857|GO:0045121|GO:0120025|GO:0120038|GO:0044459|GO:0098590|GO:0031091|GO:0031092|GO:0030141|GO:0030667|GO:0042581|GO:0035579|GO:0012506	NA	CD36	SET-2 cell cm	NA	NA	CD36	NA	CD36
2526-53_3	Tumor necrosis factor receptor superfamily member 11B	TNFRSF11B	O00300	-0.692202	0.141951	1.25812e-06	0.0712861	0.0181929	9.52735e-05	-1.00039	0.284252	0.000452194	992	NA	NA	NA	NA	NA	NA	NA	NA	NA	NA	NA	NA	NA	NA	NA	NA	NA	NA	NA	NA	NA	No binding observed	NA	NA	NA	NA	TNFRSF11B	NA	TNFRSF11B
2625-53_4	Heat shock protein HSP 90-alpha/beta	HSP90AA1 HSP90AB1	P07900 P08238	0.701228	0.144543	1.42312e-06	0.0815698	0.0183921	1.02336e-05	-1.12663	0.286258	8.87407e-05	992	2625-53	P07900|P08238	human	Protein	4.99e-12	Binding was observed with Hsp90alpha and Heat shock protein HSP 90-beta with similar affinity.		0.034	0.036	Heat shock protein HSP 90-alpha		Renal carcinoma antigen NY-REN-38|Lipopolysaccharide-associated protein 2|Heat shock 86 kDa	R-HSA-3371571|R-HSA-3000484|R-HSA-5218920|R-HSA-8854518|R-HSA-9018519|R-HSA-380270|R-HSA-3371568|R-HSA-399954|R-HSA-9009391|R-HSA-2029482|R-HSA-5336415|R-HSA-4420097|R-HSA-192905|R-HSA-1236382|R-HSA-1474151|R-HSA-3371511|R-HSA-6798695|R-HSA-380259|R-HSA-380284|R-HSA-5637810|R-HSA-3371497|R-HSA-1227986|R-HSA-8863795|R-HSA-5601884|R-HSA-8939211|R-HSA-5620912|R-HSA-203615|R-HSA-8852276|R-HSA-6785807…	Cell membrane|Nucleus|Melanosome|Cytoplasm	HSP90AA1|HSP90AB1	ENSG00000080824		HGNC:5253		NA		Comparable binding observed	NA	NA	NA	NA	NA	NA	NA
2967-8_1	Vascular cell adhesion protein 1	VCAM1	P19320	0.699405	0.144565	1.51992e-06	0.0547589	0.0183957	0.00298418	-0.789257	0.286326	0.00594955	992	2967-8	P19320	human	Protein	1.73e-10	No binding was observed with Neural cell adhesion molecule 1, 120 kDa isoform or Intercellular adhesion molecule 1.		0.07	0.038	Vascular cell adhesion protein 1	VCAM-1|V-CAM 1	INCAM-100	R-HSA-877300|R-HSA-216083|R-HSA-6785807|R-HSA-198933	Membrane	VCAM1	ENSG00000162692	7412	HGNC:12663	GO:0050839|GO:0005178|GO:0016641	NA	GO:0098858|GO:0071065|GO:0045177|GO:0005737|GO:0044444|GO:0044430|GO:0005856|GO:0005769|GO:0005783|GO:0005768|GO:0009897|GO:0070062|GO:0005615|GO:1903561|GO:0005794|GO:0016021|GO:0043231|GO:0043232|GO:0043229|GO:0044446|GO:0044424|GO:0097708|GO:0120025|GO:0044459|GO:0098797|GO:0002102|GO:0042383	No binding observed	VCAM1	blood serum	NA	NA	NA	NA	NA
3175-51_5	A disintegrin and metalloproteinase with thrombospondin motifs 13	ADAMTS13	Q76LX8	-0.692076	0.143572	1.6569e-06	0.0555815	0.0183736	0.00254983	-0.894712	0.284509	0.00171172	992	3175-51	Q76LX8	human	Protein	4.84e-12	No binding was observed with Netrin receptor UNC5C.		0.043	0.035	A disintegrin and metalloproteinase with thrombospondin motifs 13	ADAM-TS13|ADAM-TS 13|ADAMTS-13	von Willebrand factor-cleaving protease	R-HSA-5173214|R-HSA-5083635	Secreted	ADAMTS13	ENSG00000160323	11093	HGNC:1366	GO:0005178|GO:0046872|GO:0070011	NA	GO:0005737|GO:0044444|GO:0005783|GO:0044432|GO:0005615|GO:0043231|GO:0043229|GO:0070013|GO:0044446|GO:0044424|GO:0005578	No binding observed	ADAMTS13	blood serum	NA	NA	ADAMTS13	NA	ADAMTS13
4435-66_2	Ectonucleotide pyrophosphatase/phosphodiesterase family member 7	ENPP7	Q6UWV6	0.688405	0.143276	1.78879e-06	0.0624736	0.0182268	0.000634039	-0.791444	0.286345	0.00581631	992	4435-66	Q6UWV6	human	Protein	4.89e-12	No closely related human proteins were available for specificity testing.		0.054	0.05	Ectonucleotide pyrophosphatase/phosphodiesterase family member 7	E-NPP 7|NPP-7	Intestinal alkaline sphingomyelinase|Alkaline sphingomyelin phosphodiesterase	R-HSA-1660662	Cell membrane	ENPP7	ENSG00000182156	339221	HGNC:23764	GO:0016298|GO:0042578	NA	GO:0098858|GO:0005737|GO:0044444|GO:0005794|GO:0016021|GO:0043231|GO:0043229|GO:0044424|GO:0016020|GO:0120025	NA	NA	NA	ENPP7	blood serum	ENPP7	NA	NA
2831-29_1	Kallikrein-11	KLK11	Q9UBX7	-0.677399	0.141874	2.07097e-06	0.0694697	0.0181926	0.000142555	-0.972905	0.284276	0.000646085	992	2831-29	Q9UBX7	human	Protein	1.76e-11	No binding was observed with Kallikrein-8, Kallikrein-5, Kallikrein-13, Kallikrein-6, Kallikrein-1, Kallikrein 2 or Kallikrein-9.		0.056	0.039	Kallikrein-11	hK11	Hippostasin|Serine protease 20|Trypsin-like protease		Secreted	KLK11	ENSG00000167757	11012	HGNC:6359	GO:0070011|GO:0008236	NA	GO:0005737|GO:0044444|GO:0070062|GO:0005615|GO:1903561|GO:0005794|GO:0043231|GO:0043229|GO:0044424	No binding observed	KLK11	DMS-79 cell cm	NA	NA	KLK11	NA	NA
3348-49_2	Bone morphogenetic protein 1	BMP1	P13497	0.711528	0.149481	2.22361e-06	0.0857247	0.0185613	4.3741e-06	-0.604035	0.293883	0.0401057	992	3348-49	P13497	human	Protein	5.68e-11	No binding was observed with Bone morphogenetic protein 4, Transforming growth factor beta-3, Growth/differentiation factor 8, Growth/differentiation factor 15, Growth/differentiation factor 9, Growth/differentiation factor 7, Growth/differentiation factor 2, Growth/differentiation factor 3 , Growth/differentiation factor 11, Bone morphogenetic protein 8A, Bone morphogenetic protein 8B, Bone morp…	Plasma	0.062	0.055	Bone morphogenetic protein 1	BMP-1	Procollagen C-proteinase|Mammalian tolloid protein	R-HSA-8963896|R-HSA-1474228|R-HSA-2214320|R-HSA-2243919|R-HSA-1650814	Secreted, extracellular space, extracellular matrix|Golgi apparatus, trans-Golgi network	BMP1	ENSG00000168487	649	HGNC:1067	GO:0005125|GO:0008083|GO:0046872|GO:0070011|GO:0008233|GO:0008236	NA	GO:0005737|GO:0044444|GO:0005576|GO:0005615|GO:0005794|GO:0043231|GO:0043229|GO:0044424|GO:0005578	No binding observed	BMP1	blood serum	NA	NA	NA	NA	NA
5084-154_3	interleukin-17 receptor B	IL17RB	Q9NRM6	-0.673718	0.142307	2.51826e-06	0.0674272	0.0181947	0.000222323	-1.06763	0.285244	0.000192396	992	NA	NA	NA	NA	NA	NA	NA	NA	NA	NA	NA	NA	NA	NA	NA	NA	NA	NA	NA	NA	NA	No binding observed	NA	NA	NA	NA	NA	NA	IL17RB
2952-75_2	Insulin-like growth factor I	IGF1	P05019	-0.678965	0.144878	3.16762e-06	0.0650269	0.0182106	0.000372914	-0.691893	0.290021	0.0172351	992	2952-75	P05019	human	Protein	1.24e-10	Binding was observed with Insulin-like growth factor II with at least 10x weaker affinity.		0.055	0.049	Insulin-like growth factor I	IGF-I	Mechano growth factor|Somatomedin-C	R-HSA-2428928|R-HSA-381426|R-HSA-2404192|R-HSA-422085|R-HSA-114608|R-HSA-2428933	Secreted	IGF1	ENSG00000017427	3479	HGNC:5464	GO:0008083|GO:0005179|GO:0005158|GO:0005178	NA	GO:0035867|GO:0005737|GO:0044444|GO:0060205|GO:0044433|GO:0070382|GO:0005576|GO:0005615|GO:0016942|GO:0042567|GO:0043229|GO:0070013|GO:0044446|GO:0044424|GO:0097708|GO:0044459|GO:0098797|GO:0031091|GO:0030141|GO:0034774|GO:0030133|GO:0031983	Binding at least 10-fold weaker than target	IGF1	blood plasma	NA	NA	NA	NA	NA
2888-49_2	Complement component C7	C7	P10643	-0.676701	0.144856	3.4011e-06	0.0848686	0.0185465	5.33969e-06	-0.965057	0.284401	0.000717864	992	2888-49	P10643	human	Protein	3.27e-11	No binding was observed with Complement component C6 or Complement component C9.	Plasma	0.111	0.1	Complement component C7			R-HSA-977606|R-HSA-166665	Secreted	C7	ENSG00000112936	730	HGNC:1346		NA	GO:0070062|GO:0005576|GO:1903561|GO:0016021|GO:0005887|GO:0031226|GO:0005579|GO:0044459|GO:0098797|GO:0046930	No binding observed	C7	blood plasma	NA	NA	C7	NA	C7
5111-15_3	Neurexin-3-beta	NRXN3	Q9HDB5	-0.667068	0.144507	4.42181e-06	0.0831869	0.0184918	7.64953e-06	-0.898994	0.284764	0.0016422	992	5111-15	Q9HDB5	human	Protein	1.05e-11	Binding was observed with Neurexin-1-beta with at least 10x weaker affinity. No binding was observed with Agrin .		0.038	0.034	Neurexin-3-beta		Neurexin III-beta	R-HSA-6794361	Membrane	NRXN3	ENSG00000021645	9369	HGNC:8010	GO:0050839|GO:0097109	NA	GO:0016021|GO:0098793	No binding observed	NA	NA	NA	NA	NRXN3	NA	NRXN3
2381-52_4	Complement C5	C5	P01031	0.656403	0.142619	4.71582e-06	0.0664203	0.0182091	0.000278431	-1.02526	0.284855	0.000334927	992	2381-52	P01031	human	Protein	7.61e-11	Binding was observed with C5a anaphylatoxin and C5adesArg with at least 10x weaker affinity.	Plasma	0.048	0.052	Complement C5		C3 and PZP-like alpha-2-macroglobulin domain-containing protein 4	R-HSA-977606|R-HSA-174577|R-HSA-375276|R-HSA-166665|R-HSA-418594	Secreted	C5	ENSG00000106804	727	HGNC:1331	GO:0005125|GO:0005126|GO:0061135|GO:0001664|GO:0030414|GO:0005102	NA	GO:0070062|GO:0005576|GO:0005615|GO:1903561|GO:0016021|GO:0005887|GO:0031226|GO:0005579|GO:0044459|GO:0098797|GO:0046930	Binding at least 10-fold weaker than target	C5	blood plasma	NA	NA	C5	NA	NA
4155-3_2	Tenascin	TNC	P24821	-0.658912	0.143881	5.2511e-06	0.0721874	0.0182279	8.02192e-05	-0.755621	0.287952	0.00882074	992	4155-3	P24821	human	Protein	4.74e-11	No binding was observed with Fibronectin, Tenascin-R or Tenascin-X.		0.041	0.038	Tenascin	TN	Tenascin-C|Myotendinous antigen|GP 150-225|Hexabrachion|Cytotactin|Glioma-associated-extracellular matrix antigen|JI|Neuronectin|GMEM	R-HSA-381426|R-HSA-216083|R-HSA-8957275|R-HSA-3000170|R-HSA-3000178	Secreted, extracellular space, extracellular matrix	TNC	ENSG00000041982	3371	HGNC:5318	GO:0043394	NA	GO:0005604|GO:0005924|GO:0044420|GO:0031012|GO:0005576|GO:0005615|GO:0005614|GO:0016020|GO:0005578	No binding observed	TNC	B-CPAP cell cm	NA	NA	TNC	NA	TNC
2864-2_3	Dual specificity mitogen-activated protein kinase kinase 1	MAP2K1	Q02750	0.647369	0.142244	5.99771e-06	0.0702277	0.0182148	0.000122922	-1.01294	0.284803	0.000393396	992	2864-2	Q02750	human	Protein	1.79e-11	No binding was observed with Dual specificity mitogen-activated protein kinase kinase 2.		0.059	0.039	Dual specificity mitogen-activated protein kinase kinase 1	MAP kinase kinase 1|MKK1|MAPKK 1	MAPK/ERK kinase 1|ERK activator kinase 1	R-HSA-6802948|R-HSA-5684264|R-HSA-5674499|R-HSA-110056|R-HSA-5673000|R-HSA-5674135|R-HSA-6802955|R-HSA-5210891|R-HSA-6802949|R-HSA-6802946|R-HSA-445144|R-HSA-6802952	Cytoplasm|Membrane|Nucleus|Cytoplasm, cytoskeleton, microtubule organizing center, centrosome|Cytoplasm, cytoskeleton, microtubule organizing center, spindle pole body	MAP2K1	ENSG00000169032	5604	HGNC:6840	GO:0019209|GO:0016301|GO:0004708|GO:0000166|GO:0042578|GO:0016773|GO:0008022|GO:0019887|GO:0047485|GO:0017076|GO:0035639|GO:0032555|GO:0032553|GO:0004728|GO:0004702	NA	GO:0005924|GO:0005737|GO:0044444|GO:0044430|GO:0005856|GO:0005829|GO:0005769|GO:0005783|GO:0005768|GO:0070062|GO:1903561|GO:0005794|GO:0043231|GO:0043232|GO:0043229|GO:0044446|GO:0044424|GO:0097708|GO:0005770|GO:0005815|GO:0005739|GO:0005634	No binding observed	NA	NA	NA	NA	NA	NA	NA
2647-66_2	Rab GDP dissociation inhibitor beta	GDI2	P50395	0.65446	0.144288	6.44037e-06	0.0816614	0.0184514	1.06745e-05	-1.05034	0.285289	0.000244203	992	2647-66	P50395	human	Protein	1.61e-11	No binding was observed with Rab GDP dissociation inhibitor alpha.		0.043	0.042	Rab GDP dissociation inhibitor beta	Rab GDI beta	Guanosine diphosphate dissociation inhibitor 2	R-HSA-6798695|R-HSA-194840|R-HSA-8876198	Membrane|Cytoplasm	GDI2	ENSG00000057608	2665	HGNC:4227	GO:0051020|GO:0016491	NA	GO:0042582|GO:0005924|GO:0005737|GO:0044444|GO:0060205|GO:0044433|GO:0005829|GO:0070062|GO:0005576|GO:1903561|GO:0005794|GO:0043231|GO:0043229|GO:0070013|GO:0044446|GO:0044424|GO:0097708|GO:0016020|GO:0043209|GO:0030141|GO:0034774|GO:0005775|GO:0044437|GO:0005773|GO:0031983	No binding observed	GDI2	BICR-6 cell lysate	NA	NA	GDI2	NA	NA
2516-57_3	C-C motif chemokine 21	CCL21	O00585	0.65613	0.145066	6.8341e-06	0.0679428	0.0182117	0.000201761	-0.698576	0.290343	0.0163085	992	2516-57	O00585	human	Protein	7.44e-12	No binding was observed with C-C motif chemokine 16, C-C motif chemokine 19, C-C motif chemokine 4 or C-C motif chemokine 7.		0.029	0.029	C-C motif chemokine 21		Beta-chemokine exodus-2|Small-inducible cytokine A21|6Ckine|Secondary lymphoid-tissue chemokine	R-HSA-418594|R-HSA-380108	Secreted	CCL21	ENSG00000137077	6366	HGNC:10620	GO:0005125|GO:0005126|GO:0001664	NA	GO:0005623|GO:0005576|GO:0005615	No binding observed	NA	NA	NA	NA	CCL21	NA	NA
4917-62_1	Integrin alpha-V: beta-5 complex	ITGAV ITGB5	P06756, P18084	-0.647698	0.143394	7.02869e-06	0.0768346	0.0183125	2.96347e-05	-0.860324	0.285429	0.00264258	992	4917-62	P06756|P18084	human	Protein	4.73e-12	No binding was observed with CD29, Integrin beta-3, Integrin alpha V beta 8 or Integrin alpha V beta 6.		0.049	0.114	Integrin beta-5|Integrin alpha-V		Vitronectin receptor|Vitronectin receptor subunit alpha	R-HSA-445355|R-HSA-3000170|R-HSA-3000178|R-HSA-1236973|R-HSA-3000157|R-HSA-1566948|R-HSA-4420097|R-HSA-216083|R-HSA-2129379|R-HSA-6798695|R-HSA-445144|R-HSA-210990	Membrane|Cell membrane|Cell junction, focal adhesion	ITGAV|ITGB5	ENSG00000138448|ENSG00000082781	3685|3693	HGNC:6150|HGNC:6160		NA		No binding observed	NA	NA	NA	NA	NA	NA	NA
3737-6_3	Cathepsin H	CTSH	P09668	0.684149	0.151941	7.50495e-06	0.0390921	0.0193253	0.0433568	-0.815993	0.286374	0.00447091	992	NA	NA	NA	NA	NA	NA	NA	NA	NA	NA	NA	NA	NA	NA	NA	NA	NA	NA	NA	NA	NA	NA	NA	NA	NA	NA	CTSH	NA	CTSH
2731-29_2	NADPH--cytochrome P450 reductase	POR	P16435	0.662147	0.148844	9.62065e-06	0.0794513	0.0183928	1.71957e-05	-0.616118	0.294915	0.0369498	992	2731-29	P16435	human	Protein	1.4e-11	No closely related human proteins were available for specificity testing.		0.036	0.034	NADPH--cytochrome P450 reductase	P450R|CPR		R-HSA-211897	Endoplasmic reticulum membrane	POR	ENSG00000127948	5447	HGNC:9208	GO:0019899|GO:0050660|GO:0010181|GO:0016787|GO:0047726|GO:0050661|GO:0000166|GO:0016653|GO:0016708|GO:0032553	NA	GO:0005737|GO:0044444|GO:0005783|GO:0005789|GO:0044432|GO:0098827|GO:0016021|GO:0043231|GO:0043229|GO:0044446|GO:0044424|GO:0016020|GO:0005739|GO:0042175|GO:0031984	NA	POR	Hep-G2 cell lysate	POR	blood serum	NA	NA	NA
3446-7_2	Interleukin-18 receptor 1	IL18R1	Q13478	0.637958	0.144003	1.04625e-05	0.0616232	0.0182792	0.000777226	-0.788802	0.287278	0.00614581	992	NA	NA	NA	NA	NA	NA	NA	NA	NA	NA	NA	NA	NA	NA	NA	NA	NA	NA	NA	NA	NA	NA	NA	NA	NA	NA	IL18R1	NA	NA
3413-50_2	Bcl-2-related protein A1	BCL2A1	Q16548	-0.627706	0.142219	1.12768e-05	0.0703145	0.0182268	0.000121819	-1.00335	0.284906	0.000448303	992	3413-50	Q16548	human	Protein	6.12e-12	No binding was observed with Apoptosis regulator Bcl-2.		0.036	0.029	Bcl-2-related protein A1		Hemopoietic-specific early response protein|Bcl-2-like protein 5|Protein BFL-1|Protein GRS		Cytoplasm	BCL2A1	ENSG00000140379	597	HGNC:991	GO:0051400|GO:0046982	NA	GO:0005737|GO:0044424	No binding observed	NA	NA	NA	NA	NA	NA	NA
3378-49_2	Kallikrein-7	KLK7	P49862	-0.644799	0.146225	1.14853e-05	0.0490176	0.018732	0.0090112	-1.01151	0.284983	0.000404249	992	3378-49	P49862	human	Protein	6.81e-12	Binding was observed with Kallikrein-14 with at least 10x weaker affinity. No binding was observed with Plasma kallikrein, Kallikrein-1, Kallikrein-4, Kallikrein-5, Kallikrein-8, Kallikrein-11, Kallikrein-12 or Kallikrein-13.		0.628	0.462	Kallikrein-7	hK7	Serine protease 6|Stratum corneum chymotryptic enzyme	R-HSA-1474228	Secreted	KLK7	ENSG00000169035	5650	HGNC:6368	GO:0070011|GO:0008233|GO:0008236	NA	GO:0005737|GO:0044444|GO:0005576|GO:0005615|GO:0043229|GO:0044424|GO:0097708|GO:0042599|GO:0030141	No binding observed	KLK7	BICR-6 cell cm	NA	NA	KLK7	NA	NA
2834-54_1	Kallikrein-8	KLK8	O60259	-0.630335	0.143561	1.25095e-05	0.063936	0.0182479	0.000479243	-1.09579	0.286462	0.000138792	992	2834-54	O60259	human	Protein	2.15e-11	No binding was observed with Kallikrein-5, Kallikrein-7, Kallikrein-6, Kallikrein-9 or Kallikrein-1.		0.045	0.043	Kallikrein-8	hK8	Serine protease 19|Neuropsin|Tumor-associated differentially expressed gene 14 protein|Serine protease TADG-14|Ovasin	R-HSA-6809371	Secreted|Cytoplasm	KLK8	ENSG00000129455	11202	HGNC:6369	GO:0070011|GO:0008236	NA	GO:0005737|GO:0005576|GO:0005615|GO:0044424	No binding observed	NA	NA	NA	NA	KLK8	NA	NA
2762-30_2	Fibroblast growth factor 19	FGF19	O95750	-0.624741	0.142545	1.29672e-05	0.0638776	0.0182493	0.000485454	-0.980686	0.284809	0.000598656	992	NA	NA	NA	NA	NA	NA	NA	NA	NA	NA	NA	NA	NA	NA	NA	NA	NA	NA	NA	NA	NA	No binding observed	FGF19	DU-4475 cell cm	NA	NA	NA	NA	NA
3069-52_3	Immunoglobulin M	IGHM IGJ IGK@ IGL@	P01871	-0.634802	0.145035	1.33134e-05	0.0612416	0.0182922	0.000844694	-0.736988	0.289243	0.0109843	992	3069-52	P01871	human	Protein	1.34e-10	No binding was observed with Immunoglobulin A, Immunoglobulin E or Immunoglobulin G.	Plasma	0.042	0.093	Immunoglobulin heavy constant mu		Ig mu chain C region BOT|Ig mu chain C region|Ig mu chain C region GAL|Ig mu chain C region OU	R-HSA-5690714|R-HSA-983695|R-HSA-202733	Secreted	IGHM|IGJ|IGK@|IGL@		3507|3512|50802|3535	HGNC:5541	GO:0003823	NA	GO:0072562|GO:0009897|GO:0070062|GO:0005615|GO:1903561|GO:0071757|GO:0071754|GO:0071753|GO:0042571|GO:0016021|GO:0071756|GO:0044459	No binding observed	NA	NA	NA	NA	NA	NA	NA
3284-75_1	Biglycan	BGN	P21810	-0.629061	0.143868	1.35808e-05	0.0740163	0.0182724	5.50461e-05	-0.792654	0.287299	0.00590471	992	3284-75	P21810	human	Protein	2.97e-11	No binding was observed with Asporin or Decorin.		0.057	0.047	Biglycan		Bone/cartilage proteoglycan I|PG-S1	R-HSA-3595174|R-HSA-2022923|R-HSA-3560801|R-HSA-3000178|R-HSA-3595172|R-HSA-3560783|R-HSA-4420332|R-HSA-2022870|R-HSA-2024101|R-HSA-3595177|R-HSA-1971475	Secreted, extracellular space, extracellular matrix	BGN	ENSG00000182492	633	HGNC:1044	GO:0050840|GO:0005201|GO:0005539|GO:0019210|GO:0019887	NA	GO:0005737|GO:0044444|GO:0070062|GO:0005576|GO:0005615|GO:1903561|GO:0005794|GO:0044431|GO:0005796|GO:0043231|GO:0043229|GO:0070013|GO:0044446|GO:0044424|GO:0097708|GO:0005578|GO:0042383|GO:0030133|GO:0005775|GO:0044437|GO:0005773	No binding observed	NA	NA	NA	NA	NA	NA	BGN
3122-6_2	Diablo homolog, mitochondrial	DIABLO	Q9NR28	-0.624523	0.143242	1.43679e-05	0.0718819	0.0182444	8.72071e-05	-1.0862	0.28629	0.000157183	992	3122-6	Q9NR28	human	Protein	1.52e-11	No closely related human proteins were available for specificity testing.		0.053	0.039	Diablo homolog, mitochondrial		Second mitochondria-derived activator of caspase|Direct IAP-binding protein with low pI	R-HSA-111464|R-HSA-111469|R-HSA-111463|R-HSA-111457|R-HSA-9627069	Mitochondrion	DIABLO	ENSG00000184047	56616	HGNC:21528		NA	GO:0035631|GO:0005737|GO:0044444|GO:0098562|GO:0009898|GO:0005829|GO:0016021|GO:0005887|GO:0043231|GO:0043229|GO:0070013|GO:0044446|GO:0044424|GO:0031226|GO:0005740|GO:0044429|GO:0005739|GO:0031967|GO:0031970|GO:0044459|GO:0098802	NA	NA	NA	NA	NA	NA	NA	DIABLO
5339-49_3	Protein S100-A9	S100A9	P06702	0.630552	0.144694	1.45042e-05	0.0583562	0.0183638	0.00152996	-0.823133	0.28649	0.00415048	992	5339-49	P06702	human	Protein	4.85e-11	No binding was observed with Protein S100-A12 or S100B.		0.059	0.18	Protein S100-A9		Migration inhibitory factor-related protein 14|Calprotectin L1H subunit|S100 calcium-binding protein A9|Leukocyte L1 complex heavy chain|Calgranulin-B	R-HSA-5668599|R-HSA-5686938|R-HSA-6798695|R-HSA-6799990	Cytoplasm, cytoskeleton|Cell membrane|Secreted|Cytoplasm	S100A9	ENSG00000163220	6280	HGNC:10499	GO:0016209|GO:0050544|GO:0031406|GO:0036041|GO:0046872|GO:0050786|GO:0035325|GO:0015631	NA	GO:0030054|GO:0005737|GO:0044444|GO:0060205|GO:0044433|GO:0005856|GO:0005829|GO:0070062|GO:0031012|GO:0005576|GO:0005615|GO:1903561|GO:0043231|GO:0043232|GO:0043229|GO:0070013|GO:0044446|GO:0044424|GO:0097708|GO:0031981|GO:0044428|GO:0005654|GO:0005634|GO:0030141|GO:0034774|GO:0031983	No binding observed	S100A9	urine biofluid	S100A9	urine biofluid	NA	NA	NA
3214-3_2	Neuropilin-1	NRP1	O14786	-0.625118	0.143722	1.5056e-05	0.0780311	0.0183655	2.35179e-05	-1.04102	0.285434	0.000278963	992	NA	NA	NA	NA	NA	NA	NA	NA	NA	NA	NA	NA	NA	NA	NA	NA	NA	NA	NA	NA	NA	NA	NRP1	blood serum	NA	NA	NRP1	NA	NA
3396-54_2	Renin	REN	P00797	0.676674	0.155655	1.5205e-05	0.0474297	0.0188406	0.0119782	-0.550653	0.299877	0.0666182	992	3396-54	P00797	human	Protein	1.09e-12	No binding was observed with Cathepsin D or Pepsinogen II.		0.054	0.056	Renin		Angiotensinogenase	R-HSA-2022377	Membrane|Secreted	REN	ENSG00000143839	5972	HGNC:9958	GO:0070011|GO:0008233|GO:0005102	NA	GO:0005737|GO:0005576|GO:0005615|GO:0044424	No binding observed	REN	CL-40 cell cm	REN	blood serum	NA	NA	NA
2774-10_3	Interleukin-16	IL16	Q14005	0.643096	0.14814	1.56274e-05	0.0493401	0.0187359	0.00858373	-0.821694	0.286559	0.00422559	992	2774-10	Q14005	human	Protein	4.58e-13	No closely related human proteins were available for specificity testing.		0.074	0.057	Pro-interleukin-16			R-HSA-449836	Secreted	IL16	ENSG00000172349	3603	HGNC:5980	GO:0042609|GO:0005125	NA	GO:0005737|GO:0044444|GO:0005829|GO:0005576|GO:0005615|GO:0043231|GO:0043229|GO:0070013|GO:0044446|GO:0044424|GO:0031981|GO:0044428|GO:0005654|GO:0044451|GO:0005634	NA	NA	NA	NA	NA	IL16	NA	Il16
3326-58_2	Cell adhesion molecule 1	CADM1	Q9BY67	-0.622129	0.144156	1.75052e-05	0.077428	0.0183535	2.68209e-05	-0.820063	0.286653	0.00431414	992	3326-58	Q9BY67	human	Protein	2.5e-11	No binding was observed with Cell adhesion molecule 3 or Cell adhesion molecule 2.		0.047	0.047	Cell adhesion molecule 1		Immunoglobulin superfamily member 4|Nectin-like protein 2|Spermatogenic immunoglobulin superfamily|Tumor suppressor in lung cancer 1|Synaptic cell adhesion molecule	R-HSA-418990|R-HSA-420597	Cell membrane|Cell junction, synapse	CADM1	ENSG00000182985	23705	HGNC:5951	GO:0050839|GO:0030165|GO:0042803|GO:0005102	NA	GO:0016323|GO:0005913|GO:0005911|GO:0070062|GO:1903561|GO:0016021|GO:0005887|GO:0031226|GO:0044459|GO:0098590|GO:0045202	No binding observed	NA	NA	NA	NA	NA	NA	NA
3181-50_2	Cathepsin S	CTSS	P25774	0.61348	0.142816	1.91363e-05	0.061897	0.0182883	0.000740984	-0.907662	0.285119	0.00150063	992	3181-50	P25774	human	Protein	1.12e-11	No binding was observed with Cathepsin B, Dipeptidyl peptidase 1, Cathepsin F, Cathepsin L2 or Cathepsin H.		0.049	0.045	Cathepsin S			R-HSA-2132295|R-HSA-1679131|R-HSA-1474228|R-HSA-2022090|R-HSA-1236977|R-HSA-6798695	Lysosome	CTSS	ENSG00000163131	1520	HGNC:2545	GO:0005518|GO:0001968|GO:0070011|GO:0043394|GO:0008236	NA	GO:0005737|GO:0044444|GO:0044433|GO:0036019|GO:0044440|GO:0005768|GO:0031904|GO:0005576|GO:0005615|GO:0101002|GO:1904813|GO:0043231|GO:0043229|GO:0070013|GO:0044446|GO:0044424|GO:0097708|GO:0030141|GO:0070820|GO:1904724|GO:0005775|GO:0044437|GO:0005773	No binding observed	NA	NA	NA	NA	CTSS	NA	NA
2617-56_35	Receptor tyrosine-protein kinase erbB-3	ERBB3	P21860	-0.653104	0.15274	2.08731e-05	0.0455213	0.018986	0.0166858	-0.677929	0.292365	0.0206096	992	2617-56	P21860	human	Protein	2.35e-12	No binding was observed with Epidermal growth factor receptor, Receptor tyrosine-protein kinase erbB-2 or Receptor tyrosine-protein kinase erbB-4.		0.045	0.042	Receptor tyrosine-protein kinase erbB-3		Tyrosine kinase-type cell surface receptor HER3|Proto-oncogene-like protein c-ErbB-3	R-HSA-8847993|R-HSA-1963642|R-HSA-5673001|R-HSA-6785631|R-HSA-1306955|R-HSA-2219530|R-HSA-6811558|R-HSA-1227986|R-HSA-8863795|R-HSA-1358803|R-HSA-1257604|R-HSA-1250196|R-HSA-1236394	Cell membrane	ERBB3	ENSG00000065361	2065	HGNC:3431	GO:0019838|GO:0042802|GO:0019209|GO:0016301|GO:0038132|GO:0000166|GO:0016773|GO:0046982|GO:0042803|GO:0019887|GO:0017076|GO:0035639|GO:0032555|GO:0005088|GO:0032553|GO:0044389	NA	GO:0016324|GO:0016323|GO:0005615|GO:0016021|GO:0005887|GO:0005622|GO:0031226|GO:0016328|GO:0044459|GO:0098590|GO:0043235	No binding observed	NA	NA	NA	NA	NA	NA	NA
4859-6_1	Bone morphogenetic protein receptor type-1A	BMPR1A	P36894	-0.611112	0.143337	2.20494e-05	0.0619801	0.0182901	0.000729836	-0.864729	0.285762	0.00254163	992	NA	NA	NA	NA	NA	NA	NA	NA	NA	NA	NA	NA	NA	NA	NA	NA	NA	NA	NA	NA	NA	NA	NA	NA	NA	NA	NA	NA	NA
4450-26_2	Heterogeneous nuclear ribonucleoprotein A/B	HNRNPAB	Q99729	0.603027	0.142745	2.61518e-05	0.0744564	0.0182955	5.08232e-05	-0.949584	0.284965	0.000893178	992	NA	NA	NA	NA	NA	NA	NA	NA	NA	NA	NA	NA	NA	NA	NA	NA	NA	NA	NA	NA	NA	No binding observed	HNRNPAB	BICR-6 cell lysate	NA	NA	HNRNPAB	NA	NA
3485-28_2	Beta-2-microglobulin	B2M	P61769	0.640522	0.152477	2.89937e-05	0.0403907	0.0194001	0.0375993	-0.844784	0.286273	0.00324219	992	3485-28	P61769	human	Protein	6.02e-12	No binding was observed with Alpha-2-macroglobulin.	Plasma|Urine	0.081	0.071	Beta-2-microglobulin			R-HSA-164940|R-HSA-877300|R-HSA-983170|R-HSA-1236974|R-HSA-977225|R-HSA-2424491|R-HSA-1236977|R-HSA-6798695|R-HSA-2172127|R-HSA-198933	Cell surface|Secreted	B2M	ENSG00000273686	567	HGNC:914	GO:0001948|GO:0042802	NA	GO:0098588|GO:0005924|GO:0030662|GO:0005737|GO:0044444|GO:0060205|GO:0030659|GO:0044433|GO:0005829|GO:0005769|GO:0031901|GO:0030666|GO:0005783|GO:0044432|GO:0044440|GO:0005768|GO:0031904|GO:0010008|GO:0009897|GO:0070062|GO:0005576|GO:0005615|GO:1903561|GO:0005794|GO:0044431|GO:0000139|GO:0098791|GO:1990712|GO:0043231|GO:0043229|GO:0070013|GO:0044446|GO:0044424|GO:0097708|GO:0016020|GO:0042611|GO:…	No binding observed	B2M	BICR-6 cell lysate	NA	NA	NA	NA	NA
2602-2_2	Angiopoietin-2	ANGPT2	O15123	0.609305	0.145395	3.02919e-05	0.0534161	0.0185751	0.00411777	-0.937644	0.285041	0.00103896	992	2602-2	O15123	human	Protein	1.89e-11	Binding was observed with Angiopoietin-1 and Angiopoietin-4 with at least 10x weaker affinity.		0.048	0.042	Angiopoietin-2	ANG-2		R-HSA-210993	Secreted	ANGPT2	ENSG00000091879	285	HGNC:485	GO:0019900|GO:0046872|GO:0005102|GO:0030971	NA	GO:0042995|GO:0005576|GO:0005615|GO:0043231|GO:0043229|GO:0044424|GO:0005634	Binding at least 10-fold weaker than target	NA	NA	NA	NA	ANGPT2	NA	NA
4712-28_2	Apolipoprotein D	APOD	P05090	0.597138	0.142643	3.08784e-05	0.063629	0.0182705	0.000518204	-0.995668	0.285139	0.000500789	992	4712-28	P05090	human	Protein	4.64e-11	Binding was observed with Apolipoprotein B with at least 10x weaker affinity.	Plasma	0.133	0.072	Apolipoprotein D	Apo-D|ApoD		R-HSA-804914	Secreted	APOD	ENSG00000189058	347	HGNC:612	GO:0015485|GO:0005319	NA	GO:0005737|GO:0044444|GO:0005829|GO:0044445|GO:0030425|GO:0005783|GO:0070062|GO:0005576|GO:0005615|GO:1903561|GO:0043231|GO:0043232|GO:0043229|GO:0044424|GO:0030529|GO:0043025|GO:0043005|GO:0048471|GO:0120025|GO:0036477	Binding at least 10-fold weaker than target	APOD	blood plasma	NA	NA	APOD	NA	NA
3179-51_2	Lysosomal protective protein	CTSA	P10619	0.609556	0.146459	3.42927e-05	0.0602068	0.0183403	0.00106387	-0.701502	0.291654	0.0163433	992	3179-51	P10619	human	Protein	3.22e-12	No closely related human proteins were available for specificity testing.		0.029	0.034	Lysosomal protective protein		Carboxypeptidase C|Protective protein for beta-galactosidase|Protective protein cathepsin A|Cathepsin A|Carboxypeptidase L	R-HSA-2132295|R-HSA-1660662|R-HSA-6798695|R-HSA-4341670|R-HSA-4085001	Lysosome	CTSA	ENSG00000064601	5476	HGNC:9251	GO:0070011|GO:0008236	NA	GO:0042582|GO:0005737|GO:0044444|GO:0060205|GO:0044433|GO:0005783|GO:0070062|GO:0005576|GO:1903561|GO:0043231|GO:0043229|GO:0070013|GO:0044446|GO:0044424|GO:0097708|GO:0016020|GO:0031981|GO:0044428|GO:0005654|GO:0005634|GO:0030141|GO:0034774|GO:0005775|GO:0044437|GO:0005773|GO:0031983	NA	CTSA	B-CPAP cell lysate	NA	NA	NA	NA	CTSA
3169-70_2	alpha-L-iduronidase	IDUA	P35475	0.593396	0.142732	3.49688e-05	0.065837	0.018249	0.000324323	-1.00019	0.285211	0.000473741	992	3169-70	P35475	human	Protein	4.8e-12	No closely related human proteins were available for specificity testing.		0.047	0.041	Alpha-L-iduronidase			R-HSA-2206302|R-HSA-2024101|R-HSA-2024096	Lysosome	IDUA	ENSG00000127415	3425	HGNC:5391	GO:0005102	NA	GO:0005737|GO:0044444|GO:0070062|GO:1903561|GO:0043231|GO:0043229|GO:0070013|GO:0044446|GO:0044424|GO:0097708|GO:0005775|GO:0044437|GO:0005773	NA	NA	NA	IDUA	DU-4475 cell lysate	IDUA	NA	NA
4553-65_3	Hepatoma-derived growth factor-related protein 2	HDGFRP2	Q7Z4V5	0.589686	0.142571	3.83195e-05	0.0686228	0.0182421	0.000178592	-0.888576	0.285565	0.00191371	992	4553-65	Q7Z4V5	human	Protein	6.33e-12	No binding was observed with Hepatoma-derived growth factor-like protein 1, Hepatoma-derived growth factor or Hepatoma-derived growth factor-related protein 3.		0.055	0.035	Hepatoma-derived growth factor-related protein 2	HRP-2|HDGF-related protein 2	Hepatoma-derived growth factor 2		Nucleus	HDGFRP2	ENSG00000167674	84717	HGNC:14680	GO:0003682	NA	GO:0043231|GO:0043229|GO:0044424|GO:0005634	No binding observed	NA	NA	NA	NA	NA	NA	NA
4272-46_2	Glucose-6-phosphate isomerase	GPI	P06744	0.589802	0.143093	4.07325e-05	0.0694915	0.0182456	0.000148302	-1.07867	0.28656	0.000176881	992	4272-46	P06744	human	Protein	1.44e-10	No closely related human proteins were available for specificity testing.		0.045	0.044	Glucose-6-phosphate isomerase	GPI	Phosphoglucose isomerase|Neuroleukin|Autocrine motility factor|Sperm antigen 36|Phosphohexose isomerase	R-HSA-6798695|R-HSA-70171|R-HSA-5628897|R-HSA-70263	Secreted|Cytoplasm	GPI	ENSG00000105220	2821	HGNC:4458	GO:0005125|GO:0008083|GO:0016861|GO:0016866|GO:0048029|GO:0044389	NA	GO:0098588|GO:0031253|GO:0044463|GO:0005737|GO:0044444|GO:0060205|GO:0044433|GO:0005829|GO:0070062|GO:0005576|GO:0005615|GO:1903561|GO:0101002|GO:1904813|GO:0043231|GO:0043229|GO:0070013|GO:0044446|GO:0044424|GO:0097708|GO:0016020|GO:0043209|GO:0043005|GO:0031981|GO:0044428|GO:0005654|GO:0005634|GO:0120025|GO:0120038|GO:0044459|GO:0098590|GO:0030141|GO:0034774|GO:0031983	NA	NA	NA	GPI	NA	NA	NA	NA
4721-54_2	Trefoil factor 3	TFF3	Q07654	-0.601795	0.146609	4.3798e-05	0.0822559	0.0185634	1.04198e-05	-0.757909	0.289264	0.00892395	992	4721-54	Q07654	human	Protein	1.49e-12	No binding was observed with Trefoil factor 2 or Trefoil factor 1.	Urine	0.046	0.038	Trefoil factor 3		Polypeptide P1.B|Intestinal trefoil factor	R-HSA-9018519	Secreted, extracellular space, extracellular matrix|Cytoplasm	TFF3	ENSG00000160180	7033	HGNC:11757		NA	GO:0005737|GO:0070062|GO:0005576|GO:0005615|GO:1903561|GO:0044424|GO:0005578	No binding observed	TFF3	DMS-454 cell lysate	NA	NA	NA	NA	NA
5015-15_1	Platelet-activating factor acetylhydrolase	PLA2G7	Q13093	-0.608921	0.148668	4.54922e-05	0.0647678	0.0182639	0.00040905	-1.30189	0.297165	1.30678e-05	992	5015-15	Q13093	human	Protein	3e-11	No binding was observed with Platelet-activating factor acetylhydrolase 2, cytoplasmic.	Plasma	0.041	0.032	Platelet-activating factor acetylhydrolase	PAF acetylhydrolase	LDL-associated phospholipase A2|Group-VIIA phospholipase A2|2-acetyl-1-alkylglycerophosphocholine esterase|1-alkyl-2-acetylglycerophosphocholine esterase|PAF 2-acylhydrolase	R-HSA-422085	Secreted, extracellular space	PLA2G7	ENSG00000146070	7941	HGNC:9040	GO:0016788|GO:0016298|GO:0005543	NA	GO:0005737|GO:0005576|GO:0044424|GO:0034362|GO:0034358	No binding observed	PLA2G7	blood serum	NA	NA	PLA2G7	NA	PLA2G7
4913-78_1	C-C motif chemokine 16	CCL16	O15467	0.603853	0.14754	4.60803e-05	0.0598138	0.0183593	0.00116026	-0.672577	0.293558	0.0221652	992	4913-78	O15467	human	Protein	2.91e-12	No binding was observed with C-C motif chemokine 2, Eotaxin, C-C motif chemokine 3, C-C motif chemokine 4, C-C motif chemokine 4-like, C-C motif chemokine 14, C-C motif chemokine 15 or C-C motif chemokine 5.		0.044	0.039	C-C motif chemokine 16		Liver-expressed chemokine|NCC-4|Monotactin-1|Small-inducible cytokine A16|Chemokine CC-4|Chemokine LEC|Lymphocyte and monocyte chemoattractant|IL-10-inducible chemokine|LCC-1	R-HSA-418594|R-HSA-380108	Secreted	CCL16	ENSG00000161573	6360	HGNC:10614	GO:0042056|GO:0005125|GO:0005126|GO:0001664	NA	GO:0005576|GO:0005615	No binding observed	CCL16	blood serum	NA	NA	CCL16	NA	CCL16
2708-54_2	Tumor necrosis factor ligand superfamily member 18	TNFSF18	Q9UNG2	-0.58314	0.142539	4.64207e-05	0.0715743	0.018264	9.50646e-05	-0.930564	0.285197	0.00114048	992	2708-54	Q9UNG2	human	Protein	2.51e-11	No closely related human proteins were available for specificity testing.		0.071	0.031	Tumor necrosis factor ligand superfamily member 18		Activation-inducible TNF-related ligand|Glucocorticoid-induced TNF-related ligand	R-HSA-5669034	Cell membrane	TNFSF18	ENSG00000120337	8995	HGNC:11932	GO:0005125|GO:0005126|GO:0005102	NA	GO:0005615|GO:0016021	NA	NA	NA	NA	NA	NA	NA	TNFSF18
2711-6_2	Ciliary neurotrophic factor receptor subunit alpha	CNTFR	P26992	-0.585912	0.143871	5.02217e-05	0.0725845	0.0182785	7.67305e-05	-1.08167	0.286729	0.000171223	992	NA	NA	NA	NA	NA	NA	NA	NA	NA	NA	NA	NA	NA	NA	NA	NA	NA	NA	NA	NA	NA	NA	CNTFR	DMS-79 cell lysate	NA	NA	CNTFR	NA	CNTFR
2943-5_2	Cytochrome P450 3A4	CYP3A4	P08684	0.5852	0.144079	5.25661e-05	0.0773084	0.0183851	2.84736e-05	-1.06503	0.286346	0.000210914	992	2943-5	P08684	human	Protein	5.45e-12	Under Investigation		0.072	0.098	Cytochrome P450 3A4		Cytochrome P450 HLp|Albendazole monooxygenase (sulfoxide-forming)|Cholesterol 25-hydroxylase|CYPIIIA3|Cytochrome P450 NF-25|Albendazole sulfoxidase|Cytochrome P450 3A3|Cytochrome P450-PCN1|Quinine 3-monooxygenase|CYPIIIA4|1,8-cineole 2-exo-monooxygenase|Taurochenodeoxycholate 6-alpha-hydroxylase|Nifedipine oxidase	R-HSA-9027307|R-HSA-211981|R-HSA-5423646	Endoplasmic reticulum membrane|Microsome membrane	CYP3A4	ENSG00000160868	1576	HGNC:2637	GO:0019899|GO:0101020|GO:0020037|GO:0046872|GO:0004497|GO:0033695|GO:0016709|GO:0016491|GO:0019825|GO:0005496|GO:0070576|GO:0030343	NA	GO:0005737|GO:0044444|GO:0005783|GO:0005789|GO:0044432|GO:0098827|GO:0016021|GO:0043231|GO:0043229|GO:0044446|GO:0044424|GO:0042175|GO:0031090|GO:0031984	No binding observed	NA	NA	NA	NA	NA	NA	CYP3A4
2643-57_2	Cadherin-3	CDH3	P22223	-0.588564	0.145218	5.45283e-05	0.0647274	0.0182679	0.000413666	-1.1458	0.28887	7.818e-05	992	2643-57	P22223	human	Protein	2.49e-11	Under Investigation		0.074	0.062	Cadherin-3		Placental cadherin	R-HSA-418990	Cell membrane	CDH3	ENSG00000062038	1001	HGNC:1762	GO:0046872	NA	GO:0005913|GO:0005737|GO:0016021|GO:0044424	No binding observed	NA	NA	NA	NA	NA	NA	CDH3
2358-19_2	Vascular endothelial growth factor receptor 3	FLT4	P35916	-0.576409	0.142594	5.70244e-05	0.0651955	0.0182637	0.000374553	-0.933028	0.28524	0.0011085	992	NA	NA	NA	NA	NA	NA	NA	NA	NA	NA	NA	NA	NA	NA	NA	NA	NA	NA	NA	NA	NA	No binding observed	NA	NA	NA	NA	FLT4	NA	FLT4
4203-50_2	Cofilin-1	CFL1	P23528	-0.595384	0.147944	6.1468e-05	0.0513411	0.0187238	0.0062162	-0.789226	0.288283	0.00629811	992	4203-50	P23528	human	Protein	4.98e-11	Binding was observed with Destrin with at least 10x weaker affinity. No binding was observed with Cofilin-2.		0.079	0.052	Cofilin-1		18 kDa phosphoprotein|Cofilin, non-muscle isoform	R-HSA-8950505|R-HSA-399954|R-HSA-2029482|R-HSA-3928662|R-HSA-5627117|R-HSA-114608	Cell projection, lamellipodium|Cytoplasm, cytoskeleton|Cell projection, lamellipodium membrane|Nucleus matrix|Cell projection, ruffle membrane	CFL1	ENSG00000172757	1072	HGNC:1874	GO:0003779|GO:0051015|GO:0019902|GO:0035091|GO:0005543	NA	GO:0098858|GO:0031253|GO:0044463|GO:0005924|GO:0005737|GO:0044444|GO:0044430|GO:0005856|GO:0030425|GO:0043197|GO:0070062|GO:0031012|GO:0005615|GO:1903561|GO:0030426|GO:0043231|GO:0043232|GO:0043229|GO:0070013|GO:0044446|GO:0044424|GO:0030027|GO:0031258|GO:0031256|GO:0016020|GO:0005740|GO:0031966|GO:0044429|GO:0005739|GO:0043025|GO:0043005|GO:0044309|GO:0031981|GO:0016363|GO:0044428|GO:0034399|GO:…	No binding observed	NA	NA	NA	NA	NA	NA	NA
5246-64_3	cGMP-dependent 3',5'-cyclic phosphodiesterase	PDE2A	O00408	0.569277	0.14251	6.95771e-05	0.0711655	0.0182675	0.000104458	-0.953042	0.285227	0.000864855	992	5246-64	O00408	human	Protein	5.96e-11	No binding was observed with Dual 3',5'-cyclic-AMP and -GMP phosphodiesterase 11A.		1.09	1.327	cGMP-dependent 3',5'-cyclic phosphodiesterase		Cyclic GMP-stimulated phosphodiesterase	R-HSA-418555|R-HSA-418457	Cell membrane	PDE2A	ENSG00000186642	5138	HGNC:8777	GO:0030552|GO:0030553|GO:0030551|GO:0008144|GO:0015075|GO:0046872|GO:0000166|GO:0042578|GO:0042803|GO:0017076|GO:0032555|GO:0032553|GO:0022838|GO:0030911	NA	GO:0005737|GO:0044444|GO:0005829|GO:0005783|GO:0005794|GO:0043231|GO:0043229|GO:0070013|GO:0044446|GO:0044424|GO:0044429|GO:0005739|GO:0005634|GO:0048471|GO:0044459|GO:0098590|GO:0098793|GO:0042734|GO:0097060	No binding observed	NA	NA	NA	NA	NA	NA	PDE2A
4990-87_1	Platelet glycoprotein Ib alpha chain	GP1BA	P07359	-0.573264	0.143544	6.98687e-05	0.0623962	0.0183097	0.000681174	-0.932777	0.285299	0.00111453	992	4990-87	P07359	human	Protein	7.68e-11	No binding was observed with Leucine-rich alpha-2-glycoprotein or Platelet glycoprotein V.		0.045	0.036	Platelet glycoprotein Ib alpha chain	GPIb-alpha|GP-Ib alpha|Glycoprotein Ibalpha|GPIbA	Antigen CD42b-alpha	R-HSA-76009|R-HSA-75892|R-HSA-140837|R-HSA-430116|R-HSA-8936459	Membrane	GP1BA	ENSG00000185245	2811	HGNC:4439	GO:0008528|GO:0019210|GO:0001653|GO:0019887	NA	GO:0031225|GO:0046658|GO:0005737|GO:0009897|GO:0070062|GO:1903561|GO:0016021|GO:0005887|GO:0044424|GO:0031233|GO:0031226|GO:0016020|GO:0044459	No binding observed	NA	NA	NA	NA	GP1BA	NA	NA
4534-10_2	Brain-specific serine protease 4	PRSS22	Q9GZN4	-0.592306	0.148782	7.36253e-05	0.0649484	0.0182713	0.000396303	-1.29481	0.297472	1.48385e-05	992	4534-10	Q9GZN4	human	Protein	1.62e-11	No binding was observed with Serine protease 27, Prostasin or Tryptase gamma.		0.046	0.035	Brain-specific serine protease 4	BSSP-4	Tryptase epsilon|Serine protease 26|Serine protease 22		Secreted	PRSS22	ENSG00000005001	64063	HGNC:14368	GO:0070011|GO:0008236	NA	GO:0031225|GO:0046658|GO:0005576|GO:0031226|GO:0044459	No binding observed	NA	NA	NA	NA	PRSS22	NA	NA
4908-6_1	Endoglin	ENG	P17813	-0.560748	0.143219	9.64554e-05	0.0708293	0.0182704	0.000112837	-0.863741	0.286342	0.00262257	992	4908-6	P17813	human	Protein	1.6e-10	No binding was observed with Transforming growth factor beta receptor type 3.		0.058	0.05	Endoglin				Cell membrane	ENG	ENSG00000106991	2022	HGNC:3349	GO:0048185|GO:0005126|GO:0005534|GO:0005539|GO:0016301|GO:0016773|GO:0042803|GO:0050431|GO:0005072|GO:0019199	NA	GO:0072562|GO:0005924|GO:0072563|GO:0009897|GO:0005615|GO:0016021|GO:0005887|GO:0031226|GO:0044459|GO:0098802|GO:0043235|GO:0061695|GO:0070022	No binding observed	NA	NA	NA	NA	ENG	NA	ENG
4930-21_1	Stanniocalcin-1	STC1	P52823	0.607216	0.155704	0.000102748	0.0491803	0.0188981	0.00939552	-0.576394	0.301701	0.0563597	992	4930-21	P52823	human	Protein	2.15e-11	No binding was observed with Stanniocalcin-2.		0.029	0.03	Stanniocalcin-1	STC-1			Secreted	STC1	ENSG00000159167	6781	HGNC:11373	GO:0005179	NA	GO:0016324|GO:0005737|GO:0005615|GO:0043231|GO:0043229|GO:0044424|GO:0005634|GO:0044459|GO:0098590	No binding observed	STC1	NMCG-1 cell cm	NA	NA	STC1	NA	NA
3628-3_4	Dual specificity mitogen-activated protein kinase kinase 2	MAP2K2	P36507	0.559153	0.144078	0.000110947	0.0582561	0.0184387	0.00162849	-0.953563	0.285354	0.000863795	992	3628-3	P36507	human	Protein	2.58e-11	No binding was observed with Dual specificity mitogen-activated protein kinase kinase 1.		0.04	0.032	Dual specificity mitogen-activated protein kinase kinase 2	MAPKK 2|MAP kinase kinase 2	ERK activator kinase 2|MAPK/ERK kinase 2	R-HSA-6802948|R-HSA-5674499|R-HSA-6802955|R-HSA-5673000|R-HSA-5674135|R-HSA-5210891|R-HSA-6802949|R-HSA-6802946|R-HSA-112411|R-HSA-445144|R-HSA-6802952	Membrane|Cytoplasm	MAP2K2	ENSG00000126934	5605	HGNC:6842	GO:0019209|GO:0016301|GO:0004708|GO:0046872|GO:0000166|GO:0030165|GO:0016773|GO:0019887|GO:0017076|GO:0035639|GO:0032555|GO:0032553|GO:0097110|GO:0004702	NA	GO:0098588|GO:0005911|GO:0005924|GO:0005737|GO:0044444|GO:0098562|GO:0009898|GO:0044430|GO:0005856|GO:0005829|GO:0005769|GO:0005783|GO:0005768|GO:0005576|GO:0005794|GO:0043231|GO:0043232|GO:0043229|GO:0044446|GO:0044424|GO:0097708|GO:0005770|GO:0042579|GO:0031903|GO:0044438|GO:0005739|GO:0005634|GO:0048471|GO:0005778|GO:0044439|GO:0044459|GO:0099513	No binding observed	NA	NA	NA	NA	MAP2K2	NA	MAP2K2
4991-12_1	Glypican-5	GPC5	P78333	-0.558949	0.14502	0.000123531	0.0591378	0.0184124	0.0013613	-0.810052	0.287974	0.0050061	992	4991-12	P78333	human	Protein	1.41e-11	No binding was observed with Glypican-3.		0.033	0.035	Glypican-5			R-HSA-975634|R-HSA-3560801|R-HSA-2022928|R-HSA-3656237|R-HSA-2024096|R-HSA-3560783|R-HSA-4420332|R-HSA-5362798|R-HSA-3656253|R-HSA-1971475	Cell membrane	GPC5	ENSG00000179399	2262	HGNC:4453	GO:0043395|GO:0043394	NA	GO:0031225|GO:0005737|GO:0044444|GO:0005576|GO:0005615|GO:0005794|GO:0044431|GO:0005796|GO:0016021|GO:0005887|GO:0043231|GO:0043229|GO:0070013|GO:0044446|GO:0044424|GO:0031226|GO:0044459|GO:0005578|GO:0005775|GO:0044437|GO:0005773	No binding observed	NA	NA	NA	NA	GPC5	NA	NA
4920-10_1	Lysozyme C	LYZ	P61626	-0.549166	0.143259	0.00013436	0.0711537	0.0182801	0.000105883	-1.01264	0.285749	0.000412781	992	4920-10	P61626	human	Protein	9.91e-12	No binding was observed with Lysozyme-like protein 2 or Sperm acrosome membrane-associated protein 3.	Plasma	0.403	0.751	Lysozyme C		1,4-beta-N-acetylmuramidase C	R-HSA-6798695|R-HSA-6803157|R-HSA-977225	Secreted	LYZ	ENSG00000090382	4069	HGNC:6740	GO:0042802|GO:0003796	NA	GO:0042582|GO:0005737|GO:0044444|GO:0060205|GO:0044433|GO:0070062|GO:0005576|GO:0005615|GO:1903561|GO:0043231|GO:0043229|GO:0070013|GO:0044446|GO:0044424|GO:0097708|GO:0030141|GO:0034774|GO:0042581|GO:0070820|GO:1904724|GO:0005775|GO:0044437|GO:0005773|GO:0031983	No binding observed	LYZ	blood serum	NA	NA	LYZ	NA	NA
3035-80_2	Interleukin-19	IL19	Q9UHD0	-0.548046	0.143473	0.00014183	0.0649311	0.0182844	0.000401548	-1.07427	0.287016	0.00019237	992	3035-80	Q9UHD0	human	Protein	2.89e-12	No binding was observed with Interleukin-10, Interleukin-22, Interleukin-24 or Interleukin-26.		0.043	0.03	Interleukin-19	IL-19	NG.1|Melanoma differentiation-associated protein-like protein	R-HSA-8854691	Secreted	IL19	ENSG00000142224	29949	HGNC:5990	GO:0005125	NA	GO:0005576|GO:0005615	No binding observed	NA	NA	NA	NA	NA	NA	IL19
3666-17_4	Complement factor H-related protein 5	CFHR5	Q9BXR6	0.544196	0.142744	0.00014612	0.0652141	0.0182817	0.000378097	-0.969433	0.285439	0.000710172	992	NA	NA	NA	NA	NA	NA	NA	NA	NA	NA	NA	NA	NA	NA	NA	NA	NA	NA	NA	NA	NA	No binding observed	CFHR5	blood plasma	NA	NA	CFHR5	NA	CFHR5
3152-57_1	Tumor necrosis factor receptor superfamily member 1B	TNFRSF1B	P20333	0.566274	0.148812	0.000150299	0.0502823	0.0188617	0.00780457	-0.80447	0.288296	0.00536478	992	3152-57	P20333	human	Protein	1.19e-11	Binding was observed with Tumor necrosis factor receptor superfamily member 6B with at least 10x weaker affinity. No binding was observed with Tumor necrosis factor receptor superfamily member 1A.	Plasma	0.095	0.183	Tumor necrosis factor receptor superfamily member 1B		p80 TNF-alpha receptor|Tumor necrosis factor receptor 2|Tumor necrosis factor receptor type II|p75	R-HSA-6798695|R-HSA-6783783|R-HSA-6785807|R-HSA-5669034|R-HSA-5668541	Cell membrane	TNFRSF1B	ENSG00000028137	7133	HGNC:11917	GO:0005035|GO:0044389	NA	GO:0030424|GO:0033267|GO:0098588|GO:0044463|GO:0005737|GO:0044444|GO:0030659|GO:0044433|GO:0005576|GO:0016021|GO:0005887|GO:0043231|GO:0043229|GO:0044446|GO:0044424|GO:0097708|GO:0031226|GO:0044304|GO:0098857|GO:0045121|GO:0043025|GO:0043005|GO:0005634|GO:0048471|GO:0120025|GO:0120038|GO:0044459|GO:0030141|GO:0030667|GO:0036477|GO:0042581|GO:0035579|GO:0043196|GO:0012506	No binding observed	NA	NA	NA	NA	TNFRSF1B	NA	TNFRSF1B
4985-11_1	Fatty acid-binding protein, epidermal	FABP5	Q01469	0.543459	0.142954	0.000152512	0.0637905	0.0183024	0.000512975	-0.900716	0.285844	0.00167547	992	4985-11	Q01469	human	Protein	4.09e-11	Binding was observed with Fatty acid-binding protein 9 with similar affinity. Binding was observed with Fatty acid-binding protein, adipocyte with at least 10x weaker affinity. No binding was observed with Fatty acid-binding protein, brain or Myelin P2 protein.		0.037	0.023	Fatty acid-binding protein 5		Psoriasis-associated fatty acid-binding protein homolog|Fatty acid-binding protein, epidermal|Epidermal-type fatty acid-binding protein	R-HSA-6798695|R-HSA-163560|R-HSA-5362517	Cell junction, synapse, postsynaptic cell membrane, postsynaptic density|Nucleus|Cell junction, synapse|Secreted|Cytoplasm	FABP5	ENSG00000164687	2171	HGNC:3560	GO:0031406|GO:0005504|GO:0008289	NA	GO:0042582|GO:0098588|GO:0005737|GO:0044444|GO:0060205|GO:0030659|GO:0044433|GO:0005829|GO:0070062|GO:0005576|GO:1903561|GO:0043231|GO:0043229|GO:0070013|GO:0044446|GO:0044424|GO:0097708|GO:0031981|GO:0044428|GO:0005654|GO:0005634|GO:0030141|GO:0034774|GO:0030667|GO:0005775|GO:0044437|GO:0005773|GO:0031983|GO:0012506	No binding observed	NA	NA	NA	NA	NA	NA	NA
3173-49_2	N-acylethanolamine-hydrolyzing acid amidase	NAAA	Q02083	-0.542685	0.143701	0.000168509	0.0713046	0.0182863	0.00010294	-1.02213	0.285957	0.000367942	992	3173-49	Q02083	human	Protein	1.8e-12	No closely related human proteins were available for specificity testing.		0.048	0.038	N-acylethanolamine-hydrolyzing acid amidase		N-acylsphingosine amidohydrolase-like|Acid ceramidase-like protein	R-HSA-112310	Membrane|Lysosome	NAAA	ENSG00000138744	27163	HGNC:736	GO:0016810|GO:0008134	NA	GO:0005737|GO:0044444|GO:0070062|GO:1903561|GO:0043231|GO:0043229|GO:0070013|GO:0044446|GO:0044424|GO:0098793|GO:0005775|GO:0044437|GO:0005773	NA	NAAA	DMS-454 cell lysate	NA	NA	NAAA	NA	NA
3622-33_4	Legumain	LGMN	Q99538	0.540792	0.1436	0.000175678	0.0699835	0.0182746	0.000136428	-0.822738	0.287749	0.00433585	992	3622-33	Q99538	human	Protein	6.95e-12	No closely related human proteins were available for specificity testing.		0.098	0.117	Legumain		Protease, cysteine 1|Asparaginyl endopeptidase	R-HSA-2132295|R-HSA-196791|R-HSA-1679131	Lysosome	LGMN	ENSG00000100600	5641	HGNC:9472	GO:0070011|GO:0008233	NA	GO:0045177|GO:0005737|GO:0044444|GO:0044433|GO:0036019|GO:0044440|GO:0005768|GO:0031904|GO:0070062|GO:1903561|GO:0043231|GO:0043229|GO:0070013|GO:0044446|GO:0044424|GO:0097708|GO:0005770|GO:0005775|GO:0044437|GO:0005773	NA	NA	NA	NA	NA	LGMN	NA	LGMN
3296-92_2	Contactin-2	CNTN2	Q02246	-0.540091	0.14349	0.000177052	0.0727256	0.0183082	7.63327e-05	-0.883648	0.286173	0.00207243	992	3296-92	Q02246	human	Protein	4.39e-11	No binding was observed with Contactin-3, Contactin-5, Contactin-1, Contactin-6 or Contactin-4.		0.039	0.042	Contactin-2		Axonin-1|Transient axonal glycoprotein 1|Axonal glycoprotein TAG-1	R-HSA-419037|R-HSA-447038|R-HSA-373760	Cell membrane	CNTN2	ENSG00000184144	6900	HGNC:2172	GO:0001948|GO:0042802|GO:0043621	NA	GO:0031225|GO:0030424|GO:0033267|GO:0034703|GO:0044463|GO:0016021|GO:0005887|GO:0031226|GO:0034702|GO:0044224|GO:0044304|GO:0043209|GO:0043025|GO:0043005|GO:0033268|GO:0120025|GO:0120038|GO:0044459|GO:0036477|GO:0045202|GO:1902495|GO:0008076	No binding observed	CNTN2	IMR-32 cell lysate	NA	NA	CNTN2	NA	NA
2748-3_2	Inhibin beta A chain	INHBA	P08476	0.540212	0.144943	0.000204663	0.0569021	0.01852	0.00218094	-1.05782	0.286752	0.000237391	992	NA	NA	NA	NA	NA	NA	NA	NA	NA	NA	NA	NA	NA	NA	NA	NA	NA	NA	NA	NA	NA	No binding observed	NA	Panc-02.13 cell cm	NA	blood serum	NA	NA	NA
4414-69_2	Pulmonary surfactant-associated protein D	SFTPD	P35247	0.53577	0.144263	0.000215518	0.0691986	0.0182739	0.000161802	-0.823066	0.287857	0.00433488	992	NA	NA	NA	NA	NA	NA	NA	NA	NA	NA	NA	NA	NA	NA	NA	NA	NA	NA	NA	NA	NA	NA	NA	NA	NA	NA	NA	NA	NA
2192-63_10	C-C motif chemokine 27	CCL27	Q9Y4X3	-0.526936	0.143603	0.000256067	0.0732256	0.0183264	6.92944e-05	-1.05476	0.286774	0.000247685	992	2192-63	Q9Y4X3	human	Protein	3.13e-12	No binding was observed with C-C motif chemokine 28.		0.054	0.042	C-C motif chemokine 27		Skinkine|IL-11 R-alpha-locus chemokine|ESkine|CC chemokine ILC|Cutaneous T-cell-attracting chemokine|Small-inducible cytokine A27	R-HSA-418594|R-HSA-380108	Secreted	CCL27	ENSG00000213927	10850	HGNC:10626	GO:0005125|GO:0005126|GO:0001664	NA	GO:0005576|GO:0005615	No binding observed	NA	NA	NA	NA	CCL27	NA	CCL27
3864-5_2	40S ribosomal protein S7	RPS7	P62081	0.524524	0.143044	0.000258574	0.0660059	0.0182847	0.000321627	-1.04791	0.286614	0.00026945	992	3864-5	P62081	human	Protein	9.14e-11	No closely related human proteins were available for specificity testing.		0.048	0.025	40S ribosomal protein S7		Small ribosomal subunit protein eS7	R-HSA-2408557|R-HSA-6790901|R-HSA-72695|R-HSA-72649|R-HSA-72689|R-HSA-72706|R-HSA-156827|R-HSA-156902|R-HSA-975956|R-HSA-975957|R-HSA-192823|R-HSA-72702|R-HSA-72764|R-HSA-1799339|R-HSA-6791226|R-HSA-9010553	Cytoplasm, cytoskeleton, microtubule organizing center, centrosome	RPS7	ENSG00000171863	6201	HGNC:10440	GO:0055105	NA	GO:0005924|GO:0005737|GO:0044444|GO:0044430|GO:0005856|GO:0005829|GO:0044445|GO:0070062|GO:0031012|GO:1903561|GO:0043231|GO:0043232|GO:0043229|GO:0070013|GO:0044446|GO:0044424|GO:0030529|GO:0016020|GO:0005815|GO:0031981|GO:0044428|GO:0005730|GO:0005654|GO:0005634|GO:0043234|GO:0044391|GO:0015935	NA	NA	NA	NA	NA	NA	NA	NA
5400-52_3	Leptin receptor	LEPR	P48357	-0.523409	0.142986	0.00026493	0.0709345	0.0182909	0.000112193	-0.881088	0.286372	0.00215031	992	5400-52	P48357	human	Protein	3.66e-12	No binding was observed with Granulocyte colony-stimulating factor receptor, Interleukin-6 receptor subunit beta, Interleukin-12 receptor subunit beta-1, Interleukin-12 receptor subunit beta-2, Interleukin-23 receptor, Leukemia inhibitory factor receptor or Interleukin-27 receptor subunit alpha.		0.028	0.022	Leptin receptor	LEP-R	HuB219|OB receptor	R-HSA-2586552	Cell membrane|Basolateral cell membrane	LEPR	ENSG00000116678	3953	HGNC:6554	GO:0042802	NA	GO:0016323|GO:0005576|GO:0016021|GO:0044459|GO:0098590|GO:0043235	No binding observed	NA	NA	NA	NA	LEPR	LEPR	NA
3806-55_1	Ephrin type-A receptor 5	EPHA5	P54756	-0.521578	0.143169	0.000283325	0.0692073	0.0182787	0.000162141	-0.869763	0.286646	0.00247396	992	3806-55	P54756	human	Protein	1.17e-11	No binding was observed with Ephrin type-A receptor 8, Ephrin type-A receptor 10, Ephrin type-A receptor 1, Ephrin type-B receptor 3, Ephrin type-B receptor 4, Ephrin type-B receptor 2, Ephrin type-B receptor 1, Ephrin type-A receptor 3, Ephrin type-A receptor 4, Ephrin type-A receptor 7 or Ephrin type-A receptor 2.		0.053	0.045	Ephrin type-A receptor 5		EPH-like kinase 7|Brain-specific kinase|EPH homology kinase 1	R-HSA-3928665|R-HSA-3928663|R-HSA-2682334	Cell projection, axon|Cell membrane|Cell projection, dendrite	EPHA5	ENSG00000145242	2044	HGNC:3389	GO:0016301|GO:0000166|GO:0016773|GO:0017076|GO:0035639|GO:0032555|GO:0032553|GO:0019199	NA	GO:0030424|GO:0005737|GO:0044444|GO:0030425|GO:0005783|GO:0009897|GO:0016021|GO:0005887|GO:0043231|GO:0043229|GO:0044424|GO:0031226|GO:0043025|GO:0043005|GO:0048471|GO:0120025|GO:0044459|GO:0005791|GO:0036477	No binding observed	NA	NA	NA	NA	NA	NA	EPHA5
3004-67_2	Programmed cell death 1 ligand 2	PDCD1LG2	Q9BQ51	-0.520697	0.142972	0.000284566	0.0725594	0.0183161	7.98058e-05	-1.00617	0.285903	0.000452347	992	3004-67	Q9BQ51	human	Protein	3.13e-10	No binding was observed with Programmed cell death 1 ligand 1.		0.069	0.051	Programmed cell death 1 ligand 2	Programmed death ligand 2|PD-1 ligand 2|PDCD1 ligand 2|PD-L2	Butyrophilin B7-DC	R-HSA-389948	Secreted	PDCD1LG2	ENSG00000197646	80380	HGNC:18731		NA	GO:0012505|GO:0070062|GO:1903561|GO:0016021	No binding observed	NA	NA	NA	NA	PDCD1LG2	NA	NA
2620-4_2	Interleukin-6 receptor subunit beta	IL6ST	P40189	-0.519318	0.143893	0.000322664	0.0700708	0.0182863	0.000135167	-1.0902	0.287954	0.000162265	992	2620-4	P40189	human	Protein	6.38e-12	No closely related human proteins were available for specificity testing.		0.034	0.034	Interleukin-6 receptor subunit beta	IL-6R subunit beta|IL-6RB|IL-6 receptor subunit beta|IL-6R-beta	Oncostatin-M receptor subunit alpha|Interleukin-6 signal transducer|Membrane glycoprotein 130|CDw130	R-HSA-9020956|R-HSA-1059683|R-HSA-110056|R-HSA-8984722|R-HSA-112411|R-HSA-6788467	Cell membrane	IL6ST	ENSG00000134352	3572	HGNC:6021	GO:0005126|GO:0019838|GO:0019970|GO:0042803	NA	GO:0070110|GO:0030425|GO:0009897|GO:0070062|GO:0005576|GO:0005615|GO:1903561|GO:0016021|GO:0005887|GO:0005896|GO:0031226|GO:0016020|GO:0043025|GO:0043005|GO:0005900|GO:0120025|GO:0044459|GO:0098802|GO:0036477	NA	IL6ST	blood serum	NA	NA	IL6ST	NA	IL6ST
4910-21_1	Phospholipase A2	PLA2G1B	P04054	-0.51527	0.143135	0.000334093	0.0644505	0.0183088	0.000450841	-0.896985	0.286163	0.00177191	992	4910-21	P04054	human	Protein	2e-11	No binding was observed with Group IID secretory phospholipase A2 or Phospholipase A2, membrane associated.		0.069	0.051	Phospholipase A2		Phosphatidylcholine 2-acylhydrolase 1B|Group IB phospholipase A2	R-HSA-1483166|R-HSA-1482925|R-HSA-1482801|R-HSA-1482788|R-HSA-1482839|R-HSA-1482922	Secreted	PLA2G1B	ENSG00000170890	5319	HGNC:9030	GO:0032052|GO:0031406|GO:0016298|GO:0046872|GO:0005102	NA	GO:0005737|GO:0044444|GO:0005829|GO:0005576|GO:0005615|GO:0043229|GO:0044424|GO:0097708|GO:0030141	No binding observed	NA	NA	NA	NA	NA	NA	NA
4963-19_1	cAMP-regulated phosphoprotein 19	ARPP19	P56211	0.51191	0.14368	0.000384298	0.0750265	0.0183824	4.83579e-05	-1.02653	0.28632	0.000353152	992	4963-19	P56211	human	Protein	2.68e-11	Binding was observed with Alpha-endosulfine with similar affinity.		0.036	0.028	cAMP-regulated phosphoprotein 19	ARPP-19		R-HSA-2465910	Cytoplasm	ARPP19	ENSG00000128989	10776	HGNC:16967	GO:0019902|GO:0019212|GO:0015459|GO:0005102	NA	GO:0005737|GO:0043231|GO:0043229|GO:0070013|GO:0044446|GO:0044424|GO:0031981|GO:0044428|GO:0005654|GO:0005634	Comparable binding observed	NA	NA	NA	NA	ARPP19	NA	NA
2860-19_2	Importin subunit alpha-1	KPNA2	P52292	-0.51507	0.145233	0.00040861	0.0685314	0.0182832	0.000188297	-0.768405	0.290698	0.00833955	992	2860-19	P52292	human	Protein	4.42e-11	No binding was observed with Importin subunit alpha-5 or Importin subunit alpha-7.		0.041	0.039	Importin subunit alpha-1		RAG cohort protein 1|SRP1-alpha|Karyopherin subunit alpha-2	R-HSA-9018519|R-HSA-442729|R-HSA-5693548|R-HSA-1169408|R-HSA-168276|R-HSA-111932	Nucleus|Cytoplasm	KPNA2	ENSG00000182481	3838	HGNC:6395	GO:0042826	NA	GO:0005737|GO:0044444|GO:0005829|GO:0043231|GO:0043229|GO:0070013|GO:0044446|GO:0044424|GO:0016020|GO:0031981|GO:0044428|GO:0005654|GO:0005634|GO:0031967	No binding observed	KPNA2	BICR-6 cell lysate	NA	NA	NA	NA	KPNA2
3057-55_1	WNT1-inducible-signaling pathway protein 1	WISP1	O95388	0.502148	0.142895	0.000461158	0.0715124	0.0183095	0.000100292	-0.972437	0.285762	0.000693257	992	3057-55	O95388	human	Protein	9.6e-11	Under Investigation		0.177	0.124	WNT1-inducible-signaling pathway protein 1	WISP-1	Wnt-1-induced secreted protein|CCN family member 4		Secreted	WISP1	ENSG00000104415	8840	HGNC:12769	GO:0005520	NA	GO:0005737|GO:0044444|GO:0005829|GO:0005615|GO:0044424	No binding observed	NA	NA	NA	NA	WISP1	NA	NA
2752-62_2	Growth/differentiation factor 5	GDF5	P43026	-0.504816	0.143746	0.000465023	0.0696879	0.0182901	0.000147434	-1.06931	0.287468	0.000210612	992	2752-62	P43026	human	Protein	2.05e-11	No binding was observed with Bone Morphogenetic Protein-13 or Growth/differentiation factor 7.		0.117	0.101	Growth/differentiation factor 5	GDF-5	Bone morphogenetic protein 14|Lipopolysaccharide-associated protein 4|Radotermin|Cartilage-derived morphogenetic protein 1	R-HSA-2129379	Cell membrane|Secreted	GDF5	ENSG00000125965	8200	HGNC:4220	GO:0036122|GO:0005125|GO:0005126|GO:0008083|GO:0042802	NA	GO:0005576|GO:0005615|GO:0005622	No binding observed	NA	NA	NA	NA	NA	NA	GDF5
2841-13_2	Secreted frizzled-related protein 3	FRZB	Q92765	0.503942	0.144832	0.000524217	0.0572195	0.0185567	0.00210245	-0.931835	0.285875	0.00115365	992	NA	NA	NA	NA	NA	NA	NA	NA	NA	NA	NA	NA	NA	NA	NA	NA	NA	NA	NA	NA	NA	No binding observed	NA	NA	NA	NA	FRZB	NA	FRZB
2942-50_2	Cytochrome c	CYCS	P99999	-0.501575	0.144436	0.000537613	0.0625098	0.0183605	0.000689178	-1.09251	0.288363	0.000160581	992	2942-50	P99999	human	Protein	2.3e-11	No closely related human proteins were available for specificity testing.		0.059	0.055	Cytochrome c			R-HSA-111463|R-HSA-111457|R-HSA-9627069|R-HSA-111459|R-HSA-5628897|R-HSA-2151201|R-HSA-111464|R-HSA-611105|R-HSA-3299685|R-HSA-111458	Mitochondrion intermembrane space	CYCS	ENSG00000172115	54205	HGNC:19986	GO:0045155|GO:0020037|GO:0046872	NA	GO:0005737|GO:0044444|GO:0005829|GO:0043231|GO:0043229|GO:0070013|GO:0044446|GO:0044424|GO:0005740|GO:0005743|GO:0031966|GO:0044429|GO:0005739|GO:0005634|GO:0031967|GO:0031970|GO:0019866|GO:0000159|GO:0008287|GO:0070469	NA	NA	NA	NA	NA	NA	NA	NA
2780-35_2	Lactotransferrin	LTF	P02788	0.496664	0.14389	0.000580563	0.0720064	0.0183224	9.08525e-05	-0.865981	0.287057	0.00262016	992	2780-35	P02788	human	Protein	1.5e-12	No binding was observed with Serotransferrin.	Plasma	1.757	0.413	Lactotransferrin	Lactoferrin	Growth-inhibiting protein 12|Talalactoferrin	R-HSA-6798695|R-HSA-6803157|R-HSA-6799990|R-HSA-977225|R-HSA-1222449	Cytoplasmic granule|Secreted	LTF	ENSG00000012223	4057	HGNC:6720	GO:0061135|GO:0008201|GO:0019209|GO:0046872|GO:0070011|GO:0030414|GO:0019887|GO:0008236	NA	GO:0005737|GO:0044444|GO:0060205|GO:0044433|GO:0070062|GO:0005576|GO:0005615|GO:1903561|GO:0043231|GO:0043229|GO:0070013|GO:0044446|GO:0044424|GO:0097708|GO:0005634|GO:0043234|GO:0030141|GO:0034774|GO:0042581|GO:0070820|GO:1904724|GO:0031983	No binding observed	NA	NA	NA	NA	LTF	NA	LTF
5242-37_3	Dual specificity mitogen-activated protein kinase kinase 4	MAP2K4	P45985	-0.49549	0.143608	0.000583538	0.0624744	0.0183637	0.000695532	-1.03131	0.286573	0.000335524	992	5242-37	P45985	human	Protein	9.9e-12	No binding was observed with Dual specificity mitogen-activated protein kinase kinase 7, Dual specificity mitogen-activated protein kinase kinase 3 or Dual specificity mitogen-activated protein kinase kinase 6.		0.045	0.035	Dual specificity mitogen-activated protein kinase kinase 4	MAPKK 4|MAP kinase kinase 4	JNK-activating kinase 1|SAPK/ERK kinase 1|MAPK/ERK kinase 4|c-Jun N-terminal kinase kinase 1|Stress-activated protein kinase kinase 1	R-HSA-5684264|R-HSA-450321|R-HSA-5210891|R-HSA-2871796|R-HSA-2559580	Nucleus|Cytoplasm	MAP2K4	ENSG00000065559	6416	HGNC:6844	GO:0008545|GO:0016301|GO:0019900|GO:0000166|GO:0016773|GO:0017076|GO:0035639|GO:0032555|GO:0032553|GO:0004702	NA	GO:0030424|GO:0032838|GO:0044463|GO:0005737|GO:0044444|GO:0099568|GO:0005829|GO:0032839|GO:0030425|GO:0043231|GO:0043229|GO:0044424|GO:0043025|GO:0043005|GO:0005634|GO:0043204|GO:0120025|GO:0120038|GO:0036477	No binding observed	NA	NA	NA	NA	NA	NA	MAP2K4
3859-50_2	Proteasome subunit alpha type-1	PSMA1	P25786	0.491608	0.142622	0.000590774	0.0681467	0.0182892	0.000205482	-0.957911	0.285802	0.000833617	992	3859-50	P25786	human	Protein	1.15e-11	No binding was observed with Proteasome subunit alpha type-7, Proteasome subunit alpha type-2 or Proteasome subunit alpha type-6.		0.042	0.036	Proteasome subunit alpha type-1		Proteasome nu chain|Macropain subunit C2|Multicatalytic endopeptidase complex subunit C2|30 kDa prosomal protein|Proteasome component C2	R-HSA-5689603|R-HSA-68949|R-HSA-180585|R-HSA-5607761|R-HSA-8939902|R-HSA-75815|R-HSA-174113|R-HSA-69601|R-HSA-5668541|R-HSA-5607764|R-HSA-69017|R-HSA-8939236|R-HSA-9604323|R-HSA-8948751|R-HSA-174084|R-HSA-5658442|R-HSA-8854050|R-HSA-450408|R-HSA-5676590|R-HSA-174154|R-HSA-5632684|R-HSA-9020702|R-HSA-174184|R-HSA-9010553|R-HSA-202424|R-HSA-8941858|R-HSA-2467813|R-HSA-5610785|R-HSA-5610783|R-HSA-19…	Nucleus|Cytoplasm	PSMA1	ENSG00000129084	5682	HGNC:9530	GO:0070011	NA	GO:0005737|GO:0044444|GO:0044430|GO:0005856|GO:0005829|GO:1905369|GO:0070062|GO:1903561|GO:0043231|GO:0043232|GO:0043229|GO:0070013|GO:0044446|GO:0044424|GO:0030529|GO:0005815|GO:0031981|GO:0044428|GO:0005654|GO:0005634|GO:0005844|GO:0000502|GO:0019773	No binding observed	NA	NA	NA	NA	NA	NA	PSMA1
2665-26_2	Tumor necrosis factor receptor superfamily member 17	TNFRSF17	Q02223	-0.494071	0.143489	0.000598762	0.0725269	0.0183329	8.16034e-05	-1.02495	0.286453	0.00036285	992	2665-26	Q02223	human	Protein	5.43e-11	No binding was observed with Tumor necrosis factor receptor superfamily member 19 or Tumor necrosis factor receptor superfamily member 1B.		0.032	0.032	Tumor necrosis factor receptor superfamily member 17		B-cell maturation protein	R-HSA-5669034	Cell membrane|Endomembrane system	TNFRSF17	ENSG00000048462	608	HGNC:11913		NA	GO:0012505|GO:0016021	No binding observed	TNFRSF17	MEC-1 cell cm	NA	NA	TNFRSF17	NA	NA
4297-62_3	Spondin-1	SPON1	Q9HCB6	-0.513879	0.149294	0.000601411	0.0862016	0.0190238	6.57749e-06	-0.834138	0.288089	0.00386965	992	4297-62	Q9HCB6	human	Protein	4.13e-12	No closely related human proteins were available for specificity testing.		0.036	0.037	Spondin-1		Vascular smooth muscle cell growth-promoting factor|F-spondin	R-HSA-5173214|R-HSA-5083635	Secreted, extracellular space, extracellular matrix	SPON1	ENSG00000152268	10418	HGNC:11252	GO:0046872	NA	GO:0005737|GO:0044444|GO:0005783|GO:0044432|GO:0005615|GO:0043231|GO:0043229|GO:0070013|GO:0044446|GO:0044424|GO:0005578	NA	NA	NA	NA	NA	SPON1	NA	NA
5301-7_3	Eotaxin	CCL11	P51671	-0.498438	0.147036	0.00072673	0.0826584	0.0187845	1.19771e-05	-1.02122	0.286452	0.000381102	992	5301-7	P51671	human	Protein	1.01e-12	No binding was observed with C-C motif chemokine 2, C-C motif chemokine 8, C-C motif chemokine 7 or C-C motif chemokine 13.		0.043	0.041	Eotaxin		Small-inducible cytokine A11|Eosinophil chemotactic protein|C-C motif chemokine 11	R-HSA-6785807	Secreted	CCL11	ENSG00000172156	6356	HGNC:10610	GO:0005125|GO:0005126|GO:0001664|GO:0046983|GO:0048018	NA	GO:0005576|GO:0005615|GO:0005622	No binding observed	NA	NA	NA	NA	CCL11	NA	NA
3758-68_3	Activated Protein C	PROC	P04070	0.47473	0.142748	0.000914441	0.0698614	0.0183037	0.000143569	-0.933266	0.286022	0.00114034	992	3758-68	P04070	human	Protein	5.31e-12	No binding was observed with Coagulation factor VII, Vitamin K-dependent protein C, Coagulation factor IX or Coagulation Factor X.		0.082	0.06	Vitamin K-dependent protein C		Blood coagulation factor XIV|Autoprothrombin IIA|Anticoagulant protein C	R-HSA-159782|R-HSA-381426|R-HSA-8957275|R-HSA-159740|R-HSA-140837|R-HSA-202733|R-HSA-159763|R-HSA-140875	Golgi apparatus|Secreted|Endoplasmic reticulum	PROC	ENSG00000115718	5624	HGNC:9451	GO:0046872|GO:0070011|GO:0008236	NA	GO:0005737|GO:0044444|GO:0005783|GO:0044432|GO:0005576|GO:0005615|GO:0005794|GO:0044431|GO:0005796|GO:0043231|GO:0043229|GO:0070013|GO:0044446|GO:0044424	No binding observed	APC	blood plasma	NA	NA	PROC	NA	NA
3280-49_2	Aggrecan core protein	ACAN	P16112	-0.473202	0.142994	0.000969156	0.0715627	0.0183262	0.000100624	-0.940516	0.285988	0.00104204	992	3280-49	P16112	human	Protein	1.16e-11	No binding was observed with Brevican core protein.		0.034	0.025	Aggrecan core protein		Cartilage-specific proteoglycan core protein|Chondroitin sulfate proteoglycan core protein 1	R-HSA-3000178|R-HSA-1474228|R-HSA-3656243|R-HSA-3656244|R-HSA-2022857|R-HSA-2022854|R-HSA-3656225	Secreted, extracellular space, extracellular matrix	ACAN	ENSG00000157766	176	HGNC:319	GO:0031406|GO:0005201|GO:0005540|GO:0046872	NA	GO:0005737|GO:0044444|GO:0005576|GO:0005794|GO:0044431|GO:0005796|GO:0043231|GO:0043229|GO:0070013|GO:0044446|GO:0044424|GO:0005578|GO:0005775|GO:0044437|GO:0005773	No binding observed	NA	NA	NA	NA	NA	NA	NA
3642-4_1	SLAM family member 5	CD84	Q9UIB8	-0.473998	0.143633	0.00100103	0.065472	0.0183167	0.000367881	-0.858219	0.28756	0.00291018	992	NA	NA	NA	NA	NA	NA	NA	NA	NA	NA	NA	NA	NA	NA	NA	NA	NA	NA	NA	NA	NA	No binding observed	NA	NA	CD84	blood plasma	NA	NA	NA
2201-17_6	Endostatin	COL18A1	P39060	-0.479645	0.146546	0.00110087	0.0808204	0.0187027	1.70714e-05	-1.02983	0.286793	0.000345779	992	2201-17	P39060	human	Protein	3.15e-12	No binding was observed with Collagen Type I.	Plasma	0.063	0.05	Collagen alpha-1(XVIII) chain			R-HSA-1442490|R-HSA-3000157|R-HSA-216083|R-HSA-2022090|R-HSA-1592389|R-HSA-1650814|R-HSA-8948216	Secreted, extracellular space, extracellular matrix, basement membrane|Secreted, extracellular space, extracellular matrix	COL18A1	ENSG00000182871	80781	HGNC:2195	GO:0042802|GO:0046872|GO:0005198	NA	GO:0005604|GO:0005581|GO:0005737|GO:0044444|GO:0005783|GO:0044432|GO:0070062|GO:0044420|GO:0031012|GO:0005576|GO:0005615|GO:1903561|GO:0043231|GO:0043229|GO:0070013|GO:0044446|GO:0044424|GO:0005578	No binding observed	COL18A1	blood serum	NA	NA	COL18A1	NA	NA
3024-18_2	Alpha-2-antiplasmin	SERPINF2	P08697	-0.49352	0.151073	0.00112514	0.0500319	0.0191253	0.00903167	-0.828294	0.288748	0.00421067	992	3024-18	P08697	human	Protein	4.95e-11	No binding was observed with Plasma protease C1 inhibitor or Pigment epithelium-derived factor.	Plasma	0.049	0.042	Alpha-2-antiplasmin	Alpha-2-AP	Serpin F2|Alpha-2-plasmin inhibitor	R-HSA-75205|R-HSA-114608	Secreted	SERPINF2	ENSG00000276838	5345	HGNC:9075	GO:0061135|GO:0030414|GO:0002020|GO:0042803	NA	GO:0072562|GO:0005737|GO:0044444|GO:0060205|GO:0044433|GO:0070062|GO:0005576|GO:0005615|GO:1903561|GO:0005577|GO:0043229|GO:0070013|GO:0044446|GO:0044424|GO:0097708|GO:0031091|GO:0030141|GO:0034774|GO:0031983	No binding observed	SERPINF2	blood plasma	NA	NA	NA	NA	SERPINF2
2794-60_2	Superoxide dismutase [Cu-Zn]	SOD1	P00441	0.456635	0.143363	0.00149177	0.0712379	0.0183302	0.00010851	-1.00949	0.286494	0.000445137	992	2794-60	P00441	human	Protein	1.81e-11	Under Investigation		0.054	0.056	Superoxide dismutase [Cu-Zn]		Superoxide dismutase 1	R-HSA-8950505|R-HSA-3299685|R-HSA-114608	Mitochondrion|Nucleus|Cytoplasm	SOD1	ENSG00000142168	6647	HGNC:11179	GO:0051087|GO:0051020|GO:0042802|GO:0046872|GO:0019902|GO:0042803	NA	GO:1904115|GO:0030424|GO:0033267|GO:0032838|GO:0044463|GO:0005737|GO:0044444|GO:0099568|GO:0005829|GO:0032839|GO:0030425|GO:0031045|GO:0070062|GO:0031012|GO:0005576|GO:0005615|GO:1903561|GO:0043231|GO:0043229|GO:0070013|GO:0044446|GO:0044424|GO:0097708|GO:0042579|GO:0005740|GO:0044429|GO:0005739|GO:0043209|GO:0043025|GO:0043005|GO:0031981|GO:0044428|GO:0005654|GO:0005634|GO:0031967|GO:0031970|GO:…	NA	NA	NA	NA	NA	NA	NA	NA
4696-2_2	Fatty acid-binding protein, heart	FABP3	P05413	0.471758	0.14837	0.00152044	0.0526905	0.0189429	0.00551258	-0.882492	0.287057	0.00216787	992	NA	NA	NA	NA	NA	NA	NA	NA	NA	NA	NA	NA	NA	NA	NA	NA	NA	NA	NA	NA	NA	NA	NA	NA	FABP3	blood serum	NA	NA	NA
3872-2_1	Translationally-controlled tumor protein	TPT1	P13693	0.458162	0.144775	0.0016	0.0736791	0.0183884	6.61435e-05	-1.08393	0.288792	0.000184639	992	3872-2	P13693	human	Protein	9.18e-12	Under Investigation		0.08	0.063	Translationally-controlled tumor protein	TCTP	Fortilin|p23|Histamine-releasing factor		Cytoplasm	TPT1	ENSG00000133112	7178	HGNC:12022	GO:0046872|GO:0015631	NA	GO:0005737|GO:0044444|GO:0005829|GO:0005768|GO:0070062|GO:0005615|GO:1903561|GO:0043231|GO:0043229|GO:0044424|GO:0097708|GO:0005770|GO:0005634	NA	TPT1	BICR-6 cell cm	NA	NA	NA	NA	TPT1
2637-77_2	Macrophage mannose receptor 1	MRC1	P22897	0.451446	0.144198	0.00179462	0.0602959	0.0184808	0.00114151	-0.940711	0.286157	0.00104666	992	2637-77	P22897	human	Protein	1.19e-11	No binding was observed with Lymphocyte antigen 75.		0.097	0.071	Macrophage mannose receptor 1	MMR	Human mannose receptor|C-type lectin domain family 13 member D|Macrophage mannose receptor 1-like protein 1|C-type lectin domain family 13 member D-like	R-HSA-1236978	Cell membrane|Endosome membrane	MRC1	ENSG00000120586	4360	HGNC:7228	GO:0005537|GO:0001618	NA	GO:0098588|GO:0005737|GO:0044444|GO:0044433|GO:0044440|GO:0005768|GO:0010008|GO:0016021|GO:0005887|GO:0043229|GO:0044446|GO:0044424|GO:0097708|GO:0031226|GO:0044459	No binding observed	MRC1	blood serum	NA	NA	MRC1	NA	NA
3115-64_2	Mitogen-activated protein kinase 1	MAPK1	P28482	0.445113	0.143169	0.00193072	0.0720521	0.0183517	9.22656e-05	-0.976075	0.286173	0.000673866	992	3115-64	P28482	human	Protein	1.23e-12	Binding was observed with Mitogen-activated protein kinase 3 with at least 10x weaker affinity. No binding was observed with Mitogen-activated protein kinase 11 or Mitogen-activated protein kinase 14.		0.048	0.039	Mitogen-activated protein kinase 1	MAP kinase 1|MAPK 1	ERT1|Extracellular signal-regulated kinase 2|Mitogen-activated protein kinase 2|MAP kinase isoform p42	R-HSA-9627069|R-HSA-5663213|R-HSA-5673001|R-HSA-8940973|R-HSA-9634638|R-HSA-375165|R-HSA-8943724|R-HSA-5675221|R-HSA-6802946|R-HSA-445144|R-HSA-6802952|R-HSA-456926|R-HSA-2029482|R-HSA-5654733|R-HSA-6811558|R-HSA-162658|R-HSA-6802949|R-HSA-879415|R-HSA-5654727|R-HSA-6798695|R-HSA-437239|R-HSA-170968|R-HSA-2559580|R-HSA-881907|R-HSA-198753|R-HSA-202670|R-HSA-111995|R-HSA-444257|R-HSA-2871796|R-HSA…	Cytoplasm, cytoskeleton, spindle|Membrane, caveola|Nucleus|Cytoplasm, cytoskeleton, microtubule organizing center, centrosome|Cytoplasm	MAPK1	ENSG00000100030	5594	HGNC:6871	GO:0042802|GO:0016301|GO:0019900|GO:0000166|GO:0019902|GO:0016773|GO:0045309|GO:0017076|GO:0035639|GO:0032555|GO:0032553|GO:0008134	NA	GO:0030424|GO:0042582|GO:0032838|GO:0044463|GO:0005924|GO:0005737|GO:0044444|GO:0099568|GO:0060205|GO:0044433|GO:0044430|GO:0005856|GO:0005829|GO:0032839|GO:0030425|GO:0005769|GO:0005768|GO:0070062|GO:0005576|GO:1903561|GO:0101002|GO:1904813|GO:0005794|GO:0043231|GO:0043232|GO:0043229|GO:0070013|GO:0044446|GO:0044424|GO:0097708|GO:0005770|GO:0098857|GO:0045121|GO:0005815|GO:0005739|GO:0043025|GO:…	No binding observed	NA	NA	NA	NA	NA	NA	NA
4393-3_1	Fibroblast growth factor 16	FGF16	O43320	0.447651	0.144251	0.00196804	0.0740534	0.0184072	6.18091e-05	-1.04088	0.287346	0.00030668	992	4393-3	O43320	human	Protein	3.49e-11	Binding was observed with Fibroblast growth factor 9 with similar affinity. No binding was observed with Fibroblast growth factor 5, Fibroblast growth factor 1, Fibroblast growth factor 22 or Fibroblast growth factor 3.		0.047	0.052	Fibroblast growth factor 16	FGF-16		R-HSA-5673001|R-HSA-8853338|R-HSA-109704|R-HSA-2219530|R-HSA-5654700|R-HSA-5654228|R-HSA-5654706|R-HSA-5654227|R-HSA-5654720|R-HSA-5654733|R-HSA-6811558|R-HSA-2033519|R-HSA-5654727|R-HSA-190375|R-HSA-5654699|R-HSA-5654719|R-HSA-1839130|R-HSA-1257604|R-HSA-190322|R-HSA-5654221|R-HSA-5655253|R-HSA-2033514|R-HSA-5654695|R-HSA-5654704|R-HSA-190372|R-HSA-5654732|R-HSA-5654710|R-HSA-5654712	Secreted	FGF16	ENSG00000196468	8823	HGNC:3672	GO:0008083|GO:0070851|GO:0016301|GO:0016773|GO:0005088	NA	GO:0005576|GO:0005615|GO:0005622	No binding observed	NA	NA	NA	NA	NA	NA	NA
3585-54_4	Basigin	BSG	P35613	0.44278	0.143424	0.00207651	0.0725956	0.0183663	8.27753e-05	-0.934311	0.286247	0.00113602	992	3585-54	P35613	human	Protein	6.94e-11	No closely related human proteins were available for specificity testing.		0.046	0.039	Basigin		Extracellular matrix metalloproteinase inducer|Tumor cell-derived collagenase stimulatory factor|5F7|Collagenase stimulatory factor|Leukocyte activation antigen M6|OK blood group antigen	R-HSA-70268|R-HSA-216083|R-HSA-1474228|R-HSA-433692|R-HSA-210991	Cell membrane|Melanosome	BSG	ENSG00000172270	682	HGNC:1116	GO:0045296|GO:0015075|GO:0005537|GO:0005342	NA	GO:0002080|GO:0001669|GO:0098588|GO:0005924|GO:0005737|GO:0044444|GO:0030659|GO:0044433|GO:0070062|GO:1903561|GO:0005794|GO:0044431|GO:0000139|GO:0098791|GO:0016021|GO:0005887|GO:0043231|GO:0043229|GO:0044446|GO:0044424|GO:0097708|GO:0031226|GO:0016020|GO:0098857|GO:0045121|GO:0005739|GO:0031984|GO:0044459|GO:0042383|GO:0030141|GO:0030667|GO:0012506	NA	NA	NA	NA	NA	NA	NA	NA
5007-1_1	Mitogen-activated protein kinase 14	MAPK14	Q16539	0.449351	0.145803	0.00211354	0.0773611	0.0185515	3.31137e-05	-1.0677	0.288319	0.000224639	992	5007-1	Q16539	human	Protein	1.52e-11	Binding was observed with Mitogen-activated protein kinase 11 with at least 10x weaker affinity. No binding was observed with Mitogen-activated protein kinase 13 or Mitogen-activated protein kinase 12.		0.037	0.049	Mitogen-activated protein kinase 14	MAPK 14|MAP kinase 14	MAX-interacting protein 2|MAP kinase MXI2|Cytokine suppressive anti-inflammatory drug-binding protein|Mitogen-activated protein kinase p38 alpha|Stress-activated protein kinase 2a	R-HSA-6798695|R-HSA-2151209|R-HSA-198753|R-HSA-432142|R-HSA-4420097|R-HSA-376172|R-HSA-525793|R-HSA-6804756|R-HSA-168638|R-HSA-450341|R-HSA-450302|R-HSA-5668599|R-HSA-171007|R-HSA-418592|R-HSA-450604|R-HSA-2559580	Nucleus|Cytoplasm	MAPK14	ENSG00000112062	1432	HGNC:6876	GO:0019899|GO:0016301|GO:0019900|GO:0004708|GO:0000166|GO:0019902|GO:0016773|GO:0017076|GO:0035639|GO:0032555|GO:0032553	NA	GO:0005737|GO:0044444|GO:0060205|GO:0044433|GO:0044430|GO:0005856|GO:0005829|GO:0070062|GO:0005576|GO:1903561|GO:0101002|GO:1904813|GO:0043231|GO:0043232|GO:0043229|GO:0070013|GO:0044446|GO:0044424|GO:0097708|GO:0005739|GO:0031981|GO:0044428|GO:0005654|GO:0044451|GO:0005634|GO:0030141|GO:0034774|GO:0005819|GO:0031983	No binding observed	NA	NA	NA	NA	MAPK14	NA	MAPK14
3709-4_2	Alanine aminotransferase 1	GPT	P24298	0.446839	0.14572	0.00222511	0.07867	0.0186284	2.63087e-05	-0.892893	0.286959	0.0019142	992	NA	NA	NA	NA	NA	NA	NA	NA	NA	NA	NA	NA	NA	NA	NA	NA	NA	NA	NA	NA	NA	Comparable binding observed	NA	NA	GPT	blood serum	NA	NA	NA
4246-40_2	Neural cell adhesion molecule L1	L1CAM	P32004	-0.442521	0.144492	0.00225349	0.0675025	0.0183134	0.000240183	-1.07776	0.288787	0.00020074	992	4246-40	P32004	human	Protein	1.85e-11	No binding was observed with Neuronal cell adhesion molecule or Neural cell adhesion molecule L1-like protein.		0.102	0.08	Neural cell adhesion molecule L1	N-CAM-L1|NCAM-L1		R-HSA-373760|R-HSA-445144|R-HSA-437239|R-HSA-445095|R-HSA-210991	Cell projection, axon|Cell membrane|Cell projection, dendrite|Cell projection, growth cone	L1CAM	ENSG00000198910	3897	HGNC:6470	GO:0019904	NA	GO:0044295|GO:0030424|GO:0033267|GO:0044463|GO:0005924|GO:0030426|GO:0016021|GO:0043025|GO:0043005|GO:0120025|GO:0120038|GO:0036477	No binding observed	NA	NA	NA	NA	NA	NA	L1CAM
5223-59_3	Glucokinase regulatory protein	GCKR	Q14397	0.440003	0.143694	0.00225727	0.0683588	0.0183122	0.000199998	-0.861401	0.287919	0.00284179	992	5223-59	Q14397	human	Protein	1.97e-12	No closely related human proteins were available for specificity testing.		0.048	0.05	Glucokinase regulatory protein	Glucokinase regulator|GKRP		R-HSA-5619107|R-HSA-170822	Nucleus|Cytoplasm	GCKR	ENSG00000084734	2646	HGNC:4196	GO:0070095	NA	GO:0005737|GO:0044444|GO:0005829|GO:0043231|GO:0043229|GO:0070013|GO:0044446|GO:0044424|GO:0031981|GO:0044428|GO:0005654|GO:0005634	NA	NA	NA	NA	NA	NA	NA	NA
3894-15_2	N-acetyl-D-glucosamine kinase	NAGK	Q9UJ70	0.442197	0.144556	0.00228044	0.0599581	0.0185087	0.00123734	-0.938286	0.28624	0.00108188	992	3894-15	Q9UJ70	human	Protein	1.25e-11	No closely related human proteins were available for specificity testing.		0.05	0.059	N-acetyl-D-glucosamine kinase	N-acetylglucosamine kinase	GlcNAc kinase	R-HSA-446210		NAGK	ENSG00000124357	55577	HGNC:17174	GO:0016301|GO:0000166|GO:0016773|GO:0017076|GO:0035639|GO:0032555|GO:0032553	NA	GO:0005737|GO:0044444|GO:0005829|GO:0070062|GO:1903561|GO:0044424	NA	NA	NA	NA	NA	NAGK	NA	NA
5134-52_2	Hepatitis A virus cellular receptor 2	HAVCR2	Q8TDQ0	0.444594	0.145937	0.00237658	0.0565011	0.0187102	0.0025942	-0.957044	0.286174	0.00085586	992	5134-52	Q8TDQ0	human	Protein	6.83e-12	No binding was observed with T-cell immunoglobulin and mucin domain-containing protein 4.		0.072	0.059	Hepatitis A virus cellular receptor 2	HAVcr-2	T-cell immunoglobulin and mucin domain-containing protein 3|T-cell immunoglobulin mucin receptor 3|T-cell membrane protein 3	R-HSA-451927	Membrane|Cell junction	HAVCR2	ENSG00000135077	84868	HGNC:18437	GO:0046872	NA	GO:0030054|GO:0005737|GO:0044444|GO:0005769|GO:0005768|GO:0070062|GO:1903561|GO:0001772|GO:0016021|GO:0043229|GO:0044424|GO:0097708|GO:0044459	No binding observed	NA	NA	NA	NA	HAVCR2	NA	NA
2612-5_2	Eukaryotic translation initiation factor 5	EIF5	P55010	0.438072	0.14477	0.00254208	0.0637744	0.018372	0.000540305	-1.08322	0.289134	0.000189709	992	2612-5	P55010	human	Protein	3.23e-11	No closely related human proteins were available for specificity testing.		0.048	0.057	Eukaryotic translation initiation factor 5	eIF-5		R-HSA-72706|R-HSA-72702		EIF5	ENSG00000100664	1983	HGNC:3299	GO:0045296|GO:0071074|GO:0016818|GO:0000166|GO:0001883|GO:0017076|GO:0035639|GO:0032555|GO:0032549|GO:0032553	NA	GO:0005737|GO:0044444|GO:0005829|GO:0044424	NA	NA	NA	NA	NA	NA	NA	NA
5090-49_2	Leukocyte immunoglobulin-like receptor subfamily B member 1	LILRB1	Q8NHL6	0.432396	0.14296	0.00255376	0.067693	0.0183149	0.000230954	-0.978802	0.286269	0.000653697	992	5090-49	Q8NHL6	human	Protein	4.72e-12	No binding was observed with Leukocyte immunoglobulin-like receptor subfamily B member 2, Leukocyte immunoglobulin-like receptor subfamily B member 3, Leukocyte immunoglobulin-like receptor subfamily B member 4, Leukocyte-associated immunoglobulin-like receptor 1 or Leukocyte immunoglobulin-like receptor subfamily A member 2.		0.036	0.216	Leukocyte immunoglobulin-like receptor subfamily B member 1	LIR-1|Leukocyte immunoglobulin-like receptor 1	Monocyte/macrophage immunoglobulin-like receptor 7|Immunoglobulin-like transcript 2|CD85 antigen-like family member J	R-HSA-198933	Cell membrane	LILRB1	ENSG00000104972	10859	HGNC:6605	GO:0032393|GO:0042287|GO:0019902|GO:0042803|GO:0042169	NA	GO:0005737|GO:0009897|GO:0005576|GO:0016021|GO:0044424|GO:0044459	No binding observed	LILRB1	MEC-1 cell cm	NA	NA	LILRB1	NA	NA
2823-7_1	COMM domain-containing protein 7	COMMD7	Q86VX2	-0.447118	0.148066	0.00259488	0.0611901	0.0184603	0.000950709	-0.830269	0.28934	0.00419807	992	2823-7	Q86VX2	human	Protein	2.26e-11	No closely related human proteins were available for specificity testing.		0.052	0.028	COMM domain-containing protein 7			R-HSA-8951664	Cytoplasmic vesicle	COMMD7	ENSG00000149600	149951	HGNC:16223	GO:0051059	NA	GO:0005737|GO:0044444|GO:0070062|GO:1903561|GO:0043231|GO:0043229|GO:0044424|GO:0097708	NA	NA	NA	NA	NA	NA	NA	NA
5363-51_3	Semaphorin-3E	SEMA3E	O15041	-0.436109	0.144535	0.00261527	0.076844	0.0185381	3.68524e-05	-0.954105	0.286202	0.000888781	992	5363-51	O15041	human	Protein	1.47e-12	No binding was observed with Semaphorin-6A, Semaphorin-6B, Semaphorin-5A, Semaphorin-3A or Semaphorin-4D.		0.036	0.032	Semaphorin-3E			R-HSA-416700	Secreted	SEMA3E	ENSG00000170381	9723	HGNC:10727	GO:0030215	NA	GO:0005576|GO:0005615	No binding observed	SEMA3E	NCI-H611 cell cm	NA	NA	SEMA3E	NA	NA
4925-54_2	Collagenase 3	MMP13	P45452	-0.429095	0.142805	0.00272463	0.0678136	0.0183157	0.000225262	-0.972022	0.286244	0.000711453	992	4925-54	P45452	human	Protein	1.93e-11	No binding was observed with Stromelysin-1, Neutrophil collagenase or Stromelysin-2.		0.055	0.052	Collagenase 3		Matrix metalloproteinase-13	R-HSA-1442490|R-HSA-8941332|R-HSA-1474228|R-HSA-2022090|R-HSA-1592389	Secreted, extracellular space, extracellular matrix|Secreted	MMP13	ENSG00000137745	4322	HGNC:7159	GO:0005518|GO:0046872|GO:0070011|GO:0008236	NA	GO:0005576|GO:0005615|GO:0005578	No binding observed	MMP13	SNU-1076 cell cm	NA	NA	MMP13	NA	MMP13
2615-60_2	Ephrin-A5	EFNA5	P52803	-0.440788	0.146721	0.00272916	0.0784457	0.0186311	2.77979e-05	-0.848496	0.288551	0.00335247	992	2615-60	P52803	human	Protein	7.82e-12	Binding was observed with Ephrin-A2 with similar affinity. No binding was observed with Ephrin-A3 or Ephrin-A1.		0.057	0.054	Ephrin-A5		AL-1|EPH-related receptor tyrosine kinase ligand 7	R-HSA-3928665|R-HSA-3928663|R-HSA-2682334	Membrane, caveola|Cell membrane	EFNA5	ENSG00000184349	1946	HGNC:3225	GO:0045499|GO:0005126|GO:0046875|GO:0019209|GO:0019887|GO:0030297	NA	GO:0005912|GO:0031225|GO:0046658|GO:0005604|GO:0009897|GO:0044420|GO:0005576|GO:0031233|GO:0031226|GO:0098857|GO:0045121|GO:0044459|GO:0044853|GO:0098590|GO:0005578	No binding observed	EFNA5	blood serum	NA	NA	NA	NA	NA
2580-83_2	Myeloperoxidase	MPO	P05164	0.433052	0.144173	0.00273419	0.0669535	0.0183199	0.000270998	-1.07417	0.28878	0.000210672	992	2580-83	P05164	human	Protein	1.7e-12	No binding was observed with Thyroid peroxidase or Lactoperoxidase.		0.035	0.041	Myeloperoxidase	MPO		R-HSA-6798695|R-HSA-8941413	Lysosome	MPO	ENSG00000005381	4353	HGNC:7218	GO:0003682|GO:0020037|GO:0008201|GO:0046872	NA	GO:0042582|GO:0005737|GO:0044444|GO:0060205|GO:0044433|GO:0070062|GO:0005576|GO:0005615|GO:1903561|GO:0043231|GO:0043229|GO:0070013|GO:0044446|GO:0044424|GO:0097708|GO:0005739|GO:0005634|GO:0030141|GO:0034774|GO:0005775|GO:0044437|GO:0005773|GO:0031983	No binding observed	NA	NA	MPO	urine biofluid	MPO	MPO	MPO
4309-59_3	Triosephosphate isomerase	TPI1	P60174	0.434043	0.144952	0.00281812	0.0761802	0.0185095	4.17992e-05	-1.03474	0.287342	0.000332599	992	4309-59	P60174	human	Protein	1.14e-11	No closely related human proteins were available for specificity testing.		0.142	0.129	Triosephosphate isomerase	TIM	Triose-phosphate isomerase|Methylglyoxal synthase	R-HSA-70171|R-HSA-70263	Cytoplasm	TPI1	ENSG00000111669	7167	HGNC:12009	GO:0016861|GO:0044389	NA	GO:0005737|GO:0044444|GO:0005829|GO:0070062|GO:0005615|GO:1903561|GO:0043231|GO:0043229|GO:0044424|GO:0005634	NA	NA	NA	NA	NA	TPI1	NA	NA
3591-51_3	Cadherin-6	CDH6	P55285	0.42797	0.143171	0.0028659	0.0718146	0.0183563	9.7673e-05	-0.956496	0.286223	0.000863509	992	NA	NA	NA	NA	NA	NA	NA	NA	NA	NA	NA	NA	NA	NA	NA	NA	NA	NA	NA	NA	NA	NA	NA	NA	NA	NA	NA	NA	CDH6
3412-7_1	Apoptosis regulator Bcl-2	BCL2	P10415	0.42889	0.143684	0.0029057	0.0715608	0.0183513	0.000102876	-1.01773	0.286908	0.000407533	992	3412-7	P10415	human	Protein	5.26e-12	No binding was observed with Bcl-2-like protein 1 or Bcl-2-like protein 2.		0.058	0.042	Apoptosis regulator Bcl-2			R-HSA-9018519|R-HSA-6785807|R-HSA-111453|R-HSA-9634638|R-HSA-844455|R-HSA-111447	Nucleus membrane|Mitochondrion outer membrane|Endoplasmic reticulum membrane	BCL2	ENSG00000171791	596	HGNC:990	GO:0051400|GO:0016248|GO:0070513|GO:0042802|GO:0019902|GO:0002020|GO:0046982|GO:0042803|GO:0008134|GO:0044389	NA	GO:0098588|GO:0005737|GO:0044444|GO:0005829|GO:0005783|GO:0005789|GO:0044432|GO:0098827|GO:0016021|GO:0043231|GO:0043229|GO:0070013|GO:0044446|GO:0044424|GO:0016020|GO:0005740|GO:0031966|GO:0005741|GO:0044429|GO:0005739|GO:0043209|GO:0031981|GO:0031965|GO:0042175|GO:0044428|GO:0005654|GO:0005634|GO:0031967|GO:0031968|GO:0031984|GO:0046930|GO:0043234	No binding observed	NA	NA	NA	NA	NA	NA	NA
4984-83_1	S-formylglutathione hydrolase	ESD	P10768	0.425937	0.142866	0.00293955	0.0694854	0.0183218	0.000158147	-0.974292	0.286277	0.000692339	992	4984-83	P10768	human	Protein	1.19e-10	No closely related human proteins were available for specificity testing.		0.074	0.065	S-formylglutathione hydrolase	FGH	Esterase D|Methylumbelliferyl-acetate deacetylase	R-HSA-156590	Cytoplasmic vesicle|Cytoplasm	ESD	ENSG00000139684	2098	HGNC:3465	GO:0016788|GO:0042802|GO:0047374|GO:0016790	NA	GO:0005737|GO:0044444|GO:0005783|GO:0044432|GO:0070062|GO:1903561|GO:0043231|GO:0043229|GO:0070013|GO:0044446|GO:0044424|GO:0097708	NA	NA	NA	NA	NA	ESD	NA	ESD
2634-2_2	Cytokine receptor common subunit gamma	IL2RG	P31785	0.428131	0.143796	0.00297811	0.0701619	0.0183288	0.000137307	-1.05195	0.287941	0.00027238	992	2634-2	P31785	human	Protein	3.08e-11	No binding was observed with IL-13 Ra2.		0.026	0.024	Cytokine receptor common subunit gamma		gammaC|p64|Interleukin-2 receptor subunit gamma	R-HSA-6785807|R-HSA-9020558|R-HSA-5673001|R-HSA-912526|R-HSA-8985947|R-HSA-9020958|R-HSA-1266695|R-HSA-8983432	Cell membrane|Cell surface	IL2RG	ENSG00000147168	3561	HGNC:6010	GO:0019976|GO:0005088	NA	GO:0009897|GO:0016021|GO:0005887|GO:0005622|GO:0031226|GO:0016020|GO:0044459	No binding observed	NA	NA	NA	NA	NA	NA	NA
2846-24_2	Ubiquitin+1, truncated mutation for UbB	RPS27A	P62979	0.427181	0.14437	0.00316045	0.0709602	0.0183418	0.000116524	-1.07505	0.288936	0.000209816	992	2846-24	P62979	human	Protein	9.31e-13	No binding was observed with Ubiquitin-like protein Nedd8 or Ubiquitin.		0.082	0.063	Ubiquitin-40S ribosomal protein S27a		Ubiquitin carboxyl extension protein 80	R-HSA-68949|R-HSA-5696395|R-HSA-6783310|R-HSA-69601|R-HSA-5655862|R-HSA-8948751|R-HSA-174084|R-HSA-175474|R-HSA-5654733|R-HSA-450408|R-HSA-72702|R-HSA-5632684|R-HSA-400253|R-HSA-2408557|R-HSA-5689877|R-HSA-8941858|R-HSA-936964|R-HSA-2173791|R-HSA-5685942|R-HSA-9013507|R-HSA-195253|R-HSA-1236974|R-HSA-162588|R-HSA-174178|R-HSA-8875360|R-HSA-5693565|R-HSA-977225|R-HSA-5696400|R-HSA-9033241|R-HSA-18…	Nucleus|Cytoplasm	RPS27A		6233	HGNC:10417	GO:0046872	NA	GO:0098588|GO:0005737|GO:0044444|GO:0030659|GO:0044433|GO:0005829|GO:0044445|GO:0030666|GO:0005783|GO:0044432|GO:0044322|GO:0044440|GO:0005768|GO:0010008|GO:0070062|GO:0005615|GO:1903561|GO:0043231|GO:0043232|GO:0043229|GO:0070013|GO:0044446|GO:0044424|GO:0030529|GO:0097708|GO:0016020|GO:0005740|GO:0031966|GO:0005741|GO:0044429|GO:0005739|GO:0043209|GO:0031981|GO:0044428|GO:0005730|GO:0005654|GO:…	No binding observed	NA	NA	NA	NA	RPS27A	NA	NA
5122-92_2	Semaphorin-6A	SEMA6A	Q9H2E6	-0.422046	0.143201	0.00328136	0.0707095	0.0183384	0.000122778	-0.987718	0.286427	0.000587603	992	NA	NA	NA	NA	NA	NA	NA	NA	NA	NA	NA	NA	NA	NA	NA	NA	NA	NA	NA	NA	NA	No binding observed	NA	NA	NA	NA	NA	NA	SEMA6A
4472-5_2	Tropomyosin beta chain	TPM2	P07951	-0.42153	0.143148	0.00330806	0.0684054	0.0183187	0.000199046	-0.927371	0.286458	0.00124634	992	4472-5	P07951	human	Protein	8.49e-11	Binding was observed with Tropomyosin alpha-3 chain and Tropomyosin alpha-1 chain with similar affinity. No binding was observed with Tropomyosin alpha-4 chain.		0.225	0.206	Tropomyosin beta chain		Tropomyosin-2|Beta-tropomyosin	R-HSA-445355|R-HSA-390522	Cytoplasm, cytoskeleton	TPM2	ENSG00000198467	7169	HGNC:12011	GO:0003779|GO:0051015|GO:0008307	NA	GO:0043292|GO:0044449|GO:0005737|GO:0044444|GO:0044430|GO:0005856|GO:0005829|GO:0043232|GO:0043229|GO:0044446|GO:0044424|GO:0005862|GO:0036379|GO:0099513|GO:0030017|GO:0005865	No binding observed	NA	NA	NA	NA	NA	NA	TPM2
4152-58_2	Plasma kallikrein	KLKB1	P03952	-0.435198	0.14805	0.00336318	0.0605879	0.0185002	0.00109324	-0.783579	0.292398	0.00748792	992	4152-58	P03952	human	Protein	1.62e-12	Binding was observed with Coagulation Factor XI with at least 10x weaker affinity.	Plasma	0.077	0.072	Plasma kallikrein		Fletcher factor|Kininogenin|Plasma prekallikrein	R-HSA-140837|R-HSA-1592389	Secreted	KLKB1	ENSG00000164344	3818	HGNC:6371	GO:0070011|GO:0008236	NA	GO:0070062|GO:0005576|GO:0005615|GO:1903561	Binding at least 10-fold weaker than target	KLKB1	blood plasma	NA	NA	KLKB1	NA	KLKB1
4931-59_1	Tissue Factor	F3	P13726	-0.425776	0.145306	0.003465	0.0731173	0.0183965	7.56317e-05	-1.08685	0.289593	0.000184862	992	4931-59	P13726	human	Protein	9.62e-11	No closely related human proteins were available for specificity testing.		0.026	0.027	Tissue factor	TF	Thromboplastin|Coagulation factor III	R-HSA-140834	Membrane	F3	ENSG00000117525	2152	HGNC:3541	GO:0005543|GO:0002020	NA	GO:0009897|GO:0070062|GO:0031012|GO:0005615|GO:1903561|GO:0016021|GO:0031233|GO:0031226|GO:0044459|GO:1905286	NA	NA	NA	NA	NA	NA	NA	F3
5489-18_3	Stress-induced-phosphoprotein 1	STIP1	P31948	0.426594	0.14584	0.00352196	0.076035	0.0185152	4.34523e-05	-1.07588	0.289066	0.000208818	992	5489-18	P31948	human	Protein	3.68e-12	No closely related human proteins were available for specificity testing.	Plasma	0.132	0.08	Stress-induced-phosphoprotein 1	STI1	Renal carcinoma antigen NY-REN-11|Hsc70/Hsp90-organizing protein|Transformation-sensitive protein IEF SSP 3521	R-HSA-3371497	Nucleus|Cytoplasm	STIP1	ENSG00000168439	10963	HGNC:11387	GO:0051087|GO:0030544|GO:0008022	NA	GO:0005737|GO:0044444|GO:0005794|GO:0043231|GO:0043229|GO:0044424|GO:0043209|GO:0005634|GO:0043234	NA	STIP1	BICR-6 cell lysate	NA	NA	NA	NA	NA
2998-53_2	Junctional adhesion molecule C	JAM3	Q9BX67	0.418202	0.14332	0.00360277	0.0707302	0.0183407	0.000122461	-1.01288	0.286884	0.000433656	992	2998-53	Q9BX67	human	Protein	4.16e-11	No binding was observed with Junctional adhesion molecule B or Junctional adhesion molecule A.		0.033	0.033	Junctional adhesion molecule C	JAM-C	Junctional adhesion molecule 3|JAM-2	R-HSA-216083|R-HSA-202733	Cell junction, tight junction|Cell membrane|Cell junction|Cell junction, desmosome	JAM3	ENSG00000166086	83700	HGNC:15532	GO:0005178|GO:0046982|GO:0042803	NA	GO:0005923|GO:0044291|GO:0043218|GO:0030057|GO:0005615|GO:0016021|GO:0033010	No binding observed	NA	NA	NA	NA	JAM3	NA	NA
5494-52_3	Small nuclear ribonucleoprotein F	SNRPF	P62306	-0.414478	0.143994	0.00408238	0.0707889	0.0183444	0.000121266	-1.04627	0.287927	0.000293603	992	5494-52	P62306	human	Protein	9.79e-12	No closely related human proteins were available for specificity testing.		0.034	0.024	Small nuclear ribonucleoprotein F	snRNP-F	Sm protein F	R-HSA-72165|R-HSA-191859|R-HSA-77588|R-HSA-111367|R-HSA-73856|R-HSA-72163	Cytoplasm, cytosol|Nucleus	SNRPF	ENSG00000139343	6636	HGNC:11162		NA	GO:0071013|GO:0005737|GO:0044444|GO:0005829|GO:0043231|GO:0043229|GO:0070013|GO:0044446|GO:0044424|GO:0030529|GO:0034709|GO:0034708|GO:0031981|GO:0044428|GO:0005654|GO:0005634|GO:0034715|GO:0030532|GO:0005732|GO:0034719|GO:0005681	NA	NA	NA	NA	NA	NA	NA	SNRPF
5002-76_1	Matrix metalloproteinase-14	MMP14	P50281	-0.411872	0.143132	0.0040935	0.0674429	0.0183239	0.000245227	-0.918636	0.286655	0.00139528	992	5002-76	P50281	human	Protein	3.71e-11	No binding was observed with Matrix metalloproteinase-15, Matrix metalloproteinase-16, Collagenase 3, Matrilysin, 72 kDa type IV collagenase, Stromelysin-1 or Neutrophil collagenase.		0.054	0.036	Matrix metalloproteinase-14	MMP-14	MMP-X1|Membrane-type-1 matrix metalloproteinase|Membrane-type matrix metalloproteinase 1	R-HSA-1442490|R-HSA-1474228|R-HSA-1592389	Membrane|Melanosome|Cytoplasm	MMP14	ENSG00000157227	4323	HGNC:7160	GO:0005178|GO:0046872|GO:0016504|GO:0070011|GO:0008236	NA	GO:0005924|GO:0005737|GO:0044444|GO:0005856|GO:0005829|GO:0005768|GO:0031012|GO:0005615|GO:0005794|GO:0044431|GO:0005796|GO:0016021|GO:0005887|GO:0043231|GO:0043232|GO:0043229|GO:0070013|GO:0044446|GO:0044424|GO:0097708|GO:0031226|GO:0005634|GO:0044352|GO:0044459	No binding observed	NA	NA	NA	NA	NA	NA	NA
3516-60_2	Stromal cell-derived factor 1	CXCL12	P48061	-0.412371	0.143721	0.00420173	0.0736288	0.0184206	6.88738e-05	-0.949078	0.286343	0.000951362	992	3516-60	P48061	human	Protein	1.32e-12	Binding was observed with Stromal cell-derived factor 1alpha and Stromal cell-derived factor 1beta with similar affinity.		0.08	0.069	Stromal cell-derived factor 1	hSDF-1|SDF-1	Pre-B cell growth-stimulating factor|C-X-C motif chemokine 12|Intercrine reduced in hepatomas	R-HSA-9018519|R-HSA-418594|R-HSA-376176|R-HSA-380108|R-HSA-1251985	Secreted	CXCL12	ENSG00000107562	6387	HGNC:10672	GO:0042056|GO:0005125|GO:0005126|GO:0001664|GO:0008083|GO:0005102	NA	GO:0005737|GO:0009897|GO:0070062|GO:0005576|GO:0005615|GO:1903561|GO:0044424|GO:0044459	Comparable binding observed	CXCL12	T-47D cell cm	NA	NA	CXCL12	NA	NA
2827-23_2	Fractalkine	CX3CL1	P78423	-0.412063	0.14397	0.00429621	0.0746138	0.0184601	5.71247e-05	-0.953902	0.286334	0.000895882	992	2827-23	P78423	human	Protein	2.43e-11	No binding was observed with C-C motif chemokine 2 or C-C motif chemokine 8.		0.175	0.136	Fractalkine		C-X3-C motif chemokine 1|CX3C membrane-anchored chemokine|Neurotactin|Small-inducible cytokine D1	R-HSA-418594|R-HSA-380108	Cell membrane	CX3CL1	ENSG00000006210	6376	HGNC:10647	GO:0005125|GO:0005126|GO:0001664|GO:0005178|GO:0005102	NA	GO:0005576|GO:0005615|GO:0016021	No binding observed	NA	NA	CX3CL1	blood serum	CX3CL1	NA	NA
3509-1_1	C-C motif chemokine 15	CCL15	Q16663	-0.414592	0.145557	0.004486	0.0780401	0.0186475	3.10437e-05	-0.94409	0.286386	0.00101347	992	NA	NA	NA	NA	NA	NA	NA	NA	NA	NA	NA	NA	NA	NA	NA	NA	NA	NA	NA	NA	NA	No binding observed	NA	NA	NA	NA	CCL15	NA	CCL15
4469-78_2	Carbohydrate sulfotransferase 15	CHST15	Q7LFX5	-0.416423	0.146312	0.00451667	0.0787133	0.0186935	2.77669e-05	-0.888267	0.28741	0.00205326	992	4469-78	Q7LFX5	human	Protein	6.28e-12	No closely related human proteins were available for specificity testing.		0.033	0.029	Carbohydrate sulfotransferase 15		N-acetylgalactosamine 4-sulfate 6-O-sulfotransferase|B-cell RAG-associated gene protein	R-HSA-2022870	Golgi apparatus membrane	CHST15	ENSG00000182022	51363	HGNC:18137	GO:0050656|GO:0000166|GO:0017076|GO:0032555|GO:0032553|GO:0008146	NA	GO:0098588|GO:0005737|GO:0044444|GO:0005794|GO:0044431|GO:0000139|GO:0098791|GO:0016021|GO:0043231|GO:0043229|GO:0044446|GO:0044424|GO:0031984	NA	NA	NA	NA	NA	CHST15	NA	CHST15
2747-3_2	NKG2D ligand 3	ULBP3	Q9BZM4	0.404974	0.142942	0.00470263	0.0696895	0.0183321	0.000152597	-0.952837	0.28636	0.000908769	992	2747-3	Q9BZM4	human	Protein	4.02e-11	No binding was observed with NKG2D ligand 2 or NKG2D ligand 1.		0.061	0.04	UL16-binding protein 3		NKG2D ligand 3|Retinoic acid early transcript 1N|ALCAN-gamma	R-HSA-198933	Cell membrane	ULBP3	ENSG00000131019	79465	HGNC:14895	GO:0003823|GO:0046703	NA	GO:0031225|GO:0046658|GO:0031226|GO:0044459	No binding observed	NA	NA	NA	NA	ULBP3	NA	ULBP3
4394-71_2	Fibroblast growth factor 8 isoform A	FGF8	P55075	0.401885	0.143933	0.00533635	0.0716919	0.0183696	0.000101525	-1.02658	0.287415	0.000371595	992	4394-71	P55075	human	Protein	1.08e-10	Binding was observed with Fibroblast growth factor 17 and Fibroblast growth factor 8 isoform B with at least 10x weaker affinity. No binding was observed with Fibroblast growth factor 18.		0.048	0.088	Fibroblast growth factor 8	FGF-8	Heparin-binding growth factor 8|Androgen-induced growth factor	R-HSA-5658623|R-HSA-5673001|R-HSA-8853338|R-HSA-190373|R-HSA-109704|R-HSA-2219530|R-HSA-5654687|R-HSA-5654700|R-HSA-5654228|R-HSA-5654706|R-HSA-5654227|R-HSA-5654720|R-HSA-5654689|R-HSA-5654733|R-HSA-6811558|R-HSA-1839122|R-HSA-2033519|R-HSA-5654688|R-HSA-5654727|R-HSA-5654712|R-HSA-190375|R-HSA-5654699|R-HSA-5654719|R-HSA-1839130|R-HSA-190371|R-HSA-1257604|R-HSA-5654726|R-HSA-190322|R-HSA-565422…	Secreted	FGF8	ENSG00000107831	2253	HGNC:3686	GO:0042056|GO:0008083|GO:0070851|GO:0016301|GO:0016773|GO:0005088	NA	GO:0009897|GO:0005576|GO:0005615|GO:0005622|GO:0044459	No binding observed	NA	NA	NA	NA	NA	NA	NA
3000-66_1	Mannose-binding protein C	MBL2	P11226	-0.398799	0.144331	0.00583176	0.0677419	0.0183287	0.000231063	-1.06485	0.288973	0.00024113	992	3000-66	P11226	human	Protein	2.31e-11	No binding was observed with Pulmonary surfactant-associated protein D.		0.367	0.504	Mannose-binding protein C	MBP-C	MBP1|Mannose-binding lectin|Mannan-binding protein|Collectin-1	R-HSA-166663|R-HSA-166662	Secreted	MBL2	ENSG00000165471	4153	HGNC:6922	GO:0048306|GO:0005537|GO:0046872|GO:0070011|GO:0005102|GO:0008236	NA	GO:0005581|GO:0005576|GO:0005615	No binding observed	MBL2	blood plasma	NA	NA	MBL2	NA	MBL2
2877-3_1	SUMO-conjugating enzyme UBC9	UBE2I	P63279	0.399387	0.145117	0.00602821	0.0743664	0.0184657	6.07342e-05	-1.05386	0.288496	0.000272825	992	2877-3	P63279	human	Protein	1.03e-11	No binding was observed with Ubiquitin-conjugating enzyme E2 D2, Ubiquitin-conjugating enzyme E2 B or Ubiquitin-conjugating enzyme E2 A.		0.056	0.075	SUMO-conjugating enzyme UBC9		p18|Ubiquitin-protein ligase I|Ubiquitin-conjugating enzyme E2 I|SUMO-protein ligase|Ubiquitin carrier protein I|Ubiquitin carrier protein 9|RING-type E3 SUMO transferase UBC9	R-HSA-3108214|R-HSA-196791|R-HSA-5693607|R-HSA-4090294|R-HSA-4615885|R-HSA-4755510|R-HSA-8866904|R-HSA-3232142|R-HSA-3232118|R-HSA-4085377|R-HSA-4570464|R-HSA-3899300|R-HSA-4551638|R-HSA-4655427|R-HSA-1221632|R-HSA-5693565|R-HSA-5696395|R-HSA-3065678	Nucleus|Cytoplasm	UBE2I	ENSG00000103275	7329	HGNC:12485	GO:0019899|GO:0043398|GO:0000166|GO:0017076|GO:0035639|GO:0032555|GO:0032553|GO:0071535|GO:0044388|GO:0008134|GO:0061650	NA	GO:0044427|GO:0005694|GO:0005737|GO:0044444|GO:0005829|GO:0043231|GO:0043232|GO:0043229|GO:0070013|GO:0044446|GO:0044424|GO:0000228|GO:0044454|GO:0031981|GO:0044428|GO:0005654|GO:0044451|GO:0005634|GO:0031967|GO:1990356|GO:1990234	No binding observed	NA	NA	NA	NA	NA	NA	NA
4905-63_1	Coactosin-like protein	COTL1	Q14019	-0.396126	0.144081	0.00608004	0.0671329	0.0183327	0.000263558	-0.868848	0.288278	0.0026445	992	4905-63	Q14019	human	Protein	8.1e-11	No closely related human proteins were available for specificity testing.		0.044	0.029	Coactosin-like protein			R-HSA-6798695	Cytoplasm, cytoskeleton|Nucleus|Cytoplasm	COTL1	ENSG00000103187	23406	HGNC:18304	GO:0003779|GO:0019899	NA	GO:0005737|GO:0044444|GO:0060205|GO:0044433|GO:0005856|GO:0070062|GO:0005576|GO:1903561|GO:0101002|GO:1904813|GO:0043231|GO:0043232|GO:0043229|GO:0070013|GO:0044446|GO:0044424|GO:0097708|GO:0005634|GO:0030141|GO:0034774|GO:0031983	NA	NA	NA	NA	NA	NA	NA	COTL1
3347-9_2	beta-adrenergic receptor kinase 1	ADRBK1	P25098	0.397825	0.144898	0.00615024	0.0745002	0.0184727	5.9297e-05	-1.04329	0.288074	0.000307623	992	3347-9	P25098	human	Protein	1.29e-12	Binding was observed with BARK2 with similar affinity.		0.043	0.042	Beta-adrenergic receptor kinase 1	Beta-ARK-1	G-protein coupled receptor kinase 2	R-HSA-416476|R-HSA-111933|R-HSA-8856825|R-HSA-5635838|R-HSA-418555	Cell membrane|Cytoplasm	ADRBK1	ENSG00000173020	156	HGNC:289	GO:0001664|GO:0016301|GO:0000166|GO:0016773|GO:0017076|GO:0035639|GO:0032555|GO:0032553	NA	GO:0005737|GO:0044444|GO:0005829|GO:0044424|GO:0016020|GO:0120025	Comparable binding observed	NA	NA	NA	NA	NA	NA	NA
4774-62_3	Protein FAM107B	FAM107B	Q9H098	0.395855	0.144203	0.00615806	0.0687524	0.0183301	0.000186489	-1.06032	0.288805	0.000254085	992	NA	NA	NA	NA	NA	NA	NA	NA	NA	NA	NA	NA	NA	NA	NA	NA	NA	NA	NA	NA	NA	No binding observed	NA	NA	NA	NA	NA	NA	NA
4467-49_2	SPARC-like protein 1	SPARCL1	Q14515	-0.398266	0.145175	0.00619118	0.0720626	0.0183835	9.46423e-05	-0.839606	0.289696	0.00383533	992	4467-49	Q14515	human	Protein	1.79e-11	No binding was observed with SPARC.		0.041	0.037	SPARC-like protein 1		High endothelial venule protein|MAST 9	R-HSA-381426|R-HSA-8957275	Secreted, extracellular space, extracellular matrix	SPARCL1	ENSG00000152583	8404	HGNC:11220	GO:0005518|GO:0050840|GO:0046872	NA	GO:0070062|GO:0005615|GO:1903561|GO:0005578	No binding observed	NA	NA	NA	NA	SPARCL1	NA	SPARCL1
3616-3_5	N-acetylglucosamine-6-sulfatase	GNS	P15586	0.396333	0.144727	0.0062829	0.0628768	0.0184315	0.000672415	-0.869637	0.288269	0.00262012	992	3616-3	P15586	human	Protein	3.08e-12	No closely related human proteins were available for specificity testing.		0.057	0.041	N-acetylglucosamine-6-sulfatase		Glucosamine-6-sulfatase	R-HSA-2206305|R-HSA-6798695|R-HSA-432720|R-HSA-2022857	Lysosome	GNS	ENSG00000135677	2799	HGNC:4422	GO:0046872|GO:0008484	NA	GO:0042582|GO:0005737|GO:0044444|GO:0060205|GO:0044433|GO:0070062|GO:0005576|GO:1903561|GO:0101002|GO:1904813|GO:0043231|GO:0043229|GO:0070013|GO:0044446|GO:0044424|GO:0097708|GO:0030141|GO:0034774|GO:0005775|GO:0044437|GO:0005773|GO:0031983	NA	NA	NA	NA	NA	NA	NA	GNS
3316-58_1	Heparin cofactor 2	SERPIND1	P05546	0.395357	0.144439	0.00630731	0.0719287	0.0183803	9.72322e-05	-1.0488	0.288314	0.000289235	992	3316-58	P05546	human	Protein	1.6e-11	No binding was observed with Antithrombin-III or Alpha-1-antitrypsin.	Plasma	0.066	0.078	Heparin cofactor 2		Protease inhibitor leuserpin-2|Serpin D1|Heparin cofactor II	R-HSA-381426|R-HSA-8957275|R-HSA-140837|R-HSA-140875		SERPIND1	ENSG00000099937	3053	HGNC:4838	GO:0061135|GO:0008201|GO:0030414	NA	GO:0070062|GO:0005576|GO:0005615|GO:1903561	No binding observed	SERPIND1	blood plasma	NA	NA	NA	NA	SERPIND1
3186-2_2	Complement C2	C2	P06681	0.390117	0.143194	0.0065551	0.0676652	0.018331	0.000235257	-1.00187	0.286877	0.000499936	992	3186-2	P06681	human	Protein	1.01e-11	No closely related human proteins were available for specificity testing.	Plasma	0.047	0.04	Complement C2		C3/C5 convertase	R-HSA-174577|R-HSA-166663|R-HSA-977606	Secreted	C2	ENSG00000226560	717	HGNC:1248	GO:0046872|GO:0070011|GO:0008236	NA	GO:0070062|GO:0005576|GO:0005615|GO:1903561	NA	C2	blood plasma	NA	NA	C2	NA	C2
3168-8_2	A disintegrin and metalloproteinase with thrombospondin motifs 5	ADAMTS5	Q9UNA0	-0.406031	0.149744	0.0068137	0.0821107	0.0190366	1.76898e-05	-0.847419	0.289375	0.00348448	992	3168-8	Q9UNA0	human	Protein	8.52e-12	No binding was observed with A disintegrin and metalloproteinase with thrombospondin motifs 4 or A disintegrin and metalloproteinase with thrombospondin motifs 1.		0.029	0.033	A disintegrin and metalloproteinase with thrombospondin motifs 5	ADAM-TS 5|ADAMTS-5|ADAM-TS5	ADMP-2|Aggrecanase-2|A disintegrin and metalloproteinase with thrombospondin motifs 11	R-HSA-1474228|R-HSA-5173214|R-HSA-5083635	Secreted, extracellular space, extracellular matrix	ADAMTS5	ENSG00000154736	11096	HGNC:221	GO:0050840|GO:0008201|GO:0005178|GO:0046872|GO:0070011	NA	GO:0005737|GO:0044444|GO:0005783|GO:0044432|GO:0005576|GO:0005615|GO:0043231|GO:0043229|GO:0070013|GO:0044446|GO:0044424|GO:0005578	No binding observed	NA	NA	NA	NA	ADAMTS5	NA	NA
4831-4_2	L-Selectin	SELL	P14151	-0.399718	0.148106	0.00707578	0.0574864	0.0187549	0.00223459	-0.844489	0.289568	0.00362105	992	4831-4	P14151	human	Protein	2.31e-12	No binding was observed with E-selectin or P-selectin.	Plasma	0.037	0.069	L-selectin		Lymph node homing receptor|Leukocyte-endothelial cell adhesion molecule 1|TQ1|CD62 antigen-like family member L|Leukocyte surface antigen Leu-8|gp90-MEL|Leukocyte adhesion molecule 1	R-HSA-6798695|R-HSA-202733|R-HSA-198933	Cell membrane	SELL	ENSG00000188404	6402	HGNC:10720	GO:0050839|GO:0043208|GO:0008201|GO:0002020	NA	GO:0098588|GO:0005737|GO:0044444|GO:0030659|GO:0044433|GO:0009897|GO:0016021|GO:0005887|GO:0043229|GO:0044446|GO:0044424|GO:0097708|GO:0031226|GO:0044459|GO:0030141|GO:0030667|GO:0012506	No binding observed	SELL	blood plasma	NA	NA	SELL	NA	SELL
5227-60_3	[Pyruvate dehydrogenase (acetyl-transferring)] kinase isozyme 1, mitochondrial	PDK1	Q15118	-0.38889	0.144239	0.00713341	0.0619982	0.0184744	0.000821106	-0.965867	0.286473	0.000776243	992	5227-60	Q15118	human	Protein	2.08e-11	No binding was observed with [Pyruvate dehydrogenase (acetyl-transferring)] kinase isozyme 2, mitochondrial.		0.118	0.066	[Pyruvate dehydrogenase (acetyl-transferring)] kinase isozyme 1, mitochondrial		Pyruvate dehydrogenase kinase isoform 1	R-HSA-5362517|R-HSA-204174	Mitochondrion matrix	PDK1	ENSG00000152256	5163	HGNC:8809	GO:0016301|GO:0000166|GO:0016773|GO:0017076|GO:0035639|GO:0032555|GO:0032553	NA	GO:0005737|GO:0044444|GO:0043231|GO:0043232|GO:0043229|GO:0070013|GO:0044446|GO:0044424|GO:0044429|GO:0005967|GO:0005739|GO:0031981|GO:0044428|GO:0005730|GO:0005634	No binding observed	NA	NA	NA	NA	NA	NA	PDK1
2970-60_2	Amphiregulin	AREG	P15514	0.388223	0.144228	0.00722777	0.0723228	0.018396	9.02996e-05	-1.03336	0.287804	0.00034622	992	2970-60	P15514	human	Protein	2.03e-11	No binding was observed with Heparin-binding EGF-like growth factor.		0.036	0.045	Amphiregulin	AR	Colorectum cell-derived growth factor	R-HSA-180336|R-HSA-5694530|R-HSA-204005|R-HSA-179812|R-HSA-9009391|R-HSA-5673001|R-HSA-5638303|R-HSA-8856825|R-HSA-2219530|R-HSA-6811558|R-HSA-177929|R-HSA-8856828|R-HSA-9634638|R-HSA-212718|R-HSA-180292|R-HSA-1257604|R-HSA-182971	Membrane	AREG	ENSG00000109321	374	HGNC:651	GO:0005125|GO:0008083|GO:0070851	NA	GO:0098588|GO:0030662|GO:0005737|GO:0044444|GO:0030659|GO:0044433|GO:0005783|GO:0005793|GO:0033116|GO:0005789|GO:0044432|GO:0098827|GO:0005615|GO:0005794|GO:0044431|GO:0000139|GO:0098791|GO:0016021|GO:0043231|GO:0043229|GO:0044446|GO:0044424|GO:0097708|GO:0042175|GO:0005634|GO:0031984|GO:0030133|GO:0030658|GO:0012506	No binding observed	NA	NA	NA	NA	NA	NA	NA
3311-27_1	Low affinity immunoglobulin gamma Fc region receptor III-B	FCGR3B	O75015	0.387327	0.144345	0.00741025	0.0622712	0.018464	0.000773471	-0.904964	0.28717	0.00167408	992	3311-27	O75015	human	Protein	8.35e-12	Binding was observed with Low affinity immunoglobulin gamma Fc region receptor III-A with at least 10x weaker affinity. No binding was observed with High affinity immunoglobulin gamma Fc receptor I, Low affinity immunoglobulin gamma Fc region receptor II-b or High affinity immunoglobulin epsilon receptor subunit alpha.		0.038	0.049	Low affinity immunoglobulin gamma Fc region receptor III-B		IgG Fc receptor III-1|FcR-10|Fc-gamma RIII-beta	R-HSA-6798695|R-HSA-163125	Cell membrane|Secreted	FCGR3B	ENSG00000162747	2215	HGNC:3620	GO:0019865	NA	GO:0031225|GO:0098588|GO:0005737|GO:0044444|GO:0030659|GO:0044433|GO:0070062|GO:0005576|GO:1903561|GO:0043229|GO:0044446|GO:0044424|GO:0097708|GO:0030141|GO:0030667|GO:0012506	No binding observed	FCGR3B	blood plasma	NA	NA	FCGR3B	NA	NA
5132-71_3	Interleukin-27 receptor subunit alpha	IL27RA	Q6UWB1	0.38232	0.143086	0.00766449	0.0674165	0.0183348	0.000248691	-0.933462	0.286635	0.00116568	992	5132-71	Q6UWB1	human	Protein	5.46e-12	No binding was observed with Leptin receptor, Granulocyte colony-stimulating factor receptor, Interleukin-6 receptor subunit beta, Interleukin-12 receptor subunit beta-1, Interleukin-12 receptor subunit beta-2, Interleukin-23 receptor or Leukemia inhibitory factor receptor.		0.086	0.069	Interleukin-27 receptor subunit alpha	IL-27RA|IL-27R-alpha|IL-27R subunit alpha|IL-27 receptor subunit alpha	Cytokine receptor-like 1|Cytokine receptor WSX-1|Type I T-cell cytokine receptor|ZcytoR1	R-HSA-8984722|R-HSA-9020956	Membrane	IL27RA	ENSG00000104998	9466	HGNC:17290		NA	GO:0016021|GO:0005887|GO:0031226|GO:0044459	No binding observed	NA	NA	NA	NA	IL27RA	NA	NA
3506-49_1	Lymphotoxin alpha2:beta1	LTA LTB	P01374, Q06643	-0.383657	0.143785	0.00774844	0.0641568	0.0183948	0.000508439	-0.943295	0.286541	0.00102984	992	3506-49	P01374|Q06643	human	Protein	1.69e-12	Binding was observed with Lymphotoxin alpha1:beta2 with similar affinity. No binding was observed with Tumor necrosis factor or Lymphotoxin-alpha.		0.127	0.083	Lymphotoxin-alpha|Lymphotoxin-beta	LT-alpha|LT-beta	Tumor necrosis factor ligand superfamily member 3|Tumor necrosis factor ligand superfamily member 1|TNF-beta|Tumor necrosis factor C	R-HSA-5669034|R-HSA-5668541|R-HSA-5676594	Membrane|Secreted	LTA|LTB	ENSG00000226979|ENSG00000231314	4049|4050	HGNC:6709|HGNC:6711		NA		No binding observed	NA	NA	NA	NA	NA	NA	NA
2609-59_2	Cystatin-C	CST3	P01034	0.41028	0.15388	0.00779552	0.0508069	0.019457	0.00915754	-0.837058	0.290095	0.003993	992	2609-59	P01034	human	Protein	2.23e-11	No binding was observed with Cystatin-S, Cystatin-D or Cystatin-SA.	Plasma	0.046	0.051	Cystatin-C		Neuroendocrine basic polypeptide|Cystatin-3|Gamma-trace|Post-gamma-globulin	R-HSA-6798695|R-HSA-381426|R-HSA-8957275|R-HSA-977225	Secreted	CST3	ENSG00000101439	1471	HGNC:2475	GO:0001540|GO:0061135|GO:0042802|GO:0030414|GO:0002020	NA	GO:0030424|GO:0005604|GO:0043292|GO:0005737|GO:0044444|GO:0044433|GO:0005783|GO:0005768|GO:0070062|GO:0044420|GO:0005576|GO:0005615|GO:1903561|GO:0101002|GO:1904813|GO:0043231|GO:0043232|GO:0043229|GO:0070013|GO:0044446|GO:0044424|GO:0097708|GO:0005770|GO:0043025|GO:0043005|GO:0031965|GO:0044428|GO:0005634|GO:0031967|GO:0048471|GO:0120025|GO:0005578|GO:0030141|GO:0036477|GO:0070820|GO:1904724|GO:…	No binding observed	CST3	blood plasma	CST3	blood serum	CST3	NA	CST3
3905-62_1	Ubiquitin-conjugating enzyme E2 N	UBE2N	P61088	0.388505	0.145801	0.0078327	0.0753174	0.0185274	5.17887e-05	-1.05976	0.288984	0.000258262	992	3905-62	P61088	human	Protein	8.13e-12	No binding was observed with Ubiquitin-conjugating enzyme E2 D1, Ubiquitin-conjugating enzyme E2 D4, Ubiquitin-conjugating enzyme E2 D2, Ubiquitin-conjugating enzyme E2 E1, Ubiquitin-conjugating enzyme E2 K, Ubiquitin-conjugating enzyme E2 T or Ubiquitin-conjugating enzyme E2 D3.		0.066	0.11	Ubiquitin-conjugating enzyme E2 N		Ubiquitin-protein ligase N|Ubc13|Ubiquitin carrier protein N|E2 ubiquitin-conjugating enzyme N|Bendless-like ubiquitin-conjugating enzyme|UbcH13	R-HSA-202424|R-HSA-5693607|R-HSA-975110|R-HSA-8866654|R-HSA-450321|R-HSA-975144|R-HSA-937041|R-HSA-1169408|R-HSA-9020702|R-HSA-5696395|R-HSA-168638|R-HSA-2871837|R-HSA-450302|R-HSA-5693565|R-HSA-5693571|R-HSA-5607764|R-HSA-445989|R-HSA-168927|R-HSA-69473|R-HSA-983168|R-HSA-937039	Nucleus|Cytoplasm	UBE2N	ENSG00000177889	7334	HGNC:12492	GO:0000166|GO:0017076|GO:0035639|GO:0032555|GO:0032553|GO:0043130|GO:0061650|GO:0061659|GO:0044389	NA	GO:0005737|GO:0044444|GO:0005829|GO:0070062|GO:1903561|GO:0043231|GO:0043232|GO:0043229|GO:0070013|GO:0044446|GO:0044424|GO:0031981|GO:0044428|GO:0044452|GO:0005730|GO:0005654|GO:0005634|GO:0043234|GO:0031372|GO:0035370|GO:0031371|GO:0000151	No binding observed	NA	NA	NA	NA	NA	NA	NA
2597-8_3	Vascular endothelial growth factor A	VEGFA	P15692	0.389376	0.146318	0.00791293	0.060892	0.0185368	0.00105579	-0.842426	0.289801	0.00373138	992	2597-8	P15692	human	Protein	1.29e-11	Binding was observed with Vascular endothelial growth factor A Isoform 162 with at least 10x weaker affinity. No binding was observed with Vascular endothelial growth factor D, Vascular endothelial growth factor C, Vascular endothelial growth factor B or Vascular endothelial growth factor A, isoform 121.		0.039	0.029	Vascular endothelial growth factor A	VEGF-A	Vascular permeability factor	R-HSA-6785807|R-HSA-1234158|R-HSA-195399|R-HSA-4420097|R-HSA-5218921|R-HSA-8866910|R-HSA-194313|R-HSA-114608	Secreted	VEGFA	ENSG00000112715	7422	HGNC:12680	GO:0042056|GO:0005125|GO:0005126|GO:0050840|GO:0001968|GO:0008083|GO:0070851|GO:0008201|GO:0042802|GO:0038191|GO:0046982|GO:0042803|GO:0048018	NA	GO:0005737|GO:0044444|GO:0060205|GO:0044433|GO:0005576|GO:0005615|GO:0043229|GO:0070013|GO:0044446|GO:0044424|GO:0097708|GO:0016020|GO:0031091|GO:0005578|GO:0030141|GO:0034774|GO:0031983	No binding observed	NA	NA	NA	NA	VEGFA	NA	VEGFA
3322-52_2	Leucine-rich repeats and immunoglobulin-like domains protein 3	LRIG3	Q6UXM1	-0.378097	0.144666	0.00909525	0.0633405	0.0184288	0.000612537	-1.04068	0.288235	0.000320875	992	3322-52	Q6UXM1	human	Protein	7.52e-12	No binding was observed with Leucine-rich repeats and immunoglobulin-like domains protein 1.		0.048	0.039	Leucine-rich repeats and immunoglobulin-like domains protein 3	LIG-3			Cell membrane|Cytoplasmic vesicle membrane	LRIG3	ENSG00000139263	121227	HGNC:30991		NA	GO:0005737|GO:0044444|GO:0030659|GO:0044433|GO:0005615|GO:0016021|GO:0043229|GO:0044446|GO:0044424|GO:0097708|GO:0012506	No binding observed	NA	NA	NA	NA	LRIG3	NA	NA
3860-7_2	Proteasome subunit alpha type-6	PSMA6	P60900	0.373996	0.144417	0.00974694	0.0722641	0.0184041	9.21404e-05	-1.03876	0.288204	0.000328622	992	3860-7	P60900	human	Protein	1.17e-10	No binding was observed with Proteasome subunit alpha type-5, Proteasome subunit alpha type-1, Proteasome subunit alpha type-2, Proteasome subunit alpha type-7, Proteasome subunit alpha type-4 or Proteasome subunit alpha type-3.		0.05	0.044	Proteasome subunit alpha type-6		Proteasome iota chain|Macropain iota chain|27 kDa prosomal protein|Multicatalytic endopeptidase complex iota chain	R-HSA-5689603|R-HSA-68949|R-HSA-180585|R-HSA-5607761|R-HSA-8939902|R-HSA-75815|R-HSA-174113|R-HSA-69601|R-HSA-5668541|R-HSA-5607764|R-HSA-69017|R-HSA-8939236|R-HSA-9604323|R-HSA-8948751|R-HSA-174084|R-HSA-5658442|R-HSA-8854050|R-HSA-450408|R-HSA-5676590|R-HSA-174154|R-HSA-5632684|R-HSA-9020702|R-HSA-174184|R-HSA-9010553|R-HSA-202424|R-HSA-8941858|R-HSA-2467813|R-HSA-5610785|R-HSA-5610783|R-HSA-19…	Nucleus|Cytoplasm	PSMA6	ENSG00000100902	5687	HGNC:9535	GO:0051059|GO:0070011|GO:0035639	NA	GO:0043292|GO:0044449|GO:0005737|GO:0044444|GO:0036464|GO:0005829|GO:1905369|GO:0070062|GO:1903561|GO:0043231|GO:0043232|GO:0043229|GO:0070013|GO:0044446|GO:0044424|GO:0030529|GO:0031981|GO:0016363|GO:0044428|GO:0034399|GO:0005654|GO:0005634|GO:0005844|GO:0000502|GO:0019773|GO:0035770|GO:0030017	No binding observed	PSMA6	BICR-6 cell lysate	NA	NA	NA	NA	NA
2755-8_2	C3a anaphylatoxin des Arginine	C3	P01024	0.371224	0.14336	0.00975398	0.0709614	0.0183679	0.000119108	-0.93203	0.286727	0.00119044	992	2755-8		human	Deprecated	6.22e-12			0.122	0.105	Complement C3		C3 and PZP-like alpha-2-macroglobulin domain-containing protein 1	R-HSA-381426|R-HSA-174577|R-HSA-8957275|R-HSA-977606|R-HSA-375276|R-HSA-418594|R-HSA-173736|R-HSA-6798695|R-HSA-198933	Secreted		ENSG00000125730		HGNC:1318	GO:0061135|GO:0001664|GO:0070011|GO:0030414|GO:0005102|GO:0008236	NA	GO:0042582|GO:0072562|GO:0005737|GO:0044444|GO:0060205|GO:0044433|GO:0070062|GO:0005576|GO:0005615|GO:1903561|GO:0043231|GO:0043229|GO:0070013|GO:0044446|GO:0044424|GO:0097708|GO:0030141|GO:0034774|GO:0005775|GO:0044437|GO:0005773|GO:0031983	No binding observed	C3	blood serum	NA	NA	C3	NA	C3
4306-4_2	Transketolase	TKT	P29401	0.375681	0.145339	0.00988357	0.0754236	0.0185494	5.1595e-05	-1.02957	0.287854	0.000364732	992	4306-4	P29401	human	Protein	2.88e-12	No closely related human proteins were available for specificity testing.		0.063	0.055	Transketolase	TK		R-HSA-163754|R-HSA-71336		TKT	ENSG00000163931	7086	HGNC:11834	GO:0048037|GO:0046872|GO:0042803|GO:0004802	NA	GO:0005737|GO:0044444|GO:0005829|GO:0070062|GO:1903561|GO:0043231|GO:0043229|GO:0070013|GO:0044446|GO:0044424|GO:0042579|GO:0043209|GO:0031981|GO:0044428|GO:0005654|GO:0044451|GO:0005634	NA	NA	NA	NA	NA	NA	NA	NA
2692-74_2	Phospholipase A2, membrane associated	PLA2G2A	P14555	0.384281	0.148989	0.0100445	0.0614401	0.0185226	0.000942785	-1.14196	0.295227	0.000116843	992	2692-74	P14555	human	Protein	1.07e-11	No binding was observed with Group IID secretory phospholipase A2.	Plasma	0.483	0.101	Phospholipase A2, membrane associated		Phosphatidylcholine 2-acylhydrolase 2A|Group IIA phospholipase A2|Non-pancreatic secretory phospholipase A2|GIIC sPLA2	R-HSA-6803157|R-HSA-1483166|R-HSA-1482925|R-HSA-1482801|R-HSA-1482788|R-HSA-1482839|R-HSA-1482922	Cell membrane|Secreted	PLA2G2A	ENSG00000188257	5320	HGNC:9031	GO:0016298|GO:0046872|GO:0005543	NA	GO:0005737|GO:0044444|GO:0005783|GO:0005789|GO:0044432|GO:0098827|GO:0070062|GO:0005576|GO:0005615|GO:1903561|GO:0043231|GO:0043229|GO:0044446|GO:0044424|GO:0097708|GO:0042175|GO:0031984|GO:0048471|GO:0030141	No binding observed	PLA2G2A	AGS cell lysate	NA	NA	PLA2G2A	NA	NA
3213-65_2	Nidogen-1	NID1	P14543	-0.394352	0.153163	0.010176	0.0732749	0.0184435	7.61309e-05	-1.22099	0.304122	6.39753e-05	992	3213-65	P14543	human	Protein	1.1e-10	Under Investigation		0.049	0.052	Nidogen-1	NID-1	Entactin	R-HSA-3000157|R-HSA-1474228	Secreted, extracellular space, extracellular matrix, basement membrane	NID1	ENSG00000116962	4811	HGNC:7821	GO:0005518|GO:0043237|GO:0046872|GO:0043394	NA	GO:0005605|GO:0005604|GO:0071944|GO:0070062|GO:0044420|GO:0031012|GO:0005576|GO:0005615|GO:1903561|GO:0005578	No binding observed	NID1	HuH-6 cell lysate	NA	NA	NID1	NA	NID1
4962-52_1	Cerebral dopamine neurotrophic factor	CDNF	Q49AH0	-0.380107	0.148291	0.0105162	0.0757593	0.0185744	4.892e-05	-1.11217	0.292749	0.000154085	992	4962-52	Q49AH0	human	Protein	1.08e-11	No binding was observed with Mesencephalic astrocyte-derived neurotrophic factor.		0.03	0.025	Cerebral dopamine neurotrophic factor		Conserved dopamine neurotrophic factor|ARMET-like protein 1		Secreted	CDNF	ENSG00000185267	441549	HGNC:24913	GO:0008083	NA	GO:0005737|GO:0044444|GO:0005783|GO:0005615|GO:0043231|GO:0043229|GO:0044424	No binding observed	NA	NA	NA	NA	CDNF	NA	NA
3877-67_2	Calcium/calmodulin-dependent protein kinase kinase 1	CAMKK1	Q8N5S9	0.368139	0.14432	0.010895	0.0720034	0.0183994	9.72315e-05	-1.03622	0.288177	0.000339348	992	NA	NA	NA	NA	NA	NA	NA	NA	NA	NA	NA	NA	NA	NA	NA	NA	NA	NA	NA	NA	NA	NA	NA	NA	NA	NA	NA	NA	NA
4883-56_2	Insulin	INS	P01308	0.363888	0.142967	0.01107	0.067923	0.0183389	0.000224148	-0.960727	0.286576	0.000831293	992	4883-56	P01308	human	Protein	1.73e-10	No binding was observed with C-peptides of proinsulin, Insulin-like growth factor I or Insulin-like growth factor II.		0.063	0.05	Insulin			R-HSA-210745|R-HSA-422356|R-HSA-77387|R-HSA-74713|R-HSA-74751|R-HSA-264876|R-HSA-6811558|R-HSA-9615017|R-HSA-422085|R-HSA-977225|R-HSA-74752|R-HSA-74749|R-HSA-6807878	Secreted	INS	ENSG00000129965	3630	HGNC:6081	GO:0005179|GO:0042802|GO:0005158|GO:0002020	NA	GO:0098588|GO:0005737|GO:0044444|GO:0060205|GO:0044433|GO:0005783|GO:0005793|GO:0033116|GO:0044432|GO:0044440|GO:0005768|GO:0031904|GO:0005576|GO:0005615|GO:0005794|GO:0044431|GO:0005796|GO:0000139|GO:0098791|GO:0043231|GO:0043229|GO:0070013|GO:0044446|GO:0044424|GO:0097708|GO:0031984|GO:0030141|GO:0034774|GO:0030133|GO:0031983	No binding observed	NA	NA	NA	NA	NA	NA	NA
4960-72_1	Annexin A1	ANXA1	P04083	0.366965	0.144688	0.0113571	0.0650808	0.0183799	0.000417331	-0.867193	0.288844	0.00274669	992	4960-72	P04083	human	Protein	7.05e-12	No binding was observed with Annexin A2, Annexin A3, Annexin A5, Annexin A6, Annexin A4, Annexin A7 or Annexin A8.		0.187	0.072	Annexin A1		Lipocortin I|Calpactin II|Annexin I|Calpactin-2|Annexin-1|Chromobindin-9|Phospholipase A2 inhibitory protein|p35	R-HSA-444473|R-HSA-416476|R-HSA-418594|R-HSA-6785807|R-HSA-445355	Cell projection, cilium|Nucleus|Cell projection, phagocytic cup|Cytoplasmic vesicle membrane|Endosome membrane|Lateral cell membrane|Cytoplasmic vesicle, secretory vesicle lumen|Cell membrane|Secreted, exosome|Apical cell membrane|Secreted, extracellular space|Early endosome|Basolateral cell membrane|Membrane|Secreted|Cytoplasm	ANXA1	ENSG00000135046	301	HGNC:533	GO:0097617|GO:0045296|GO:0005544|GO:0048306|GO:0016818|GO:0055102|GO:0046872|GO:0005543|GO:0030674|GO:0098632|GO:0042803|GO:0005102|GO:0005198	NA	GO:0016324|GO:0016323|GO:0098588|GO:0005913|GO:0005924|GO:0001533|GO:0005737|GO:0044444|GO:0030659|GO:0044433|GO:0005829|GO:0005769|GO:0031901|GO:0044440|GO:0005768|GO:0010008|GO:0009897|GO:0070062|GO:0005576|GO:0005615|GO:1903561|GO:0031313|GO:0031232|GO:0031312|GO:0043231|GO:0043229|GO:0070013|GO:0044446|GO:0044424|GO:0097708|GO:0016328|GO:0005740|GO:0031966|GO:0044429|GO:0005739|GO:0031981|GO:…	No binding observed	ANXA1	MDA-MB-468 cell cm	NA	NA	NA	NA	NA
4258-15_2	Proliferation-associated protein 2G4	PA2G4	Q9UQ80	0.365764	0.145522	0.0121127	0.0744343	0.0185079	6.215e-05	-1.04849	0.288815	0.000297543	992	4258-15	Q9UQ80	human	Protein	4.16e-12	No binding was observed with Methionine aminopeptidase 2.		0.048	0.048	Proliferation-associated protein 2G4		ErbB3-binding protein 1|Cell cycle protein p38-2G4 homolog	R-HSA-6798695	Nucleus, nucleolus|Cytoplasm	PA2G4	ENSG00000170515	5036	HGNC:8550	GO:0044389	NA	GO:0042582|GO:0005737|GO:0044444|GO:0060205|GO:0044433|GO:0070062|GO:0005576|GO:1903561|GO:0043231|GO:0043232|GO:0043229|GO:0070013|GO:0044446|GO:0044424|GO:0030529|GO:0097708|GO:0016020|GO:0031981|GO:0044428|GO:0005730|GO:0005634|GO:0030141|GO:0034774|GO:0005775|GO:0044437|GO:0005773|GO:0031983	No binding observed	PA2G4	BICR-6 cell lysate	NA	NA	NA	NA	NA
3028-36_2	Ck-beta-8-1	CCL23	P55773	-0.36352	0.1453	0.0125146	0.073764	0.0184758	7.02092e-05	-1.0498	0.288909	0.000293763	992	3028-36	P55773	human	Protein	9.73e-13	Binding was observed with C-C motif chemokine 23 with similar affinity. No binding was observed with C-C motif chemokine 15.		0.061	0.045	C-C motif chemokine 23		Macrophage inflammatory protein 3|Small-inducible cytokine A23|CK-beta-8|Myeloid progenitor inhibitory factor 1	R-HSA-444473|R-HSA-416476|R-HSA-418594	Secreted	CCL23	ENSG00000167236	6368	HGNC:10622	GO:0005125|GO:0005126|GO:0001664|GO:0008201	NA	GO:0005623|GO:0005576|GO:0005615	No binding observed	NA	NA	NA	NA	CCL23	NA	CCL23
2911-27_2	Midkine	MDK	P21741	0.359901	0.143961	0.0125802	0.0638963	0.0184208	0.000545441	-0.951193	0.286623	0.000937533	992	2911-27	P21741	human	Protein	5.58e-12	Binding was observed with Pleiotrophin with at least 10x weaker affinity.		0.062	0.047	Midkine	MK	Neurite outgrowth-promoting protein|Neurite outgrowth-promoting factor 2|Midgestation and kidney protein|Amphiregulin-associated protein	R-HSA-2979096	Secreted	MDK	ENSG00000110492	4192	HGNC:6972	GO:0008083|GO:0008201	NA	GO:0042995|GO:0005737|GO:0005576|GO:0044424	Binding at least 10-fold weaker than target	MDK	HuH-6 cell lysate	NA	NA	NA	NA	NA
3196-6_2	Hyaluronan and proteoglycan link protein 1	HAPLN1	P10915	-0.358419	0.143648	0.0127529	0.0687216	0.0183422	0.000189559	-1.02258	0.287752	0.00039778	992	3196-6	P10915	human	Protein	2.29e-12	No closely related human proteins were available for specificity testing.		0.04	0.03	Hyaluronan and proteoglycan link protein 1		Proteoglycan link protein|Cartilage-linking protein 1	R-HSA-3000178	Secreted, extracellular space, extracellular matrix	HAPLN1	ENSG00000145681	1404	HGNC:2380	GO:0031406|GO:0005201|GO:0005540	NA	GO:0031012|GO:0005576|GO:0005578	NA	NA	NA	NA	NA	HAPLN1	NA	NA
3313-21_2	Ficolin-2	FCN2	Q15485	0.357455	0.143426	0.0128556	0.0709668	0.018375	0.000119691	-0.966583	0.28663	0.000774426	992	3313-21	Q15485	human	Protein	7.94e-10	No binding was observed with Ficolin-1, Tenascin-R or Microfibrillar-associated protein 1.		0.096	0.087	Ficolin-2		Serum lectin p35|EBP-37|Ficolin-beta|Hucolin|L-ficolin|Collagen/fibrinogen domain-containing protein 2|Ficolin-B|37 kDa elastin-binding protein	R-HSA-166663|R-HSA-166662|R-HSA-2855086	Secreted	FCN2	ENSG00000160339	2220	HGNC:3624	GO:0003823|GO:0048306|GO:2001065|GO:0046872|GO:0070011|GO:0043394|GO:0008236	NA	GO:0072562|GO:0005581|GO:0070062|GO:0005576|GO:1903561	No binding observed	FCN2	blood plasma	NA	NA	FCN2	NA	NA
3029-52_2	CD209 antigen	CD209	Q9NNX6	-0.362867	0.145638	0.0128804	0.0679132	0.0183415	0.000225061	-0.844282	0.290269	0.00371129	992	3029-52	Q9NNX6	human	Protein	4e-11	Binding was observed with C-type lectin domain family 4 member M with similar affinity.		0.029	0.028	CD209 antigen		C-type lectin domain family 4 member L|Dendritic cell-specific ICAM-3-grabbing non-integrin 1	R-HSA-8851680|R-HSA-5621575	Cell membrane	CD209	ENSG00000090659	30835	HGNC:1641	GO:0005537|GO:0046872|GO:0046790|GO:0001618	NA	GO:0005737|GO:0009897|GO:0070062|GO:1903561|GO:0016021|GO:0044424|GO:0016020|GO:0044459	Comparable binding observed	NA	NA	NA	NA	CD209	NA	CD209
2775-54_2	Interleukin-17F	IL17F	Q96PD4	0.359419	0.144512	0.0130415	0.0625198	0.0184822	0.000745823	-0.910352	0.287275	0.0015769	992	NA	NA	NA	NA	NA	NA	NA	NA	NA	NA	NA	NA	NA	NA	NA	NA	NA	NA	NA	NA	NA	No binding observed	NA	NA	NA	NA	NA	NA	NA
2614-28_2	Ephrin-A4	EFNA4	P52798	0.367643	0.148119	0.0132266	0.0581431	0.0187824	0.00201917	-0.864659	0.289114	0.00285193	992	2614-28	P52798	human	Protein	3.68e-11	No binding was observed with Ephrin-A3, Ephrin-A2 or Ephrin-A1.		0.046	0.037	Ephrin-A4		EPH-related receptor tyrosine kinase ligand 4	R-HSA-3928665|R-HSA-3928663|R-HSA-2682334	Cell membrane	EFNA4	ENSG00000243364	1945	HGNC:3224	GO:0046875|GO:0016301|GO:0016773|GO:0019199	NA	GO:0031225|GO:0005576|GO:0016021|GO:0005887|GO:0031226|GO:0044459	No binding observed	NA	NA	NA	NA	NA	NA	NA
3367-8_3	Fetuin-B	FETUB	Q9UGM5	0.368851	0.149632	0.0138675	0.0748809	0.0185424	5.79772e-05	-1.14167	0.296086	0.000122744	992	3367-8	Q9UGM5	human	Protein	2.9e-12	No closely related human proteins were available for specificity testing.	Plasma	0.044	0.039	Fetuin-B		Fetuin-like protein IRL685|Gugu|16G2		Secreted	FETUB	ENSG00000090512	26998	HGNC:3658	GO:0061135|GO:0030414	NA	GO:0070062|GO:0005576|GO:0005615|GO:1903561	NA	FETUB	blood plasma	NA	NA	FETUB	NA	FETUB
3191-50_2	WAP, kazal, immunoglobulin, kunitz and NTR domain-containing protein 1	WFIKKN1	Q96NZ8	0.366978	0.149312	0.0141495	0.0684503	0.018343	0.000201003	-0.749851	0.298968	0.012296	992	3191-50	Q96NZ8	human	Protein	3.41e-11	No binding was observed with WAP, Kazal, immunoglobulin, Kunitz and NTR domain-containing protein 2.		0.04	0.04	WAP, Kazal, immunoglobulin, Kunitz and NTR domain-containing protein 1		WAP, follistatin, immunoglobulin, Kunitz and NTR domain-containing protein|Growth and differentiation factor-associated serum protein 2		Secreted	WFIKKN1	ENSG00000127578	117166	HGNC:30912	GO:0061135|GO:0030414	NA	GO:0005576	No binding observed	NA	NA	NA	NA	WFIKKN1	NA	NA
3504-58_2	Hepcidin	HAMP	P81172	0.362092	0.147649	0.014363	0.0597827	0.0186601	0.00139965	-0.845944	0.290306	0.00364871	992	3504-58	P81172	human	Protein	1.52e-10	No closely related human proteins were available for specificity testing.		0.05	0.138	Hepcidin		Liver-expressed antimicrobial peptide 1|Putative liver tumor regressor		Secreted	HAMP	ENSG00000105697	57817	HGNC:15598	GO:0005179|GO:0008200|GO:0005102	NA	GO:0045179|GO:0005938|GO:0044448|GO:0099738|GO:0005623|GO:0005737|GO:0044444|GO:0099568|GO:0005576|GO:0005615|GO:0014704|GO:0044424	NA	NA	NA	NA	NA	NA	NA	NA
3290-50_2	CD109 antigen	CD109	Q6YHK3	-0.352515	0.144508	0.0148855	0.0714361	0.0183919	0.000109509	-0.903689	0.287536	0.00172265	992	3290-50	Q6YHK3	human	Protein	6.33e-11	No binding was observed with Alpha-2-macroglobulin-like protein 1 or Alpha-2-macroglobulin.		0.032	0.032	CD109 antigen		r150|150 kDa TGF-beta-1-binding protein|C3 and PZP-like alpha-2-macroglobulin domain-containing protein 7|p180|Platelet-specific Gov antigen	R-HSA-163125|R-HSA-114608	Cell membrane	CD109	ENSG00000156535	135228	HGNC:21685	GO:0061135|GO:0030414|GO:0050431	NA	GO:0031225|GO:0098588|GO:0005737|GO:0044444|GO:0030659|GO:0044433|GO:0005576|GO:0005615|GO:0043229|GO:0044446|GO:0044424|GO:0097708|GO:0031091|GO:0031092|GO:0030141|GO:0030667|GO:0012506	No binding observed	CD109	blood serum	NA	NA	CD109	NA	CD109
4209-60_2	Vacuolar protein sorting-associated protein VTA1 homolog	VTA1	Q9NP79	0.35329	0.145524	0.0153714	0.0732328	0.0184615	7.80886e-05	-1.05905	0.289623	0.000268961	992	4209-60	Q9NP79	human	Protein	2.15e-12	No closely related human proteins were available for specificity testing.		0.046	0.054	Vacuolar protein sorting-associated protein VTA1 homolog		Dopamine-responsive gene 1 protein|LYST-interacting protein 5|SKD1-binding protein 1	R-HSA-917729|R-HSA-162588	Endosome membrane|Cytoplasm	VTA1	ENSG00000009844	51534	HGNC:20954	GO:0008022	NA	GO:0098588|GO:0005737|GO:0044444|GO:0044433|GO:0005829|GO:0044440|GO:0005768|GO:0010008|GO:0070062|GO:1903561|GO:0043231|GO:0043229|GO:0070013|GO:0044446|GO:0044424|GO:0097708|GO:0031981|GO:0044428|GO:0005654|GO:0005634	NA	VTA1	MDA-MB-468 cell lysate	NA	NA	NA	NA	NA
2937-10_2	Apolipoprotein E (isoform E3)	APOE	P02649	0.350593	0.145106	0.0158668	0.0687549	0.0183461	0.000188793	-0.848054	0.290302	0.00356491	992	2937-10		human	Deprecated	7.4e-12			0.142	0.126	Apolipoprotein E	Apo-E		R-HSA-381426|R-HSA-8957275|R-HSA-975634|R-HSA-8964026|R-HSA-8864260|R-HSA-8964058|R-HSA-8963901|R-HSA-3000480|R-HSA-8963888	Secreted, extracellular space|Secreted, extracellular space, extracellular matrix|Secreted		ENSG00000130203		HGNC:613	GO:0001540|GO:0016209|GO:0015485|GO:0008201|GO:0042802|GO:0008289|GO:0005319|GO:0071813|GO:0070325|GO:0046872|GO:0060228|GO:0005543|GO:0042803|GO:0015248|GO:0048156	NA	GO:0072562|GO:0042627|GO:0005737|GO:0044444|GO:0060205|GO:0044433|GO:0030425|GO:0005769|GO:0005783|GO:0005768|GO:0070062|GO:0031012|GO:0005576|GO:0005615|GO:1903561|GO:0005794|GO:0034364|GO:0034363|GO:0043231|GO:0043229|GO:0070013|GO:0044446|GO:0044424|GO:0097708|GO:0034362|GO:0016020|GO:0043025|GO:0043005|GO:0005634|GO:0034358|GO:0120025|GO:0036477|GO:0034385|GO:0034361|GO:0031983	Binding at least 10-fold weaker than target	APOE	blood plasma	APOE	blood serum	APOE	NA	APOE
3897-61_1	Pyridoxal phosphate phosphatase	PDXP	Q96GD0	0.346706	0.144028	0.0162563	0.0707892	0.0183768	0.00012463	-1.02585	0.288027	0.000386018	992	3897-61	Q96GD0	human	Protein	2.82e-11	No binding was observed with Glycerol-3-phosphate phosphatase.		0.042	0.038	Pyridoxal phosphate phosphatase	PLP phosphatase	Chronophin		Cytoplasm, cytoskeleton|Cytoplasm, cytosol|Cell projection, lamellipodium membrane|Cell membrane|Cell projection, ruffle membrane	PDXP	ENSG00000241360	57026	HGNC:30259	GO:0031072|GO:0046872|GO:0042578	NA	GO:0031253|GO:0044463|GO:0005737|GO:0044444|GO:0005856|GO:0005829|GO:0070062|GO:1903561|GO:0043232|GO:0043229|GO:0044424|GO:0030027|GO:0031258|GO:0031256|GO:0120025|GO:0120038|GO:0044459|GO:0098590|GO:0001726|GO:0032587	No binding observed	NA	NA	NA	NA	NA	NA	NA
2989-17_2	Interferon gamma	IFNG	P01579	0.345853	0.144003	0.0165019	0.0708081	0.0183777	0.000124204	-1.02364	0.287949	0.000395884	992	NA	NA	NA	NA	NA	NA	NA	NA	NA	NA	NA	NA	NA	NA	NA	NA	NA	NA	NA	NA	NA	NA	NA	NA	NA	NA	NA	NA	NA
5225-50_3	Casein kinase II 2-alpha:2-beta heterotetramer	CSNK2A1 CSNK2B	P68400 P67870	0.350814	0.14634	0.0167024	0.0742152	0.0185171	6.58377e-05	-1.06961	0.290388	0.00024259	992	5225-50	P68400|P67870	human	Protein	6.48e-12	Binding was observed with Casein kinase II 2-alpha':2-beta heterotetramer with at least 10x weaker affinity. No binding was observed with Casein kinase II subunit alpha'.		0.087	0.066	Casein kinase II subunit beta|Casein kinase II subunit alpha	CK II beta|CK II alpha	Phosvitin|Protein G5a	R-HSA-6814122|R-HSA-1483191|R-HSA-8948751|R-HSA-201688|R-HSA-6804756|R-HSA-8934903|R-HSA-8939243|R-HSA-6798695|R-HSA-445144|R-HSA-2514853	Nucleus	CSNK2A1|CSNK2B	ENSG00000101266|ENSG00000204435	1457|1460	HGNC:2457|HGNC:2460		NA		No binding observed	NA	NA	NA	NA	NA	NA	NA
3416-2_2	Tyrosine-protein kinase BTK	BTK	Q06187	0.351752	0.14693	0.0168501	0.0747442	0.018549	6.01559e-05	-1.07985	0.291113	0.000219296	992	NA	NA	NA	NA	NA	NA	NA	NA	NA	NA	NA	NA	NA	NA	NA	NA	NA	NA	NA	NA	NA	NA	NA	NA	NA	NA	NA	NA	NA
3874-8_1	Ubiquitin-conjugating enzyme E2 L3	UBE2L3	P68036	0.342116	0.143877	0.0176032	0.0712686	0.018392	0.000113639	-1.01133	0.287546	0.00045602	992	3874-8	P68036	human	Protein	1.08e-11	No binding was observed with Ubiquitin-conjugating enzyme E2 D4, Ubiquitin/ISG15-conjugating enzyme E2 L6 or Ubiquitin-conjugating enzyme E2 D1.		0.035	0.035	Ubiquitin-conjugating enzyme E2 L3		L-UBC|Ubiquitin-conjugating enzyme E2-F1|Ubiquitin carrier protein L3|E2 ubiquitin-conjugating enzyme L3|Ubiquitin-protein ligase L3|UbcH7	R-HSA-983168|R-HSA-8866652|R-HSA-8866654	Nucleus|Cytoplasm	UBE2L3	ENSG00000185651	7332	HGNC:12488	GO:0019899|GO:0000166|GO:0017076|GO:0035639|GO:0032555|GO:0032553|GO:0003713|GO:0061650|GO:0044389|GO:0097027	NA	GO:0005737|GO:0044444|GO:0005829|GO:0070062|GO:1903561|GO:0043231|GO:0043229|GO:0070013|GO:0044446|GO:0044424|GO:0031981|GO:0044428|GO:0005654|GO:0005634|GO:0000151	No binding observed	NA	NA	NA	NA	NA	NA	NA
2975-19_2	Connective tissue growth factor	CTGF	P29279	0.345662	0.145515	0.0177176	0.068796	0.0183481	0.000187447	-1.0251	0.288054	0.000390312	992	2975-19	P29279	human	Protein	2.31e-11	Binding was observed with Protein NOV homolog with similar affinity. No binding was observed with Protein CYR61, WNT1-inducible-signaling pathway protein 1 or WNT1-inducible-signaling pathway protein 3.		0.034	0.034	Connective tissue growth factor		Hypertrophic chondrocyte-specific protein 24|CCN family member 2|Insulin-like growth factor-binding protein 8	R-HSA-2032785|R-HSA-8951671	Secreted, extracellular space, extracellular matrix|Secreted	CTGF	ENSG00000118523	1490	HGNC:2500	GO:0001968|GO:0008083|GO:0008201|GO:0005520|GO:0005178|GO:0008022	NA	GO:0005938|GO:0005801|GO:0005737|GO:0044444|GO:0099568|GO:0005829|GO:0005576|GO:0005615|GO:0005794|GO:0043231|GO:0043229|GO:0044424|GO:0048471|GO:0005578	No binding observed	NA	NA	NA	NA	CTGF	NA	NA
5451-1_3	CD166 antigen	ALCAM	Q13740	-0.361138	0.152441	0.0180256	0.0711365	0.0183889	0.000116673	-0.713832	0.304763	0.0193648	992	5451-1	Q13740	human	Protein	1.58e-11	No binding was observed with Melanoma-associated antigen MUC18 or Basal Cell Adhesion Molecule.		0.03	0.026	CD166 antigen		Activated leukocyte cell adhesion molecule	R-HSA-373760	Cell projection, axon|Cell membrane|Cell projection, dendrite	ALCAM	ENSG00000170017	214	HGNC:400	GO:0005102	NA	GO:0030424|GO:0005924|GO:0030425|GO:0009897|GO:0070062|GO:1903561|GO:0001772|GO:0016021|GO:0005887|GO:0031226|GO:0043025|GO:0043005|GO:0120025|GO:0044459|GO:0036477	No binding observed	NA	NA	NA	NA	ALCAM	NA	NA
2839-2_1	Tumor necrosis factor ligand superfamily member 4	TNFSF4	P23510	0.33842	0.143094	0.0182204	0.068387	0.018347	0.000204384	-0.976432	0.2868	0.000689191	992	2839-2	P23510	human	Protein	1.03e-10	No closely related human proteins were available for specificity testing.		0.045	0.04	Tumor necrosis factor ligand superfamily member 4		Glycoprotein Gp34|TAX transcriptionally-activated glycoprotein 1|OX40 ligand	R-HSA-5669034	Membrane	TNFSF4	ENSG00000117586	7292	HGNC:11934	GO:0005125|GO:0005126|GO:0005102	NA	GO:0005615|GO:0016021|GO:0005887|GO:0031226|GO:0044459	NA	NA	NA	NA	NA	NA	NA	NA
2795-23_3	Alkaline phosphatase, tissue-nonspecific isozyme	ALPL	P05186	0.341288	0.144406	0.0183007	0.0704159	0.0183711	0.000134578	-0.894455	0.287989	0.0019511	992	NA	NA	NA	NA	NA	NA	NA	NA	NA	NA	NA	NA	NA	NA	NA	NA	NA	NA	NA	NA	NA	NA	NA	NA	NA	NA	NA	NA	NA
3766-51_4	Syntaxin-1A	STX1A	Q16623	0.347962	0.147359	0.0184024	0.0678266	0.0183476	0.000230327	-0.951227	0.286722	0.000940928	992	NA	NA	NA	NA	NA	NA	NA	NA	NA	NA	NA	NA	NA	NA	NA	NA	NA	NA	NA	NA	NA	NA	NA	NA	NA	NA	NA	NA	STX1A
3445-53_2	Interleukin-15 receptor subunit alpha	IL15RA	Q13261	0.338779	0.144959	0.0196337	0.0615305	0.0185676	0.000953427	-0.925616	0.28707	0.00130378	992	3445-53	Q13261	human	Protein	8.75e-12	No closely related human proteins were available for specificity testing.		0.059	0.023	Interleukin-15 receptor subunit alpha	IL-15 receptor subunit alpha|IL-15RA|IL-15R-alpha		R-HSA-8983432	Nucleus membrane|Membrane|Cell surface	IL15RA	ENSG00000134470	3601	HGNC:5978		NA	GO:0098588|GO:0005737|GO:0044444|GO:0030659|GO:0044433|GO:0005783|GO:0005789|GO:0044432|GO:0098827|GO:0005615|GO:0005794|GO:0044431|GO:0000139|GO:0098791|GO:0016021|GO:0043231|GO:0043229|GO:0044446|GO:0044424|GO:0097708|GO:0031965|GO:0042175|GO:0044428|GO:0005634|GO:0031967|GO:0031984|GO:0012506	NA	NA	NA	NA	NA	IL15RA	NA	NA
4708-3_2	Estradiol 17-beta-dehydrogenase 1	HSD17B1	P14061	0.338355	0.144897	0.0197343	0.0650073	0.0183985	0.000429321	-0.866358	0.289436	0.00282854	992	4708-3	P14061	human	Protein	7.89e-13	No closely related human proteins were available for specificity testing.		0.142	0.117	Estradiol 17-beta-dehydrogenase 1		17-beta-hydroxysteroid dehydrogenase type 1|20 alpha-hydroxysteroid dehydrogenase|Short chain dehydrogenase/reductase family 28C member 1|E2DH|Placental 17-beta-hydroxysteroid dehydrogenase	R-HSA-193144|R-HSA-2453902	Cytoplasm	HSD17B1	ENSG00000108786	3292	HGNC:5210	GO:0003824|GO:1903924|GO:0050661|GO:0070401|GO:0000166|GO:0016616|GO:0005496|GO:0033764	NA	GO:0005737|GO:0044444|GO:0005829|GO:0044424	NA	NA	NA	NA	NA	NA	NA	HSD17B1
3520-58_1	Transforming growth factor beta-3	TGFB3	P10600	0.333215	0.143442	0.0203806	0.0657487	0.0183785	0.000363694	-0.938917	0.286856	0.00110038	992	3520-58	P10600	human	Protein	2.93e-12	Binding was observed with Transforming growth factor beta-1 and Transforming growth factor beta-2 with at least 10x weaker affinity.		0.062	0.05	Transforming growth factor beta-3 proprotein			R-HSA-3000178|R-HSA-2129379|R-HSA-114608	Secreted, extracellular space, extracellular matrix	TGFB3	ENSG00000119699	7043	HGNC:11769	GO:0005125|GO:0005126|GO:0008083|GO:0042802|GO:0046982|GO:0050431	NA	GO:0005737|GO:0044444|GO:0060205|GO:0044433|GO:0031012|GO:0005576|GO:0005615|GO:0043231|GO:0043229|GO:0070013|GO:0044446|GO:0044424|GO:0097708|GO:0043025|GO:0005634|GO:0044459|GO:0031091|GO:0042383|GO:0030141|GO:0034774|GO:0036477|GO:0030315|GO:0031983	Binding at least 10-fold weaker than target	NA	NA	NA	NA	NA	NA	NA
2972-57_2	Bone morphogenetic protein 7	BMP7	P18075	-0.376723	0.162759	0.0208377	0.0688486	0.0183512	0.000185804	-1.02296	0.288076	0.000401769	992	2972-57	P18075	human	Protein	3.59e-12	Binding was observed with Bone morphogenetic protein 5 with similar affinity. Binding was observed with Bone morphogenetic protein 6 with at least 10x weaker affinity. No binding was observed with Bone morphogenetic protein 8A.		0.07	0.066	Bone morphogenetic protein 7	BMP-7	Osteogenic protein 1	R-HSA-2129379	Secreted	BMP7	ENSG00000101144	655	HGNC:1074	GO:0005125|GO:0005126|GO:0008083|GO:0008201|GO:0033612	NA	GO:0031012|GO:0005576|GO:0005615	No binding observed	NA	NA	NA	NA	NA	NA	NA
5404-53_3	Tumor necrosis factor receptor superfamily member 21	TNFRSF21	O75509	-0.333535	0.144317	0.0210296	0.0727828	0.0184567	8.59654e-05	-0.947813	0.286777	0.000983572	992	5404-53	O75509	human	Protein	1.73e-12	No binding was observed with Tumor necrosis factor receptor superfamily member 11B, Tumor necrosis factor receptor superfamily member 6B or Tumor necrosis factor receptor superfamily member 1B.		0.04	0.04	Tumor necrosis factor receptor superfamily member 21		Death receptor 6	R-HSA-1989781	Cell membrane	TNFRSF21	ENSG00000146072	27242	HGNC:13469	GO:0005035	NA	GO:0030424|GO:0016021|GO:0005887|GO:0031226|GO:0043005|GO:0120025|GO:0044459	No binding observed	NA	NA	NA	NA	TNFRSF21	NA	NA
2585-2_5	Prolactin	PRL	P01236	-0.335812	0.14566	0.0213473	0.0613863	0.0185848	0.000990585	-0.896237	0.288019	0.00191314	992	2585-2	P01236	human	Protein	2.35e-11	No closely related human proteins were available for specificity testing.		0.056	0.046	Prolactin	PRL		R-HSA-982772|R-HSA-977225|R-HSA-1170546	Secreted	PRL	ENSG00000172179	5617	HGNC:9445	GO:0005126|GO:0005179	NA	GO:0005737|GO:0044444|GO:0044433|GO:0044440|GO:0005768|GO:0031904|GO:0005576|GO:0043229|GO:0070013|GO:0044446|GO:0044424|GO:0097708|GO:0030141	NA	NA	NA	NA	NA	NA	NA	NA
2816-50_2	Basal Cell Adhesion Molecule	BCAM	P50895	-0.333404	0.144781	0.0214958	0.072757	0.0184566	8.6454e-05	-1.02633	0.288243	0.000387515	992	2816-50	P50895	human	Protein	2.08e-11	No closely related human proteins were available for specificity testing.		0.041	0.041	Basal cell adhesion molecule		Auberger B antigen|B-CAM cell surface glycoprotein|Lutheran antigen|Lutheran blood group glycoprotein|F8/G253 antigen		Membrane	BCAM	ENSG00000187244	4059	HGNC:6722	GO:0005055|GO:0008022	NA	GO:0009897|GO:0070062|GO:1903561|GO:0016021|GO:0005887|GO:0031226|GO:0044459	NA	NA	NA	NA	NA	BCAM	NA	NA
3222-11_2	Semaphorin-3A	SEMA3A	Q14563	0.330882	0.143957	0.0217422	0.0687443	0.0183513	0.000190011	-0.895192	0.288075	0.00194046	992	3222-11	Q14563	human	Protein	7.59e-11	No binding was observed with Semaphorin-3E or Semaphorin-3C.		0.053	0.03	Semaphorin-3A		Semaphorin III	R-HSA-399955|R-HSA-399956|R-HSA-399954	Secreted	SEMA3A	ENSG00000075213	10371	HGNC:10723	GO:0045499|GO:0038191|GO:0030215	NA	GO:0030424|GO:0030425|GO:0005576|GO:0005615|GO:0043005|GO:0120025|GO:0036477	No binding observed	SEMA3A	SNU-1076 cell lysate	SEMA3A	SNU-398 cell lysate	NA	NA	SEMA3A
3795-6_2	Disintegrin and metalloproteinase domain-containing protein 9	ADAM9	Q13443	-0.32847	0.143204	0.0220154	0.0674122	0.0183529	0.00025243	-0.947497	0.286791	0.000987989	992	3795-6	Q13443	human	Protein	4.47e-12	No closely related human proteins were available for specificity testing.		0.056	0.056	Disintegrin and metalloproteinase domain-containing protein 9	ADAM 9	Cellular disintegrin-related protein|Myeloma cell metalloproteinase|Meltrin-gamma|Metalloprotease/disintegrin/cysteine-rich protein 9	R-HSA-1442490	Cell membrane	ADAM9	ENSG00000168615	8754	HGNC:216	GO:0005518|GO:0005178|GO:0019900|GO:0046872|GO:0070011|GO:0017124	NA	GO:0016323|GO:0005924|GO:0009897|GO:0070062|GO:0005615|GO:1903561|GO:0016021|GO:0031233|GO:0031226|GO:0044459|GO:0098590	NA	NA	NA	ADAM9	MDA-MB-468 cell lysate	NA	NA	NA
2906-55_3	Interleukin-4	IL4	P05112	0.329617	0.143942	0.0222352	0.0710257	0.0183919	0.000119853	-1.01223	0.287703	0.000453999	992	2906-55	P05112	human	Protein	1.15e-12	No binding was observed with Interleukin-13.		0.037	0.035	Interleukin-4	IL-4	Lymphocyte stimulatory factor 1|B-cell stimulatory factor 1|Binetrakin|Pitrakinra	R-HSA-9012546|R-HSA-6785807	Secreted	IL4	ENSG00000113520	3565	HGNC:6014	GO:0005125|GO:0005126|GO:0008083|GO:0070851	NA	GO:0009897|GO:0005576|GO:0005615|GO:0044459	No binding observed	NA	NA	NA	NA	NA	NA	NA
3010-53_2	Thymic stromal lymphopoietin	TSLP	Q969D9	0.327146	0.143419	0.0227569	0.0689643	0.0183536	0.000181594	-1.00131	0.287365	0.000514684	992	3010-53	Q969D9	human	Protein	1e-11	No closely related human proteins were available for specificity testing.		0.042	0.03	Thymic stromal lymphopoietin			R-HSA-1266695	Secreted	TSLP	ENSG00000145777	85480	HGNC:30743	GO:0005125	NA	GO:0005615	NA	NA	NA	NA	NA	NA	NA	NA
3054-3_2	Haptoglobin	HP	P00738	0.32633	0.143369	0.0230488	0.067801	0.0183514	0.000232264	-0.995306	0.287211	0.000552084	992	3054-3	P00738	human	Protein	1.34e-11	Binding was observed with Haptoglobin-alpha with similar affinity. No binding was observed with Complement C1s subcomponent or Complement C1r subcomponent.	Plasma	0.068	0.069	Haptoglobin		Zonulin	R-HSA-2168880|R-HSA-6798695	Secreted	HP	ENSG00000197711	3240	HGNC:5141	GO:0016209|GO:0030492	NA	GO:0072562|GO:0005737|GO:0044444|GO:0060205|GO:0044433|GO:0070062|GO:0005576|GO:0005615|GO:1903561|GO:0031838|GO:0043229|GO:0070013|GO:0044446|GO:0044424|GO:0097708|GO:0030141|GO:0034774|GO:0042581|GO:0070820|GO:1904724|GO:0031983	No binding observed	NA	NA	NA	NA	HP	NA	HP
5346-24_3	Copine-1	CPNE1	Q99829	0.326939	0.143834	0.0232376	0.0722003	0.0184356	9.60476e-05	-0.972829	0.28683	0.000722141	992	5346-24	Q99829	human	Protein	8.92e-12	No closely related human proteins were available for specificity testing.		0.055	0.091	Copine-1		Chromobindin 17|Copine I	R-HSA-6798695|R-HSA-1483206	Cell membrane|Nucleus|Cytoplasm	CPNE1	ENSG00000214078	8904	HGNC:2314	GO:0005544|GO:0046872|GO:0051059|GO:0070011|GO:0001786|GO:0005543|GO:0042803	NA	GO:0042582|GO:0035577|GO:0098588|GO:0005737|GO:0044444|GO:0030659|GO:0044433|GO:0005829|GO:0070062|GO:1903561|GO:0043231|GO:0043229|GO:0070013|GO:0044446|GO:0044424|GO:0097708|GO:0098852|GO:0016020|GO:0031981|GO:0031965|GO:0044428|GO:0005654|GO:0005634|GO:0031967|GO:0030141|GO:0030667|GO:0005774|GO:0044437|GO:0005773|GO:0012506	NA	NA	NA	NA	NA	CPNE1	NA	NA
3317-33_1	Serine protease HTRA2, mitochondrial	HTRA2	O43464	-0.32936	0.144935	0.0232713	0.0640409	0.0184411	0.000537434	-1.0031	0.287428	0.000504411	992	3317-33	O43464	human	Protein	8.69e-12	No binding was observed with Serine protease HTRA1.		0.051	0.046	Serine protease HTRA2, mitochondrial		Omi stress-regulated endoprotease|High temperature requirement protein A2|Serine protease 25|Serine proteinase OMI		Mitochondrion intermembrane space|Mitochondrion membrane	HTRA2	ENSG00000115317	27429	HGNC:14348	GO:0042802|GO:0070011|GO:0008233|GO:0008236|GO:0051082	NA	GO:0035631|GO:0044427|GO:0005694|GO:0005737|GO:0044444|GO:0098562|GO:0009898|GO:0005856|GO:0005829|GO:1905369|GO:0005783|GO:0005789|GO:0044432|GO:0098827|GO:0016021|GO:0005887|GO:0043231|GO:0043232|GO:0043229|GO:0070013|GO:0044446|GO:0044424|GO:0031226|GO:0016020|GO:0005740|GO:0031966|GO:0044429|GO:0005739|GO:0042175|GO:0005634|GO:0031967|GO:0031970|GO:0031984|GO:0044459|GO:0098802|GO:1905286	No binding observed	NA	NA	NA	NA	NA	NA	NA
5066-134_3	CMRF35-like molecule 6	CD300C	Q08708	0.326065	0.143653	0.0234326	0.0647028	0.0184148	0.000461988	-0.957012	0.286766	0.000877519	992	5066-134	Q08708	human	Protein	4.06e-11	Binding was observed with CMRF35-like molecule 8 with similar affinity. No binding was observed with CMRF35-like molecule 7 or CMRF35-like molecule 2.		0.064	0.067	CMRF35-like molecule 6	CLM-6	CD300 antigen-like family member C|CMRF35-A1|Immunoglobulin superfamily member 16	R-HSA-198933	Cell membrane	CD300C	ENSG00000167850	10871	HGNC:19320		NA	GO:0016021|GO:0005887|GO:0031226|GO:0044459	No binding observed	NA	NA	NA	NA	CD300C	NA	CD300C
3855-56_1	Peroxiredoxin-1	PRDX1	Q06830	0.325421	0.14397	0.024016	0.0716963	0.0184169	0.000105647	-1.00112	0.287385	0.000516377	992	3855-56	Q06830	human	Protein	9.36e-11	No binding was observed with Peroxiredoxin-2, Peroxiredoxin-5, mitochondrial, Thioredoxin-dependent peroxide reductase, mitochondrial or Peroxiredoxin-6.		0.076	0.067	Peroxiredoxin-1		Thioredoxin-dependent peroxide reductase 2|Proliferation-associated gene protein|Natural killer cell-enhancing factor A|Thioredoxin peroxidase 2	R-HSA-5628897|R-HSA-8862803|R-HSA-3299685	Melanosome|Cytoplasm	PRDX1	ENSG00000117450	5052	HGNC:9352	GO:0045296|GO:0042802|GO:0051920	NA	GO:0005737|GO:0044444|GO:0005829|GO:0070062|GO:0031012|GO:0005615|GO:1903561|GO:0043231|GO:0043229|GO:0044424|GO:0097708|GO:0005739|GO:0043209|GO:0005634	No binding observed	NA	NA	NA	NA	NA	NA	NA
3521-16_2	Thyroid Stimulating Hormone	CGA TSHB	P01215 P01222	0.324095	0.143973	0.0245982	0.0701714	0.0183728	0.000142139	-0.965477	0.286793	0.00079062	992	3521-16	P01215|P01222	human	Protein	9.75e-12	No binding was observed with Follitropin subunit beta, Follicle stimulating hormone, Human Chorionic Gonadotropin or Luteinizing hormone.		0.063	0.055	Glycoprotein hormones alpha chain|Thyrotropin subunit beta		Lutropin alpha chain|Chorionic gonadotrophin subunit alpha|Follicle-stimulating hormone alpha chain|Anterior pituitary glycoprotein hormones common subunit alpha|Thyrotropin beta chain|Thyroid-stimulating hormone subunit beta|Follitropin alpha chain|Luteinizing hormone alpha chain|Thyrotropin alpha chain|Choriogonadotropin alpha chain|Thyroid-stimulating hormone alpha chain	R-HSA-209822|R-HSA-8866910|R-HSA-975578|R-HSA-193048|R-HSA-209968|R-HSA-418555|R-HSA-375281|R-HSA-193993	Secreted	CGA|TSHB	ENSG00000135346|ENSG00000134200	1081|12372	HGNC:12372|HGNC:1885		NA		No binding observed	NA	NA	NA	NA	NA	NA	NA
3032-11_2	Follicle stimulating hormone	CGA FSHB	P01215, P01225	-0.572216	0.255904	0.0255698	0.0812875	0.0192651	2.67368e-05	-0.0266935	0.505943	0.957934	992	3032-11	P01215|P01225	human	Protein	4.98e-12	No binding was observed with Human Chorionic Gonadotropin, Luteinizing hormone or Thyroid Stimulating Hormone.		0.041	0.083	Follitropin subunit beta|Glycoprotein hormones alpha chain		Lutropin alpha chain|Follicle-stimulating hormone beta subunit|Follitropin beta chain|Chorionic gonadotrophin subunit alpha|Follicle-stimulating hormone alpha chain|Anterior pituitary glycoprotein hormones common subunit alpha|Luteinizing hormone alpha chain|Follitropin alpha chain|Thyrotropin alpha chain|Choriogonadotropin alpha chain|Thyroid-stimulating hormone alpha chain	R-HSA-209822|R-HSA-8866910|R-HSA-975578|R-HSA-193048|R-HSA-209968|R-HSA-418555|R-HSA-375281|R-HSA-193993	Secreted	CGA|FSHB	ENSG00000135346|ENSG00000131808	1081|2488	HGNC:1885|HGNC:3964		NA		No binding observed	NA	NA	NA	NA	NA	NA	NA
2843-13_2	Kunitz-type protease inhibitor 2	SPINT2	O43291	0.322938	0.144551	0.0257003	0.0626679	0.0185177	0.000741759	-0.983985	0.287011	0.000632149	992	2843-13	O43291	human	Protein	3.61e-12	No closely related human proteins were available for specificity testing.		0.041	0.051	Kunitz-type protease inhibitor 2		Placental bikunin|Hepatocyte growth factor activator inhibitor type 2	R-HSA-8852405|R-HSA-6806942	Membrane	SPINT2	ENSG00000167642	10653	HGNC:11247	GO:0061135|GO:0030414	NA	GO:0005737|GO:0005576|GO:0016021|GO:0044424	NA	SPINT2	MDA-MB-468 cell lysate	NA	NA	SPINT2	NA	NA
5345-51_3	Cytoskeleton-associated protein 2	CKAP2	Q8WWK9	-0.319796	0.144681	0.0273085	0.0684609	0.0183537	0.00020227	-1.04594	0.289506	0.000318064	992	5345-51	Q8WWK9	human	Protein	6.06e-11	Under Investigation		0.071	0.058	Cytoskeleton-associated protein 2		Tumor- and microtubule-associated protein|CTCL tumor antigen se20-10		Cytoplasm, cytoskeleton|Cytoplasm, cytoskeleton, spindle|Cytoplasm, cytoskeleton, spindle pole	CKAP2	ENSG00000136108	26586	HGNC:1990		NA	GO:0005737|GO:0005881|GO:0044444|GO:0044430|GO:0005856|GO:0005829|GO:0043232|GO:0043229|GO:0044446|GO:0044424|GO:0005815|GO:0099513|GO:0005819	NA	NA	NA	NA	NA	NA	NA	CKAP2
2693-20_3	Oncostatin-M	OSM	P13725	-0.314503	0.143234	0.0283423	0.0695486	0.0183644	0.000161549	-0.963294	0.28682	0.000813391	992	2693-20	P13725	human	Protein	7.95e-12	No binding was observed with Oncostatin-M-specific receptor subunit beta.		0.219	0.146	Oncostatin-M	OSM		R-HSA-6785807|R-HSA-6788467	Secreted	OSM	ENSG00000099985	5008	HGNC:8506	GO:0005125|GO:0005126|GO:0008083	NA	GO:0005576|GO:0005615|GO:0005622	No binding observed	NA	NA	NA	NA	NA	NA	OSM
4987-17_1	Immunoglobulin alpha Fc receptor	FCAR	P24071	-0.314109	0.143267	0.0285771	0.068346	0.0183542	0.000207357	-0.943591	0.286897	0.00104098	992	4987-17	P24071	human	Protein	4.79e-10	No closely related human proteins were available for specificity testing.		0.038	0.028	Immunoglobulin alpha Fc receptor	IgA Fc receptor		R-HSA-6798695	Cell membrane	FCAR	ENSG00000186431	2204	HGNC:3608	GO:0019865	NA	GO:0098588|GO:0005737|GO:0044444|GO:0030659|GO:0044433|GO:0005576|GO:0101002|GO:0101003|GO:0016021|GO:0005887|GO:0043229|GO:0044446|GO:0044424|GO:0097708|GO:0031226|GO:0044459|GO:0030141|GO:0030667|GO:0042581|GO:0035579|GO:0070820|GO:0070821|GO:0012506	NA	NA	NA	NA	NA	NA	NA	NA
3656-9_1	Cadherin-12	CDH12	P55289	0.31186	0.143449	0.0299396	0.0698945	0.0183716	0.000150793	-0.944495	0.286901	0.00102966	992	NA	NA	NA	NA	NA	NA	NA	NA	NA	NA	NA	NA	NA	NA	NA	NA	NA	NA	NA	NA	NA	NA	NA	NA	NA	NA	NA	NA	CDH12
4588-1_2	Pancreatic hormone	PPY	P01298	-0.326956	0.150922	0.0305188	0.0810978	0.0192987	2.88105e-05	-0.989163	0.287175	0.000596151	992	4588-1	P01298	human	Protein	2.26e-11	No binding was observed with Neuropeptide Y.		0.032	0.04	Pancreatic prohormone		Pancreatic polypeptide	R-HSA-375276|R-HSA-418594	Secreted	PPY	ENSG00000108849	5539	HGNC:9327	GO:0001664|GO:0005179|GO:0005102	NA	GO:0005737|GO:0005576|GO:0005615|GO:0044424	No binding observed	NA	NA	NA	NA	NA	NA	NA
3727-35_1	Peptide YY	PYY	P10082	-0.310918	0.143522	0.0305226	0.0677154	0.0183563	0.000237427	-0.982421	0.28704	0.000645601	992	3727-35	P10082	human	Protein	1.95e-11	No binding was observed with Neuropeptide Y or Pancreatic hormone.		0.057	0.046	Peptide YY	PYY	PYY-I|Peptide tyrosine tyrosine	R-HSA-375276|R-HSA-418594	Secreted	PYY	ENSG00000131096	5697	HGNC:9748	GO:0001664|GO:0005179	NA	GO:0005576|GO:0005615	No binding observed	NA	NA	NA	NA	PYY	NA	NA
4815-25_3	Thioredoxin domain-containing protein 12	TXNDC12	O95881	-0.309452	0.143552	0.0313486	0.0707074	0.0183928	0.000128594	-0.954877	0.286843	0.000903922	992	NA	NA	NA	NA	NA	NA	NA	NA	NA	NA	NA	NA	NA	NA	NA	NA	NA	NA	NA	NA	NA	NA	NA	NA	NA	NA	NA	NA	TXNDC12
2636-10_2	Tumor necrosis factor receptor superfamily member 3	LTBR	P36941	-0.30876	0.14331	0.0314419	0.070029	0.0183755	0.000146927	-0.945236	0.286907	0.00102058	992	2636-10	P36941	human	Protein	2.97e-11	No binding was observed with Tumor necrosis factor receptor superfamily member 1B or Tumor necrosis factor receptor superfamily member 5.		0.184	0.134	Tumor necrosis factor receptor superfamily member 3		Tumor necrosis factor receptor type III|Tumor necrosis factor C receptor|Tumor necrosis factor receptor 2-related protein|Lymphotoxin-beta receptor	R-HSA-5668541|R-HSA-5676594	Membrane	LTBR	ENSG00000111321	4055	HGNC:6718	GO:0005035|GO:0042802|GO:0044389	NA	GO:0016021|GO:0005887|GO:0031226|GO:0044459	No binding observed	NA	NA	NA	NA	NA	NA	NA
5272-55_2	SHC-transforming protein 1	SHC1	P29353	0.309913	0.144499	0.0322156	0.071267	0.0184121	0.000115637	-1.02755	0.288635	0.000388385	992	5272-55	P29353	human	Protein	1.06e-12	No closely related human proteins were available for specificity testing.		0.043	0.08	SHC-transforming protein 1		Src homology 2 domain-containing-transforming protein C1|SHC-transforming protein 3|SHC-transforming protein A	R-HSA-180336|R-HSA-5673001|R-HSA-210993|R-HSA-2424491|R-HSA-512988|R-HSA-9009391|R-HSA-167044|R-HSA-1236382|R-HSA-5654688|R-HSA-2730905|R-HSA-354192|R-HSA-5637810|R-HSA-5654699|R-HSA-9020558|R-HSA-912526|R-HSA-74751|R-HSA-2871796|R-HSA-5654719|R-HSA-8851805|R-HSA-2428933|R-HSA-74749|R-HSA-8983432|R-HSA-9026519|R-HSA-9034864|R-HSA-5654704|R-HSA-2871809|R-HSA-9027284|R-HSA-8853659|R-HSA-381038|R-HS…	Cytoplasm	SHC1	ENSG00000160691	6464	HGNC:10840	GO:0005126|GO:0046875|GO:0048408|GO:0070851|GO:0005158|GO:0019900|GO:0005543|GO:0045309|GO:0005088|GO:0030971	NA	GO:0005737|GO:0044444|GO:0005829|GO:0043231|GO:0043229|GO:0070013|GO:0044446|GO:0044424|GO:0044429|GO:0005739|GO:0044459|GO:0098797|GO:0070435	NA	NA	NA	NA	NA	NA	NA	NA
4413-3_2	Antileukoproteinase	SLPI	P03973	-0.324606	0.151403	0.032277	0.0748259	0.0186155	6.27248e-05	-1.13958	0.298994	0.000146699	992	4413-3	P03973	human	Protein	6.52e-12	No binding was observed with Elafin.		0.206	0.182	Antileukoproteinase	ALP	Protease inhibitor WAP4|BLPI|Seminal proteinase inhibitor|Mucus proteinase inhibitor|WAP four-disulfide core domain protein 4|HUSI-1|Secretory leukocyte protease inhibitor	R-HSA-6798695	Secreted	SLPI	ENSG00000124107	6590	HGNC:11092	GO:0061135|GO:0019899|GO:0030414	NA	GO:0005737|GO:0044444|GO:0060205|GO:0044433|GO:0070062|GO:0005576|GO:0005615|GO:1903561|GO:0005794|GO:0043231|GO:0043229|GO:0070013|GO:0044446|GO:0044424|GO:0097708|GO:0030141|GO:0034774|GO:0042581|GO:0031983	No binding observed	SLPI	blood serum	NA	NA	SLPI	NA	NA
2945-25_1	Estrogen receptor	ESR1	P03372	0.306694	0.143322	0.0326062	0.0688605	0.0183588	0.000186473	-0.93994	0.286981	0.00109218	992	NA	NA	NA	NA	NA	NA	NA	NA	NA	NA	NA	NA	NA	NA	NA	NA	NA	NA	NA	NA	NA	NA	NA	NA	NA	NA	NA	NA	NA
3738-54_1	Macrophage colony-stimulating factor 1	CSF1	P09603	-0.307328	0.143715	0.0327229	0.0674809	0.0183591	0.000249999	-1.00796	0.287772	0.0004812	992	3738-54	P09603	human	Protein	1.06e-11	No closely related human proteins were available for specificity testing.		0.036	0.041	Macrophage colony-stimulating factor 1	CSF-1|M-CSF|MCSF	Lanimostim	R-HSA-381426|R-HSA-6783783|R-HSA-449836|R-HSA-8957275	Cell membrane	CSF1	ENSG00000184371	1435	HGNC:2432	GO:0005125|GO:0005126|GO:0008083|GO:0042803	NA	GO:1990682|GO:0005737|GO:0044444|GO:0070062|GO:0005615|GO:1903561|GO:0016021|GO:0044424|GO:0016020|GO:0048471	NA	NA	NA	NA	NA	NA	NA	NA
2681-23_2	Hepatocyte growth factor	HGF	P14210	0.30637	0.143358	0.0328335	0.0670454	0.018364	0.000274943	-0.928519	0.287197	0.00126519	992	2681-23	P14210	human	Protein	1.33e-12	No binding was observed with Hepatocyte growth factor-like protein.		0.047	0.039	Hepatocyte growth factor		Hepatopoietin-A|Scatter factor	R-HSA-6807004|R-HSA-6785807|R-HSA-5673001|R-HSA-8875555|R-HSA-8875513|R-HSA-114608|R-HSA-6806942|R-HSA-6811558|R-HSA-8865999|R-HSA-8851907|R-HSA-8851805|R-HSA-2219530|R-HSA-1266695|R-HSA-8875656|R-HSA-1257604|R-HSA-8875791|R-HSA-8874081		HGF	ENSG00000019991	3082	HGNC:4893	GO:0042056|GO:0008083|GO:0042802|GO:0016301|GO:0016773|GO:0046982|GO:0005088	NA	GO:0005737|GO:0044444|GO:0060205|GO:0044433|GO:0005576|GO:0005615|GO:0043229|GO:0070013|GO:0044446|GO:0044424|GO:0097708|GO:0016020|GO:0031091|GO:0030141|GO:0034774|GO:0031983	No binding observed	NA	NA	NA	NA	HGF	NA	NA
2760-2_2	Protein FAM107A	FAM107A	O95990	0.307668	0.14447	0.0334475	0.066178	0.0183807	0.000333442	-0.884626	0.288955	0.00226189	992	2760-2	O95990	human	Protein	1.12e-10	No binding was observed with Protein FAM107B.		0.05	0.036	Actin-associated protein FAM107A		Down-regulated in renal cell carcinoma 1|Protein TU3A		Cell projection, ruffle membrane|Cell junction, synapse|Nucleus|Cytoplasm, cytoskeleton, stress fiber|Cell junction, focal adhesion	FAM107A	ENSG00000168309	11170	HGNC:30827		NA	GO:0043231|GO:0043229|GO:0070013|GO:0044446|GO:0044424|GO:0043005|GO:0031981|GO:0044428|GO:0005654|GO:0044451|GO:0005634|GO:0120025	No binding observed	NA	NA	NA	NA	FAM107A	NA	NA
2734-49_4	Natural cytotoxicity triggering receptor 2	NCR2	O95944	0.304793	0.143308	0.0336798	0.0676091	0.0183586	0.000243244	-0.948982	0.286892	0.000974089	992	2734-49	O95944	human	Protein	1.13e-10	No closely related human proteins were available for specificity testing.		0.031	0.037	Natural cytotoxicity triggering receptor 2		Natural killer cell p44-related protein|NK cell-activating receptor|Lymphocyte antigen 95 homolog	R-HSA-2172127|R-HSA-198933	Cell membrane	NCR2	ENSG00000096264	9436	HGNC:6732		NA	GO:0016021|GO:0005887|GO:0031226|GO:0044459	NA	NA	NA	NA	NA	NA	NA	NA
4139-71_2	Interleukin-6 receptor subunit alpha	IL6R	P08887	-0.304552	0.143422	0.0339611	0.0675104	0.0183595	0.000248526	-0.945755	0.286922	0.00101475	992	NA	NA	NA	NA	NA	NA	NA	NA	NA	NA	NA	NA	NA	NA	NA	NA	NA	NA	NA	NA	NA	NA	IL6R	blood serum	NA	NA	IL6R	NA	NA
2706-69_2	Thyroxine-Binding Globulin	SERPINA7	P05543	-0.317155	0.149381	0.0339902	0.0676111	0.0183588	0.000243166	-0.778358	0.29917	0.00941388	992	2706-69	P05543	human	Protein	1.43e-12	No binding was observed with Kallistatin or Alpha-1-antichymotrypsin.	Plasma	0.059	0.065	Thyroxine-binding globulin		T4-binding globulin|Serpin A7		Secreted	SERPINA7	ENSG00000123561	6906	HGNC:11583	GO:0061135|GO:0030414	NA	GO:0070062|GO:0005576|GO:0005615|GO:1903561	No binding observed	SERPINA7	blood plasma	NA	NA	NA	NA	NA
2524-56_3	High mobility group protein B1	HMGB1	P09429	0.308907	0.145613	0.034134	0.0653842	0.0184042	0.000399288	-0.874381	0.2896	0.00259863	992	2524-56	P09429	human	Protein	3.71e-11	No binding was observed with High mobility group protein B2.		0.142	0.062	High mobility group protein B1		High mobility group protein 1	R-HSA-6798695|R-HSA-140342|R-HSA-933542|R-HSA-879415|R-HSA-5686938|R-HSA-445989	Endosome|Nucleus|Cell membrane|Chromosome|Endoplasmic reticulum-Golgi intermediate compartment|Secreted|Cytoplasm	HMGB1	ENSG00000189403	3146	HGNC:4983	GO:0042056|GO:0019956|GO:0005125|GO:0070182|GO:0001530|GO:0016829|GO:0001786|GO:0005543|GO:0050786|GO:0070491|GO:0008134	NA	GO:0005694|GO:0005737|GO:0044444|GO:0060205|GO:0044433|GO:0005793|GO:0005768|GO:0005576|GO:0005615|GO:0101002|GO:1904813|GO:0043231|GO:0043232|GO:0043229|GO:0070013|GO:0044446|GO:0044424|GO:0097708|GO:0031981|GO:0044428|GO:0005654|GO:0005634|GO:0030141|GO:0034774|GO:0031983	No binding observed	HMGB1	BICR-6 cell lysate	NA	NA	NA	NA	NA
2611-72_2	Tyrosine-protein kinase receptor TYRO3	TYRO3	Q06418	-0.303537	0.143798	0.0350337	0.0686425	0.0183585	0.000195326	-0.903255	0.288065	0.00176555	992	2611-72	Q06418	human	Protein	2.28e-10	No binding was observed with Proto-oncogene tyrosine-protein kinase MER or Tyrosine-protein kinase receptor UFO.		0.069	0.045	Tyrosine-protein kinase receptor TYRO3		Tyrosine-protein kinase BYK|Tyrosine-protein kinase TIF|Tyrosine-protein kinase SKY|Tyrosine-protein kinase RSE|Tyrosine-protein kinase DTK		Cell membrane	TYRO3	ENSG00000092445	7301	HGNC:12446	GO:0016301|GO:0000166|GO:0043548|GO:0016773|GO:0046982|GO:0017076|GO:0035639|GO:0032555|GO:0032553|GO:0004716|GO:0019199|GO:0001618	NA	GO:0005737|GO:0044444|GO:0005783|GO:0005789|GO:0044432|GO:0098827|GO:0016021|GO:0005887|GO:0043231|GO:0043229|GO:0044446|GO:0044424|GO:0031226|GO:0042175|GO:0044428|GO:0005634|GO:0031967|GO:0031984|GO:0044459	No binding observed	NA	NA	NA	NA	TYRO3	NA	TYRO3
3208-2_4	Matrilin-3	MATN3	O15232	0.301216	0.143146	0.035607	0.0685296	0.0183582	0.000200046	-0.947609	0.286918	0.000991718	992	NA	NA	NA	NA	NA	NA	NA	NA	NA	NA	NA	NA	NA	NA	NA	NA	NA	NA	NA	NA	NA	NA	MATN3	Hep-G2 cell cm	NA	NA	NA	NA	NA
3061-61_2	Cathepsin B	CTSB	P07858	0.302289	0.144572	0.0367894	0.0653142	0.0184093	0.000406504	-0.890819	0.288709	0.00208822	992	NA	NA	NA	NA	NA	NA	NA	NA	NA	NA	NA	NA	NA	NA	NA	NA	NA	NA	NA	NA	NA	No binding observed	NA	NA	NA	NA	CTSB	NA	CTSB
2618-10_2	Receptor tyrosine-protein kinase erbB-4	ERBB4	Q15303	-0.297767	0.143379	0.0380792	0.0689354	0.0183621	0.00018399	-0.947967	0.286932	0.000987945	992	2618-10	Q15303	human	Protein	3.05e-10	No binding was observed with Epidermal growth factor receptor, Receptor tyrosine-protein kinase erbB-2, Receptor tyrosine-protein kinase erbB-3 or Epidermal growth factor receptor variant III.		0.04	0.039	Receptor tyrosine-protein kinase erbB-4		p180erbB4|Tyrosine kinase-type cell surface receptor HER4|Proto-oncogene-like protein c-ErbB-4	R-HSA-9018519|R-HSA-8847993|R-HSA-1963642|R-HSA-5673001|R-HSA-6785631|R-HSA-2219530|R-HSA-6811558|R-HSA-1227986|R-HSA-1250342|R-HSA-1236394|R-HSA-1963640|R-HSA-8863795|R-HSA-1250347|R-HSA-9620244|R-HSA-1257604|R-HSA-1253288|R-HSA-1250196|R-HSA-1251985	Cell membrane	ERBB4	ENSG00000178568	2066	HGNC:3432	GO:0070851|GO:0016301|GO:0000166|GO:0016773|GO:0042803|GO:0017076|GO:0035639|GO:0032555|GO:0005088|GO:0001067|GO:0032553|GO:0004716|GO:0019199	NA	GO:0016323|GO:0005737|GO:0044444|GO:0005829|GO:0005576|GO:0016021|GO:0043231|GO:0043229|GO:0070013|GO:0044446|GO:0044424|GO:0044429|GO:0005739|GO:0031981|GO:0044428|GO:0005654|GO:0005634|GO:0044459|GO:0098590|GO:0043235	No binding observed	NA	NA	NA	NA	NA	NA	NA
3534-14_2	CD40 ligand	CD40LG	P29965	0.297712	0.143498	0.038274	0.0684966	0.0183593	0.000201621	-0.974425	0.286987	0.000712545	992	3534-14	P29965	human	Protein	6.38e-12	No binding was observed with Tumor necrosis factor.		0.054	0.048	CD40 ligand	CD40-L	T-cell antigen Gp39|TNF-related activation protein|Tumor necrosis factor ligand superfamily member 5	R-HSA-5676594|R-HSA-5668541|R-HSA-198933	Cell membrane|Cell surface	CD40LG	ENSG00000102245	959	HGNC:11935	GO:0005125|GO:0005126	NA	GO:0009897|GO:0005615|GO:0016021|GO:0005887|GO:0005622|GO:0031226|GO:0044459	No binding observed	NA	NA	CD40LG	NA	NA	NA	NA
5012-67_1	Adenylate kinase isoenzyme 1	AK1	P00568	0.299349	0.144522	0.0385887	0.0733639	0.0185283	8.04491e-05	-0.973545	0.286978	0.000720206	992	5012-67	P00568	human	Protein	4.42e-12	No closely related human proteins were available for specificity testing.		0.033	0.039	Adenylate kinase isoenzyme 1	AK 1	ATP:AMP phosphotransferase|Myokinase|ATP-AMP transphosphorylase 1|Adenylate monophosphate kinase	R-HSA-499943	Cytoplasm	AK1	ENSG00000106992	203	HGNC:361	GO:0016301|GO:0000166|GO:0016776|GO:0017076|GO:0035639|GO:0032555|GO:0032553	NA	GO:0005737|GO:0044444|GO:0005829|GO:0070062|GO:1903561|GO:0044424	NA	AK1	Panc-02.13 cell lysate	NA	NA	AK1	NA	NA
2822-56_2	CD97 antigen	CD97	P48960	-0.296935	0.143404	0.0386529	0.0700518	0.0183809	0.000146864	-0.972013	0.286961	0.000733672	992	NA	NA	NA	NA	NA	NA	NA	NA	NA	NA	NA	NA	NA	NA	NA	NA	NA	NA	NA	NA	NA	NA	NA	NA	NA	NA	NA	NA	CD97
4154-57_2	P-Selectin	SELP	P16109	0.29725	0.143692	0.0388368	0.0691123	0.0183644	0.000177458	-0.91438	0.28769	0.00152697	992	4154-57	P16109	human	Protein	1.48e-12	No binding was observed with L-Selectin or E-selectin.		0.05	0.063	P-selectin		Platelet activation dependent granule-external membrane protein|Granule membrane protein 140|CD62 antigen-like family member P|Leukocyte-endothelial cell adhesion molecule 3	R-HSA-202733|R-HSA-114608	Cell membrane	SELP	ENSG00000174175	6403	HGNC:10721	GO:0048306|GO:0031406|GO:0042806|GO:0001948|GO:0043208|GO:0008201|GO:0001530|GO:0070492|GO:0033691	NA	GO:0098588|GO:0005737|GO:0044444|GO:0030659|GO:0044433|GO:0009897|GO:0005615|GO:0016021|GO:0005887|GO:0043229|GO:0044446|GO:0044424|GO:0097708|GO:0031226|GO:0044459|GO:0031091|GO:0031092|GO:0042827|GO:0031088|GO:0030141|GO:0030667|GO:0012506	No binding observed	NA	NA	NA	NA	SELP	NA	SELP
3392-68_2	Protein kinase B alpha/beta/gamma	AKT1 AKT2 AKT3	P31749 P31751 Q9Y243	0.301361	0.145923	0.0391631	0.0735219	0.01854	7.84779e-05	-1.03833	0.289472	0.000350852	992	3392-68	P31749|P31751|Q9Y243	human	Protein	8.61e-12	Binding was observed with Protein kinase B gamma, RAC-beta serine/threonine-protein kinase and RAC-alpha serine/threonine-protein kinase with similar affinity. No binding was observed with Protein kinase C alpha type, Protein kinase C gamma type or PKC-B-1.		0.063	0.049	RAC-gamma serine/threonine-protein kinase		RAC-PK-gamma|Protein kinase B gamma|Protein kinase Akt-3|STK-2	R-HSA-9614399|R-HSA-9634638|R-HSA-5218920|R-HSA-6804759|R-HSA-211163|R-HSA-199418|R-HSA-392451|R-HSA-8948751|R-HSA-1358803|R-HSA-8941332|R-HSA-389513|R-HSA-69656|R-HSA-198693|R-HSA-389357|R-HSA-5674400|R-HSA-8876198|R-HSA-1257604|R-HSA-198323|R-HSA-69202|R-HSA-6804757|R-HSA-5628897|R-HSA-111447|R-HSA-6804758	Membrane|Nucleus|Cytoplasm	AKT1|AKT2|AKT3	ENSG00000117020	207|208|10000	HGNC:393		NA		No binding observed	NA	NA	NA	NA	NA	NA	NA
3612-6_4	Ephrin type-B receptor 4	EPHB4	P54760	0.295938	0.143502	0.0394436	0.0705801	0.0183958	0.000132555	-0.939233	0.28705	0.00110464	992	NA	NA	NA	NA	NA	NA	NA	NA	NA	NA	NA	NA	NA	NA	NA	NA	NA	NA	NA	NA	NA	No binding observed	NA	NA	NA	NA	NA	NA	EPHB4
5089-11_3	Interleukin-7 receptor subunit alpha	IL7R	P16871	-0.29454	0.143373	0.0402028	0.067099	0.018367	0.000272514	-0.989727	0.287296	0.000595029	992	5089-11	P16871	human	Protein	2.06e-11	No closely related human proteins were available for specificity testing.		0.05	0.074	Interleukin-7 receptor subunit alpha	IL-7 receptor subunit alpha|IL-7R-alpha|IL-7R subunit alpha|IL-7RA	CDw127	R-HSA-1266695|R-HSA-8856825|R-HSA-8856828	Cell membrane	IL7R	ENSG00000168685	3575	HGNC:6024	GO:0003823	NA	GO:0009897|GO:0005576|GO:0016021|GO:0044459	NA	NA	NA	NA	NA	IL7R	NA	NA
4563-61_2	1-phosphatidylinositol 4,5-bisphosphate phosphodiesterase gamma-1	PLCG1	P19174	0.295501	0.144377	0.0409471	0.0683488	0.0183599	0.000208171	-0.884893	0.289161	0.00227134	992	4563-61	P19174	human	Protein	2.55e-12	No closely related human proteins were available for specificity testing.		0.088	0.039	1-phosphatidylinositol 4,5-bisphosphate phosphodiesterase gamma-1		Phospholipase C-II|PLC-148|Phospholipase C-gamma-1|Phosphoinositide phospholipase C-gamma-1	R-HSA-5655291|R-HSA-8853338|R-HSA-186763|R-HSA-2424491|R-HSA-212718|R-HSA-1251932|R-HSA-9027277|R-HSA-5654228|R-HSA-5654227|R-HSA-5218921|R-HSA-167021|R-HSA-1236382|R-HSA-2029485|R-HSA-5637810|R-HSA-2871796|R-HSA-418890|R-HSA-1489509|R-HSA-210990|R-HSA-9026527|R-HSA-5654221|R-HSA-1169408|R-HSA-9034793|R-HSA-5655253|R-HSA-2871809|R-HSA-5655302|R-HSA-8853659|R-HSA-1855204|R-HSA-5654219|R-HSA-202433	Cell projection, lamellipodium|Cell projection, ruffle	PLCG1	ENSG00000124181	5335	HGNC:9065	GO:0005126|GO:0035254|GO:0019900|GO:0016298|GO:0046872|GO:0042578|GO:0030971|GO:0005057	NA	GO:0005911|GO:0042995|GO:0008180|GO:0005737|GO:0044444|GO:0005829|GO:0043231|GO:0043229|GO:0044446|GO:0044424|GO:0030027|GO:0044428|GO:0005634|GO:0120025|GO:0001726	NA	NA	NA	NA	NA	NA	NA	PLCG1
4459-68_2	Proprotein convertase subtilisin/kexin type 7	PCSK7	Q16549	0.293648	0.143691	0.0412565	0.0700634	0.0183828	0.000146724	-0.972331	0.286983	0.000731416	992	4459-68	Q16549	human	Protein	6.38e-12	No binding was observed with Proprotein convertase subtilisin/kexin type 4 or Furin.		0.033	0.027	Proprotein convertase subtilisin/kexin type 7		Proprotein convertase 7|Prohormone convertase 7|Proprotein convertase 8|Subtilisin/kexin-like protease PC7|Lymphoma proprotein convertase		Golgi apparatus, trans-Golgi network membrane	PCSK7	ENSG00000160613	9159	HGNC:8748	GO:0070011|GO:0008233|GO:0008236	NA	GO:0098588|GO:0005737|GO:0044444|GO:0005794|GO:0044431|GO:0000139|GO:0098791|GO:0030173|GO:0016021|GO:0031301|GO:0043231|GO:0043229|GO:0044446|GO:0044424|GO:0031228|GO:0031300|GO:0031984	No binding observed	NA	NA	NA	NA	PCSK7	NA	PCSK7
2746-56_1	Cytokine receptor-like factor 2	CRLF2	Q9HC73	0.291244	0.143278	0.0423458	0.0678279	0.0183611	0.000232708	-0.97975	0.287098	0.000669481	992	NA	NA	NA	NA	NA	NA	NA	NA	NA	NA	NA	NA	NA	NA	NA	NA	NA	NA	NA	NA	NA	NA	NA	NA	NA	NA	NA	NA	CRLF2
3187-52_2	Cysteine-rich secretory protein 3	CRISP3	P54108	0.291365	0.143579	0.0426935	0.0665702	0.0183776	0.000306723	-0.990506	0.287341	0.000590333	992	3187-52	P54108	human	Protein	6.51e-12	No binding was observed with Cysteine-rich secretory protein 2.		0.04	0.032	Cysteine-rich secretory protein 3	CRISP-3	Specific granule protein of 28 kDa	R-HSA-6798695	Secreted	CRISP3	ENSG00000096006	10321	HGNC:16904		NA	GO:0005737|GO:0044444|GO:0060205|GO:0044433|GO:0070062|GO:0005576|GO:0005615|GO:1903561|GO:0043229|GO:0070013|GO:0044446|GO:0044424|GO:0097708|GO:0005578|GO:0030141|GO:0034774|GO:0042581|GO:0070820|GO:1904724|GO:0031983	No binding observed	NA	NA	NA	NA	NA	NA	NA
3421-54_2	Tumor necrosis factor ligand superfamily member 8	TNFSF8	P32971	0.292259	0.144135	0.0428597	0.0641357	0.0184687	0.000537543	-0.97067	0.286975	0.000746583	992	3421-54	P32971	human	Protein	8.87e-12	No closely related human proteins were available for specificity testing.		0.058	0.035	Tumor necrosis factor ligand superfamily member 8		CD30 ligand	R-HSA-5669034	Membrane	TNFSF8	ENSG00000106952	944	HGNC:11938	GO:0005125|GO:0005126|GO:0005102	NA	GO:0005615|GO:0016021|GO:0005887|GO:0031226|GO:0044459	NA	NA	NA	NA	NA	NA	NA	NA
4474-19_2	Ubiquitin	RPS27A	P62979	0.290512	0.143299	0.0428979	0.0670006	0.0183697	0.000278757	-0.939156	0.287077	0.00110688	992	4474-19	P62979	human	Protein	1.02e-11	Binding was observed with Ubiquitin+1, truncated mutation for UbB with similar affinity. No binding was observed with Ubiquitin-like protein 4A or Ubiquitin-like protein ISG15.	Plasma	0.644	0.958	Ubiquitin-40S ribosomal protein S27a		Ubiquitin carboxyl extension protein 80	R-HSA-68949|R-HSA-5696395|R-HSA-6783310|R-HSA-69601|R-HSA-5655862|R-HSA-8948751|R-HSA-174084|R-HSA-175474|R-HSA-5654733|R-HSA-450408|R-HSA-72702|R-HSA-5632684|R-HSA-400253|R-HSA-2408557|R-HSA-5689877|R-HSA-8941858|R-HSA-936964|R-HSA-2173791|R-HSA-5685942|R-HSA-9013507|R-HSA-195253|R-HSA-1236974|R-HSA-162588|R-HSA-174178|R-HSA-8875360|R-HSA-5693565|R-HSA-977225|R-HSA-5696400|R-HSA-9033241|R-HSA-18…	Nucleus|Cytoplasm	RPS27A		6233	HGNC:10417	GO:0046872	NA	GO:0098588|GO:0005737|GO:0044444|GO:0030659|GO:0044433|GO:0005829|GO:0044445|GO:0030666|GO:0005783|GO:0044432|GO:0044322|GO:0044440|GO:0005768|GO:0010008|GO:0070062|GO:0005615|GO:1903561|GO:0043231|GO:0043232|GO:0043229|GO:0070013|GO:0044446|GO:0044424|GO:0030529|GO:0097708|GO:0016020|GO:0005740|GO:0031966|GO:0005741|GO:0044429|GO:0005739|GO:0043209|GO:0031981|GO:0044428|GO:0005730|GO:0005654|GO:…	No binding observed	NA	NA	NA	NA	RPS27A	NA	NA
4792-51_2	gp41 C34 peptide, HIV	Human-virus	Q70626	-0.293955	0.146362	0.0448706	0.0719769	0.018458	0.000102878	-1.06192	0.291492	0.000283363	992	4792-51	Q70626	isolate lw123	Non-Human	2.5e-11	No closely related human proteins were available for specificity testing.		0.089	0.058						Human-virus					NA		NA	NA	NA	NA	NA	NA	NA	NA
4194-26_3	Acidic leucine-rich nuclear phosphoprotein 32 family member B	ANP32B	Q92688	-0.287838	0.143443	0.045059	0.0682298	0.0183612	0.000213734	-0.925415	0.287406	0.00132408	992	4194-26	Q92688	human	Protein	1.43e-11	No binding was observed with Acidic leucine-rich nuclear phosphoprotein 32 family member A.		0.05	0.054	Acidic leucine-rich nuclear phosphoprotein 32 family member B		Putative HLA-DR-associated protein I-2|Silver-stainable protein SSP29|Acidic protein rich in leucines		Nucleus	ANP32B	ENSG00000136938	10541	HGNC:16677	GO:0042393|GO:0070063	NA	GO:0005737|GO:0070062|GO:1903561|GO:0043231|GO:0043229|GO:0044424|GO:0005634	NA	NA	NA	NA	NA	NA	NA	ANP32B
2875-15_2	TATA-box-binding protein	TBP	P20226	0.286389	0.143465	0.0461823	0.0676998	0.0183632	0.000239487	-0.922896	0.287493	0.00136927	992	2875-15	P20226	human	Protein	2.26e-10	No binding was observed with TATA box-binding protein-like protein 1.		0.036	0.024	TATA-box-binding protein		TATA-box factor|TATA sequence-binding protein|TATA-binding factor|Transcription initiation factor TFIID TBP subunit	R-HSA-5250924|R-HSA-167162|R-HSA-167161|R-HSA-73762|R-HSA-73776|R-HSA-9018519|R-HSA-749476|R-HSA-167172|R-HSA-6807505|R-HSA-674695|R-HSA-427413|R-HSA-6804756|R-HSA-76061|R-HSA-75953|R-HSA-76066|R-HSA-73772|R-HSA-76071|R-HSA-73863|R-HSA-427359|R-HSA-76042|R-HSA-73779	Nucleus	TBP	ENSG00000112592	6908	HGNC:11588	GO:0017162|GO:0001099|GO:0019899|GO:0001067|GO:0070491|GO:0001034|GO:0001085|GO:0001083|GO:0008134	NA	GO:0044427|GO:0005694|GO:0005737|GO:0000428|GO:0043231|GO:0043232|GO:0043229|GO:0070013|GO:0044446|GO:0044424|GO:0000228|GO:0044454|GO:0055029|GO:0031981|GO:0044428|GO:0044798|GO:0005654|GO:0044451|GO:0005634|GO:0043234|GO:0030880|GO:0097550|GO:0005667|GO:0061695	No binding observed	NA	NA	NA	NA	NA	NA	NA
2871-73_2	DNA repair protein RAD51 homolog 1	RAD51	Q06609	-0.285461	0.143352	0.0467187	0.0698562	0.018381	0.000153222	-0.960739	0.286938	0.00084381	992	2871-73	Q06609	human	Protein	3.83e-11	No closely related human proteins were available for specificity testing.		0.194	0.158	DNA repair protein RAD51 homolog 1	HsRAD51|hRAD51	RAD51 homolog A	R-HSA-5685942|R-HSA-5693616|R-HSA-5693579|R-HSA-912446|R-HSA-5693568|R-HSA-5685938|R-HSA-5693554|R-HSA-8953750	Nucleus|Cytoplasm, cytoskeleton, microtubule organizing center, centrosome|Chromosome|Cytoplasm, perinuclear region|Mitochondrion matrix|Cytoplasm	RAD51	ENSG00000051180	5888	HGNC:9817	GO:0003682|GO:0070182|GO:0016818|GO:0042802|GO:0000166|GO:0008022|GO:0017076|GO:0035639|GO:0032555|GO:0000150|GO:0032553	NA	GO:0044427|GO:0098687|GO:0005694|GO:0005737|GO:0044444|GO:0044430|GO:0005856|GO:0005829|GO:0043231|GO:0043232|GO:0043229|GO:0070013|GO:0044446|GO:0044424|GO:0005815|GO:0044429|GO:0005739|GO:0000228|GO:0044454|GO:0031981|GO:0044428|GO:0005730|GO:0005654|GO:0044451|GO:0005634|GO:0048471|GO:0090734	NA	NA	NA	NA	NA	NA	NA	RAD51
3046-31_1	Resistin	RETN	Q9HD89	0.286787	0.144095	0.0468363	0.065044	0.0184295	0.00043571	-0.959756	0.286937	0.000854156	992	3046-31	Q9HD89	human	Protein	1.26e-11	No binding was observed with Resistin-like beta or Proto-oncogene tyrosine-protein kinase receptor Ret.		0.08	0.064	Resistin		Cysteine-rich secreted protein FIZZ3|C/EBP-epsilon-regulated myeloid-specific secreted cysteine-rich protein|Cysteine-rich secreted protein A12-alpha-like 2|Adipose tissue-specific secretory factor	R-HSA-6798695|R-HSA-9615017	Secreted	RETN	ENSG00000104918	56729	HGNC:20389	GO:0005179	NA	GO:0042582|GO:0005737|GO:0044444|GO:0060205|GO:0044433|GO:0070062|GO:0005576|GO:0005615|GO:1903561|GO:0043231|GO:0043229|GO:0070013|GO:0044446|GO:0044424|GO:0097708|GO:0005634|GO:0030141|GO:0034774|GO:0042581|GO:0005775|GO:0044437|GO:0005773|GO:0031983	No binding observed	NA	NA	NA	NA	RETN	NA	NA
3038-9_2	C-X-C motif chemokine 11	CXCL11	O14625	0.288574	0.145219	0.0471779	0.0643594	0.0184625	0.000511876	-1.03648	0.289595	0.000361527	992	3038-9	O14625	human	Protein	2.84e-12	No binding was observed with C-X-C motif chemokine 10, C-X-C motif chemokine 9 or Growth-regulated alpha protein.		0.062	0.052	C-X-C motif chemokine 11		H174|Interferon-inducible T-cell alpha chemoattractant|Beta-R1|Small-inducible cytokine B11|Interferon gamma-inducible protein 9	R-HSA-418594|R-HSA-380108	Secreted	CXCL11	ENSG00000169248	6373	HGNC:10638	GO:0005125|GO:0005126|GO:0001664|GO:0008201	NA	GO:0005576|GO:0005615	No binding observed	NA	NA	NA	NA	CXCL11	NA	NA
5133-17_3	TGF-beta receptor type-2	TGFBR2	P37173	0.284042	0.143393	0.0478822	0.0694694	0.0183736	0.000165572	-0.973526	0.287039	0.000722254	992	5133-17	P37173	human	Protein	6.91e-11	Binding was observed with Activin receptor type-1B with similar affinity. Binding was observed with Activin receptor type 1C with at least 10x weaker affinity. No binding was observed with Activin receptor type-2A, Activin receptor type-2B or TGF-beta receptor type-1.		0.077	0.033	TGF-beta receptor type-2	TGFR-2	TGF-beta type II receptor|Transforming growth factor-beta receptor type II	R-HSA-3656535|R-HSA-5689603|R-HSA-2173791|R-HSA-3642279|R-HSA-2173789|R-HSA-3304356|R-HSA-3656532|R-HSA-3645790|R-HSA-2173788	Cell membrane|Membrane raft	TGFBR2	ENSG00000163513	7048	HGNC:11773	GO:0005126|GO:0005539|GO:0016301|GO:0019900|GO:0046872|GO:0000166|GO:0016773|GO:0017076|GO:0035639|GO:0032555|GO:0032553|GO:0004702|GO:0046332|GO:0050431|GO:0019199	NA	GO:0005737|GO:0044444|GO:0005829|GO:0009897|GO:0016021|GO:0005887|GO:0044424|GO:0031226|GO:0098857|GO:0045121|GO:0044459|GO:0044853|GO:0098802|GO:0098590|GO:0043235|GO:0061695|GO:0070022	No binding observed	NA	NA	NA	NA	NA	NA	NA
4127-75_1	Complement component C6	C6	P13671	0.2888	0.145876	0.0480062	0.0650463	0.0184305	0.000435817	-1.06061	0.291522	0.000288723	992	4127-75	P13671	human	Protein	4.98e-12	No binding was observed with Complement component C8, Complement component C7 or Complement component C9.	Plasma	0.082	0.096	Complement component C6			R-HSA-977606|R-HSA-166665	Secreted	C6	ENSG00000039537	729	HGNC:1339		NA	GO:0070062|GO:0005576|GO:1903561|GO:0016021|GO:0005887|GO:0031226|GO:0005579|GO:0044459|GO:0098797|GO:0046930	No binding observed	NA	blood plasma	NA	NA	NA	NA	NA
3363-31_4	Tyrosine-protein kinase CSK	CSK	P41240	0.286779	0.145362	0.0487889	0.0732897	0.0185439	8.29159e-05	-1.01459	0.288341	0.00045333	992	3363-31	P41240	human	Protein	1.88e-12	No binding was observed with Megakaryocyte-associated tyrosine-protein kinase.		0.055	0.1	Tyrosine-protein kinase CSK		Protein-tyrosine kinase CYL|C-Src kinase	R-HSA-6802948|R-HSA-354192|R-HSA-389948|R-HSA-202427|R-HSA-6802955|R-HSA-6802949|R-HSA-6802946|R-HSA-180292|R-HSA-5674135|R-HSA-6802952	Cell membrane|Cytoplasm	CSK	ENSG00000103653	1445	HGNC:2444	GO:0042802|GO:0016301|GO:0019900|GO:0046872|GO:0000166|GO:0019902|GO:0016773|GO:0070064|GO:0008022|GO:0034236|GO:0017076|GO:0035639|GO:0032555|GO:0005102|GO:0032553	NA	GO:0005911|GO:0005737|GO:0044444|GO:0098562|GO:0009898|GO:0005829|GO:0070062|GO:1903561|GO:0031234|GO:0044424|GO:0098857|GO:0045121|GO:0044459	No binding observed	NA	NA	NA	NA	CSK	NA	NA
2558-51_3	Beta-endorphin	POMC	P01189	-0.283033	0.143499	0.0488453	0.0689052	0.0183661	0.000185778	-0.940874	0.287089	0.00108446	992	2558-51	P01189	human	Protein	6.24e-11	Binding was observed with Pro-opiomelanocortin with similar affinity.		0.042	0.036	Pro-opiomelanocortin	POMC	Corticotropin-lipotropin	R-HSA-5579031|R-HSA-202040|R-HSA-6785807|R-HSA-9615017|R-HSA-375276|R-HSA-193048|R-HSA-418594|R-HSA-194002|R-HSA-418555|R-HSA-211976|R-HSA-111885|R-HSA-209952	Secreted	POMC	ENSG00000115138	5443	HGNC:9201	GO:0001664|GO:0005179|GO:0005102	NA	GO:0005737|GO:0044444|GO:0060205|GO:0044433|GO:0005576|GO:0005615|GO:0043231|GO:0043229|GO:0070013|GO:0044446|GO:0044424|GO:0097708|GO:0042579|GO:0031907|GO:0044438|GO:0044439|GO:0030141|GO:0034774|GO:0031983	Comparable binding observed	POMC	DMS-79 cell cm	NA	NA	NA	NA	POMC
3640-14_3	alpha-2-macroglobulin receptor-associated protein	LRPAP1	P30533	0.283716	0.144255	0.0494893	0.0690728	0.0183682	0.000179526	-0.891564	0.288973	0.00208995	992	3640-14	P30533	human	Protein	1.3e-12	No closely related human proteins were available for specificity testing.		0.033	0.075	Alpha-2-macroglobulin receptor-associated protein	Alpha-2-MRAP	Low density lipoprotein receptor-related protein-associated protein 1		Golgi apparatus, cis-Golgi network|Golgi apparatus lumen|Endosome lumen|Endoplasmic reticulum-Golgi intermediate compartment lumen|Cell surface|Rough endoplasmic reticulum lumen	LRPAP1	ENSG00000163956	4043	HGNC:6701	GO:0008201|GO:0035473|GO:0070325|GO:0048019|GO:0005102	NA	GO:0005801|GO:0005737|GO:0044444|GO:0044433|GO:0005783|GO:0005793|GO:0044432|GO:0044440|GO:0005768|GO:0031904|GO:0005576|GO:0005794|GO:0044431|GO:0005796|GO:0043231|GO:0043229|GO:0070013|GO:0044446|GO:0044424|GO:0097708|GO:0005791	NA	NA	NA	NA	NA	NA	NA	LRPAP1
2819-23_2	Cadherin-5	CDH5	P33151	-0.283105	0.143985	0.0495524	0.0711908	0.0184262	0.000119004	-0.992953	0.287478	0.00057567	992	2819-23	P33151	human	Protein	3e-11	Binding was observed with Cadherin-6, Cadherin-12, Cadherin-11 and Cadherin-8 with at least 10x weaker affinity.	Plasma	0.029	0.028	Cadherin-5		Vascular endothelial cadherin|7B4 antigen	R-HSA-5218920|R-HSA-418990	Cell membrane|Cell junction	CDH5	ENSG00000179776	1003	HGNC:1764	GO:0008013|GO:0044325|GO:0046872|GO:0019902|GO:0005102	NA	GO:0005923|GO:0005913|GO:0005911|GO:0030054|GO:0009897|GO:0016021|GO:0016020|GO:0044459	Binding at least 10-fold weaker than target	CDH5	blood plasma	NA	NA	NA	NA	CDH5
3823-9_1	Megakaryocyte-associated tyrosine-protein kinase	MATK	P42679	0.280265	0.143233	0.050662	0.0686474	0.0183646	0.000196061	-0.970981	0.287024	0.000745218	992	3823-9	P42679	human	Protein	6.47e-11	No binding was observed with Tyrosine-protein kinase HCK, Tyrosine-protein kinase CSK, Tyrosine-protein kinase Lck or Proto-oncogene tyrosine-protein kinase Src.		0.06	0.053	Megakaryocyte-associated tyrosine-protein kinase		Protein kinase HYL|Hematopoietic consensus tyrosine-lacking kinase|CSK homologous kinase|Tyrosine-protein kinase CTK	R-HSA-8863795	Membrane|Cytoplasm	MATK	ENSG00000007264	4145	HGNC:6906	GO:0016301|GO:0000166|GO:0016773|GO:0017076|GO:0035639|GO:0032555|GO:0005102|GO:0032553	NA	GO:0005737|GO:0044444|GO:0098562|GO:0009898|GO:0005829|GO:0031234|GO:0044424|GO:0044459	No binding observed	NA	NA	NA	NA	NA	NA	NA
4237-70_3	Leucine carboxyl methyltransferase 1	LCMT1	Q9UIC8	-0.281609	0.144133	0.051004	0.0687847	0.0183657	0.00019057	-1.02165	0.28876	0.000421744	992	4237-70	Q9UIC8	human	Protein	5.98e-11	No closely related human proteins were available for specificity testing.		0.103	0.03	Leucine carboxyl methyltransferase 1		Protein-leucine O-methyltransferase|[Phosphatase 2A protein]-leucine-carboxy methyltransferase 1	R-HSA-69273		LCMT1	ENSG00000205629	51451	HGNC:17557		NA	GO:0005737|GO:0044444|GO:0005829|GO:0044424	NA	NA	NA	NA	NA	NA	NA	LCMT1
3450-4_2	Kallikrein-6	KLK6	Q92876	-0.280076	0.144045	0.0521333	0.0701839	0.0183922	0.000144054	-1.00724	0.288046	0.000491751	992	3450-4	Q92876	human	Protein	2.12e-11	No binding was observed with Kallikrein-8, Trypsin-1, Kallikrein-5, Kallikrein 2, Kallikrein-7 or Kallikrein-13.		0.163	0.101	Kallikrein-6		Serine protease 18|Protease M|Serine protease 9|SP59|Neurosin|Zyme		Mitochondrion|Microsome|Nucleus, nucleolus|Secreted|Cytoplasm	KLK6	ENSG00000167755	5653	HGNC:6367	GO:0070011|GO:0008236	NA	GO:0005737|GO:0044444|GO:0005783|GO:0005576|GO:0005615|GO:0043231|GO:0043232|GO:0043229|GO:0070013|GO:0044446|GO:0044424|GO:0005739|GO:0031981|GO:0044428|GO:0005730|GO:0005634	No binding observed	NA	NA	NA	NA	NA	NA	KLK6
2855-49_2	Mitogen-activated protein kinase 3	MAPK3	P27361	0.279864	0.144037	0.0522983	0.0698117	0.0183826	0.000154916	-1.01126	0.288235	0.000470946	992	2855-49	P27361	human	Protein	4e-12	Binding was observed with Mitogen-activated protein kinase 1 with at least 10x weaker affinity. No binding was observed with Mitogen-activated protein kinase 13, Mitogen-activated protein kinase 14 or Mitogen-activated protein kinase 11.		0.037	0.044	Mitogen-activated protein kinase 3	MAPK 3|MAP kinase 3	ERT2|p44-ERK1|MAP kinase isoform p44|Insulin-stimulated MAP2 kinase|Microtubule-associated protein 2 kinase|Extracellular signal-regulated kinase 1	R-HSA-9627069|R-HSA-5663213|R-HSA-5673001|R-HSA-8940973|R-HSA-9634638|R-HSA-375165|R-HSA-8943724|R-HSA-5675221|R-HSA-6802946|R-HSA-445144|R-HSA-6802952|R-HSA-456926|R-HSA-2029482|R-HSA-5654733|R-HSA-6811558|R-HSA-162658|R-HSA-6802949|R-HSA-879415|R-HSA-5654727|R-HSA-170968|R-HSA-2559580|R-HSA-881907|R-HSA-198753|R-HSA-202670|R-HSA-444257|R-HSA-2871796|R-HSA-8939211|R-HSA-2559582|R-HSA-5668599|R-H…	Membrane, caveola|Nucleus|Cytoplasm	MAPK3	ENSG00000102882	5595	HGNC:6877	GO:0016301|GO:0000166|GO:0019902|GO:0016773|GO:0045309|GO:0017076|GO:0035639|GO:0032555|GO:0032553|GO:0097110	NA	GO:0005924|GO:0005737|GO:0044444|GO:0005856|GO:0005829|GO:0005769|GO:0005768|GO:0070062|GO:1903561|GO:0005794|GO:0043231|GO:0043232|GO:0043229|GO:0070013|GO:0044446|GO:0044424|GO:0097708|GO:0005770|GO:0098857|GO:0045121|GO:0005739|GO:0031981|GO:0044428|GO:0005654|GO:0005634|GO:0031967|GO:0120025|GO:0044459|GO:0044853|GO:0098590|GO:0043234|GO:0031143	No binding observed	MAPK3	SNU-1076 cell lysate	NA	NA	MAPK3	NA	NA
4801-13_3	Lactoperoxidase	LPO	P22079	-0.276054	0.143585	0.0548193	0.0664187	0.0183872	0.000318803	-0.94508	0.287062	0.00102898	992	4801-13	P22079	human	Protein	5.94e-12	No binding was observed with Myeloperoxidase or Thyroid peroxidase.		0.069	0.511	Lactoperoxidase	LPO	Salivary peroxidase	R-HSA-8941413	Secreted	LPO	ENSG00000167419	4025	HGNC:6678	GO:0020037|GO:0046872|GO:0036393	NA	GO:0016323|GO:0005737|GO:0070062|GO:0005615|GO:1903561|GO:0044424|GO:0044459|GO:0098590	No binding observed	NA	NA	NA	NA	LPO	NA	NA
4535-50_2	ADP-ribosyl cyclase/cyclic ADP-ribose hydrolase 2	BST1	Q10588	-0.276912	0.144188	0.0550819	0.0663093	0.0183903	0.000326847	-0.912559	0.28798	0.00157739	992	4535-50	Q10588	human	Protein	1.26e-11	No closely related human proteins were available for specificity testing.		0.059	0.055	ADP-ribosyl cyclase/cyclic ADP-ribose hydrolase 2		Cyclic ADP-ribose hydrolase 2|ADP-ribosyl cyclase 2|Bone marrow stromal antigen 1	R-HSA-6798695|R-HSA-196807|R-HSA-163125	Cell membrane	BST1	ENSG00000109743	683	HGNC:1118	GO:0061811|GO:0016799|GO:0016740	NA	GO:0031225|GO:0098588|GO:0005737|GO:0044444|GO:0030659|GO:0044433|GO:0070062|GO:0005576|GO:1903561|GO:0043229|GO:0044446|GO:0044424|GO:0097708|GO:0120025|GO:0030141|GO:0030667|GO:0042581|GO:0035579|GO:0001931|GO:0012506	NA	BST1	blood serum	NA	NA	BST1	NA	NA
3052-8_2	Tumor necrosis factor ligand superfamily member 6, soluble form	FASLG	P48023	-0.275189	0.143351	0.0551847	0.0669284	0.018376	0.000284347	-0.955544	0.286981	0.000901598	992	3052-8	P48023	human	Protein	1.71e-11	No closely related human proteins were available for specificity testing.		0.048	0.035	Tumor necrosis factor ligand superfamily member 6		Apoptosis antigen ligand|CD95 ligand|Fas antigen ligand	R-HSA-5213460|R-HSA-6785807|R-HSA-75157|R-HSA-8862803|R-HSA-140534|R-HSA-9614657|R-HSA-3371378|R-HSA-69416|R-HSA-5218900	Lysosome lumen|Cell membrane|Cytoplasmic vesicle lumen	FASLG	ENSG00000117560	356	HGNC:11936	GO:0005125|GO:0005126|GO:0005102	NA	GO:0005737|GO:0044444|GO:0060205|GO:0044433|GO:0009897|GO:0070062|GO:0005576|GO:0005615|GO:1903561|GO:0016021|GO:0005887|GO:0043231|GO:0043229|GO:0070013|GO:0044446|GO:0044424|GO:0097708|GO:0031226|GO:0098857|GO:0045121|GO:0005634|GO:0048471|GO:0044459|GO:0044853|GO:0098590|GO:0005775|GO:0044437|GO:0005773|GO:0031983	NA	NA	NA	NA	NA	NA	NA	FASLG
4490-65_2	Interleukin-3 receptor subunit alpha	IL3RA	P26951	0.274974	0.143401	0.0554591	0.0690017	0.0183694	0.000182456	-0.983392	0.287266	0.000643993	992	NA	NA	NA	NA	NA	NA	NA	NA	NA	NA	NA	NA	NA	NA	NA	NA	NA	NA	NA	NA	NA	NA	NA	NA	NA	NA	NA	NA	IL3RA
5249-31_3	Serine/threonine-protein kinase 17B	STK17B	O94768	0.278939	0.145909	0.0561976	0.071997	0.0184726	0.000103717	-0.870858	0.290636	0.00279999	992	5249-31	O94768	human	Protein	8.91e-13	No binding was observed with DAP kinase-related apoptosis-inducing protein kinase 1, Death-associated protein kinase 1, Death-associated protein kinase 2 or Death-associated protein kinase 3.		0.363	0.149	Serine/threonine-protein kinase 17B		DAP kinase-related apoptosis-inducing protein kinase 2		Cell membrane|Nucleus|Endoplasmic reticulum-Golgi intermediate compartment	STK17B	ENSG00000081320	9262	HGNC:11396	GO:0016301|GO:0000166|GO:0016773|GO:0017076|GO:0035639|GO:0032555|GO:0032553	NA	GO:0005737|GO:0044444|GO:0005856|GO:0005793|GO:0043231|GO:0043232|GO:0043229|GO:0044424|GO:0005634	No binding observed	NA	NA	NA	NA	NA	NA	STK17B
3376-49_2	Interleukin-17 receptor D	IL17RD	Q8NFM7	-0.274545	0.143709	0.0563675	0.0698774	0.0183861	0.000153161	-0.926524	0.287475	0.00131005	992	3376-49	Q8NFM7	human	Protein	1.41e-11	No binding was observed with Interleukin-17 receptor A, Interleukin-17 receptor C or Interleukin-17 receptor B.		0.041	0.03	Interleukin-17 receptor D	IL-17 receptor D|IL-17RD	Sef homolog|IL17Rhom|Interleukin-17 receptor-like protein	R-HSA-5674135	Cell membrane|Golgi apparatus membrane	IL17RD	ENSG00000144730	54756	HGNC:17616		NA	GO:0098588|GO:0005737|GO:0044444|GO:0005794|GO:0044431|GO:0000139|GO:0098791|GO:0016021|GO:0005887|GO:0043231|GO:0043229|GO:0070013|GO:0044446|GO:0044424|GO:0031226|GO:0031981|GO:0044428|GO:0005654|GO:0005634|GO:0031984|GO:0044459	No binding observed	IL17RD	DU-4475 cell lysate	NA	NA	IL17RD	NA	NA
4891-50_1	Glucagon	GCG	P01275	-0.271369	0.143709	0.0592737	0.0668893	0.0183783	0.000287164	-0.977975	0.287175	0.000686892	992	4891-50	P01275	human	Protein	3.56e-11	No closely related human proteins were available for specificity testing.		0.042	0.032	Glucagon			R-HSA-420092|R-HSA-381676|R-HSA-422085|R-HSA-418555|R-HSA-416476|R-HSA-163359|R-HSA-381771	Secreted	GCG	ENSG00000115263	2641	HGNC:4191	GO:0005179|GO:0042802|GO:0005102	NA	GO:0005737|GO:0044444|GO:0060205|GO:0044433|GO:0005783|GO:0044432|GO:0005576|GO:0005615|GO:0043231|GO:0043229|GO:0070013|GO:0044446|GO:0044424|GO:0097708|GO:0030141|GO:0034774|GO:0031983	NA	NA	NA	NA	NA	NA	NA	NA
3633-70_1	Nidogen-2	NID2	Q14112	-0.270035	0.1459	0.0644923	0.0708446	0.0184229	0.000127996	-1.04965	0.291189	0.00032805	992	NA	NA	NA	NA	NA	NA	NA	NA	NA	NA	NA	NA	NA	NA	NA	NA	NA	NA	NA	NA	NA	NA	NA	NA	NA	NA	NID2	NA	NID2
2763-66_2	Fibroblast growth factor 20	FGF20	Q9NP95	-0.266158	0.143871	0.0646136	0.0686139	0.0183682	0.00019805	-0.909737	0.288232	0.00164621	992	2763-66	Q9NP95	human	Protein	7.48e-12	Binding was observed with Fibroblast growth factor 9 with at least 10x weaker affinity. No binding was observed with Fibroblast growth factor 22, Fibroblast growth factor 16, Fibroblast growth factor 14, Fibroblast growth factor 3 or Fibroblast growth factor 5.		0.042	0.039	Fibroblast growth factor 20	FGF-20		R-HSA-5673001|R-HSA-8853338|R-HSA-190373|R-HSA-109704|R-HSA-2219530|R-HSA-5654687|R-HSA-5654700|R-HSA-5654228|R-HSA-5654706|R-HSA-5654227|R-HSA-5654720|R-HSA-5654689|R-HSA-5654733|R-HSA-6811558|R-HSA-1839122|R-HSA-2033519|R-HSA-5654688|R-HSA-5654727|R-HSA-5654712|R-HSA-190375|R-HSA-5654699|R-HSA-5654719|R-HSA-1839130|R-HSA-190371|R-HSA-1257604|R-HSA-5654726|R-HSA-190322|R-HSA-5654221|R-HSA-565525…	Secreted	FGF20	ENSG00000078579	26281	HGNC:3677	GO:0008083|GO:0070851|GO:0043395|GO:0016301|GO:0016773|GO:0043394|GO:0005088|GO:0005102|GO:0090722	NA	GO:0005576|GO:0005622	No binding observed	NA	NA	NA	NA	NA	NA	NA
4355-13_1	Death-associated protein kinase 2	DAPK2	Q9UIK4	0.266005	0.143997	0.0650028	0.0693117	0.018377	0.000171764	-0.973082	0.287121	0.000728823	992	4355-13	Q9UIK4	human	Protein	1.44e-11	Binding was observed with Death-associated protein kinase 1 with similar affinity. Binding was observed with Death-associated protein kinase 3 with at least 10x weaker affinity.		0.113	0.095	Death-associated protein kinase 2	DAP kinase 2	DAP-kinase-related protein 1	R-HSA-418889	Cytoplasmic vesicle, autophagosome lumen|Cytoplasm	DAPK2	ENSG00000035664	23604	HGNC:2675	GO:0005516|GO:0042802|GO:0016301|GO:0000166|GO:0016773|GO:0017076|GO:0035639|GO:0032555|GO:0032553	NA	GO:0005737|GO:0044444|GO:0005794|GO:0043231|GO:0043229|GO:0070013|GO:0044446|GO:0044424|GO:0097708|GO:0005775|GO:0044437|GO:0005773	Binding at least 10-fold weaker than target	NA	NA	NA	NA	NA	NA	DAPK2
3898-5_2	26S proteasome non-ATPase regulatory subunit 7	PSMD7	P51665	-0.264729	0.1434	0.0651774	0.0694032	0.0183788	0.000168659	-0.937165	0.287253	0.001142	992	3898-5	P51665	human	Protein	1.06e-10	No closely related human proteins were available for specificity testing.		0.05	0.036	26S proteasome non-ATPase regulatory subunit 7		Proteasome subunit p40|26S proteasome regulatory subunit S12|26S proteasome regulatory subunit RPN8|Mov34 protein homolog	R-HSA-5689603|R-HSA-68949|R-HSA-180585|R-HSA-5607761|R-HSA-8939902|R-HSA-75815|R-HSA-174113|R-HSA-69601|R-HSA-5668541|R-HSA-5607764|R-HSA-69017|R-HSA-8939236|R-HSA-9604323|R-HSA-8948751|R-HSA-174084|R-HSA-5658442|R-HSA-8854050|R-HSA-450408|R-HSA-5676590|R-HSA-174154|R-HSA-5632684|R-HSA-6798695|R-HSA-9020702|R-HSA-174184|R-HSA-9010553|R-HSA-202424|R-HSA-8941858|R-HSA-2467813|R-HSA-5610785|R-HSA-56…		PSMD7	ENSG00000103035	5713	HGNC:9565	GO:0042803	NA	GO:0005737|GO:0044444|GO:0060205|GO:0044433|GO:0005829|GO:1905369|GO:0070062|GO:0005576|GO:1903561|GO:0101002|GO:1904813|GO:0043231|GO:0043229|GO:0070013|GO:0044446|GO:0044424|GO:0097708|GO:0016020|GO:0031981|GO:0044428|GO:0005654|GO:0005634|GO:0022624|GO:0000502|GO:0005838|GO:0030141|GO:0034774|GO:0031983	NA	NA	NA	NA	NA	NA	NA	NA
3440-7_2	Granzyme A	GZMA	P12544	0.265775	0.144123	0.0654681	0.0653211	0.0184325	0.000412784	-0.98555	0.287386	0.000629907	992	3440-7	P12544	human	Protein	2.31e-12	No binding was observed with Kallikrein-14, Chymase, Granzyme B or Granzyme H.		0.044	0.036	Granzyme A		Granzyme-1|Hanukkah factor|CTL tryptase|Fragmentin-1|Cytotoxic T-lymphocyte proteinase 1		Cytoplasmic granule|Secreted	GZMA	ENSG00000145649	3001	HGNC:4708	GO:0070011|GO:0042803|GO:0008236	NA	GO:0005576|GO:0001772|GO:0043231|GO:0043229|GO:0044424|GO:0005634|GO:0044459	No binding observed	GZMA	NOMO-1 cell cm	NA	NA	NA	NA	NA
5021-13_1	Inorganic pyrophosphatase	PPA1	Q15181	0.264502	0.143647	0.0658709	0.0698603	0.0183896	0.00015418	-0.990002	0.287521	0.000598829	992	5021-13	Q15181	human	Protein	2.29e-11	Binding was observed with Inorganic pyrophosphatase 2, mitochondrial with at least 10x weaker affinity.		0.041	0.041	Inorganic pyrophosphatase		Pyrophosphate phospho-hydrolase	R-HSA-379716|R-HSA-71737	Cytoplasm	PPA1	ENSG00000180817	5464	HGNC:9226	GO:0016818|GO:0046872	NA	GO:0005737|GO:0044444|GO:0005829|GO:0070062|GO:1903561|GO:0044424	Binding at least 10-fold weaker than target	NA	NA	NA	NA	NA	NA	PPA1
2670-67_4	Creatine kinase M-type	CKM	P06732	0.274786	0.149773	0.0668523	0.0719664	0.0184826	0.000105317	-0.808545	0.298464	0.00686442	992	NA	NA	NA	NA	NA	NA	NA	NA	NA	NA	NA	NA	NA	NA	NA	NA	NA	NA	NA	NA	NA	Comparable binding observed	CKM	blood serum	NA	NA	CKM	NA	CKM
5088-175_3	Interleukin-23 receptor	IL23R	Q5VWK5	0.265119	0.144786	0.0673834	0.0711582	0.0184391	0.000121162	-0.895452	0.289095	0.00200696	992	5088-175	Q5VWK5	human	Protein	2.7e-12	No binding was observed with Interleukin-12 receptor subunit beta-2, Leukemia inhibitory factor receptor, Interleukin-27 receptor subunit alpha, Leptin receptor, Granulocyte colony-stimulating factor receptor, Interleukin-6 receptor subunit beta or Interleukin-12 receptor subunit beta-1.		0.036	0.039	Interleukin-23 receptor	IL-23R|IL-23 receptor		R-HSA-9020933|R-HSA-6785807	Cell membrane	IL23R	ENSG00000162594	149233	HGNC:19100		NA	GO:0016021|GO:0005887|GO:0072536|GO:0031226|GO:0044459|GO:0098802|GO:0043235	No binding observed	NA	NA	NA	NA	IL23R	NA	NA
5115-31_3	Tumor necrosis factor receptor superfamily member 19L	RELT	Q969Z4	0.28915	0.158871	0.0690547	0.0598097	0.0189354	0.0016331	-0.750375	0.309012	0.0153467	992	NA	NA	NA	NA	NA	NA	NA	NA	NA	NA	NA	NA	NA	NA	NA	NA	NA	NA	NA	NA	NA	NA	NA	NA	NA	NA	RELT	NA	NA
3486-58_2	Fibroblast growth factor 1	FGF1	P05230	0.261293	0.143678	0.0692734	0.0656312	0.0184214	0.000384427	-0.969306	0.28709	0.000763144	992	3486-58	P05230	human	Protein	1.25e-12	No binding was observed with Fibroblast growth factor 9, Fibroblast growth factor 20, Fibroblast growth factor 16 or Fibroblast growth factor 2.		0.035	0.036	Fibroblast growth factor 1	FGF-1	Endothelial cell growth factor|Acidic fibroblast growth factor|Heparin-binding growth factor 1	R-HSA-5673001|R-HSA-8853338|R-HSA-190373|R-HSA-109704|R-HSA-190370|R-HSA-2219530|R-HSA-190377|R-HSA-5654687|R-HSA-5654700|R-HSA-5654228|R-HSA-5654706|R-HSA-5654227|R-HSA-5654720|R-HSA-5654689|R-HSA-5654733|R-HSA-6811558|R-HSA-1839122|R-HSA-2033519|R-HSA-5654688|R-HSA-5654727|R-HSA-5654712|R-HSA-190375|R-HSA-5654699|R-HSA-5654719|R-HSA-8851708|R-HSA-1839130|R-HSA-190371|R-HSA-1257604|R-HSA-5654726…	Cytoplasm, cell cortex|Cytoplasm, cytosol|Secreted|Nucleus|Cytoplasm	FGF1	ENSG00000113578	2246	HGNC:3665	GO:0008083|GO:0070851|GO:0008201|GO:0030544|GO:0005178|GO:0016301|GO:0016773|GO:0005088	NA	GO:0005938|GO:0005737|GO:0044444|GO:0099568|GO:0005829|GO:0005576|GO:0005615|GO:0043231|GO:0043232|GO:0043229|GO:0070013|GO:0044446|GO:0044424|GO:0031981|GO:0044428|GO:0005730|GO:0005654|GO:0005634|GO:0005578	No binding observed	FGF1	DU-4475 cell lysate	NA	NA	NA	NA	NA
2953-31_2	Luteinizing hormone	CGA LHB	P01215, P01229	-0.435538	0.239528	0.0693164	0.0733872	0.0185894	8.44388e-05	-0.263064	0.478278	0.582428	992	2953-31	P01215|P01229	human	Protein	5.35e-11	No binding was observed with Follicle stimulating hormone, Human Chorionic Gonadotropin or Thyroid Stimulating Hormone.		0.051	0.197	Glycoprotein hormones alpha chain|Lutropin subunit beta	Lutropin beta chain	Lutropin alpha chain|Chorionic gonadotrophin subunit alpha|Follicle-stimulating hormone alpha chain|Luteinizing hormone subunit beta|Anterior pituitary glycoprotein hormones common subunit alpha|Luteinizing hormone alpha chain|Follitropin alpha chain|Thyrotropin alpha chain|Choriogonadotropin alpha chain|Thyroid-stimulating hormone alpha chain	R-HSA-209822|R-HSA-8866910|R-HSA-975578|R-HSA-193048|R-HSA-209968|R-HSA-418555|R-HSA-375281|R-HSA-193993	Secreted	CGA|LHB	ENSG00000135346|ENSG00000104826	1081|3972	HGNC:1885|HGNC:6584		NA		No binding observed	NA	NA	NA	NA	LHB	NA	LHB
3623-84_4	Lymphocyte antigen 86	LY86	O95711	-0.260234	0.143416	0.0698962	0.0678646	0.0183688	0.000232312	-0.940287	0.287212	0.00109764	992	3623-84	O95711	human	Protein	6.62e-11	Under Investigation		0.049	0.04	Lymphocyte antigen 86	Ly-86	Protein MD-1	R-HSA-166016	Secreted, extracellular space	LY86	ENSG00000112799	9450	HGNC:16837		NA	GO:0005615	NA	NA	NA	NA	NA	NA	NA	NA
2913-1_2	C-C motif chemokine 23	CCL23	P55773	-0.263473	0.145219	0.069932	0.0719845	0.018487	0.000105295	-1.0181	0.288894	0.000444239	992	2913-1	P55773	human	Protein	4.65e-11	Binding was observed with Ck-beta-8-1 with similar affinity. No binding was observed with C-C motif chemokine 3 or C-C motif chemokine 15.		0.033	0.032	C-C motif chemokine 23		Macrophage inflammatory protein 3|Small-inducible cytokine A23|CK-beta-8|Myeloid progenitor inhibitory factor 1	R-HSA-444473|R-HSA-416476|R-HSA-418594	Secreted	CCL23	ENSG00000167236	6368	HGNC:10622	GO:0005125|GO:0005126|GO:0001664|GO:0008201	NA	GO:0005623|GO:0005576|GO:0005615	No binding observed	NA	NA	NA	NA	CCL23	NA	CCL23
3892-21_2	Mediator of RNA polymerase II transcription subunit 1	MED1	Q15648	0.26089	0.14406	0.0704464	0.0695237	0.018383	0.000164899	-1.0101	0.288434	0.000482307	992	3892-21	Q15648	human	Protein	1.25e-10	No closely related human proteins were available for specificity testing.		0.05	0.057	Mediator of RNA polymerase II transcription subunit 1		Thyroid receptor-interacting protein 2|Peroxisome proliferator-activated receptor-binding protein|Thyroid hormone receptor-associated protein complex 220 kDa component|Mediator complex subunit 1|Vitamin D receptor-interacting protein complex component DRIP205|Activator-recruited cofactor 205 kDa component|p53 regulatory protein RB18A	R-HSA-9018519|R-HSA-381340|R-HSA-400206|R-HSA-1989781|R-HSA-2426168|R-HSA-212436|R-HSA-2151201|R-HSA-383280|R-HSA-1368082|R-HSA-1368108|R-HSA-400253	Nucleus	MED1	ENSG00000125686	5469	HGNC:9234	GO:0003682|GO:0031490|GO:0051427|GO:0050693|GO:0016922|GO:0036033|GO:0042975|GO:0001067|GO:0042974|GO:0000981|GO:0010861|GO:0046966|GO:0003713|GO:0003712|GO:0008134|GO:0061659|GO:0042809	NA	GO:0044427|GO:0005694|GO:0043231|GO:0043232|GO:0043229|GO:0070013|GO:0044446|GO:0044424|GO:0016020|GO:0031981|GO:0044428|GO:0005730|GO:0005654|GO:0044451|GO:0005634|GO:0032993|GO:0000151	NA	NA	NA	NA	NA	NA	NA	NA
4481-34_2	Complement C4	C4A C4B	P0C0L4, P0C0L5	0.259551	0.143346	0.0704961	0.068239	0.0183681	0.00021448	-0.965837	0.287062	0.000796018	992	4481-34	P0C0L4|P0C0L5	human	Protein	5.37e-12	Binding was observed with C4a anaphylatoxin and Complement C4b with at least 10x weaker affinity.	Plasma	0.083	0.088	Complement C4-A|Complement C4-B		Basic complement C4|Acidic complement C4|C3 and PZP-like alpha-2-macroglobulin domain-containing protein 2|C3 and PZP-like alpha-2-macroglobulin domain-containing protein 3	R-HSA-174577|R-HSA-166663|R-HSA-8957275|R-HSA-977606|R-HSA-381426	Cell projection, dendrite|Cell projection, axon|Secreted|Cell junction, synapse	C4A|C4B	ENSG00000244731|ENSG00000236625	720|721	HGNC:1323|HGNC:1324		NA		Binding at least 10-fold weaker than target	NA	NA	NA	NA	NA	NA	NA
3400-49_2	Serine/threonine-protein kinase TBK1	TBK1	Q9UHD2	0.259229	0.143237	0.0706312	0.0683304	0.0183683	0.000210387	-0.952998	0.287053	0.000933156	992	3400-49	Q9UHD2	human	Protein	2.61e-11	Under Investigation		0.045	0.037	Serine/threonine-protein kinase TBK1		T2K|NF-kappa-B-activating kinase|TANK-binding kinase 1	R-HSA-936964|R-HSA-918233|R-HSA-3249367|R-HSA-936440|R-HSA-3270619|R-HSA-9013973|R-HSA-9008059|R-HSA-3134975|R-HSA-1606341|R-HSA-933541	Cytoplasm	TBK1	ENSG00000183735	29110	HGNC:11584	GO:0016301|GO:0003676|GO:0000166|GO:0051219|GO:0016773|GO:0017076|GO:0035639|GO:0032555|GO:0032553	NA	GO:0098588|GO:0005737|GO:0044444|GO:0044433|GO:0005829|GO:0044440|GO:0005768|GO:0010008|GO:0043229|GO:0044446|GO:0044424|GO:0097708	NA	NA	NA	NA	NA	NA	NA	NA
3327-27_1	Netrin-4	NTN4	Q9HB63	0.261063	0.144277	0.0706826	0.0701151	0.0183991	0.000147054	-0.912466	0.288171	0.00159044	992	3327-27	Q9HB63	human	Protein	1.43e-12	Under Investigation		0.041	0.031	Netrin-4		Hepar-derived netrin-like protein|Beta-netrin	R-HSA-373752|R-HSA-3000171	Secreted, extracellular space, extracellular matrix, basement membrane	NTN4	ENSG00000074527	59277	HGNC:13658	GO:0043237	NA	GO:0005604|GO:0044420|GO:0005578	No binding observed	NA	NA	NA	NA	NTN4	NA	NA
2788-55_1	Stromelysin-1	MMP3	P08254	0.26032	0.143981	0.070908	0.0668673	0.0183826	0.000289445	-0.920193	0.287826	0.00143232	992	2788-55	P08254	human	Protein	4.53e-11	No binding was observed with Interstitial collagenase, Neutrophil collagenase or Stromelysin-2.		0.195	0.054	Stromelysin-1	SL-1	Transin-1|Matrix metalloproteinase-3	R-HSA-1442490|R-HSA-6785807|R-HSA-9009391|R-HSA-1474228|R-HSA-2022090|R-HSA-1592389|R-HSA-2179392	Secreted, extracellular space, extracellular matrix	MMP3	ENSG00000149968	4314	HGNC:7173	GO:0046872|GO:0070011|GO:0008236	NA	GO:0005576|GO:0005615|GO:0005578	No binding observed	NA	NA	NA	NA	MMP3	NA	NA
4389-2_1	Desert hedgehog protein N-product	DHH	O43323	0.261039	0.144748	0.0716288	0.0711629	0.0184425	0.000121382	-1.01661	0.288829	0.000451539	992	4389-2	O43323	human	Protein	2.51e-11	Binding was observed with Indian hedgehog protein and Sonic hedgehog protein with similar affinity.		0.048	0.039	Desert hedgehog protein	DHH	HHG-3	R-HSA-373080|R-HSA-5635838|R-HSA-5632681|R-HSA-5358346|R-HSA-5632684|R-HSA-5362798|R-HSA-5658034	Cell membrane	DHH	ENSG00000139549	50846	HGNC:2865	GO:0046872|GO:0005113|GO:0008233	NA	GO:0005615	Comparable binding observed	NA	NA	NA	NA	NA	NA	NA
5280-68_5	Mitochondrial glutamate carrier 2	SLC25A18	Q9H1K4	0.258993	0.143983	0.0723575	0.0680217	0.0183687	0.000224702	-0.907088	0.288472	0.00171342	992	5280-68	Q9H1K4	human	Protein	7.44e-11	No closely related human proteins were available for specificity testing.		0.063	0.075	Mitochondrial glutamate carrier 2	GC-2	Glutamate/H(+) symporter 2|Solute carrier family 25 member 18	R-HSA-428643	Mitochondrion inner membrane	SLC25A18	ENSG00000182902	83733	HGNC:10988	GO:0015075|GO:0005342	NA	GO:0005737|GO:0044444|GO:0016021|GO:0043231|GO:0043229|GO:0044446|GO:0044424|GO:0005740|GO:0005743|GO:0031966|GO:0044429|GO:0005739|GO:0031967|GO:0019866	NA	NA	NA	NA	NA	NA	NA	SLC25A18
5001-6_2	Mammaglobin-B	SCGB2A1	O75556	-0.260965	0.145174	0.0725448	0.0642289	0.0184999	0.000539166	-0.904171	0.28864	0.00178396	992	5001-6	O75556	human	Protein	8.07e-11	Under Investigation		0.093	0.064	Mammaglobin-B		Secretoglobin family 2A member 1|Lipophilin-C|Mammaglobin-2|Lacryglobin		Secreted	SCGB2A1	ENSG00000124939	4246	HGNC:7051	GO:0046982	NA	GO:0005615	NA	NA	NA	NA	NA	NA	NA	SCGB2A1
4249-64_2	Nucleoside diphosphate kinase B	NME2	P22392	0.263284	0.146469	0.0725548	0.0722986	0.0185106	0.000100274	-1.04676	0.291191	0.000340693	992	4249-64	P22392	human	Protein	9e-12	No binding was observed with Nucleoside diphosphate kinase, mitochondrial or Nucleoside diphosphate kinase A.		0.051	0.05	Nucleoside diphosphate kinase B	NDK B|NDP kinase B	Histidine protein kinase NDKB|C-myc purine-binding transcription factor PUF|nm23-H2	R-HSA-6798695|R-HSA-499943	Cell projection, lamellipodium|Cell projection, ruffle|Nucleus|Cytoplasm	NME2	ENSG00000011052	4831	HGNC:7850	GO:0031406|GO:0008144|GO:0019899|GO:0005504|GO:0019215|GO:0016301|GO:0046872|GO:0000166|GO:0016773|GO:0016775|GO:0016776|GO:0017076|GO:0035639|GO:0032555|GO:0032553	NA	GO:0071944|GO:0005737|GO:0044444|GO:0060205|GO:0044433|GO:0044430|GO:0005856|GO:0005829|GO:0070062|GO:0005576|GO:1903561|GO:0101002|GO:1904813|GO:0043231|GO:0043232|GO:0043229|GO:0070013|GO:0044446|GO:0044424|GO:0097708|GO:0030027|GO:0005740|GO:0031966|GO:0044429|GO:0005739|GO:0043209|GO:0005634|GO:0031967|GO:0048471|GO:0120025|GO:0099513|GO:0001726|GO:0030141|GO:0034774|GO:0031983	No binding observed	NME2	BICR-6 cell cm	NA	NA	NME2	NA	NA
4292-5_3	Alpha-soluble NSF attachment protein	NAPA	P54920	0.261547	0.145837	0.07321	0.0725994	0.0185329	9.56702e-05	-1.02721	0.289574	0.000407397	992	4292-5	P54920	human	Protein	1.4e-12	Binding was observed with Beta-soluble NSF attachment protein with similar affinity.		0.028	0.029	Alpha-soluble NSF attachment protein	SNAP-alpha	N-ethylmaleimide-sensitive factor attachment protein alpha	R-HSA-204005|R-HSA-6811440|R-HSA-6811434|R-HSA-432722|R-HSA-6811438|R-HSA-6807878	Cell membrane	NAPA	ENSG00000105402	8775	HGNC:7641	GO:0032403|GO:0000149|GO:0005483	NA	GO:0030424|GO:0033267|GO:0043679|GO:0098588|GO:0044463|GO:0005737|GO:0044444|GO:0005829|GO:0070062|GO:1903561|GO:0005794|GO:0044431|GO:0000139|GO:0098791|GO:0043231|GO:0043229|GO:0044446|GO:0044424|GO:0016020|GO:0043209|GO:0043005|GO:0044306|GO:0031984|GO:0120025|GO:0120038|GO:0098793|GO:0031201|GO:0070044|GO:0043195|GO:0005774|GO:0044437|GO:0005773	Comparable binding observed	NA	NA	NA	NA	NAPA	NA	NA
4150-75_2	Plasmin	PLG	P00747	0.258134	0.143946	0.0732349	0.0659862	0.0184095	0.000354369	-0.986719	0.287469	0.000622872	992	4150-75	P00747	human	Protein	4.41e-11	No binding was observed with Plasminogen or Angiostatin.		0.109	0.056	Plasminogen			R-HSA-381426|R-HSA-186797|R-HSA-1474228|R-HSA-75205|R-HSA-1592389|R-HSA-114608	Secreted	PLG	ENSG00000122194	5340	HGNC:9071	GO:0034185|GO:0051087|GO:0019899|GO:0019900|GO:0070011|GO:1904854|GO:1990405|GO:0019904|GO:0005102|GO:0008236	NA	GO:0072562|GO:0005737|GO:0044444|GO:0060205|GO:0044433|GO:0009897|GO:0070062|GO:0005576|GO:0005615|GO:1903561|GO:0031232|GO:0043229|GO:0070013|GO:0044446|GO:0044424|GO:0097708|GO:0044218|GO:0044459|GO:0031091|GO:0030141|GO:0034774|GO:0031983	No binding observed	PLG	blood plasma	NA	NA	PLG	NA	PLG
4547-59_2	Leucine-rich repeat transmembrane protein FLRT1	FLRT1	Q9NZU1	0.256831	0.143412	0.0736208	0.0686937	0.018371	0.000195128	-0.976728	0.287221	0.00069916	992	4547-59	Q9NZU1	human	Protein	2.24e-11	No binding was observed with Leucine-rich repeat transmembrane protein FLRT2 or Leucine-rich repeat transmembrane protein FLRT3.		0.045	0.025	Leucine-rich repeat transmembrane protein FLRT1		Fibronectin-like domain-containing leucine-rich transmembrane protein 1	R-HSA-5654687	Endoplasmic reticulum membrane|Secreted|Cell membrane|Cell junction, focal adhesion|Cell junction|Cytoplasm, perinuclear region|Cell projection|Cytoplasmic vesicle membrane	FLRT1	ENSG00000126500	23769	HGNC:3760	GO:0070851|GO:0019210|GO:0030674|GO:0019887|GO:0005057	NA	GO:0044298|GO:0005911|GO:0044463|GO:0005924|GO:0005737|GO:0044444|GO:0030659|GO:0044433|GO:0005783|GO:0005789|GO:0044432|GO:0098827|GO:0005615|GO:0016021|GO:0005887|GO:0043231|GO:0043229|GO:0044446|GO:0044424|GO:0097708|GO:0031226|GO:0043025|GO:0032809|GO:0043005|GO:0044306|GO:0042175|GO:0031984|GO:0048471|GO:0120025|GO:0120038|GO:0044459|GO:0005578|GO:0036477|GO:0012506	No binding observed	NA	NA	NA	NA	FLRT1	NA	NA
4476-22_2	Tyrosine-protein kinase ZAP-70	ZAP70	P43403	-0.256816	0.143524	0.0738631	0.0702426	0.0184048	0.000143717	-0.969021	0.287104	0.000766316	992	4476-22	P43403	human	Protein	1.72e-11	No binding was observed with Tyrosine-protein kinase SYK.		0.265	0.169	Tyrosine-protein kinase ZAP-70		Syk-related tyrosine kinase|70 kDa zeta-chain associated protein	R-HSA-202430|R-HSA-202433	Cell membrane|Cytoplasm	ZAP70	ENSG00000115085	7535	HGNC:12858	GO:0016301|GO:0000166|GO:0016773|GO:0017076|GO:0035639|GO:0032555|GO:0005102|GO:0032553	NA	GO:0005911|GO:0005737|GO:0044444|GO:0098562|GO:0009898|GO:0005829|GO:0031234|GO:0001772|GO:0044424|GO:0044459|GO:0098802|GO:0042101	No binding observed	ZAP70	MOLT-16 cell lysate	NA	NA	NA	NA	ZAP70
3423-59_2	Chymase	CMA1	P23946	0.255647	0.143255	0.0746386	0.0679597	0.0183694	0.000227792	-0.964368	0.287066	0.00081087	992	3423-59	P23946	human	Protein	3.96e-12	No binding was observed with Granzyme H, Cathepsin G, Granzyme B or Myeloblastin.		0.122	0.053	Chymase		Mast cell protease I|Alpha-chymase	R-HSA-2022377|R-HSA-1592389|R-HSA-1433557	Cytoplasmic granule|Secreted	CMA1	ENSG00000092009	1215	HGNC:2097	GO:0070011|GO:0042277|GO:0008236	NA	GO:0005623|GO:0005576	No binding observed	NA	NA	NA	NA	NA	NA	NA
4234-8_2	Interleukin-1 receptor-like 1	IL1RL1	Q01638	-0.283969	0.159236	0.0748404	0.0680011	0.0183693	0.000225786	-1.2053	0.318618	0.000164293	992	4234-8	Q01638	human	Protein	3.21e-12	No binding was observed with Interleukin-1 receptor-like 2, Interleukin-1 receptor type 1 or X-linked interleukin-1 receptor accessory protein-like 2.		0.043	0.042	Interleukin-1 receptor-like 1		Protein ST2	R-HSA-9014843|R-HSA-1257604|R-HSA-6811558	Cell membrane	IL1RL1	ENSG00000115602	9173	HGNC:5998	GO:0002113|GO:0005057	NA	GO:0009897|GO:0016021|GO:0044459|GO:0005578	No binding observed	NA	NA	NA	NA	IL1RL1	NA	NA
2949-6_2	Group 10 secretory phospholipase A2	PLA2G10	O15496	-0.255488	0.143297	0.0749035	0.0673284	0.0183753	0.000261378	-0.971622	0.287141	0.000742913	992	2949-6	O15496	human	Protein	8.19e-12	Under Investigation		0.067	0.038	Group 10 secretory phospholipase A2		Group X secretory phospholipase A2|Phosphatidylcholine 2-acylhydrolase 10	R-HSA-1483166|R-HSA-1482925|R-HSA-1482801|R-HSA-1482788|R-HSA-1482839|R-HSA-1482922	Secreted	PLA2G10	ENSG00000069764	8399	HGNC:9029	GO:0016298|GO:0046872	NA	GO:0005576	NA	NA	NA	NA	NA	NA	NA	NA
3182-38_2	Ectonucleoside triphosphate diphosphohydrolase 1	ENTPD1	P49961	-0.253906	0.143447	0.0770275	0.0694815	0.0183841	0.000166553	-0.973439	0.287176	0.000727279	992	3182-38	P49961	human	Protein	3.64e-12	No binding was observed with Ectonucleoside triphosphate diphosphohydrolase 8 or Ectonucleoside triphosphate diphosphohydrolase 3.		0.122	0.053	Ectonucleoside triphosphate diphosphohydrolase 1	NTPDase 1	Ecto-ATP diphosphohydrolase 1|Ecto-apyrase|Lymphoid cell activation antigen	R-HSA-8850843	Membrane	ENTPD1	ENSG00000138185	953	HGNC:3363	GO:0016818|GO:0000166|GO:0017076|GO:0035639|GO:0032555|GO:0032553	NA	GO:0070062|GO:1903561|GO:0016021|GO:0005887|GO:0031226|GO:0016020|GO:0044459	No binding observed	NA	NA	NA	NA	ENTPD1	NA	ENTPD1
4314-12_2	dCTP pyrophosphatase 1	DCTPP1	Q9H773	-0.257375	0.145536	0.0772896	0.0738494	0.0186467	8.01548e-05	-0.937265	0.287313	0.0011433	992	4314-12	Q9H773	human	Protein	5.35e-12	No closely related human proteins were available for specificity testing.		0.05	0.047	dCTP pyrophosphatase 1		XTP3-transactivated gene A protein|Deoxycytidine-triphosphatase 1|RS21C6	R-HSA-499943	Cytoplasm, cytosol|Mitochondrion|Nucleus	DCTPP1	ENSG00000179958	79077	HGNC:28777	GO:0032552|GO:0016818|GO:0042802|GO:0046872|GO:0000166|GO:0032556|GO:0019103	NA	GO:0005737|GO:0044444|GO:0005829|GO:0043231|GO:0043229|GO:0044424|GO:0005739|GO:0005634	NA	DCTPP1	BICR-6 cell lysate	NA	NA	NA	NA	NA
3452-17_2	Tyrosine-protein kinase Lck	LCK	P06239	0.253348	0.143287	0.0773485	0.0679453	0.01837	0.000228594	-0.965951	0.287086	0.000795692	992	3452-17	P06239	human	Protein	2.02e-11	Binding was observed with Tyrosine-protein kinase Lyn and Tyrosine-protein kinase HCK with at least 10x weaker affinity. No binding was observed with Proto-oncogene tyrosine-protein kinase Src, Tyrosine-protein kinase Yes, Tyrosine-protein kinase Fyn or Tyrosine-protein kinase BLK.		0.035	0.027	Tyrosine-protein kinase Lck		p56-LCK|Protein YT16|T cell-specific protein-tyrosine kinase|Proto-oncogene Lck|Lymphocyte cell-specific protein-tyrosine kinase|Leukocyte C-terminal Src kinase	R-HSA-202424|R-HSA-114604|R-HSA-1433559|R-HSA-202430|R-HSA-389948|R-HSA-389359|R-HSA-164944|R-HSA-202427|R-HSA-9020558|R-HSA-389357|R-HSA-1433557|R-HSA-2219530|R-HSA-6811558|R-HSA-389356|R-HSA-2424491|R-HSA-210990|R-HSA-389513|R-HSA-1257604|R-HSA-202433|R-HSA-167590	Cell membrane|Cytoplasm	LCK	ENSG00000182866	3932	HGNC:6524	GO:0051117|GO:0042609|GO:0042610|GO:0001948|GO:0042802|GO:0016301|GO:0019900|GO:0000166|GO:0019902|GO:0043548|GO:0042578|GO:0016773|GO:0008022|GO:0045309|GO:0017076|GO:0035639|GO:0032555|GO:0032553|GO:0042169|GO:0042608	NA	GO:0005737|GO:0044444|GO:0098562|GO:0009898|GO:0044430|GO:0005856|GO:0005829|GO:0070062|GO:1903561|GO:0031234|GO:0001772|GO:0043232|GO:0043229|GO:0044446|GO:0044424|GO:0098857|GO:0045121|GO:0005815|GO:0044450|GO:0044459	No binding observed	NA	NA	NA	NA	NA	NA	NA
4593-11_1	Pituitary adenylate cyclase-activating polypeptide 27	ADCYAP1	P18509	0.254325	0.143934	0.0775426	0.069435	0.0183832	0.000168109	-0.913494	0.288196	0.0015727	992	NA	NA	NA	NA	NA	NA	NA	NA	NA	NA	NA	NA	NA	NA	NA	NA	NA	NA	NA	NA	NA	NA	NA	NA	NA	NA	NA	NA	ADCYAP1
4976-57_1	Adapter molecule crk	CRK	P46108	0.260064	0.147355	0.077891	0.0690647	0.0183764	0.000181028	-1.07971	0.295132	0.000267161	992	4976-57	P46108	human	Protein	7.79e-12	Binding was observed with Crk-like protein with at least 10x weaker affinity.		0.043	0.044	Adapter molecule crk		Proto-oncogene c-Crk|p38	R-HSA-8849471|R-HSA-912631|R-HSA-8875555|R-HSA-2029482|R-HSA-186763|R-HSA-4420097|R-HSA-372708|R-HSA-170984|R-HSA-8875656	Cell membrane|Cytoplasm	CRK	ENSG00000167193	1398	HGNC:2362	GO:0008092|GO:0046875|GO:0019900|GO:0045309|GO:0043621|GO:0097110|GO:0042169|GO:0017124|GO:0005070	NA	GO:0005737|GO:0044444|GO:0005856|GO:0005829|GO:0070062|GO:1903561|GO:0043231|GO:0043232|GO:0043229|GO:0044424|GO:0098857|GO:0045121|GO:0005634|GO:0043234	Binding at least 10-fold weaker than target	NA	NA	NA	NA	CRK	NA	NA
3494-71_3	Fibroblast growth factor 17	FGF17	O60258	0.251744	0.143378	0.0794301	0.0688911	0.0183743	0.00018757	-0.943472	0.287194	0.00105502	992	3494-71	O60258	human	Protein	1.66e-10	No binding was observed with Fibroblast growth factor 18.		0.038	0.032	Fibroblast growth factor 17	FGF-17		R-HSA-5658623|R-HSA-5673001|R-HSA-8853338|R-HSA-190373|R-HSA-109704|R-HSA-2219530|R-HSA-5654687|R-HSA-5654700|R-HSA-5654228|R-HSA-5654706|R-HSA-5654227|R-HSA-5654720|R-HSA-5654689|R-HSA-5654733|R-HSA-6811558|R-HSA-1839122|R-HSA-2033519|R-HSA-5654688|R-HSA-5654727|R-HSA-5654712|R-HSA-190375|R-HSA-5654699|R-HSA-5654719|R-HSA-1839130|R-HSA-190371|R-HSA-1257604|R-HSA-5654726|R-HSA-190322|R-HSA-565422…	Secreted	FGF17	ENSG00000158815	8822	HGNC:3673	GO:0008083|GO:0070851|GO:0016301|GO:0016773|GO:0005088	NA	GO:0005576|GO:0005615|GO:0005622	No binding observed	NA	NA	NA	NA	NA	NA	NA
4557-61_2	Kin of IRRE-like protein 3	KIRREL3	Q8IZU9	-0.253081	0.144626	0.0804455	0.0715154	0.0184685	0.000114874	-0.912081	0.2883	0.0016054	992	4557-61	Q8IZU9	human	Protein	7.41e-12	No binding was observed with Kin of IRRE-like protein 1 or Kin of IRRE-like protein 2.		0.032	0.032	Kin of IRRE-like protein 3		Kin of irregular chiasm-like protein 3|Nephrin-like protein 2	R-HSA-373753	Cell membrane	KIRREL3	ENSG00000149571	84623	HGNC:23204		NA	GO:0030424|GO:0044463|GO:0030425|GO:0043198|GO:0005576|GO:0016021|GO:0043005|GO:0120025|GO:0120038|GO:0036477	No binding observed	NA	NA	NA	NA	NA	NA	NA
3151-6_1	Interleukin-2 receptor subunit alpha	IL2RA	P01589	0.250932	0.14405	0.0818218	0.0661714	0.0184067	0.000340399	-0.926162	0.287677	0.00132606	992	3151-6	P01589	human	Protein	1.88e-11	No closely related human proteins were available for specificity testing.		0.082	0.063	Interleukin-2 receptor subunit alpha	IL-2R subunit alpha|IL-2-RA|IL2-RA|IL-2 receptor subunit alpha	TAC antigen|p55	R-HSA-8877330|R-HSA-912526|R-HSA-9020558|R-HSA-5673001	Membrane	IL2RA	ENSG00000134460	3559	HGNC:6008	GO:0008144|GO:0019976|GO:0005088	NA	GO:0009897|GO:0016021|GO:0005622|GO:0044459	NA	NA	NA	NA	NA	NA	NA	NA
3814-63_1	Interleukin-11 receptor subunit alpha	IL11RA	Q14626	-0.249107	0.143492	0.0828675	0.0695891	0.0183884	0.000163308	-0.95929	0.287073	0.000863986	992	NA	NA	NA	NA	NA	NA	NA	NA	NA	NA	NA	NA	NA	NA	NA	NA	NA	NA	NA	NA	NA	NA	NA	NA	NA	NA	IL11RA	NA	IL11RA
4957-1_2	40S ribosomal protein SA	RPSA	P08865	-0.248573	0.143356	0.0832374	0.0672348	0.0183788	0.000267269	-0.958528	0.287074	0.000872227	992	NA	NA	NA	NA	NA	NA	NA	NA	NA	NA	NA	NA	NA	NA	NA	NA	NA	NA	NA	NA	NA	NA	NA	NA	NA	NA	NA	NA	RPSA
3635-76_4	OCIA domain-containing protein 1	OCIAD1	Q9NX40	0.248887	0.143693	0.0835711	0.0692582	0.0183811	0.000174333	-0.923018	0.287813	0.00138418	992	NA	NA	NA	NA	NA	NA	NA	NA	NA	NA	NA	NA	NA	NA	NA	NA	NA	NA	NA	NA	NA	NA	NA	NA	NA	NA	NA	NA	OCIAD1
4132-27_2	Follistatin	FST	P19883	0.247766	0.1435	0.0845524	0.0666389	0.0183926	0.000305822	-0.978055	0.287296	0.000689783	992	4132-27	P19883	human	Protein	1.23e-11	No binding was observed with Follistatin-related protein 3.		0.055	0.031	Follistatin	FS	Activin-binding protein	R-HSA-2473224	Secreted	FST	ENSG00000134363	10468	HGNC:3971	GO:0048185|GO:0043395|GO:0043394	NA	GO:0005576	No binding observed	FST	NA	NA	NA	NA	NA	FST
2878-66_2	Tyrosine-protein kinase Yes	YES1	P07947	0.247363	0.143522	0.0851063	0.0661845	0.0184076	0.00033971	-0.953807	0.287093	0.000925427	992	2878-66	P07947	human	Protein	3.55e-11	Binding was observed with Tyrosine-protein kinase HCK and Tyrosine-protein kinase Lck with at least 10x weaker affinity. No binding was observed with Proto-oncogene tyrosine-protein kinase Src, Tyrosine-protein kinase Fgr, Tyrosine-protein kinase Fyn, Proto-oncogene tyrosine-protein kinase Src or Tyrosine-protein kinase Lyn.		0.077	0.046	Tyrosine-protein kinase Yes		p61-Yes|Proto-oncogene c-Yes	R-HSA-3928665|R-HSA-1433559|R-HSA-912631|R-HSA-3928663|R-HSA-3928662|R-HSA-1433557|R-HSA-8940973|R-HSA-1227986|R-HSA-389356|R-HSA-2029481|R-HSA-210990|R-HSA-389513|R-HSA-2682334	Cytoplasm, cytosol|Cell membrane|Cytoplasm, cytoskeleton, microtubule organizing center, centrosome	YES1	ENSG00000176105	7525	HGNC:12841	GO:0019899|GO:0070851|GO:0044325|GO:0016301|GO:0000166|GO:0016773|GO:0045309|GO:0017076|GO:0035639|GO:0032555|GO:0005102|GO:0032553	NA	GO:0005924|GO:0005737|GO:0044444|GO:0098562|GO:0009898|GO:0044430|GO:0005856|GO:0005829|GO:0070062|GO:1903561|GO:0031234|GO:0005794|GO:0043231|GO:0043232|GO:0043229|GO:0044446|GO:0044424|GO:0005815|GO:0044459|GO:0099513	No binding observed	NA	NA	NA	NA	NA	NA	NA
4261-55_2	Serum paraoxonase/arylesterase 1	PON1	P27169	0.246904	0.143362	0.0853364	0.0692343	0.0183811	0.000175222	-0.965831	0.28711	0.000797675	992	4261-55	P27169	human	Protein	2.18e-11	Under Investigation		0.041	0.039	Serum paraoxonase/arylesterase 1	PON 1	Aromatic esterase 1|K-45|Serum aryldialkylphosphatase 1	R-HSA-2142688	Secreted, extracellular space	PON1	ENSG00000005421	5444	HGNC:9204	GO:0046872|GO:0005543|GO:0042578|GO:0042803	NA	GO:0072562|GO:0070062|GO:0005576|GO:0005615|GO:1903561|GO:0034364|GO:0043231|GO:0043229|GO:0044424|GO:0034358|GO:0034366	NA	NA	NA	NA	NA	NA	NA	NA
3302-58_1	Cystatin-F	CST7	O76096	0.246148	0.14346	0.0865101	0.0675449	0.018375	0.0002497	-0.938698	0.28732	0.00112387	992	3302-58	O76096	human	Protein	1.1e-11	No binding was observed with Cystatin-SN or Cystatin-C.		0.045	0.042	Cystatin-F		Cystatin-like metastasis-associated protein|Cystatin-7|Leukocystatin		Secreted|Cytoplasm	CST7	ENSG00000077984	8530	HGNC:2479	GO:0061135|GO:0030414	NA	GO:0005737|GO:0005576|GO:0044424	No binding observed	NA	NA	NA	NA	CST7	NA	NA
2969-11_1	Serine/threonine-protein kinase receptor R3	ACVRL1	P37023	0.245646	0.143352	0.0869174	0.0678685	0.0183722	0.000232728	-0.977025	0.287283	0.000698393	992	NA	NA	NA	NA	NA	NA	NA	NA	NA	NA	NA	NA	NA	NA	NA	NA	NA	NA	NA	NA	NA	No binding observed	NA	NA	NA	NA	NA	NA	NA
4673-13_2	Interleukin-6	IL6	P05231	0.246012	0.143701	0.0872129	0.0687589	0.0183744	0.000192957	-0.955393	0.287091	0.000907395	992	4673-13	P05231	human	Protein	4.55e-12	No closely related human proteins were available for specificity testing.		0.097	0.089	Interleukin-6	IL-6	B-cell stimulatory factor 2|CTL differentiation factor|Interferon beta-2|Hybridoma growth factor	R-HSA-381426|R-HSA-8957275|R-HSA-6785807|R-HSA-1059683|R-HSA-110056|R-HSA-6783783|R-HSA-2559582|R-HSA-112411	Secreted	IL6	ENSG00000136244	3569	HGNC:6018	GO:0005125|GO:0005126|GO:0008083|GO:0070851	NA	GO:0005737|GO:0009897|GO:0005576|GO:0005615|GO:0016021|GO:0005887|GO:0005896|GO:0044424|GO:0031226|GO:0044459|GO:0098802	NA	NA	NA	NA	NA	NA	IL6	NA
5475-10_3	Protein kinase C beta type (splice variant beta-II)	PRKCB	P05771	0.248765	0.145725	0.0881181	0.072693	0.0185603	9.59617e-05	-1.01467	0.288953	0.000465581	992	5475-10	P05771	human	Protein	6.26e-11	Binding was observed with Protein kinase C alpha type with similar affinity. Binding was observed with Protein kinase C gamma type and PKC-B-1 with at least 10x weaker affinity. No binding was observed with Protein kinase C delta type, PKC-E or Protein kinase C theta type.		0.047	0.055	Protein kinase C beta type	PKC-B|PKC-beta		R-HSA-416993|R-HSA-76005|R-HSA-114516|R-HSA-5218921|R-HSA-8939246|R-HSA-4419969|R-HSA-418597|R-HSA-5668599|R-HSA-1169091|R-HSA-5099900	Membrane|Nucleus|Cytoplasm	PRKCB	ENSG00000166501	5579	HGNC:9395	GO:0005246|GO:0003682|GO:0042393|GO:0051427|GO:0016301|GO:0019900|GO:0046872|GO:0000166|GO:0016773|GO:0017076|GO:0035639|GO:0032555|GO:0032553|GO:0003713	NA	GO:0005737|GO:0044444|GO:0005829|GO:0070062|GO:1903561|GO:0043231|GO:0043229|GO:0070013|GO:0044446|GO:0044424|GO:0031981|GO:0044428|GO:0005654|GO:0005634	No binding observed	PRKCB	NOMO-1 cell lysate	NA	NA	PRKCB	NA	NA
2578-67_2	C-C motif chemokine 2	CCL2	P13500	-0.246379	0.144341	0.0881491	0.0715475	0.0184768	0.000114882	-0.979712	0.287351	0.000677117	992	2578-67	P13500	human	Protein	6.88e-12	No binding was observed with C-C motif chemokine 8, C-C motif chemokine 7 or C-C motif chemokine 13.		0.052	0.044	C-C motif chemokine 2		Monocyte secretory protein JE|Monocyte chemotactic protein 1|Monocyte chemotactic and activating factor|HC11|Monocyte chemoattractant protein 1|Small-inducible cytokine A2	R-HSA-6783783|R-HSA-6785807|R-HSA-380994	Secreted	CCL2	ENSG00000108691	6347	HGNC:10618	GO:0005125|GO:0005126|GO:0001664|GO:0008201|GO:0016301|GO:0016773|GO:0005102	NA	GO:0030424|GO:0043679|GO:0044463|GO:0005737|GO:0044444|GO:0030425|GO:0005783|GO:0005576|GO:0005615|GO:0043231|GO:0043229|GO:0044424|GO:0097708|GO:0043025|GO:0043005|GO:0044306|GO:0043204|GO:0048471|GO:0120025|GO:0120038|GO:0098793|GO:0005791|GO:0036477	No binding observed	NA	NA	NA	NA	NA	NA	NA
5259-2_3	Mitogen-activated protein kinase kinase kinase 7:TGF-beta-activated kinase 1 and MAP3K7-binding protein 1 fusion	MAP3K7 TAB1	O43318 Q15750	0.246036	0.144149	0.0881687	0.071331	0.0184637	0.000119126	-0.937571	0.287354	0.00114094	992	5259-2	O43318|Q15750	human	Protein	1.69e-10	No binding was observed with Mitogen-activated protein kinase kinase kinase 7-interacting protein 1 or TGF-beta-activated kinase 1.		0.092	0.081	TGF-beta-activated kinase 1 and MAP3K7-binding protein 1|Mitogen-activated protein kinase kinase kinase 7		TGF-beta-activated kinase 1-binding protein 1|Transforming growth factor-beta-activated kinase 1|Mitogen-activated protein kinase kinase kinase 7-interacting protein 1	R-HSA-202424|R-HSA-450321|R-HSA-4086398|R-HSA-5689880|R-HSA-5357956|R-HSA-1169091|R-HSA-168638|R-HSA-2871837|R-HSA-450302|R-HSA-9014325|R-HSA-937042|R-HSA-5607764|R-HSA-445989|R-HSA-9020702|R-HSA-937072|R-HSA-975163	Cell membrane|Cytoplasm	MAP3K7|TAB1	ENSG00000135341|ENSG00000100324	6885|10454	HGNC:18157|HGNC:6859		NA		No binding observed	NA	NA	NA	NA	NA	NA	NA
5026-66_1	40S ribosomal protein S3	RPS3	P23396	0.244625	0.143496	0.0885526	0.067609	0.0183746	0.000246288	-0.931976	0.287516	0.00122875	992	5026-66	P23396	human	Protein	3.65e-11	No closely related human proteins were available for specificity testing.		0.047	0.039	40S ribosomal protein S3		Small ribosomal subunit protein uS3	R-HSA-2408557|R-HSA-72695|R-HSA-72649|R-HSA-72689|R-HSA-72706|R-HSA-156827|R-HSA-156902|R-HSA-975956|R-HSA-975957|R-HSA-192823|R-HSA-72702|R-HSA-72764|R-HSA-1799339|R-HSA-6791226|R-HSA-9010553	Mitochondrion inner membrane|Nucleus, nucleolus|Nucleus|Cytoplasm, cytoskeleton, spindle|Cytoplasm	RPS3	ENSG00000149273	6188	HGNC:10420	GO:0003906|GO:0019899|GO:0030544|GO:0051879|GO:0051536|GO:0019900|GO:0004518|GO:0032403|GO:0051018|GO:0032183|GO:0008134|GO:0015631|GO:0044390	NA	GO:0031253|GO:0044463|GO:0005924|GO:0005737|GO:0044444|GO:0044430|GO:0005856|GO:0005829|GO:0044445|GO:0005783|GO:0070062|GO:0031012|GO:1903561|GO:0043231|GO:0043232|GO:0043229|GO:0070013|GO:0044446|GO:0044424|GO:0030529|GO:0031256|GO:0016020|GO:0005740|GO:0005743|GO:0031966|GO:0044429|GO:0005739|GO:0071159|GO:0031981|GO:0044428|GO:0005730|GO:0005654|GO:0005634|GO:0031967|GO:0019866|GO:0120025|GO:…	NA	NA	NA	NA	NA	NA	NA	NA
5033-27_1	Tropomyosin alpha-1 chain	TPM1	P09493	-0.244327	0.143348	0.0886144	0.0686658	0.0183737	0.000196729	-0.954843	0.287098	0.000913819	992	5033-27	P09493	human	Protein	1.53e-11	No binding was observed with Tropomyosin alpha-3 chain, Tropomyosin beta chain or Tropomyosin alpha-4 chain.		0.026	0.031	Tropomyosin alpha-1 chain		Tropomyosin-1|Alpha-tropomyosin	R-HSA-445355|R-HSA-390522	Cytoplasm, cytoskeleton	TPM1	ENSG00000140416	7168	HGNC:12010	GO:0003779|GO:0051015|GO:0008092|GO:0005200|GO:0008307	NA	GO:0042641|GO:0032059|GO:0031253|GO:0044463|GO:0043292|GO:0044449|GO:0005737|GO:0044444|GO:0044430|GO:0005856|GO:0005829|GO:0031941|GO:0043232|GO:0043229|GO:0044446|GO:0044424|GO:0031256|GO:0005862|GO:0036379|GO:0120025|GO:0120038|GO:0044459|GO:0098590|GO:0099513|GO:0001726|GO:0032587|GO:0030017|GO:0005865	No binding observed	NA	NA	NA	NA	NA	NA	NA
2805-6_2	Angiotensin-converting enzyme 2	ACE2	Q9BYF1	0.244284	0.143415	0.0888191	0.0672036	0.0183806	0.000269401	-0.977269	0.287296	0.000696634	992	2805-6	Q9BYF1	human	Protein	9.98e-11	No binding was observed with Angiotensin-converting enzyme.		0.043	0.04	Angiotensin-converting enzyme 2		Metalloprotease MPROT15|Angiotensin-converting enzyme homolog|ACE-related carboxypeptidase	R-HSA-2022377	Secreted	ACE2	ENSG00000130234	59272	HGNC:13557	GO:0001948|GO:0046872|GO:0070011|GO:0001618	NA	GO:0005737|GO:0070062|GO:0005576|GO:0005615|GO:1903561|GO:0016021|GO:0044424|GO:0098857|GO:0045121	No binding observed	NA	NA	NA	NA	NA	NA	ACE2
2783-18_2	C-C motif chemokine 3-like 1	CCL3L1	P16619	0.246408	0.144803	0.0891295	0.0639201	0.0185418	0.000589864	-0.939771	0.287306	0.00110867	992	2783-18	P16619	human	Protein	3.96e-11	Binding was observed with C-C motif chemokine 3 and C-C motif chemokine 18 with similar affinity. No binding was observed with C-C motif chemokine 13, C-C motif chemokine 14, C-C motif chemokine 4-like, C-C motif chemokine 4 or C-C motif chemokine 5.		0.135	0.062	C-C motif chemokine 3-like 1		Small-inducible cytokine A3-like 1|LD78-beta(1-70)|G0/G1 switch regulatory protein 19-2|Tonsillar lymphocyte LD78 beta protein|PAT 464.2	R-HSA-6783783	Secreted	CCL3L1	ENSG00000205021	414062	HGNC:10628	GO:0005125|GO:0005126|GO:0001664	NA	GO:0005576|GO:0005615	No binding observed	NA	NA	NA	NA	CCL3L1	NA	CCL3L1
3629-60_4	Serine/threonine-protein kinase MRCK beta	CDC42BPB	Q9Y5S2	0.243362	0.14332	0.0898143	0.0686934	0.0183742	0.000195648	-0.956763	0.287094	0.000892246	992	3629-60	Q9Y5S2	human	Protein	1.25e-10	No binding was observed with Serine/threonine-protein kinase MRCK alpha.		0.1	0.071	Serine/threonine-protein kinase MRCK beta		DMPK-like beta|CDC42-binding protein kinase beta|Myotonic dystrophy kinase-related CDC42-binding kinase beta		Cell projection, lamellipodium|Cell membrane|Cell junction|Cytoplasm	CDC42BPB	ENSG00000198752	9578	HGNC:1738	GO:0051020|GO:0016301|GO:0046872|GO:0000166|GO:0016773|GO:0017076|GO:0035639|GO:0032555|GO:0032553	NA	GO:0042641|GO:0005911|GO:0031252|GO:0005737|GO:0044430|GO:0005856|GO:0070062|GO:1903561|GO:0043232|GO:0043229|GO:0044446|GO:0044424	No binding observed	NA	NA	NA	NA	NA	NA	CDC42BPB
2915-6_2	Proliferating cell nuclear antigen	PCNA	P12004	0.242975	0.143462	0.0906439	0.0680428	0.0183721	0.00022429	-0.979058	0.287345	0.000682556	992	NA	NA	NA	NA	NA	NA	NA	NA	NA	NA	NA	NA	NA	NA	NA	NA	NA	NA	NA	NA	NA	NA	NA	NA	NA	NA	NA	NA	NA
2977-7_2	Tumor necrosis factor receptor superfamily member EDAR	EDAR	Q9UNE0	-0.244102	0.144928	0.092439	0.0660987	0.0184139	0.000347374	-0.895825	0.289516	0.00202861	992	2977-7	Q9UNE0	human	Protein	2.72e-12	No closely related human proteins were available for specificity testing.		0.053	0.065	Tumor necrosis factor receptor superfamily member EDAR		Anhidrotic ectodysplasin receptor 1|Ectodermal dysplasia receptor|Downless homolog|Ectodysplasin-A receptor|EDA-A1 receptor	R-HSA-5669034	Membrane	EDAR	ENSG00000135960	10913	HGNC:2895		NA	GO:0045177|GO:0016021	NA	NA	NA	NA	NA	EDAR	NA	NA
3741-4_3	Interleukin-5	IL5	P05113	0.246852	0.14673	0.0928139	0.0720809	0.0185177	0.000105825	-0.86942	0.291964	0.00297349	992	NA	NA	NA	NA	NA	NA	NA	NA	NA	NA	NA	NA	NA	NA	NA	NA	NA	NA	NA	NA	NA	NA	NA	NA	NA	NA	NA	NA	IL5
3710-49_2	Angiostatin	PLG	P00747	-0.248609	0.147991	0.0932942	0.0631859	0.0186117	0.000713592	-0.867699	0.292167	0.00305097	992	3710-49	P00747	human	Protein	3.13e-11	Binding was observed with Plasminogen with at least 10x weaker affinity. No binding was observed with Plasmin, Hepatocyte growth factor-like protein, Hepatocyte growth factor or Apolipoprotein(a).	Plasma	0.049	0.045	Plasminogen			R-HSA-381426|R-HSA-186797|R-HSA-1474228|R-HSA-75205|R-HSA-1592389|R-HSA-114608	Secreted	PLG	ENSG00000122194	5340	HGNC:9071	GO:0034185|GO:0051087|GO:0019899|GO:0019900|GO:0070011|GO:1904854|GO:1990405|GO:0019904|GO:0005102|GO:0008236	NA	GO:0072562|GO:0005737|GO:0044444|GO:0060205|GO:0044433|GO:0009897|GO:0070062|GO:0005576|GO:0005615|GO:1903561|GO:0031232|GO:0043229|GO:0070013|GO:0044446|GO:0044424|GO:0097708|GO:0044218|GO:0044459|GO:0031091|GO:0030141|GO:0034774|GO:0031983	No binding observed	PLG	blood plasma	NA	NA	PLG	NA	PLG
3903-49_2	Sorting nexin-4	SNX4	O95219	0.24284	0.145486	0.0954003	0.0724089	0.0185461	0.000100906	-1.01015	0.288755	0.00048903	992	3903-49	O95219	human	Protein	9.04e-12	No closely related human proteins were available for specificity testing.		0.033	0.037	Sorting nexin-4				Early endosome|Early endosome membrane	SNX4	ENSG00000114520	8723	HGNC:11175	GO:0070851|GO:0005158|GO:1990460|GO:0035091|GO:0005543|GO:1990459	NA	GO:0098588|GO:0005737|GO:0005868|GO:0044444|GO:0044433|GO:0044430|GO:0005856|GO:0030286|GO:0005769|GO:0031901|GO:0044440|GO:0005768|GO:0010008|GO:0043232|GO:0043229|GO:0044446|GO:0044424|GO:0097708|GO:0016020|GO:0005875|GO:0043234|GO:0031201	NA	SNX4	DMS-454 cell lysate	NA	NA	NA	NA	NA
3034-1_2	Glial fibrillary acidic protein	GFAP	P14136	-0.238248	0.143509	0.097198	0.0665675	0.0183987	0.000311806	-0.952402	0.287135	0.000943219	992	3034-1	P14136	human	Protein	5.01e-11	No closely related human proteins were available for specificity testing.		0.027	0.028	Glial fibrillary acidic protein	GFAP		R-HSA-1251985	Cytoplasm	GFAP	ENSG00000131095	2670	HGNC:4235	GO:0042802|GO:0005200	NA	GO:0005737|GO:0044444|GO:0044430|GO:0005856|GO:0005829|GO:0043232|GO:0043229|GO:0044446|GO:0044424|GO:0099513	NA	NA	NA	NA	NA	NA	NA	NA
2635-61_2	Layilin	LAYN	Q6UX15	-0.243531	0.147351	0.0987025	0.0749864	0.0188285	7.31415e-05	-0.919896	0.288072	0.00145096	992	2635-61	Q6UX15	human	Protein	1.42e-11	No binding was observed with Chondrolectin.		0.109	0.059	Layilin				Membrane	LAYN	ENSG00000204381	143903	HGNC:29471	GO:0031406|GO:0005540	NA	GO:0005924|GO:0016021|GO:0120025|GO:0001726	No binding observed	NA	NA	NA	NA	NA	NA	LAYN
2514-65_3	Ephrin-B3	EFNB3	Q15768	0.236033	0.143715	0.100832	0.0658105	0.0184302	0.000372982	-0.965702	0.28715	0.00080032	992	2514-65	Q15768	human	Protein	9.04e-11	No binding was observed with Ephrin-A2, Ephrin-A3 or Ephrin-A1.		0.046	0.039	Ephrin-B3		EPH-related receptor transmembrane ligand ELK-L3|EPH-related receptor tyrosine kinase ligand 8	R-HSA-3928665|R-HSA-2682334|R-HSA-3928662|R-HSA-3928664	Membrane	EFNB3	ENSG00000108947	1949	HGNC:3228	GO:0046875|GO:0016301|GO:0016773|GO:0019199|GO:0001618	NA	GO:0016021|GO:0005887|GO:0031226|GO:0044459	No binding observed	NA	NA	NA	NA	EFNB3	NA	NA
4995-16_1	15-hydroxyprostaglandin dehydrogenase [NAD(+)]	HPGD	P15428	0.234732	0.143427	0.102031	0.0675488	0.0183778	0.00025003	-0.94144	0.287315	0.00108676	992	4995-16	P15428	human	Protein	2.99e-10	No closely related human proteins were available for specificity testing.		0.044	0.031	15-hydroxyprostaglandin dehydrogenase [NAD(+)]	15-PGDH	Short chain dehydrogenase/reductase family 36C member 1|Prostaglandin dehydrogenase 1	R-HSA-9018896|R-HSA-2162123|R-HSA-9018676|R-HSA-2142700	Cytoplasm	HPGD	ENSG00000164120	3248	HGNC:5154	GO:0003824|GO:0070403|GO:0000166|GO:0016616|GO:0042803	NA	GO:0016323|GO:0005737|GO:0044444|GO:0005829|GO:0070062|GO:0005615|GO:1903561|GO:0043231|GO:0043229|GO:0070013|GO:0044446|GO:0044424|GO:0031981|GO:0044428|GO:0005654|GO:0005634|GO:0044459|GO:0098590	NA	NA	NA	NA	NA	NA	NA	HPGD
2631-50_2	Interleukin-10 receptor subunit beta	IL10RB	Q08334	-0.234844	0.143565	0.102198	0.0682705	0.0183737	0.000213999	-0.990034	0.28776	0.000604858	992	2631-50	Q08334	human	Protein	4.5e-11	No closely related human proteins were available for specificity testing.		0.093	0.038	Interleukin-10 receptor subunit beta	IL-10 receptor subunit beta|IL-10RB|IL-10R subunit beta	Cytokine receptor class-II member 4|Cytokine receptor family 2 member 4|Interleukin-10 receptor subunit 2	R-HSA-6783783|R-HSA-449836|R-HSA-8854691	Membrane	IL10RB	ENSG00000243646	3588	HGNC:5965		NA	GO:0070062|GO:1903561|GO:0016021|GO:0005887|GO:0032002|GO:0031226|GO:0044459|GO:0098802	NA	NA	NA	NA	NA	IL10RB	NA	NA
3350-53_2	Calcium/calmodulin-dependent protein kinase type II subunit alpha	CAMK2A	Q9UQM7	0.242918	0.148914	0.103153	0.0721451	0.0185335	0.000105769	-1.0736	0.295637	0.000296201	992	3350-53	Q9UQM7	human	Protein	1.19e-11	Under Investigation		0.026	0.055	Calcium/calmodulin-dependent protein kinase type II subunit alpha	CaMK-II subunit alpha|CaM kinase II subunit alpha		R-HSA-877300|R-HSA-111932|R-HSA-5673001|R-HSA-936837|R-HSA-3371571|R-HSA-4086398|R-HSA-6802946|R-HSA-5673000|R-HSA-6802955|R-HSA-9022692|R-HSA-438066|R-HSA-399719|R-HSA-442982|R-HSA-5576892|R-HSA-6802949|R-HSA-9609736|R-HSA-9617324|R-HSA-9620244|R-HSA-5578775|R-HSA-6802952	Cell projection, dendrite|Cell junction, synapse, postsynaptic cell membrane, postsynaptic density|Cell junction, synapse|Cell projection, dendritic spine	CAMK2A	ENSG00000070808	815	HGNC:1460	GO:0005516|GO:0035254|GO:0016301|GO:0046872|GO:0000166|GO:0016773|GO:0042803|GO:0017076|GO:0035639|GO:0032555|GO:0005088|GO:0032553	NA	GO:0098588|GO:0030054|GO:0005737|GO:0044444|GO:0030659|GO:0044433|GO:0005829|GO:0030666|GO:0043231|GO:0043229|GO:0070013|GO:0044446|GO:0044424|GO:0097708|GO:0005739|GO:0043005|GO:0031981|GO:0044428|GO:0005654|GO:0005634|GO:0120025|GO:0044459|GO:0098590|GO:0099572|GO:0098793|GO:0042734|GO:0097060|GO:0012506	NA	NA	NA	NA	NA	NA	NA	NA
3820-68_2	MAP kinase-activated protein kinase 2	MAPKAPK2	P49137	0.235056	0.144221	0.103455	0.0699296	0.018405	0.000153823	-1.0034	0.288431	0.000525489	992	3820-68	P49137	human	Protein	1.08e-11	No binding was observed with MAP kinase-activated protein kinase 3 or MAP kinase-activated protein kinase 5.		0.027	0.027	MAP kinase-activated protein kinase 2	MK-2|MK2|MAPKAP-K2|MAPKAP kinase 2|MAPK-activated protein kinase 2|MAPKAPK-2		R-HSA-199920|R-HSA-450513|R-HSA-450385|R-HSA-4420097|R-HSA-3371453|R-HSA-2142691|R-HSA-450302|R-HSA-171007|R-HSA-2559580	Nucleus|Cytoplasm	MAPKAPK2	ENSG00000162889	9261	HGNC:6887	GO:0005516|GO:0016301|GO:0000166|GO:0016773|GO:0017076|GO:0035639|GO:0032555|GO:0032553	NA	GO:0005737|GO:0044444|GO:0044430|GO:0005856|GO:0005829|GO:0070062|GO:1903561|GO:0043231|GO:0043232|GO:0043229|GO:0070013|GO:0044446|GO:0044424|GO:0005815|GO:0031981|GO:0044428|GO:0005654|GO:0005634	No binding observed	NA	NA	NA	NA	NA	NA	NA
3422-4_2	Cyclin-dependent kinase 1:G2/mitotic-specific cyclin-B1 complex	CDC2 CCNB1	P06493 P14635	0.2336	0.143352	0.103512	0.0684555	0.0183746	0.000205887	-0.974494	0.287288	0.000721129	992	3422-4	P06493|P14635	human	Protein	3.53e-11	Binding was observed with G2/mitotic-specific cyclin-B1 with similar affinity. No binding was observed with CDK5, Cyclin-dependent kinase 16 or Cyclin-dependent kinase 1.		0.046	0.04	Cyclin-dependent kinase 1|G2/mitotic-specific cyclin-B1	CDK1	Cell division control protein 2 homolog|Cell division protein kinase 1|p34 protein kinase	R-HSA-5689896|R-HSA-8878166|R-HSA-2500257|R-HSA-174048|R-HSA-69478|R-HSA-8854518|R-HSA-113507|R-HSA-380270|R-HSA-68875|R-HSA-162658|R-HSA-4419969|R-HSA-2299718|R-HSA-69273|R-HSA-174184|R-HSA-380259|R-HSA-380284|R-HSA-69205|R-HSA-2980767|R-HSA-156711|R-HSA-170145|R-HSA-1362300|R-HSA-5687128|R-HSA-176412|R-HSA-5620912|R-HSA-2514853|R-HSA-6804114|R-HSA-8852276|R-HSA-176417|R-HSA-3301854|R-HSA-680475…	Cytoplasm, cytoskeleton, spindle|Mitochondrion|Nucleus|Cytoplasm, cytoskeleton, microtubule organizing center, centrosome|Cytoplasm	CDC2|CCNB1	ENSG00000170312|ENSG00000134057	983|891	HGNC:1579|HGNC:1722		NA		No binding observed	NA	NA	NA	NA	NA	NA	NA
5131-15_3	Tumor necrosis factor receptor superfamily member 19	TNFRSF19	Q9NS68	-0.235883	0.144977	0.104048	0.0721605	0.0185357	0.000105611	-0.984627	0.287567	0.000642343	992	5131-15	Q9NS68	human	Protein	6e-11	No binding was observed with Tumor necrosis factor receptor superfamily member 27.		0.045	0.042	Tumor necrosis factor receptor superfamily member 19		TRADE|Toxicity and JNK inducer		Membrane	TNFRSF19	ENSG00000127863	55504	HGNC:11915	GO:0005035	NA	GO:0016021|GO:0005622	No binding observed	NA	NA	NA	NA	TNFRSF19	NA	NA
2968-61_1	Tumor necrosis factor ligand superfamily member 15	TNFSF15	O95150	0.233845	0.144951	0.107004	0.0658638	0.0184306	0.000369026	-1.02048	0.289674	0.000446386	992	2968-61	O95150	human	Protein	2.81e-12	No closely related human proteins were available for specificity testing.		0.06	0.042	Tumor necrosis factor ligand superfamily member 15		TNF ligand-related molecule 1|Vascular endothelial cell growth inhibitor	R-HSA-5669034	Membrane	TNFSF15	ENSG00000181634	9966	HGNC:11931	GO:0005125|GO:0005126|GO:0005102	NA	GO:0005615|GO:0016021|GO:0005887|GO:0005622|GO:0031226|GO:0044459	NA	TNFSF15	QGP1 cell cm	NA	NA	NA	NA	NA
3891-56_1	Methyl-CpG-binding domain protein 4	MBD4	O95243	0.230669	0.143536	0.108361	0.0684406	0.0183752	0.000206642	-0.985733	0.287627	0.00063506	992	3891-56	O95243	human	Protein	1.16e-11	Under Investigation		0.039	0.036	Methyl-CpG-binding domain protein 4		Methyl-CpG-binding endonuclease 1|Methyl-CpG-binding protein MBD4|Mismatch-specific DNA N-glycosylase	R-HSA-110357|R-HSA-110329|R-HSA-110328	Nucleus	MBD4	ENSG00000129071	8930	HGNC:6919	GO:0016799|GO:0004518	NA	GO:0044427|GO:0005694|GO:0043231|GO:0043232|GO:0043229|GO:0070013|GO:0044446|GO:0044424|GO:0031981|GO:0044428|GO:0005654|GO:0044451|GO:0005634	No binding observed	MBD4	MDA-MB-468 cell lysate	NA	NA	NA	NA	NA
3358-51_2	Cyclin-dependent kinase 5:Cyclin-dependent kinase 5 activator 1 complex	CDK5 CDK5R1	Q00535 Q15078	-0.228812	0.143317	0.110686	0.0685935	0.0183766	0.000200248	-0.947	0.287234	0.00101203	992	3358-51	Q00535|Q15078	human	Protein	2.46e-11	Binding was observed with Cyclin-dependent kinase 5 activator 1 with at least 10x weaker affinity. No binding was observed with CDK5.		0.199	0.154	Cyclin-dependent kinase 5 activator 1|Cyclin-dependent-like kinase 5	CDK5 activator 1	Cell division protein kinase 5|Tau protein kinase II catalytic subunit|Serine/threonine-protein kinase PSSALRE|TPKII regulatory subunit|Cyclin-dependent kinase 5 regulatory subunit 1	R-HSA-8862803|R-HSA-983231|R-HSA-9032845|R-HSA-6804756|R-HSA-180024|R-HSA-399956	Cell projection, lamellipodium|Cell junction, synapse, postsynaptic cell membrane, postsynaptic density|Cell membrane|Perikaryon|Cell projection, growth cone|Cytoplasm	CDK5|CDK5R1	ENSG00000164885|ENSG00000176749	1020|8851	HGNC:1774|HGNC:1775		NA		No binding observed	NA	NA	NA	NA	NA	NA	NA
5139-32_3	Netrin receptor UNC5C	UNC5C	O95185	-0.236191	0.148319	0.111601	0.075618	0.0189586	7.13528e-05	-0.973622	0.287295	0.000729267	992	5139-32	O95185	human	Protein	1.55e-12	No binding was observed with Netrin receptor UNC5D or Netrin receptor UNC5B.		0.092	0.106	Netrin receptor UNC5C		Protein unc-5 homolog 3|Protein unc-5 homolog C	R-HSA-418886	Cell projection, axon|Cell projection, lamellipodium|Cell membrane|Cell projection, dendrite|Cell junction, synapse, synaptosome|Cell projection, growth cone|Cell surface|Cell projection, filopodium	UNC5C	ENSG00000182168	8633	HGNC:12569	GO:0005042	NA	GO:0030054|GO:0016021|GO:0043005|GO:0120025|GO:0045202	No binding observed	NA	NA	NA	NA	UNC5C	NA	NA
4359-87_1	Dual specificity tyrosine-phosphorylation-regulated kinase 3	DYRK3	O43781	0.231912	0.146077	0.112695	0.0690487	0.0183832	0.000182645	-0.869111	0.292637	0.00305044	992	4359-87	O43781	human	Protein	5.53e-12	No binding was observed with Dual specificity tyrosine-phosphorylation-regulated kinase 2.		0.084	0.075	Dual specificity tyrosine-phosphorylation-regulated kinase 3		Regulatory erythroid kinase		Cytoplasmic granule|Nucleus speckle|Nucleus|Cytoplasm, cytoskeleton, microtubule organizing center, centrosome|Cytoplasm	DYRK3	ENSG00000143479	8444	HGNC:3094	GO:0016301|GO:0046872|GO:0000166|GO:0016773|GO:0017076|GO:0035639|GO:0032555|GO:0032553	NA	GO:0005737|GO:0044444|GO:0036464|GO:0005829|GO:0043231|GO:0043232|GO:0043229|GO:0070013|GO:0044446|GO:0044424|GO:0030529|GO:0031981|GO:0044428|GO:0005654|GO:0005634|GO:0035770	No binding observed	NA	NA	NA	NA	NA	NA	DYRK3
3600-2_3	Chitotriosidase-1	CHIT1	Q13231	-0.237021	0.150043	0.114498	0.0770195	0.0192076	6.53187e-05	-0.975216	0.287338	0.000716136	992	3600-2	Q13231	human	Protein	1.55e-11	No binding was observed with Chitinase-3-like protein 1, Acidic mammalian chitinase or Chitinase-3-like protein 2.		0.182	0.19	Chitotriosidase-1		Chitinase-1	R-HSA-6798695|R-HSA-189085	Lysosome|Secreted	CHIT1	ENSG00000133063	1118	HGNC:1936	GO:0008061	NA	GO:0005737|GO:0044444|GO:0060205|GO:0044433|GO:0005576|GO:0005615|GO:0043231|GO:0043229|GO:0070013|GO:0044446|GO:0044424|GO:0097708|GO:0030141|GO:0034774|GO:0042581|GO:0070820|GO:1904724|GO:0005773|GO:0031983	No binding observed	CHIT1	urine biofluid	CHIT1	urine biofluid	CHIT1	NA	CHIT1
4982-54_1	Elafin	PI3	P19957	0.243684	0.154517	0.115099	0.065615	0.0184475	0.000393072	-0.787124	0.30707	0.0105135	992	4982-54	P19957	human	Protein	4.8e-12	No binding was observed with Antileukoproteinase or WAP four-disulfide core domain protein 2.		0.051	0.064	Elafin		Peptidase inhibitor 3|Skin-derived antileukoproteinase|WAP four-disulfide core domain protein 14|Elastase-specific inhibitor|Protease inhibitor WAP3	R-HSA-6803157|R-HSA-6809371	Secreted	PI3	ENSG00000124102	5266	HGNC:8947	GO:0061135|GO:0030414|GO:0030280	NA	GO:0001533|GO:0005737|GO:0044444|GO:0005829|GO:0070062|GO:0005576|GO:1903561|GO:0044424|GO:0005578	No binding observed	NA	NA	PI3	blood serum	PI3	NA	NA
4541-49_2	Cell adhesion molecule-related/down-regulated by oncogenes	CDON	Q4KMG0	0.231652	0.146952	0.115258	0.0747679	0.018844	7.77873e-05	-0.944917	0.287283	0.00104023	992	4541-49	Q4KMG0	human	Protein	2.39e-12	No binding was observed with Brother of CDO.	Plasma	0.03	0.036	Cell adhesion molecule-related/down-regulated by oncogenes			R-HSA-5635838|R-HSA-5632681|R-HSA-525793	Cell membrane	CDON	ENSG00000064309	50937	HGNC:17104		NA	GO:0016021|GO:0005887|GO:0031226|GO:0044459	No binding observed	NA	NA	NA	NA	CDON	NA	NA
4318-12_3	Tyrosine-protein phosphatase non-receptor type 6	PTPN6	P29350	0.230997	0.147564	0.117806	0.0706771	0.0184446	0.000135179	-1.06078	0.294465	0.000330922	992	4318-12	P29350	human	Protein	3.79e-12	No binding was observed with Tyrosine-protein phosphatase non-receptor type 11.		0.038	0.068	Tyrosine-protein phosphatase non-receptor type 6		Protein-tyrosine phosphatase SHP-1|SH-PTP1|Protein-tyrosine phosphatase 1C|Hematopoietic cell protein-tyrosine phosphatase	R-HSA-909733|R-HSA-877300|R-HSA-114604|R-HSA-1433559|R-HSA-389948|R-HSA-912694|R-HSA-983695|R-HSA-388841|R-HSA-432142|R-HSA-912526|R-HSA-9008059|R-HSA-391160|R-HSA-982772|R-HSA-5690714|R-HSA-877312|R-HSA-512988|R-HSA-6798695|R-HSA-210990	Nucleus|Cytoplasm	PTPN6	ENSG00000111679	5777	HGNC:9658	GO:0050839|GO:0019900|GO:0042578|GO:0045309|GO:0042169|GO:0017124|GO:0019198	NA	GO:0005911|GO:0005737|GO:0044444|GO:0060205|GO:0044433|GO:0005829|GO:0070062|GO:0005576|GO:1903561|GO:0043231|GO:0043232|GO:0043229|GO:0070013|GO:0044446|GO:0044424|GO:0097708|GO:0016020|GO:0031981|GO:0044428|GO:0005730|GO:0005634|GO:0044459|GO:0098802|GO:0030141|GO:0034774|GO:0042581|GO:0042101|GO:0070820|GO:1904724|GO:0031983	No binding observed	NA	NA	NA	NA	NA	NA	NA
2992-59_2	Interleukin-17 receptor A	IL17RA	Q96F46	-0.224513	0.143477	0.117947	0.0678409	0.0183771	0.000234986	-0.972566	0.287291	0.000738876	992	2992-59	Q96F46	human	Protein	2.02e-11	No binding was observed with Interleukin-17 receptor D, Interleukin-17 receptor B or Interleukin-17 receptor C.		0.059	0.064	Interleukin-17 receptor A	IL-17 receptor A|IL-17RA	CDw217	R-HSA-448424	Cell membrane	IL17RA	ENSG00000177663	23765	HGNC:5985	GO:0005102	NA	GO:0005576|GO:0016021|GO:0005887|GO:0031226|GO:0044459	No binding observed	NA	NA	NA	NA	IL17RA	NA	NA
3166-92_1	Myeloid cell surface antigen CD33	CD33	P20138	0.224084	0.143421	0.118507	0.0674101	0.0183825	0.000258368	-0.946861	0.287256	0.00101465	992	3166-92	P20138	human	Protein	4.5e-11	No binding was observed with Sialic acid-binding Ig-like lectin 9, Sialic acid-binding Ig-like lectin 7 or Sialic acid-binding Ig-like lectin 6.		0.053	0.05	Myeloid cell surface antigen CD33		gp67|Sialic acid-binding Ig-like lectin 3	R-HSA-6798695|R-HSA-198933	Cell membrane	CD33	ENSG00000105383	945	HGNC:1659		NA	GO:0098588|GO:0005737|GO:0044444|GO:0030659|GO:0044433|GO:0009897|GO:0070062|GO:1903561|GO:0016021|GO:0005887|GO:0043231|GO:0043229|GO:0044446|GO:0044424|GO:0097708|GO:0031226|GO:0005634|GO:0044459|GO:0030141|GO:0030667|GO:0042581|GO:0035579|GO:0070820|GO:0070821|GO:0012506	No binding observed	NA	NA	NA	NA	CD33	NA	NA
4786-58_3	UMP-CMP kinase	CMPK1	P30085	0.226147	0.144924	0.118971	0.0713099	0.0184847	0.00012181	-0.910117	0.28884	0.00167622	992	NA	NA	NA	NA	NA	NA	NA	NA	NA	NA	NA	NA	NA	NA	NA	NA	NA	NA	NA	NA	NA	NA	NA	NA	NA	NA	NA	NA	CMPK1
4988-49_2	Fibroblast growth factor receptor 4	FGFR4	P22455	-0.223406	0.143312	0.119343	0.0681157	0.018376	0.000221533	-0.966993	0.287206	0.000789394	992	4988-49	P22455	human	Protein	1.88e-10	No binding was observed with Fibroblast growth factor receptor 3, Fibroblast growth factor receptor 1 or Fibroblast growth factor receptor 2.		0.04	0.028	Fibroblast growth factor receptor 4	FGFR-4		R-HSA-5655291|R-HSA-190322|R-HSA-5654228|R-HSA-5673001|R-HSA-5654720|R-HSA-1307965|R-HSA-1839128|R-HSA-5654733|R-HSA-6811558|R-HSA-5654719|R-HSA-109704|R-HSA-2219530|R-HSA-5654712|R-HSA-1257604	Endosome|Cell membrane|Endoplasmic reticulum	FGFR4	ENSG00000160867	2264	HGNC:3691	GO:0008201|GO:0016301|GO:0000166|GO:0016773|GO:0017076|GO:0035639|GO:0032555|GO:0005088|GO:0032553|GO:0019199	NA	GO:0005737|GO:0044444|GO:0005783|GO:0005768|GO:0005576|GO:0005794|GO:0016021|GO:0005887|GO:0043231|GO:0043229|GO:0044424|GO:0097708|GO:0031226|GO:0044459|GO:0030133	No binding observed	NA	NA	NA	NA	NA	NA	NA
4140-3_2	Interleukin-7	IL7	P13232	0.224002	0.144146	0.120504	0.0656263	0.0184497	0.000392777	-0.989652	0.287849	0.000610168	992	4140-3	P13232	human	Protein	5.85e-12	No binding was observed with Interleukin-9.		0.072	0.039	Interleukin-7	IL-7		R-HSA-1266695	Secreted	IL7	ENSG00000104432	3574	HGNC:6023	GO:0005125|GO:0005126|GO:0008083|GO:0070851	NA	GO:0005576|GO:0005615	No binding observed	NA	NA	NA	NA	IL7	NA	NA
3045-72_2	Pleiotrophin	PTN	P21246	-0.262621	0.169074	0.120673	0.0845896	0.021195	7.06344e-05	-0.845583	0.296251	0.00440326	992	3045-72	P21246	human	Protein	2.9e-12	No binding was observed with Midkine or Pappalysin-1.		0.058	0.04	Pleiotrophin	PTN	Heparin-binding neurite outgrowth-promoting factor|Heparin-binding brain mitogen|Heparin-binding growth factor 8|Heparin-binding growth-associated molecule|Osteoblast-specific factor 1|Heparin-binding neurite outgrowth-promoting factor 1		Secreted	PTN	ENSG00000105894	5764	HGNC:9630	GO:0035374|GO:0035373|GO:0008083|GO:1904399|GO:0008201|GO:0019212|GO:0043394|GO:0038085	NA	GO:0005604|GO:0005737|GO:0044444|GO:0005783|GO:0044420|GO:0005615|GO:0043231|GO:0043229|GO:0044424|GO:0016020|GO:0031594|GO:0048471|GO:0005578	No binding observed	PTN	DMS-79 cell lysate	NA	NA	PTN	NA	NA
3072-4_2	Interleukin-13	IL13	P35225	0.222668	0.143355	0.120679	0.0684162	0.0183767	0.000207961	-0.945746	0.287281	0.00102966	992	3072-4	P35225	human	Protein	3e-11	No binding was observed with Interleukin-4.		0.069	0.05	Interleukin-13	IL-13		R-HSA-9012546|R-HSA-6785807	Secreted	IL13	ENSG00000169194	3596	HGNC:5973	GO:0005125|GO:0005126	NA	GO:0005737|GO:0009897|GO:0005576|GO:0005615|GO:0044424|GO:0044459	No binding observed	NA	NA	NA	NA	NA	NA	NA
4165-2_1	Thyroglobulin	TG	P01266	-0.222508	0.143427	0.121132	0.067458	0.0183821	0.000255707	-0.954132	0.287176	0.000924835	992	NA	NA	NA	NA	NA	NA	NA	NA	NA	NA	NA	NA	NA	NA	NA	NA	NA	NA	NA	NA	NA	NA	NA	NA	NA	NA	NA	NA	NA
3847-56_2	Persulfide dioxygenase ETHE1, mitochondrial	ETHE1	O95571	0.22063	0.143367	0.124144	0.0688261	0.0183812	0.000191254	-0.948181	0.287248	0.000998033	992	3847-56	O95571	human	Protein	3.21e-11	No closely related human proteins were available for specificity testing.		0.037	0.032	Persulfide dioxygenase ETHE1, mitochondrial		Ethylmalonic encephalopathy protein 1|Hepatoma subtracted clone one protein|Sulfur dioxygenase ETHE1	R-HSA-1614517	Mitochondrion matrix|Nucleus|Cytoplasm	ETHE1	ENSG00000105755	23474	HGNC:23287	GO:0046872|GO:0016702	NA	GO:0005737|GO:0044444|GO:0043231|GO:0043229|GO:0070013|GO:0044446|GO:0044424|GO:0044429|GO:0005739|GO:0031981|GO:0044428|GO:0005654|GO:0005634	NA	NA	NA	NA	NA	NA	NA	ETHE1
3583-54_1	Arylsulfatase A	ARSA	P15289	0.220715	0.143769	0.125053	0.0662461	0.0184199	0.000338515	-0.941961	0.287375	0.00108247	992	3583-54	P15289	human	Protein	8.56e-11	No binding was observed with Iduronate 2-sulfatase, N-acetylglucosamine-6-sulfatase or Arylsulfatase B.		0.123	0.07	Arylsulfatase A	ASA	Cerebroside-sulfatase	R-HSA-6798695|R-HSA-1660662|R-HSA-1663150	Lysosome|Endoplasmic reticulum	ARSA	ENSG00000100299	410	HGNC:713	GO:0046872|GO:0008484	NA	GO:0042582|GO:0005737|GO:0044444|GO:0060205|GO:0044433|GO:0005783|GO:0044432|GO:0070062|GO:0005576|GO:1903561|GO:0043231|GO:0043229|GO:0070013|GO:0044446|GO:0044424|GO:0097708|GO:0030141|GO:0034774|GO:0005775|GO:0044437|GO:0005773|GO:0031983	NA	NA	NA	NA	NA	NA	NA	NA
2449-1_4	Calcium-dependent phospholipase A2	PLA2G5	P39877	0.217674	0.143385	0.129306	0.0672112	0.0183883	0.00027055	-0.956147	0.28718	0.000902269	992	2449-1	P39877	human	Protein	9.06e-13	Under Investigation		0.046	0.056	Calcium-dependent phospholipase A2		PLA2-10|Group V phospholipase A2|Phosphatidylcholine 2-acylhydrolase 5	R-HSA-1483166|R-HSA-1482925|R-HSA-1482801|R-HSA-1482788|R-HSA-1482839|R-HSA-1482922	Secreted	PLA2G5	ENSG00000127472	5322	HGNC:9038	GO:0008201|GO:0016298|GO:0046872	NA	GO:0005737|GO:0044444|GO:0005576|GO:0005794|GO:0043231|GO:0043229|GO:0044424|GO:0048471	NA	NA	NA	NA	NA	NA	NA	NA
3798-71_1	Carbonic anhydrase 9	CA9	Q16790	-0.218305	0.144189	0.130339	0.0656843	0.0184513	0.00038862	-0.932842	0.287685	0.00122401	992	3798-71	Q16790	human	Protein	7.35e-11	No binding was observed with Carbonic anhydrase 6, Carbonic anhydrase 12 or Carbonic anhydrase 14.		0.058	0.049	Carbonic anhydrase 9		pMW1|Renal cell carcinoma-associated antigen G250|Carbonic anhydrase IX|P54/58N|Membrane antigen MN|Carbonate dehydratase IX	R-HSA-1234158|R-HSA-1475029	Cell projection, microvillus membrane|Nucleus, nucleolus|Cell membrane|Nucleus	CA9	ENSG00000107159	768	HGNC:1383	GO:0016836|GO:0046872	NA	GO:0098858|GO:0016323|GO:0031253|GO:0044463|GO:0016021|GO:0043231|GO:0043232|GO:0043229|GO:0070013|GO:0044446|GO:0044424|GO:0031528|GO:0031981|GO:0044428|GO:0005730|GO:0005634|GO:0120025|GO:0120038|GO:0044459|GO:0098590	No binding observed	NA	NA	NA	NA	NA	NA	NA
2649-77_2	Intercellular adhesion molecule 3	ICAM3	P32942	0.216874	0.143405	0.130771	0.0671263	0.0183906	0.00027588	-0.963057	0.287192	0.000828587	992	2649-77	P32942	human	Protein	1.32e-10	Binding was observed with Intercellular adhesion molecule 5 with at least 10x weaker affinity. No binding was observed with Intercellular adhesion molecule 2 or Intercellular adhesion molecule 1.		0.125	0.048	Intercellular adhesion molecule 3	ICAM-3	ICAM-R|CDw50	R-HSA-216083|R-HSA-5621575|R-HSA-198933	Membrane	ICAM3	ENSG00000076662	3385	HGNC:5346	GO:0005178|GO:0005102	NA	GO:0070062|GO:1903561|GO:0016021|GO:0005887|GO:0031226|GO:0044459	No binding observed	NA	NA	NA	NA	NA	NA	NA
2247-20_11	Prokineticin-1	PROK1	P58294	0.216722	0.143434	0.13112	0.0679486	0.018378	0.000229857	-0.971614	0.287305	0.0007482	992	2247-20	P58294	human	Protein	1.01e-11	No closely related human proteins were available for specificity testing.		0.044	0.039	Prokineticin-1		Mambakine|Endocrine-gland-derived vascular endothelial growth factor	R-HSA-375276|R-HSA-416476	Secreted	PROK1	ENSG00000143125	84432	HGNC:18454	GO:0001664|GO:0008083	NA	GO:0005576	NA	NA	NA	NA	NA	NA	NA	NA
5080-131_3	Transmembrane glycoprotein NMB	GPNMB	Q14956	0.218099	0.14455	0.131665	0.0678323	0.0183788	0.000235733	-0.911305	0.288893	0.00165626	992	NA	NA	NA	NA	NA	NA	NA	NA	NA	NA	NA	NA	NA	NA	NA	NA	NA	NA	NA	NA	NA	NA	NA	NA	GPNMB	blood serum	GPNMB	NA	NA
5094-62_3	Junctional adhesion molecule-like	AMICA1	Q86YT9	-0.216111	0.143358	0.132004	0.0677236	0.0183799	0.000241408	-0.952557	0.287209	0.000944267	992	5094-62	Q86YT9	human	Protein	4.76e-12	No closely related human proteins were available for specificity testing.		0.063	0.057	Junctional adhesion molecule-like		Adhesion molecule interacting with CXADR antigen 1|Dendritic cell-specific protein CREA7-1	R-HSA-202733|R-HSA-198933	Cell membrane|Cell junction	AMICA1	ENSG00000160593	120425	HGNC:19084	GO:0050839|GO:0005178|GO:0042803	NA	GO:0005923|GO:0016021	NA	NA	NA	NA	NA	AMICA1	NA	NA
5201-50_4	High affinity cGMP-specific 3',5'-cyclic phosphodiesterase 9A	PDE9A	O76083	-0.215937	0.143947	0.133904	0.0700486	0.0184196	0.00015172	-0.979133	0.287506	0.000686626	992	5201-50	O76083	human	Protein	2.82e-10	No closely related human proteins were available for specificity testing.		0.038	0.03	High affinity cGMP-specific 3',5'-cyclic phosphodiesterase 9A			R-HSA-418457	Golgi apparatus|Cell membrane, sarcolemma|Endoplasmic reticulum|Cytoplasm, perinuclear region|Cell projection, ruffle membrane	PDE9A	ENSG00000160191	5152	HGNC:8795	GO:0046872|GO:0042578	NA	GO:0031253|GO:0044463|GO:0005737|GO:0044444|GO:0005829|GO:0005783|GO:0005794|GO:0043231|GO:0043229|GO:0044424|GO:0031256|GO:0043025|GO:0043204|GO:0048471|GO:0120025|GO:0120038|GO:0044459|GO:0098590|GO:0001726|GO:0032587|GO:0042383|GO:0036477	NA	NA	NA	NA	NA	NA	NA	NA
3201-49_2	Kallikrein-5	KLK5	Q9Y337	0.21555	0.144109	0.13504	0.0688011	0.0183823	0.000192447	-1.00235	0.288663	0.00053814	992	3201-49	Q9Y337	human	Protein	5.1e-13	No binding was observed with Kallikrein-4, Kallikrein-7 or Kallikrein-11.		0.508	0.312	Kallikrein-5		Kallikrein-like protein 2|Stratum corneum tryptic enzyme	R-HSA-6809371	Secreted	KLK5	ENSG00000167754	25818	HGNC:6366	GO:0070011|GO:0008233|GO:0008236	NA	GO:0005737|GO:0044444|GO:0005829|GO:0005576|GO:0005615|GO:0043229|GO:0044424|GO:0097708|GO:0042599|GO:0030141	No binding observed	NA	NA	NA	NA	NA	NA	NA
3459-49_2	Platelet-derived growth factor receptor beta	PDGFRB	P09619	-0.213941	0.143537	0.136413	0.0682626	0.0183779	0.000215069	-0.940184	0.287456	0.00110975	992	3459-49	P09619	human	Protein	1.58e-11	No binding was observed with Platelet-derived growth factor receptor alpha or Platelet-derived growth factor subunit B.		0.047	0.041	Platelet-derived growth factor receptor beta	PDGFR-beta|PDGF-R-beta	Platelet-derived growth factor receptor 1|CD140 antigen-like family member B|Beta-type platelet-derived growth factor receptor|Beta platelet-derived growth factor receptor	R-HSA-186797|R-HSA-5673001|R-HSA-6811558|R-HSA-186763|R-HSA-2219530|R-HSA-1257604	Lysosome lumen|Cell membrane|Cytoplasmic vesicle	PDGFRB	ENSG00000113721	5159	HGNC:8804	GO:0019899|GO:0070851|GO:0016301|GO:0019900|GO:0000166|GO:0043548|GO:0016773|GO:0048407|GO:0017076|GO:0035639|GO:0032555|GO:0005088|GO:0005102|GO:0032553|GO:0019199|GO:0038085	NA	GO:0016324|GO:0005924|GO:0005737|GO:0044444|GO:0070062|GO:1903561|GO:0016021|GO:0043231|GO:0043229|GO:0070013|GO:0044446|GO:0044424|GO:0097708|GO:0031226|GO:0016020|GO:0005634|GO:0044459|GO:0098590|GO:0005775|GO:0044437|GO:0005773	No binding observed	NA	NA	NA	NA	PDGFRB	NA	NA
3309-2_2	Low affinity immunoglobulin gamma Fc region receptor II-a	FCG2A	P12318	0.213525	0.143359	0.13669	0.0680006	0.0183783	0.000227409	-0.957653	0.287189	0.000885922	992	3309-2	P12318	human	Protein	7.19e-12	No binding was observed with Low affinity immunoglobulin gamma Fc region receptor II-b, Low affinity immunoglobulin gamma Fc region receptor III-A or High affinity immunoglobulin gamma Fc receptor I.		0.075	0.052	Low affinity immunoglobulin gamma Fc region receptor II-a	IgG Fc receptor II-a	Fc-gamma RII-a|CDw32	R-HSA-2029482|R-HSA-6798695|R-HSA-2029481|R-HSA-2029485	Cell membrane	FCGR2A	ENSG00000143226	2212	HGNC:3616	GO:0019865	NA	GO:0098588|GO:0005737|GO:0044444|GO:0030659|GO:0044433|GO:0070062|GO:1903561|GO:0016021|GO:0043229|GO:0044446|GO:0044424|GO:0097708|GO:0030141|GO:0030667|GO:0012506	No binding observed	NA	NA	NA	NA	NA	NA	NA
3630-27_4	Cell adhesion molecule 3	CADM3	Q8N126	-0.216035	0.145249	0.137241	0.0681073	0.018378	0.00022228	-0.888584	0.291033	0.00232445	992	3630-27	Q8N126	human	Protein	1.5e-11	No binding was observed with Cell adhesion molecule 2 or Cell adhesion molecule 1.		0.06	0.047	Cell adhesion molecule 3		Immunoglobulin superfamily member 4B|Nectin-like protein 1|TSLC1-like protein 1|Synaptic cell adhesion molecule 3|Brain immunoglobulin receptor	R-HSA-418990|R-HSA-420597	Cell membrane|Cell junction	CADM3	ENSG00000162706	57863	HGNC:17601	GO:0050839|GO:0042803|GO:0005102	NA	GO:0005913|GO:0005911|GO:0016021|GO:0005887|GO:0031226|GO:0044459	No binding observed	NA	NA	NA	NA	NA	NA	CADM3
2838-53_1	Matrix metalloproteinase-17	MMP17	Q9ULZ9	0.212819	0.143575	0.138583	0.0675467	0.0183831	0.000251182	-0.948052	0.287281	0.00100096	992	2838-53	Q9ULZ9	human	Protein	1.88e-10	No binding was observed with Matrix metalloproteinase-14, Matrix metalloproteinase-15 or Matrix metalloproteinase-16.		0.086	0.033	Matrix metalloproteinase-17	MMP-17	Membrane-type-4 matrix metalloproteinase|Membrane-type matrix metalloproteinase 4	R-HSA-1592389	Cell membrane|Secreted, extracellular space, extracellular matrix	MMP17	ENSG00000198598	4326	HGNC:7163	GO:0046872|GO:0070011	NA	GO:0031225|GO:0016021|GO:0005887|GO:0031226|GO:0044459|GO:0005578	No binding observed	NA	NA	NA	NA	NA	NA	NA
3281-19_1	Angiopoietin-related protein 3	ANGPTL3	Q9Y5C1	0.212346	0.143459	0.139141	0.0670291	0.0183947	0.000282423	-0.957671	0.287193	0.000885873	992	NA	NA	NA	NA	NA	NA	NA	NA	NA	NA	NA	NA	NA	NA	NA	NA	NA	NA	NA	NA	NA	NA	ANGPTL3	blood plasma	NA	NA	ANGPTL3	NA	ANGPTL3
3651-50_5	Vascular endothelial growth factor receptor 2	KDR	P35968	-0.219172	0.148439	0.140123	0.0625176	0.0187747	0.000900837	-1.03203	0.291455	0.000417193	992	3651-50	P35968	human	Protein	1.06e-11	Binding was observed with Vascular endothelial growth factor receptor 1 with at least 10x weaker affinity. No binding was observed with Vascular endothelial growth factor receptor 3.		0.027	0.059	Vascular endothelial growth factor receptor 2	VEGFR-2	Fetal liver kinase 1|Protein-tyrosine kinase receptor flk-1|Kinase insert domain receptor	R-HSA-5218921|R-HSA-216083|R-HSA-195399|R-HSA-194306|R-HSA-4420097	Cell junction|Endoplasmic reticulum	KDR	ENSG00000128052	3791	HGNC:6307	GO:0019838|GO:0051879|GO:0005178|GO:0016301|GO:0000166|GO:0016773|GO:0017076|GO:0035639|GO:0032555|GO:0032553|GO:0004716|GO:0019199|GO:0038085	NA	GO:0030054|GO:0005737|GO:0044444|GO:0005769|GO:0005783|GO:0005768|GO:0005576|GO:0005794|GO:0016021|GO:0005887|GO:0043231|GO:0043229|GO:0044424|GO:0097708|GO:0031226|GO:0098857|GO:0045121|GO:0005634|GO:0044459|GO:0097443	No binding observed	NA	NA	NA	NA	KDR	NA	KDR
4703-87_2	Lymphotoxin-alpha	LTA	P01374	-0.210975	0.143465	0.141727	0.0668219	0.0184018	0.000296447	-0.959453	0.287196	0.000866659	992	4703-87	P01374	human	Protein	2.92e-10	No binding was observed with Tumor necrosis factor ligand superfamily member 15 or Tumor necrosis factor.		0.036	0.043	Lymphotoxin-alpha	LT-alpha	TNF-beta|Tumor necrosis factor ligand superfamily member 1	R-HSA-5669034|R-HSA-5668541|R-HSA-5676594	Membrane|Secreted	LTA	ENSG00000226979	4049	HGNC:6709	GO:0005125|GO:0005126|GO:0005102	NA	GO:0005615	No binding observed	NA	NA	NA	NA	NA	NA	NA
3040-59_1	C-C motif chemokine 3	CCL3	P10147	0.213001	0.14485	0.141744	0.0660732	0.0184344	0.000354521	-1.00871	0.289202	0.000508172	992	3040-59	P10147	human	Protein	4.2e-11	Binding was observed with C-C motif chemokine 3-like 1 with similar affinity. No binding was observed with C-C motif chemokine 15.		0.063	0.055	C-C motif chemokine 3		Macrophage inflammatory protein 1-alpha|SIS-beta|G0/G1 switch regulatory protein 19-1|Small-inducible cytokine A3|PAT 464.1|Tonsillar lymphocyte LD78 alpha protein	R-HSA-6783783	Secreted	CCL3	ENSG00000006075	6348	HGNC:10627	GO:0042056|GO:0005125|GO:0005126|GO:0001664|GO:0042802|GO:0016301|GO:0060229|GO:0016773	NA	GO:0005737|GO:0044444|GO:0005829|GO:0005576|GO:0005615|GO:0005622|GO:0044424	No binding observed	CCL3	MEC-1 cell cm	NA	NA	CCL3	NA	NA
4912-17_1	Aspartate aminotransferase, cytoplasmic	GOT1	P17174	0.21078	0.143346	0.141762	0.0674176	0.0183858	0.000258619	-0.95885	0.287196	0.000873146	992	4912-17	P17174	human	Protein	8.22e-11	No binding was observed with Aspartate aminotransferase, mitochondrial.		0.068	0.048	Aspartate aminotransferase, cytoplasmic	cAspAT	Cysteine transaminase, cytoplasmic|Glutamate oxaloacetate transaminase 1|Transaminase A|Cysteine aminotransferase, cytoplasmic	R-HSA-70614|R-HSA-1237112|R-HSA-70263	Cytoplasm	GOT1	ENSG00000120053	2805	HGNC:4432	GO:0031406|GO:0016831|GO:0030170|GO:0008483|GO:0070279	NA	GO:0043679|GO:0044463|GO:0005737|GO:0044444|GO:0005829|GO:0070062|GO:1903561|GO:0043231|GO:0043229|GO:0070013|GO:0044446|GO:0044424|GO:0043005|GO:0044306|GO:0031981|GO:0044428|GO:0005654|GO:0005634|GO:0120025|GO:0120038|GO:0098793|GO:0005773	No binding observed	NA	NA	NA	NA	NA	NA	GOT1
3073-51_2	Interleukin-18-binding protein	IL18BP	O95998	-0.220834	0.150532	0.142686	0.0743517	0.0188532	8.58672e-05	-1.04861	0.293663	0.000372965	992	3073-51	O95998	human	Protein	1.51e-10	No closely related human proteins were available for specificity testing.		0.057	0.045	Interleukin-18-binding protein	IL-18BP	Tadekinig-alfa	R-HSA-9012546|R-HSA-9008059	Secreted	IL18BP	ENSG00000137496	10068	HGNC:5987	GO:0042007|GO:0048019	NA	GO:0070062|GO:0005576|GO:0005615|GO:1903561	NA	IL18BP	blood serum	NA	NA	NA	NA	NA
3083-71_1	Tumor necrosis factor receptor superfamily member 27	EDA2R	Q9HAV5	-0.215119	0.146781	0.14308	0.0740675	0.0188118	8.81651e-05	-0.957803	0.287199	0.000884644	992	3083-71	Q9HAV5	human	Protein	1.6e-11	No binding was observed with Tumor necrosis factor receptor superfamily member 19.		0.034	0.049	Tumor necrosis factor receptor superfamily member 27		X-linked ectodysplasin-A2 receptor	R-HSA-5669034	Membrane	EDA2R	ENSG00000131080	60401	HGNC:17756	GO:0005035	NA	GO:0016021|GO:0005887|GO:0005622|GO:0031226|GO:0044459	No binding observed	NA	NA	NA	NA	NA	NA	NA
3654-27_4	BMP-binding endothelial regulator protein	BMPER	Q8N8U9	0.211912	0.145063	0.144378	0.0677506	0.0183811	0.000240251	-0.952128	0.287235	0.000950287	992	NA	NA	NA	NA	NA	NA	NA	NA	NA	NA	NA	NA	NA	NA	NA	NA	NA	NA	NA	NA	NA	NA	NA	NA	NA	NA	NA	NA	NA
2441-2_4	Fibroblast growth factor 10	FGF10	O15520	0.209549	0.143518	0.144582	0.0691443	0.0183904	0.000179994	-0.943754	0.287383	0.00105938	992	2441-2	O15520	human	Protein	6.58e-12	No binding was observed with Fibroblast growth factor 16, Fibroblast growth factor 9, Fibroblast growth factor 22, Fibroblast growth factor 3 or Fibroblast growth factor 7.		0.048	0.046	Fibroblast growth factor 10	FGF-10	Keratinocyte growth factor 2	R-HSA-5658623|R-HSA-5673001|R-HSA-109704|R-HSA-190370|R-HSA-2219530|R-HSA-190377|R-HSA-5654687|R-HSA-5654700|R-HSA-210747|R-HSA-5654689|R-HSA-6811558|R-HSA-2033519|R-HSA-5654688|R-HSA-5654727|R-HSA-5654699|R-HSA-1257604|R-HSA-5654726|R-HSA-5654221|R-HSA-5655253|R-HSA-5654695|R-HSA-5654219|R-HSA-5654693	Secreted	FGF10	ENSG00000070193	2255	HGNC:3666	GO:0042056|GO:0008083|GO:0070851|GO:0008201|GO:0016301|GO:0016773|GO:0005088	NA	GO:0005576|GO:0005615|GO:0043231|GO:0043229|GO:0044424|GO:0005634	No binding observed	NA	NA	NA	NA	NA	NA	FGF10
3005-5_2	Tyrosine-protein phosphatase non-receptor type 1	PTPN1	P18031	0.210809	0.144428	0.144713	0.0706408	0.0184556	0.000137496	-0.993693	0.288199	0.000588605	992	3005-5	P18031	human	Protein	1.22e-11	Binding was observed with Tyrosine-protein phosphatase non-receptor type 2 with at least 10x weaker affinity. No binding was observed with Receptor-type tyrosine-protein phosphatase eta.		0.102	0.101	Tyrosine-protein phosphatase non-receptor type 1		Protein-tyrosine phosphatase 1B	R-HSA-912694|R-HSA-354192|R-HSA-6807004|R-HSA-8849472|R-HSA-982772|R-HSA-9022699|R-HSA-877312	Endoplasmic reticulum membrane	PTPN1	ENSG00000196396	5770	HGNC:9642	GO:0045296|GO:0019899|GO:0046875|GO:0005158|GO:0019900|GO:0046872|GO:0019902|GO:0042578|GO:0030971	NA	GO:0005737|GO:0044444|GO:0098554|GO:0098562|GO:0005829|GO:0005769|GO:0005783|GO:0005789|GO:0044432|GO:0098827|GO:0005768|GO:0043231|GO:0043229|GO:0044446|GO:0044424|GO:0097708|GO:0042175|GO:0031984|GO:0097443	No binding observed	NA	NA	NA	NA	NA	NA	NA
2644-11_2	Protein kinase C alpha type	PRKCA	P17252	0.211848	0.145502	0.145714	0.0705941	0.0184532	0.000138618	-1.02097	0.290368	0.000457727	992	2644-11	P17252	human	Protein	3.14e-11	Binding was observed with Protein kinase C gamma type with similar affinity. Binding was observed with PKC-B-1 with at least 10x weaker affinity. No binding was observed with PKC-E.		0.03	0.035	Protein kinase C alpha type	PKC-alpha|PKC-A		R-HSA-9010642|R-HSA-1433559|R-HSA-416993|R-HSA-3000170|R-HSA-76005|R-HSA-114516|R-HSA-418597|R-HSA-4086398|R-HSA-1433557|R-HSA-5218921|R-HSA-111933|R-HSA-4419969|R-HSA-8853659|R-HSA-2514859|R-HSA-399997|R-HSA-5668599|R-HSA-450520|R-HSA-2179392|R-HSA-1250196|R-HSA-5099900	Mitochondrion membrane|Cell membrane|Nucleus|Cytoplasm	PRKCA	ENSG00000154229	5578	HGNC:9393	GO:0019899|GO:0016301|GO:0046872|GO:0000166|GO:0016773|GO:0017076|GO:0035639|GO:0032555|GO:0032553	NA	GO:0005737|GO:0044444|GO:0005829|GO:0005783|GO:0070062|GO:1903561|GO:0043231|GO:0043229|GO:0070013|GO:0044446|GO:0044424|GO:0005740|GO:0031966|GO:0044429|GO:0005739|GO:0031981|GO:0044428|GO:0005654|GO:0005634|GO:0031967|GO:0048471	No binding observed	PRKCA	DU-4475 cell lysate	NA	NA	NA	NA	NA
3613-62_5	Ficolin-1	FCN1	O00602	-0.211686	0.145439	0.145848	0.0685526	0.0183806	0.000202631	-0.891059	0.290939	0.0022526	992	NA	NA	NA	NA	NA	NA	NA	NA	NA	NA	NA	NA	NA	NA	NA	NA	NA	NA	NA	NA	NA	No binding observed	NA	NA	NA	NA	FCN1	NA	NA
2447-7_4	Group IIE secretory phospholipase A2	PLA2G2E	Q9NZK7	-0.207423	0.14352	0.148702	0.0689368	0.0183865	0.000187567	-0.966969	0.287263	0.000791521	992	2447-7	Q9NZK7	human	Protein	3.61e-12	Binding was observed with Calcium-dependent phospholipase A2 with similar affinity. No binding was observed with Phospholipase A2, Phospholipase A2, membrane associated or Group IID secretory phospholipase A2.		0.036	0.028	Group IIE secretory phospholipase A2	sPLA2-IIE|GIIE sPLA2	Phosphatidylcholine 2-acylhydrolase 2E	R-HSA-1483166|R-HSA-1482925|R-HSA-1482801|R-HSA-1482788|R-HSA-1482839|R-HSA-1482922	Secreted	PLA2G2E	ENSG00000188784	30814	HGNC:13414	GO:0016298|GO:0046872	NA	GO:0005576	No binding observed	NA	NA	NA	NA	NA	NA	NA
3879-50_1	Hsp90 co-chaperone Cdc37	CDC37	Q16543	0.207201	0.143445	0.148926	0.067746	0.0183816	0.000240586	-0.972775	0.287372	0.000739476	992	3879-50	Q16543	human	Protein	2.13e-10	No closely related human proteins were available for specificity testing.		0.059	0.046	Hsp90 co-chaperone Cdc37		p50Cdc37|Hsp90 chaperone protein kinase-targeting subunit	R-HSA-1227986|R-HSA-8863795|R-HSA-1236382|R-HSA-5637810	Cytoplasm	CDC37	ENSG00000105401	11140	HGNC:1735	GO:0051087|GO:0031072|GO:0051879|GO:0016301|GO:0019900|GO:0016773|GO:0019887|GO:0051082	NA	GO:0005737|GO:0044444|GO:0005829|GO:0070062|GO:1903561|GO:1990565|GO:0044424	NA	NA	NA	NA	NA	NA	NA	NA
3443-61_2	Homeodomain-interacting protein kinase 3	HIPK3	Q9H422	-0.206806	0.143363	0.149467	0.0677324	0.0183818	0.000241314	-0.966004	0.287252	0.000800731	992	NA	NA	NA	NA	NA	NA	NA	NA	NA	NA	NA	NA	NA	NA	NA	NA	NA	NA	NA	NA	NA	NA	NA	NA	NA	NA	NA	NA	NA
2668-70_2	Calpain I	CAPN1 CAPNS1	P07384 P04632	0.208893	0.145447	0.151258	0.0721061	0.0185811	0.000111069	-0.993645	0.288239	0.000589988	992	2668-70	P07384|P04632	human	Protein	1.12e-11	Binding was observed with Calpain small subunit 1 with similar affinity.		0.042	0.06	Calpain-1 catalytic subunit|Calpain small subunit 1	CSS1	Calpain regulatory subunit|Calcium-activated neutral proteinase small subunit|Calcium-dependent protease small subunit 1|Micromolar-calpain|Cell proliferation-inducing gene 30 protein|Calpain-1 large subunit|Calpain mu-type|Calcium-dependent protease small subunit|Calcium-activated neutral proteinase 1	R-HSA-6798695|R-HSA-8862803|R-HSA-1474228|R-HSA-6809371	Cell membrane|Cytoplasm	CAPN1|CAPNS1	ENSG00000014216|ENSG00000126247	823|826	HGNC:1476|HGNC:1481		NA		Comparable binding observed	CAPN1	NA	NA	NA	NA	NA	NA
3488-64_2	Catalase	CAT	P04040	0.214583	0.149908	0.152621	0.0662178	0.0184307	0.000343225	-0.83833	0.299271	0.00518961	992	3488-64	P04040	human	Protein	1.71e-11	No closely related human proteins were available for specificity testing.		0.085	0.081	Catalase			R-HSA-6798695|R-HSA-3299685|R-HSA-9033241|R-HSA-9615017	Peroxisome	CAT	ENSG00000121691	847	HGNC:1516	GO:0016209|GO:0019899|GO:0020037|GO:0016811|GO:0046872|GO:0050661|GO:0000166|GO:0016684|GO:0042803|GO:0005102	NA	GO:0098588|GO:0005924|GO:0005737|GO:0044444|GO:0060205|GO:0044433|GO:0005829|GO:0005783|GO:0070062|GO:0005576|GO:0005615|GO:1903561|GO:0101002|GO:1904813|GO:0005794|GO:0043231|GO:0043229|GO:0070013|GO:0044446|GO:0044424|GO:0097708|GO:0016020|GO:0042579|GO:0031907|GO:0031903|GO:0044438|GO:0005740|GO:0044429|GO:0005739|GO:0031967|GO:0031970|GO:0005778|GO:0044439|GO:0030141|GO:0034774|GO:0005773|GO:…	NA	CAT	blood serum	NA	NA	CAT	NA	NA
5355-69_3	Tumor necrosis factor ligand superfamily member 14	TNFSF14	O43557	0.205571	0.143874	0.153368	0.0664509	0.0184195	0.000324423	-0.985106	0.287807	0.000645117	992	5355-69	O43557	human	Protein	5.78e-12	No closely related human proteins were available for specificity testing.		0.035	0.031	Tumor necrosis factor ligand superfamily member 14		Herpes virus entry mediator ligand	R-HSA-5669034|R-HSA-5668541|R-HSA-5676594	Cell membrane	TNFSF14	ENSG00000125735	8740	HGNC:11930	GO:0043027|GO:0005125|GO:0005126|GO:0061135|GO:0030414|GO:0005102	NA	GO:0005737|GO:0005615|GO:0016021|GO:0044424	NA	NA	NA	NA	NA	TNFSF14	NA	NA
5069-9_3	Complement decay-accelerating factor	CD55	P08174	-0.209875	0.147091	0.153941	0.0720815	0.0185814	0.0001117	-1.02815	0.291309	0.000435579	992	5069-9	P08174	human	Protein	1.08e-11	No binding was observed with Complement receptor type 2, Complement factor H-related protein 5, E-selectin, Complement factor H-related protein 1, Complement factor H-related protein 2, C4b-binding protein beta chain or Leukocyte-associated immunoglobulin-like receptor 2.		0.034	0.034	Complement decay-accelerating factor			R-HSA-373080|R-HSA-6798695|R-HSA-977606|R-HSA-6807878	Cell membrane	CD55	ENSG00000196352	1604	HGNC:2665	GO:0008289|GO:0001618	NA	GO:0031225|GO:0098588|GO:0005737|GO:0044444|GO:0030659|GO:0044433|GO:0005793|GO:0033116|GO:0070062|GO:0005576|GO:1903561|GO:0101002|GO:0101003|GO:0005794|GO:0044431|GO:0000139|GO:0098791|GO:0016021|GO:0005887|GO:0043231|GO:0043229|GO:0044446|GO:0044424|GO:0097708|GO:0031226|GO:0098857|GO:0045121|GO:0031984|GO:0044459|GO:0030141|GO:0030667|GO:0070820|GO:0030133|GO:0012506	No binding observed	NA	NA	NA	NA	CD55	NA	CD55
2962-50_2	Parathyroid hormone-related protein	PTHLH	P12272	-0.206276	0.144587	0.153993	0.0715193	0.0185276	0.000120653	-0.968331	0.287293	0.000779165	992	2962-50	P12272	human	Protein	2.44e-11	No closely related human proteins were available for specificity testing.		0.025	0.022	Parathyroid hormone-related protein	PTH-rP|PTHrP	Parathyroid hormone-like protein	R-HSA-373080|R-HSA-418555	Nucleus|Secreted|Cytoplasm	PTHLH	ENSG00000087494	5744	HGNC:9607	GO:0005179|GO:0051427	NA	GO:0005737|GO:0044444|GO:0005829|GO:0005576|GO:0005615|GO:0005794|GO:0043231|GO:0043229|GO:0070013|GO:0044446|GO:0044424|GO:0031981|GO:0044428|GO:0005654|GO:0005634	NA	NA	NA	NA	NA	PTHLH	NA	PTHLH
4998-50_1	Tyrosine-protein kinase JAK2	JAK2	O60674	-0.20461	0.144436	0.15691	0.0674724	0.0183867	0.000255839	-0.915113	0.288862	0.00158188	992	NA	NA	NA	NA	NA	NA	NA	NA	NA	NA	NA	NA	NA	NA	NA	NA	NA	NA	NA	NA	NA	NA	NA	NA	NA	NA	NA	NA	JAK2
2619-72_2	Tumor-associated calcium signal transducer 2	TACSTD2	P09758	0.202626	0.143307	0.157696	0.0679435	0.0183807	0.0002306	-0.953434	0.287244	0.000935442	992	2619-72	P09758	human	Protein	3.94e-11	No binding was observed with Tumor-associated calcium signal transducer 1.		0.045	0.04	Tumor-associated calcium signal transducer 2		Cell surface glycoprotein Trop-2|Pancreatic carcinoma marker protein GA733-1|Membrane component chromosome 1 surface marker 1		Membrane	TACSTD2	ENSG00000184292	4070	HGNC:11530		NA	GO:0009925|GO:0016323|GO:0005737|GO:0044444|GO:0005829|GO:0070062|GO:0005615|GO:1903561|GO:0016021|GO:0005887|GO:0043231|GO:0043229|GO:0044424|GO:0031226|GO:0016328|GO:0016020|GO:0005634|GO:0044459|GO:0098590	No binding observed	TACSTD2	OVKATE cell lysate	NA	NA	NA	NA	NA
2728-62_2	Laminin	LAMA1 LAMB1 LAMC1	P25391, P07942, P11047	0.205621	0.145483	0.157861	0.0678087	0.0183819	0.00023747	-0.889721	0.291338	0.00231901	992	2728-62		human	Protein	9.38e-11			0.108	0.07											NA		No binding observed	NA	NA	NA	NA	NA	NA	NA
4397-26_2	Interferon lambda-2	IFNL2	Q8IZJ0	-0.202532	0.143503	0.158457	0.0694833	0.018403	0.000169072	-0.951929	0.287261	0.000953604	992	4397-26	Q8IZJ0	human	Protein	5.22e-12	No binding was observed with Interferon lambda-1 or Interferon lambda-3.		0.04	0.037	Interferon lambda-2	IFN-lambda-2	Cytokine Zcyto20|Interleukin-28A	R-HSA-8854691	Secreted	IFNL2	ENSG00000183709	282616	HGNC:18364	GO:0005125|GO:0005102	NA	GO:0005576|GO:0005615|GO:0005622	NA	NA	NA	NA	NA	NA	NA	NA
2515-14_3	GDNF family receptor alpha-2	GFRA2	O00451	-0.203441	0.144586	0.159723	0.0715099	0.0185314	0.000121286	-0.970099	0.287336	0.000763516	992	2515-14	O00451	human	Protein	4.34e-12	No binding was observed with GDNF family receptor alpha-3 or GDNF family receptor alpha-1.		0.025	0.067	GDNF family receptor alpha-2	GDNF receptor alpha-2|GDNFR-alpha-2|GFR-alpha-2	GDNF receptor beta|RET ligand 2|Neurturin receptor alpha|TGF-beta-related neurotrophic factor receptor 2	R-HSA-419037|R-HSA-8853659|R-HSA-5673001	Cell membrane	GFRA2	ENSG00000168546	2675	HGNC:4244	GO:0005088	NA	GO:0031225|GO:0005622	No binding observed	GFRA2	NB-1 cell cm	NA	NA	GFRA2	NA	NA
5062-60_3	CD226 antigen	CD226	Q15762	-0.20098	0.143504	0.161672	0.0668921	0.0184034	0.000292516	-0.967817	0.287299	0.000784346	992	5062-60	Q15762	human	Protein	2.01e-10	No closely related human proteins were available for specificity testing.		0.038	0.038	CD226 antigen		DNAX accessory molecule 1	R-HSA-198933	Cell membrane	CD226	ENSG00000150637	10666	HGNC:16961	GO:0050839|GO:0005178|GO:0019900|GO:0042803	NA	GO:0005913|GO:0009897|GO:0016021|GO:0005887|GO:0031226|GO:0098857|GO:0045121|GO:0044459	NA	NA	NA	NA	NA	NA	NA	NA
2773-50_2	Interleukin-10	IL10	P22301	0.20072	0.143402	0.161915	0.0677299	0.0183832	0.00024169	-0.9681	0.287304	0.000781748	992	2773-50	P22301	human	Protein	1.1e-11	No binding was observed with Interleukin-19, Interleukin-20, Interleukin-22, Interleukin-26 or Interleukin-24.		0.058	0.038	Interleukin-10	IL-10	Cytokine synthesis inhibitory factor	R-HSA-8950505|R-HSA-6783783|R-HSA-6785807	Secreted	IL10	ENSG00000136634	3586	HGNC:5962	GO:0005125|GO:0005126|GO:0008083|GO:0070851	NA	GO:0005737|GO:0005576|GO:0005615|GO:0044424	No binding observed	NA	NA	NA	NA	NA	NA	NA
4428-1_2	Carbohydrate sulfotransferase 2	CHST2	Q9Y4C5	0.200257	0.143404	0.162889	0.0684597	0.0183814	0.00020682	-0.974129	0.287439	0.000729093	992	NA	NA	NA	NA	NA	NA	NA	NA	NA	NA	NA	NA	NA	NA	NA	NA	NA	NA	NA	NA	NA	NA	NA	NA	NA	NA	NA	NA	NA
4832-75_2	Tumor necrosis factor receptor superfamily member 10A	TNFRSF10A	O00220	0.200383	0.143572	0.163118	0.0687995	0.0183857	0.000193027	-0.937481	0.287629	0.00115468	992	4832-75	O00220	human	Protein	1.81e-11	No binding was observed with Tumor necrosis factor receptor superfamily member 10B, Tumor necrosis factor receptor superfamily member 10D or TRAIL R3.		0.128	0.133	Tumor necrosis factor receptor superfamily member 10A		TNF-related apoptosis-inducing ligand receptor 1|Death receptor 4	R-HSA-69416|R-HSA-5213460|R-HSA-6803211|R-HSA-140534|R-HSA-3371378|R-HSA-202733|R-HSA-5218900|R-HSA-75158	Membrane	TNFRSF10A	ENSG00000104689	8797	HGNC:11904	GO:0005035|GO:0002020|GO:0045569|GO:0008134	NA	GO:0016021|GO:0005887|GO:0005622|GO:0031226|GO:0044459	No binding observed	NA	NA	NA	NA	NA	NA	TNFRSF10A
4271-75_2	Prefoldin subunit 5	PFDN5	Q99471	0.199542	0.143875	0.165779	0.0677051	0.0183839	0.000243087	-0.989266	0.288074	0.000619196	992	4271-75	Q99471	human	Protein	3.51e-12	No closely related human proteins were available for specificity testing.		0.058	0.033	Prefoldin subunit 5		c-Myc-binding protein Mm-1|Myc modulator 1	R-HSA-389957	Nucleus	PFDN5	ENSG00000123349	5204	HGNC:8869	GO:0003714|GO:0051082	NA	GO:0005737|GO:0043231|GO:0043229|GO:0044424|GO:0005634|GO:0016272	NA	PFDN5	KMS-26 cell lysate	PFDN5	RPMI-8402 cell lysate	NA	NA	PFDN5
5250-53_3	Inosine-5'-monophosphate dehydrogenase 2	IMPDH2	P12268	0.197984	0.143394	0.167683	0.0690642	0.0183918	0.000183308	-0.960613	0.287236	0.000855694	992	5250-53	P12268	human	Protein	2.96e-11	Binding was observed with Inosine-5'-monophosphate dehydrogenase 1 with at least 10x weaker affinity.		0.121	0.109	Inosine-5'-monophosphate dehydrogenase 2	IMP dehydrogenase 2|IMPD 2|IMPDH 2	IMPDH-II	R-HSA-6798695|R-HSA-73817	Nucleus|Cytoplasm	IMPDH2	ENSG00000178035	3615	HGNC:6053	GO:0046872|GO:0000166|GO:0016616	NA	GO:0098588|GO:0005737|GO:0044444|GO:0060205|GO:0044433|GO:0005829|GO:0070062|GO:0005576|GO:1903561|GO:0101002|GO:1904813|GO:0043231|GO:0043229|GO:0070013|GO:0044446|GO:0044424|GO:0097708|GO:0016020|GO:0042579|GO:0031903|GO:0044438|GO:0005634|GO:0005778|GO:0044439|GO:0030141|GO:0034774|GO:0031983	Binding at least 10-fold weaker than target	NA	NA	NA	NA	NA	NA	NA
5441-67_3	Troponin I, cardiac muscle	TNNI3	P19429	-0.197784	0.143388	0.168095	0.0676181	0.0183854	0.000247872	-0.962268	0.287245	0.000838595	992	5441-67	P19429	human	Protein	8.64e-13	No binding was observed with Troponin T, cardiac muscle, Troponin T, fast skeletal muscle or Troponin I, fast skeletal muscle.		0.039	0.031	Troponin I, cardiac muscle		Cardiac troponin I	R-HSA-390522|R-HSA-5578775		TNNI3	ENSG00000129991	7137	HGNC:11947	GO:0003779|GO:0051015|GO:0005246|GO:0048306|GO:0008200|GO:0019900|GO:0046872|GO:0019904|GO:0030172|GO:0031014	NA	GO:1990584|GO:0043292|GO:0044449|GO:0005737|GO:0044444|GO:0044430|GO:0005856|GO:0005829|GO:0043232|GO:0043229|GO:0044446|GO:0044424|GO:0036379|GO:0030017|GO:0005865|GO:0005861	No binding observed	NA	NA	NA	NA	NA	NA	NA
3199-54_2	Kallikrein-12	KLK12	Q9UKR0	-0.196781	0.144258	0.17285	0.0702571	0.0184439	0.000147966	-0.931482	0.287932	0.0012563	992	3199-54	Q9UKR0	human	Protein	1.03e-12	No binding was observed with Kallikrein-7, Kallikrein-8, Kallikrein-13, Kallikrein-10, Kallikrein-9, Kallikrein-5 or Kallikrein-6.		0.192	0.172	Kallikrein-12		Kallikrein-like protein 5	R-HSA-6809371	Secreted	KLK12	ENSG00000186474	43849	HGNC:6360	GO:0070011|GO:0008233|GO:0008236	NA	GO:0070062|GO:0005576|GO:0005615|GO:1903561	No binding observed	NA	NA	NA	NA	NA	NA	KLK12
2695-25_1	Platelet endothelial cell adhesion molecule	PECAM1	P16284	0.195339	0.143673	0.174263	0.0668399	0.0184079	0.000296711	-0.976832	0.28755	0.000708135	992	2695-25	P16284	human	Protein	2.43e-11	No closely related human proteins were available for specificity testing.		0.106	0.046	Platelet endothelial cell adhesion molecule	PECAM-1	EndoCAM|GPIIA'|PECA1	R-HSA-432142|R-HSA-216083|R-HSA-202733|R-HSA-114608|R-HSA-6798695|R-HSA-210990	Cell membrane	PECAM1	ENSG00000261371	5175	HGNC:8823		NA	GO:0098588|GO:0030054|GO:0005737|GO:0044444|GO:0030659|GO:0044433|GO:0070062|GO:0005615|GO:1903561|GO:0016021|GO:0043229|GO:0044446|GO:0044424|GO:0097708|GO:0098857|GO:0045121|GO:0031091|GO:0031092|GO:0030141|GO:0030667|GO:0012506	NA	NA	NA	NA	NA	NA	NA	NA
4163-5_2	Histone H2A.z	H2AFZ	P0C0S5	0.199272	0.146581	0.174308	0.0643973	0.0185912	0.000555255	-0.913412	0.289167	0.00163228	992	4163-5	P0C0S5	human	Protein	9.8e-10	No binding was observed with Histone H2A type 3.		0.035	0.03	Histone H2A.Z	H2A/z		R-HSA-5625886|R-HSA-1221632|R-HSA-9018519|R-HSA-8936459|R-HSA-110328|R-HSA-8939236|R-HSA-201722|R-HSA-1912408|R-HSA-2299718|R-HSA-2559586|R-HSA-5578749|R-HSA-73772|R-HSA-110331|R-HSA-2559580|R-HSA-212300|R-HSA-912446|R-HSA-5334118|R-HSA-977225|R-HSA-2559582|R-HSA-427389|R-HSA-427359|R-HSA-110329|R-HSA-5250924|R-HSA-606279|R-HSA-73728|R-HSA-5617472|R-HSA-427413|R-HSA-110330|R-HSA-171306|R-HSA-3214…	Chromosome|Nucleus	H2AFZ	ENSG00000164032	3015	HGNC:4741	GO:0031490|GO:0031492|GO:0046982|GO:0001067	NA	GO:0044427|GO:0005694|GO:0070062|GO:1903561|GO:0043231|GO:0043232|GO:0043229|GO:0070013|GO:0044446|GO:0044424|GO:0000228|GO:0044454|GO:0031981|GO:0044428|GO:0005634	No binding observed	H2AFZ	BICR-6 cell lysate	NA	NA	NA	NA	NA
3405-6_2	Ubiquitin-fold modifier-conjugating enzyme 1	UFC1	Q9Y3C8	0.201184	0.148223	0.174991	0.070603	0.0184675	0.000140007	-1.05325	0.295567	0.000383372	992	3405-6	Q9Y3C8	human	Protein	5.35e-12	No closely related human proteins were available for specificity testing.		0.044	0.049	Ubiquitin-fold modifier-conjugating enzyme 1	Ufm1-conjugating enzyme 1				UFC1	ENSG00000143222	51506	HGNC:26941	GO:0071568	NA	GO:0005737|GO:0070062|GO:1903561|GO:0044424	NA	NA	NA	NA	NA	NA	NA	NA
3831-21_1	Phosphatidylinositol 3,4,5-trisphosphate 3-phosphatase and dual-specificity protein phosphatase PTEN	PTEN	P60484	-0.194574	0.14349	0.175404	0.0683113	0.0183816	0.000213478	-0.974742	0.287486	0.000724961	992	3831-21	P60484	human	Protein	8.29e-11	No closely related human proteins were available for specificity testing.		0.053	0.099	Phosphatidylinositol 3,4,5-trisphosphate 3-phosphatase and dual-specificity protein phosphatase PTEN		Phosphatase and tensin homolog|Mutated in multiple advanced cancers 1	R-HSA-202424|R-HSA-5689896|R-HSA-8986944|R-HSA-8948751|R-HSA-5689880|R-HSA-1660499|R-HSA-5628897|R-HSA-1855204|R-HSA-199418|R-HSA-8943723|R-HSA-8948747|R-HSA-5674404	Nucleus, PML body|Nucleus|Cytoplasm	PTEN	ENSG00000171862	5728	HGNC:9588	GO:0010997|GO:0019899|GO:0070851|GO:0042802|GO:0019900|GO:0008289|GO:0046872|GO:0030165|GO:0042578|GO:0002020	NA	GO:0016324|GO:0042995|GO:0044463|GO:0043218|GO:0005737|GO:0044444|GO:0098562|GO:0009898|GO:0005829|GO:0030425|GO:0043197|GO:0005576|GO:0043231|GO:0043229|GO:0070013|GO:0044446|GO:0044424|GO:0005739|GO:0035749|GO:0043005|GO:0044309|GO:0031981|GO:0044428|GO:0005654|GO:0044451|GO:0005634|GO:0120025|GO:0120038|GO:0044459|GO:0098590|GO:0045211|GO:0036477|GO:0097060	NA	NA	NA	NA	NA	NA	NA	NA
4144-13_1	C-C motif chemokine 13	CCL13	Q99616	-0.193269	0.143421	0.178105	0.0675742	0.0183872	0.000250517	-0.959974	0.287247	0.0008629	992	4144-13	Q99616	human	Protein	8.47e-12	No binding was observed with C-C motif chemokine 8, C-C motif chemokine 7 or C-C motif chemokine 2.		0.048	0.053	C-C motif chemokine 13		Monocyte chemotactic protein 4|CK-beta-10|NCC-1|Small-inducible cytokine A13|Monocyte chemoattractant protein 4	R-HSA-418594|R-HSA-380108	Secreted	CCL13	ENSG00000181374	6357	HGNC:10611	GO:0005125|GO:0005126|GO:0001664|GO:0005102	NA	GO:0005623|GO:0005576|GO:0005615	No binding observed	NA	NA	NA	NA	NA	NA	NA
3848-14_2	Glyceraldehyde-3-phosphate dehydrogenase	GAPDH	P04406	0.196416	0.145841	0.178358	0.0718235	0.0185792	0.000117926	-1.00142	0.288992	0.000552477	992	3848-14	P04406	human	Protein	8.75e-12	No binding was observed with Glyceraldehyde-3-phosphate dehydrogenase, testis-specific.		1.06	1.507	Glyceraldehyde-3-phosphate dehydrogenase	GAPDH	Peptidyl-cysteine S-nitrosylase GAPDH	R-HSA-70171|R-HSA-70263	Cytoplasm, cytoskeleton|Cytoplasm, cytosol|Nucleus|Cytoplasm, perinuclear region|Membrane	GAPDH	ENSG00000111640	2597	HGNC:4141	GO:0097718|GO:0042802|GO:0050661|GO:0000166|GO:0016620|GO:0035605|GO:0015631	NA	GO:0005737|GO:0044444|GO:0005856|GO:0005829|GO:0070062|GO:0031012|GO:1903561|GO:0097452|GO:0043231|GO:0043232|GO:0043229|GO:0044446|GO:0044424|GO:0030529|GO:0005811|GO:0016020|GO:0031965|GO:0044428|GO:0005634|GO:0031967|GO:0048471	No binding observed	GAPDH	A-204 cell lysate	GAPDH	RPMI-8402 cell lysate	GAPDH	NA	NA
5129-12_3	Scavenger receptor class F member 1	SCARF1	Q14162	0.194362	0.144366	0.178508	0.0664051	0.0184291	0.00032984	-0.995434	0.288539	0.000584369	992	5129-12	Q14162	human	Protein	1.09e-12	No binding was observed with Scavenger receptor class F member 2.		0.036	0.044	Scavenger receptor class F member 1		Scavenger receptor expressed by endothelial cells 1|Acetyl LDL receptor	R-HSA-3000484	Membrane	SCARF1	ENSG00000074660	8578	HGNC:16820	GO:0071813|GO:0005044	NA	GO:0098588|GO:0005737|GO:0044444|GO:0030659|GO:0044433|GO:0030666|GO:0016021|GO:0043229|GO:0044446|GO:0044424|GO:0097708|GO:0012506	No binding observed	NA	NA	NA	NA	SCARF1	NA	NA
3030-3_2	C-type lectin domain family 4 member M	CLEC4M	Q9H2X3	-0.192315	0.144386	0.183181	0.0663008	0.0184363	0.000338807	-0.965215	0.287294	0.000810039	992	3030-3	Q9H2X3	human	Protein	2.88e-11	Under Investigation		0.087	0.134	C-type lectin domain family 4 member M		Liver/lymph node-specific ICAM-3-grabbing non-integrin|DC-SIGN-related protein|CD209 antigen-like protein 1|Dendritic cell-specific ICAM-3-grabbing non-integrin 2		Cell membrane	CLEC4M	ENSG00000104938	10332	HGNC:13523	GO:0048306|GO:0030369|GO:0005537|GO:0046872|GO:0046790|GO:0001618	NA	GO:0005737|GO:0005576|GO:0016021|GO:0005887|GO:0044424|GO:0031226|GO:0016020|GO:0044459	Binding at least 10-fold weaker than target	NA	NA	NA	NA	NA	NA	NA
5019-16_2	Ubiquitin carboxyl-terminal hydrolase isozyme L1	UCHL1	P09936	-0.193791	0.145622	0.183566	0.0653049	0.018509	0.000437429	-0.907937	0.289775	0.00177955	992	5019-16	P09936	human	Protein	2.42e-11	Under Investigation		0.076	0.135	Ubiquitin carboxyl-terminal hydrolase isozyme L1	UCH-L1	PGP 9.5|Ubiquitin thioesterase L1|Neuron cytoplasmic protein 9.5	R-HSA-5689603	Endoplasmic reticulum membrane|Cytoplasm	UCHL1	ENSG00000154277	7345	HGNC:12513	GO:0001664|GO:0016874|GO:0070011|GO:0036459|GO:0043130|GO:0044389	NA	GO:1904115|GO:0030424|GO:0033267|GO:0032838|GO:0044463|GO:0005737|GO:0044444|GO:0099568|GO:0005829|GO:0005783|GO:0005789|GO:0044432|GO:0098827|GO:0070062|GO:1903561|GO:0043231|GO:0043229|GO:0070013|GO:0044446|GO:0044424|GO:0043209|GO:0043025|GO:0043005|GO:0044306|GO:0031981|GO:0042175|GO:0044428|GO:0005654|GO:0005634|GO:0031984|GO:0120025|GO:0120038|GO:0036477	Binding at least 10-fold weaker than target	NA	NA	NA	NA	NA	NA	NA
2704-74_1	Tumor necrosis factor receptor superfamily member 13B	TNFRSF13B	O14836	0.19079	0.143385	0.183621	0.0683187	0.0183823	0.000213258	-0.953169	0.287283	0.00094	992	2704-74	O14836	human	Protein	1.39e-11	No closely related human proteins were available for specificity testing.		0.096	0.04	Tumor necrosis factor receptor superfamily member 13B		Transmembrane activator and CAML interactor	R-HSA-5669034	Membrane	TNFRSF13B	ENSG00000240505	23495	HGNC:18153		NA	GO:0009897|GO:0016021|GO:0005887|GO:0031226|GO:0044459	NA	TNFRSF13B	MEC-1 cell cm	NA	NA	NA	NA	NA
3835-11_2	Toll-like receptor 2	TLR2	O60603	-0.190117	0.143388	0.185181	0.0676831	0.018386	0.000244631	-0.957923	0.287255	0.000885382	992	3835-11	O60603	human	Protein	4.89e-11	No binding was observed with Toll-like receptor 9, Toll-like receptor 4, Toll-like receptor 10, Toll-like receptor 1, Toll-like receptor 3, CD180 antigen or Toll-like receptor 6.		0.045	0.029	Toll-like receptor 2		Toll/interleukin-1 receptor-like protein 4	R-HSA-168179|R-HSA-6798695|R-HSA-166058|R-HSA-168188|R-HSA-1236974|R-HSA-5686938|R-HSA-5603041|R-HSA-5602498|R-HSA-1461957	Membrane|Cytoplasmic vesicle, phagosome membrane|Membrane raft	TLR2	ENSG00000137462	7097	HGNC:11848	GO:0071723|GO:0001530|GO:0001875|GO:0042834|GO:0046982|GO:0008329|GO:0035325|GO:0042497	NA	GO:0098588|GO:0044297|GO:0042995|GO:0005737|GO:0044444|GO:0030659|GO:0044433|GO:0030666|GO:0005794|GO:0016021|GO:0005887|GO:0043231|GO:0043229|GO:0044446|GO:0044424|GO:0097708|GO:0031226|GO:0098857|GO:0045121|GO:0030670|GO:0044459|GO:0098802|GO:0030141|GO:0030667|GO:0012506	No binding observed	TLR2	NOMO-1 cell lysate	NA	NA	NA	NA	TLR2
3232-28_2	Tartrate-resistant acid phosphatase type 5	ACP5	P13686	-0.19913	0.150332	0.185609	0.0699452	0.0184302	0.000156499	-1.07264	0.299856	0.00036409	992	3232-28	P13686	human	Protein	7.26e-12	No closely related human proteins were available for specificity testing.		0.029	0.047	Tartrate-resistant acid phosphatase type 5	TR-AP	Tartrate-resistant acid ATPase|Type 5 acid phosphatase	R-HSA-196843	Lysosome	ACP5	ENSG00000102575	54	HGNC:124	GO:0046872|GO:0042578	NA	GO:0005737|GO:0044444|GO:0005829|GO:0070062|GO:1903561|GO:0016021|GO:0043231|GO:0043229|GO:0044424|GO:0005773	NA	NA	NA	NA	NA	ACP5	NA	NA
3379-29_1	Protein kinase C iota type	PRKCI	P41743	0.190765	0.144043	0.185687	0.0692243	0.018399	0.000178149	-0.990859	0.288279	0.000612263	992	3379-29	P41743	human	Protein	4.8e-11	No binding was observed with PKC-B-1, Protein kinase B gamma, PKC-E, Protein kinase C gamma type, Protein kinase C zeta type, Protein kinase C theta type or Protein kinase C alpha type.		0.046	0.045	Protein kinase C iota type		nPKC-iota|Atypical protein kinase C-lambda/iota	R-HSA-420029|R-HSA-209543|R-HSA-1912408	Endosome|Membrane|Nucleus|Cytoplasm	PRKCI	ENSG00000163558	5584	HGNC:9404	GO:0016301|GO:0046872|GO:0000166|GO:0005543|GO:0016773|GO:0019904|GO:0017076|GO:0035639|GO:0032555|GO:0032553	NA	GO:0016324|GO:0005923|GO:0098588|GO:0031252|GO:0043218|GO:0005737|GO:0044444|GO:0005856|GO:0005829|GO:0005768|GO:0070062|GO:1903561|GO:0005794|GO:0044431|GO:0000139|GO:0098791|GO:0045171|GO:0043231|GO:0043232|GO:0043229|GO:0044446|GO:0044424|GO:0097708|GO:0005634|GO:0031984|GO:0044459|GO:0098590|GO:0043234	No binding observed	NA	NA	NA	NA	NA	NA	NA
4564-2_2	Plexin-C1	PLXNC1	O60486	-0.189346	0.143399	0.187001	0.0684812	0.0183837	0.00020624	-0.948106	0.287369	0.00100386	992	4564-2	O60486	human	Protein	1.69e-12	No binding was observed with Plexin-A4, Plexin-B2 or Plexin-D1.		0.049	0.037	Plexin-C1		Virus-encoded semaphorin protein receptor	R-HSA-416700	Membrane	PLXNC1	ENSG00000136040	10154	HGNC:9106	GO:0005102|GO:0017154	NA	GO:0016021|GO:0016020	No binding observed	NA	NA	NA	NA	PLXNC1	NA	NA
3387-1_2	Serine/threonine-protein kinase PAK 3	PAK3	O75914	-0.188779	0.143748	0.189396	0.0693649	0.0184044	0.000173624	-0.981017	0.287761	0.00067791	992	3387-1	O75914	human	Protein	3.37e-11	No binding was observed with p21-activated kinase 1, Serine/threonine-protein kinase PAK 2, Serine/threonine-protein kinase PAK 4 or Serine/threonine-protein kinase PAK 6.		0.161	0.105	Serine/threonine-protein kinase PAK 3		Oligophrenin-3|Beta-PAK|p21-activated kinase 3	R-HSA-399954|R-HSA-428540|R-HSA-389359|R-HSA-5218920|R-HSA-5627123|R-HSA-5687128|R-HSA-5621575|R-HSA-202433|R-HSA-3928664	Cytoplasm	PAK3	ENSG00000077264	5063	HGNC:8592	GO:0051020|GO:0016301|GO:0004708|GO:0046872|GO:0000166|GO:0016773|GO:0017076|GO:0035639|GO:0032555|GO:0032553|GO:0017124|GO:0004702	NA	GO:0005737|GO:0044444|GO:0005829|GO:0005768|GO:0043229|GO:0044424|GO:0097708	No binding observed	NA	NA	NA	NA	NA	NA	NA
4383-97_1	Inhibin beta A chain:Inhibin beta B chain heterodimer	INHBA INHBB	P08476 P09529	0.190461	0.14513	0.189704	0.0699836	0.0184335	0.000155635	-1.01084	0.289994	0.000512248	992	NA	NA	NA	NA	NA	NA	NA	NA	NA	NA	NA	NA	NA	NA	NA	NA	NA	NA	NA	NA	NA	NA	INHBA	NA	INHBA	NA	NA	NA	NA
4224-7_2	Heterogeneous nuclear ribonucleoprotein Q	SYNCRIP	O60506	0.188096	0.143693	0.190833	0.0680753	0.0183828	0.000224621	-0.985268	0.287976	0.00064853	992	4224-7	O60506	human	Protein	2.07e-11	No binding was observed with Heterogeneous nuclear ribonucleoprotein R or Probable RNA-binding protein 46.		0.172	0.127	Heterogeneous nuclear ribonucleoprotein Q	hnRNP Q	Synaptotagmin-binding, cytoplasmic RNA-interacting protein|Glycine- and tyrosine-rich RNA-binding protein|NS1-associated protein 1		Microsome|Endoplasmic reticulum|Nucleus|Cytoplasm	SYNCRIP	ENSG00000135316	10492	HGNC:16918		NA	GO:0071013|GO:0070937|GO:0005737|GO:0044444|GO:0005783|GO:0097452|GO:0071204|GO:0043231|GO:0043229|GO:0070013|GO:0044446|GO:0044424|GO:0030529|GO:0016020|GO:0031981|GO:0044428|GO:0005654|GO:0005634|GO:0005681	NA	SYNCRIP	BICR-6 cell lysate	NA	NA	NA	NA	SYNCRIP
2436-49_4	C-X-C motif chemokine 16	CXCL16	Q9H2A7	-0.187986	0.143789	0.191388	0.0687191	0.0183872	0.000196595	-0.929279	0.288142	0.00130055	992	2436-49	Q9H2A7	human	Protein	4.85e-12	No binding was observed with C-X-C motif chemokine 11, Growth-regulated alpha protein or C-X-C motif chemokine 5.		0.032	0.062	C-X-C motif chemokine 16		Small-inducible cytokine B16|Scavenger receptor for phosphatidylserine and oxidized low density lipoprotein|Transmembrane chemokine CXCL16	R-HSA-418594|R-HSA-380108	Cell membrane|Secreted	CXCL16	ENSG00000161921	58191	HGNC:16642	GO:0005125|GO:0005126|GO:0001664|GO:0030228|GO:0005044	NA	GO:0005576|GO:0005615|GO:0016021|GO:0016020	No binding observed	NA	NA	NA	NA	CXCL16	NA	NA
3867-49_1	Seizure 6-like protein 2	SEZ6L2	Q6UXD5	0.188458	0.144389	0.192123	0.0698737	0.0184282	0.000158667	-0.994667	0.28858	0.000591151	992	3867-49	Q6UXD5	human	Protein	1.1e-10	No closely related human proteins were available for specificity testing.		0.044	0.036	Seizure 6-like protein 2				Endoplasmic reticulum membrane|Cell membrane	SEZ6L2	ENSG00000174938	26470	HGNC:30844		NA	GO:0005737|GO:0044444|GO:0005783|GO:0005789|GO:0044432|GO:0098827|GO:0016021|GO:0043231|GO:0043229|GO:0044446|GO:0044424|GO:0042175|GO:0031984	NA	NA	NA	NA	NA	NA	NA	NA
3177-49_2	Carbonic anhydrase 4	CA4	P22748	-0.18767	0.14392	0.19254	0.0702452	0.0184505	0.000149155	-0.965476	0.28731	0.000807957	992	NA	NA	NA	NA	NA	NA	NA	NA	NA	NA	NA	NA	NA	NA	NA	NA	NA	NA	NA	NA	NA	No binding observed	NA	NA	NA	NA	NA	NA	CA4
3453-87_2	Tyrosine-protein kinase Lyn	LYN	P07948	0.189382	0.145315	0.19279	0.071684	0.0185778	0.000121412	-0.987658	0.288121	0.000633187	992	3453-87	P07948	human	Protein	1.53e-11	Under Investigation		0.042	0.047	Tyrosine-protein kinase Lyn		V-yes-1 Yamaguchi sarcoma viral related oncogene homolog|p53Lyn|Lck/Yes-related novel protein tyrosine kinase|p56Lyn	R-HSA-1433559|R-HSA-3928662|R-HSA-9027283|R-HSA-2454202|R-HSA-5621575|R-HSA-9027276|R-HSA-9027277|R-HSA-5690714|R-HSA-2029481|R-HSA-2730905|R-HSA-389513|R-HSA-2682334|R-HSA-114604|R-HSA-912631|R-HSA-2871796|R-HSA-1433557|R-HSA-2871837|R-HSA-9006335|R-HSA-3928663|R-HSA-210990|R-HSA-69231|R-HSA-3928665|R-HSA-2871809|R-HSA-389356|R-HSA-75892|R-HSA-9027284|R-HSA-202733|R-HSA-982772|R-HSA-5621480|R-HS…	Nucleus|Cell membrane|Cytoplasm, perinuclear region|Golgi apparatus|Membrane|Cytoplasm	LYN	ENSG00000249529	4067	HGNC:6735	GO:0019899|GO:0043208|GO:0070851|GO:0005178|GO:0044325|GO:0016301|GO:0000166|GO:0051219|GO:0016773|GO:0017076|GO:0035639|GO:0032555|GO:0005102|GO:0032553|GO:0017124|GO:0004716|GO:0015631|GO:0044389	NA	GO:0005913|GO:0005737|GO:0044444|GO:0098562|GO:0009898|GO:0005829|GO:0070062|GO:1903561|GO:0031234|GO:0005794|GO:0016021|GO:0005887|GO:0034666|GO:0008305|GO:0043231|GO:0043229|GO:0070013|GO:0044446|GO:0044424|GO:0031226|GO:0098857|GO:0045121|GO:0030061|GO:0005740|GO:0005743|GO:0031966|GO:0044455|GO:0044429|GO:0005739|GO:0005634|GO:0031967|GO:0031970|GO:0019866|GO:0048471|GO:0044459|GO:0098797|GO:…	NA	NA	NA	NA	NA	NA	NA	NA
4834-61_2	Ephrin type-A receptor 2	EPHA2	P29317	-0.190252	0.148637	0.200853	0.074282	0.0189905	9.79547e-05	-0.983535	0.287926	0.000661414	992	4834-61	P29317	human	Protein	1.07e-11	No binding was observed with Ephrin type-A receptor 5, Ephrin type-A receptor 7, Ephrin type-A receptor 3, Ephrin type-A receptor 4, Ephrin type-A receptor 1, Ephrin type-A receptor 10 or Ephrin type-B receptor 2.		0.09	0.066	Ephrin type-A receptor 2		Epithelial cell kinase|Tyrosine-protein kinase receptor ECK	R-HSA-3928665|R-HSA-3928663|R-HSA-2682334	Cell membrane|Cell junction, focal adhesion|Cell projection, ruffle membrane|Cell projection, lamellipodium membrane	EPHA2	ENSG00000142627	1969	HGNC:3386	GO:0045296|GO:0016301|GO:0000166|GO:0016773|GO:0017076|GO:0035639|GO:0032555|GO:0032553|GO:0019199	NA	GO:0031253|GO:0044463|GO:0005924|GO:0016021|GO:0005887|GO:0005622|GO:0031226|GO:0030027|GO:0031258|GO:0031256|GO:0120025|GO:0120038|GO:0044459|GO:0098590|GO:0001726|GO:0032587	No binding observed	EPHA2	BICR-6 cell lysate	EPHA2	DU-4475 cell lysate	EPHA2	NA	NA
3448-13_2	Insulin receptor	INSR	P06213	0.185315	0.144864	0.201113	0.0659075	0.0184692	0.00037621	-0.924737	0.288497	0.00139198	992	3448-13	P06213	human	Protein	8.9e-12	No binding was observed with Insulin-like growth factor 1 receptor.		0.053	0.046	Insulin receptor	IR		R-HSA-77387|R-HSA-74713|R-HSA-74751|R-HSA-6811558|R-HSA-74752|R-HSA-74749	Cell membrane	INSR	ENSG00000171105	3643	HGNC:6091	GO:0043559|GO:0005520|GO:0043560|GO:0016301|GO:0000166|GO:0017046|GO:0043548|GO:0016773|GO:0019904|GO:0051425|GO:0001883|GO:0017076|GO:0035639|GO:0032555|GO:0032549|GO:0032553|GO:0004716|GO:0019199	NA	GO:0098588|GO:0005737|GO:0044444|GO:0044433|GO:0044440|GO:0005768|GO:0010008|GO:0070062|GO:1903561|GO:0005899|GO:0016021|GO:0005887|GO:0043229|GO:0044446|GO:0044424|GO:0097708|GO:0031226|GO:0016020|GO:0098857|GO:0045121|GO:0044459|GO:0044853|GO:0098802|GO:0098590|GO:0043235|GO:0061695	No binding observed	NA	NA	NA	NA	NA	NA	INSR
3684-78_3	Macrophage scavenger receptor types I and II	MSR1	P21757	0.183705	0.143632	0.201197	0.0691318	0.0183982	0.000181604	-0.938844	0.287691	0.00113855	992	NA	NA	NA	NA	NA	NA	NA	NA	NA	NA	NA	NA	NA	NA	NA	NA	NA	NA	NA	NA	NA	No binding observed	NA	NA	NA	NA	NA	NA	MSR1
2853-68_2	Serine/threonine-protein kinase Chk1	CHEK1	O14757	0.183126	0.143377	0.201819	0.0678308	0.0183854	0.000237017	-0.959367	0.287273	0.000870343	992	2853-68	O14757	human	Protein	7.17e-12	No closely related human proteins were available for specificity testing.		0.094	0.057	Serine/threonine-protein kinase Chk1		Checkpoint kinase-1|CHK1 checkpoint homolog|Cell cycle checkpoint kinase	R-HSA-6796648|R-HSA-5693607|R-HSA-176187|R-HSA-5693616|R-HSA-1433557|R-HSA-6804756|R-HSA-75035|R-HSA-69473|R-HSA-69601|R-HSA-8953750	Nucleus|Cytoplasm, cytoskeleton, microtubule organizing center, centrosome|Cytoplasm	CHEK1	ENSG00000149554	1111	HGNC:1925	GO:0016301|GO:0000166|GO:0016773|GO:0019904|GO:0017076|GO:0035639|GO:0032555|GO:0032553	NA	GO:0044427|GO:0005694|GO:0005737|GO:0044444|GO:0044430|GO:0005856|GO:0005829|GO:0005615|GO:0043231|GO:0043232|GO:0043229|GO:0070013|GO:0044446|GO:0044424|GO:0005815|GO:0000228|GO:0031981|GO:0044428|GO:0005654|GO:0005634|GO:0043234	NA	CHEK1	KMS-26 cell lysate	NA	NA	NA	NA	NA
4874-3_1	Angiogenin	ANG	P03950	-0.192568	0.151467	0.2039	0.0690668	0.0183966	0.000183905	-1.08168	0.303122	0.000376253	992	4874-3	P03950	human	Protein	2.14e-12	Binding was observed with Ribonuclease 4 with at least 10x weaker affinity. No binding was observed with Inactive ribonuclease-like protein 10, Eosinophil cationic protein, Ribonuclease pancreatic, Ribonuclease 7 or Ribonuclease K6.	Plasma	0.047	0.056	Angiogenin		Ribonuclease 5	R-HSA-418990	Cytoplasmic vesicle, secretory vesicle lumen|Nucleus, nucleolus|Secreted|Nucleus	ANG	ENSG00000214274	283	HGNC:483	GO:0003779|GO:0008201|GO:0046872|GO:0004518|GO:0042277|GO:0042803|GO:0005102	NA	GO:0032311|GO:0005605|GO:0005604|GO:0044463|GO:0005737|GO:0044444|GO:0070062|GO:0044420|GO:0005576|GO:0005615|GO:1903561|GO:0030426|GO:0043231|GO:0043232|GO:0043229|GO:0070013|GO:0044446|GO:0044424|GO:0097708|GO:0043025|GO:0043005|GO:0031981|GO:0044428|GO:0005730|GO:0005634|GO:0120025|GO:0120038|GO:0005578|GO:0036477	No binding observed	ANG	Hep-G2 cell cm	NA	NA	ANG	NA	NA
4922-13_1	C-C motif chemokine 19	CCL19	Q99731	0.180489	0.143469	0.208676	0.068141	0.0183838	0.000221703	-0.971933	0.287472	0.000750486	992	4922-13	Q99731	human	Protein	1.22e-12	No binding was observed with C-C motif chemokine 20, C-C motif chemokine 4 or C-C motif chemokine 3.		0.041	0.032	C-C motif chemokine 19		Epstein-Barr virus-induced molecule 1 ligand chemokine|Beta-chemokine exodus-3|CK beta-11|Small-inducible cytokine A19|Macrophage inflammatory protein 3 beta	R-HSA-418594|R-HSA-6783783|R-HSA-380108	Secreted	CCL19	ENSG00000172724	6363	HGNC:10617	GO:0005125|GO:0005126|GO:0001664	NA	GO:0005576|GO:0005615|GO:0005622	No binding observed	NA	NA	NA	NA	NA	NA	NA
3388-58_2	Serine/threonine-protein kinase PAK 7	PAK7	Q9P286	0.179204	0.143321	0.21146	0.0683168	0.0183843	0.00021367	-0.955897	0.287291	0.000909199	992	3388-58	Q9P286	human	Protein	1.59e-12	No binding was observed with Serine/threonine-protein kinase PAK 3 or Serine/threonine-protein kinase PAK 4.		0.106	0.051	Serine/threonine-protein kinase PAK 5		p21-activated kinase 7|p21-activated kinase 5	R-HSA-428540	Mitochondrion|Nucleus|Cytoplasm	PAK7	ENSG00000101349	57144	HGNC:15916	GO:0016301|GO:0000166|GO:0016773|GO:0017076|GO:0035639|GO:0032555|GO:0032553|GO:0004702	NA	GO:0005737|GO:0044444|GO:0043231|GO:0043229|GO:0070013|GO:0044446|GO:0044424|GO:0005739|GO:0031981|GO:0044428|GO:0005654|GO:0005634	No binding observed	NA	NA	NA	NA	NA	NA	NA
3033-57_1	Galectin-2	LGALS2	P05162	-0.178807	0.143528	0.213133	0.0673032	0.0183977	0.000267308	-0.947959	0.287414	0.0010075	992	3033-57	P05162	human	Protein	2.89e-11	No binding was observed with Galectin-1.		0.042	0.037	Galectin-2	Gal-2	Beta-galactoside-binding lectin L-14-II|S-Lac lectin 2|HL14|Lactose-binding lectin 2			LGALS2	ENSG00000100079	3957	HGNC:6562	GO:0016936	NA		No binding observed	NA	NA	NA	NA	LGALS2	NA	NA
3078-1_2	Placenta growth factor	PGF	P49763	0.178353	0.143322	0.213638	0.0682372	0.0183841	0.000217289	-0.955229	0.287298	0.000916994	992	3078-1	P49763	human	Protein	1.56e-11	No binding was observed with Vascular endothelial growth factor A or Vascular endothelial growth factor A, isoform 121.		0.039	0.041	Placenta growth factor	PlGF		R-HSA-194313|R-HSA-195399	Secreted	PGF	ENSG00000119630	5228	HGNC:8893	GO:0005126|GO:0008083|GO:0070851|GO:0008201|GO:0046982|GO:0042803	NA	GO:0005576|GO:0005615|GO:0016020	No binding observed	NA	NA	NA	NA	PGF	NA	NA
3714-49_2	Creatine kinase M-type:Creatine kinase B-type heterodimer	CKB CKM	P12277 P06732	0.189737	0.153005	0.215243	0.0718107	0.0186153	0.000121888	-0.837005	0.303587	0.0059396	992	3714-49	P12277|P06732	human	Protein	6.6e-11	Binding was observed with Creatine kinase U-type, mitochondrial with similar affinity. Binding was observed with Creatine kinase B-type and Creatine kinase M-type with at least 10x weaker affinity.		0.058	0.072	Creatine kinase B-type|Creatine kinase M-type		M-CK|Creatine phosphokinase B-type|Creatine kinase B chain|Creatine kinase M chain|Brain creatine kinase|Creatine phosphokinase M-type	R-HSA-71288	Cytoplasm	CKB|CKM	ENSG00000166165|ENSG00000104879	1152|1158	HGNC:1991|HGNC:1994		NA		Binding at least 10-fold weaker than target	NA	NA	NA	blood plasma	NA	NA	NA
3875-62_1	AT-rich interactive domain-containing protein 3A	ARID3A	Q99856	0.179651	0.146111	0.219155	0.0694096	0.0184114	0.000172941	-1.02518	0.292332	0.000473681	992	3875-62	Q99856	human	Protein	2.41e-12	No closely related human proteins were available for specificity testing.		0.044	0.054	AT-rich interactive domain-containing protein 3A	ARID domain-containing protein 3A	B-cell regulator of IgH transcription|Dead ringer-like protein 1|E2F-binding protein 1	R-HSA-6804116	Nucleus|Cytoplasm	ARID3A	ENSG00000116017	1820	HGNC:3031	GO:0003682|GO:0042803|GO:0001067|GO:0001228	NA	GO:0005737|GO:0044444|GO:0005829|GO:0043231|GO:0043229|GO:0070013|GO:0044446|GO:0044424|GO:0098857|GO:0045121|GO:0031981|GO:0044428|GO:0005654|GO:0005634	NA	NA	NA	ARID3A	blood serum	NA	NA	NA
5229-90_3	Inosine-5'-monophosphate dehydrogenase 1	IMPDH1	P20839	0.176423	0.143584	0.219472	0.0677488	0.0183879	0.000241613	-0.977255	0.287686	0.000708487	992	5229-90	P20839	human	Protein	7.01e-12	Binding was observed with Inosine-5'-monophosphate dehydrogenase 2 with at least 10x weaker affinity.		0.028	0.026	Inosine-5'-monophosphate dehydrogenase 1	IMP dehydrogenase 1|IMPDH 1|IMPD 1	IMPDH-I	R-HSA-6798695|R-HSA-73817	Nucleus|Cytoplasm	IMPDH1	ENSG00000106348	3614	HGNC:6052	GO:0046872|GO:0003676|GO:0016616	NA	GO:0042582|GO:0005737|GO:0044444|GO:0060205|GO:0044433|GO:0005829|GO:0005576|GO:0101002|GO:1904813|GO:0043231|GO:0043229|GO:0070013|GO:0044446|GO:0044424|GO:0097708|GO:0005634|GO:0030141|GO:0034774|GO:0005775|GO:0044437|GO:0005773|GO:0031983	Binding at least 10-fold weaker than target	NA	NA	NA	NA	NA	NA	NA
5204-13_3	Proteasome activator complex subunit 3	PSME3	P61289	0.176146	0.143412	0.219643	0.0679193	0.0183857	0.000232693	-0.957178	0.287293	0.000894986	992	5204-13	P61289	human	Protein	2.52e-10	Under Investigation		0.056	0.035	Proteasome activator complex subunit 3		Proteasome activator 28 subunit gamma|11S regulator complex subunit gamma|Ki nuclear autoantigen|Activator of multicatalytic protease subunit 3	R-HSA-5689603|R-HSA-68949|R-HSA-180585|R-HSA-5607761|R-HSA-8939902|R-HSA-75815|R-HSA-174113|R-HSA-69601|R-HSA-5668541|R-HSA-5607764|R-HSA-69017|R-HSA-8939236|R-HSA-9604323|R-HSA-8948751|R-HSA-174084|R-HSA-5658442|R-HSA-8854050|R-HSA-450408|R-HSA-5676590|R-HSA-174154|R-HSA-5632684|R-HSA-9020702|R-HSA-174184|R-HSA-9010553|R-HSA-202424|R-HSA-8941858|R-HSA-2467813|R-HSA-5610785|R-HSA-5610783|R-HSA-19…	Nucleus|Cytoplasm	PSME3	ENSG00000131467	10197	HGNC:9570	GO:0061135|GO:0042802|GO:0097371|GO:0002039|GO:0016504	NA	GO:0005737|GO:0044444|GO:0005829|GO:1905369|GO:0043231|GO:0043229|GO:0070013|GO:0044446|GO:0044424|GO:0016020|GO:0031981|GO:0044428|GO:0005654|GO:0005634|GO:0022624|GO:0008537|GO:0000502	No binding observed	NA	NA	NA	NA	NA	NA	NA
[truncated: 357 more rows]
