# Supplementary material for: Revealing the role of the human blood plasma proteome in obesity using genetic drivers
Source: Nat Commun. 2021 Feb 24;12:1279. doi: 10.1038/s41467-021-21542-4 (PMC7904950; doi:10.1038/s41467-021-21542-4)
Supplement: Supplementary file 6 — Supplementary Data 3 [file 41467_2021_21542_MOESM6_ESM.xlsx]

## Sheet: Sheet1
Supplementary Data 3: Association of BMI with proteins (full model).
Association statistics for the association of BMI with proteins in a linear regression model lm(BMI ~ proteins + age + sex + alcohol + physical activity + smoking + diabetes ).
SOMA_SeqID	TargetFullName	EntrezGeneSymbol	Beta	SE	p_value	beta_age	se_age	p_age	beta_sex	se_sex	p_sex	beta_alcohol	se_alcohol	p_alcohol	beta_physical_activity	se_physical_activity	p_physical_activity	beta_smoking	se_smoking	p_smoking	beta_diabetes	se_diabetes	p_diabetes	N
2575-5_5	Leptin	LEP	3.64443	0.131145	4.77457e-126	0.0157864	0.0140016	0.259818	-5.06	0.273252	6.00922e-66	0.000579502	0.00549403	0.916018	-0.327549	0.217099	0.131682	0.0243093	0.15182	0.87282	0.290599	0.0627002	4.05233e-06	988
2771-35_2	Insulin-like growth factor-binding protein 1	IGFBP1	-2.35237	0.127203	8.44276e-66	0.0441658	0.0161199	0.00625798	0.387781	0.267179	0.146988	-0.00584382	0.00632921	0.356071	-0.53957	0.249387	0.0307356	0.0900751	0.174756	0.606364	0.457968	0.0713632	2.1473e-10	988
2570-72_5	Insulin-like growth factor-binding protein 2	IGFBP2	-2.1227	0.130038	3.24213e-53	0.0999142	0.0171376	7.49587e-09	-0.696465	0.267376	0.00933059	-0.00141969	0.00650885	0.827383	-0.522645	0.257001	0.0422557	0.128921	0.18007	0.474191	0.338905	0.0749816	6.9373e-06	988
5140-56_3	Netrin receptor UNC5D	UNC5D	-1.98563	0.13914	3.77835e-42	0.0445277	0.0170428	0.0091194	0.0732403	0.280704	0.794211	-0.00757838	0.00670002	0.258289	-0.395625	0.264853	0.13556	-0.349584	0.18592	0.0603623	0.410544	0.0762937	9.24695e-08	988
4337-49_2	C-reactive protein	CRP	1.78581	0.13157	1.32308e-38	0.00365642	0.0172485	0.832163	-1.21596	0.278418	1.3901e-05	-0.00529048	0.00674495	0.433016	-0.54119	0.266046	0.0421986	-0.243782	0.186739	0.192036	0.503099	0.0759384	5.69332e-11	988
2948-58_2	Growth hormone receptor	GHR	1.72675	0.132465	5.89333e-36	0.0674144	0.0175046	0.000125088	-1.09691	0.279319	9.19563e-05	-0.00369762	0.00678077	0.585664	-0.785529	0.266682	0.00329922	0.125563	0.187523	0.503278	0.443365	0.077149	1.21039e-08	988
3344-60_4	Antithrombin-III	SERPINC1	-1.74518	0.135108	2.21352e-35	-0.0153417	0.0176129	0.383939	-0.701302	0.278685	0.0120112	-0.00126476	0.00678397	0.852143	-0.525636	0.26825	0.050335	-0.0895258	0.187495	0.633124	0.481183	0.0767874	5.50768e-10	988
4498-62_2	Neural cell adhesion molecule 1, 120 kDa isoform	NCAM1	-1.70646	0.134686	3.3822e-34	0.0280577	0.0173241	0.105642	-1.3415	0.282896	2.42684e-06	-0.00715114	0.00682682	0.295122	-0.643315	0.268268	0.0166681	-0.508122	0.191798	0.00819566	0.492086	0.0769025	2.41399e-10	988
4929-55_1	Sex hormone-binding globulin	SHBG	-1.76685	0.13949	3.51418e-34	0.0572084	0.0174681	0.00109328	0.290253	0.291862	0.320229	-0.00452351	0.00681239	0.506837	-0.566692	0.268739	0.035221	0.119679	0.188285	0.525166	0.465503	0.0772244	2.34262e-09	988
3235-50_2	WAP, Kazal, immunoglobulin, Kunitz and NTR domain-containing protein 2	WFIKKN2	-1.6855	0.134791	2.05789e-33	0.0419316	0.0173867	0.0160596	-0.32157	0.28227	0.254884	-0.000847616	0.0068145	0.901036	-0.478817	0.269951	0.0764176	-0.274599	0.189352	0.147319	0.483746	0.0771554	5.39558e-10	988
2925-9_1	Plasminogen activator inhibitor 1	SERPINE1	1.60693	0.134401	7.22997e-31	0.0322846	0.0174604	0.0647533	-0.91381	0.281775	0.00122222	-0.00883571	0.00689652	0.20043	-0.67699	0.270227	0.0123959	-0.350216	0.19136	0.0675295	0.474812	0.0777995	1.49298e-09	988
3590-8_3	Complement C1s subcomponent	C1S	1.58071	0.133372	2.15793e-30	0.0220287	0.0174869	0.208066	-0.437472	0.283324	0.122892	0.00767093	0.00688994	0.265828	-0.547846	0.271384	0.043787	-0.228219	0.19039	0.230936	0.533599	0.0772387	8.76779e-12	988
4159-130_1	Complement factor H	CFH	1.57328	0.13323	3.38684e-30	0.0245696	0.017489	0.160379	-0.509457	0.282905	0.072039	0.00613121	0.00688264	0.373241	-0.689302	0.270598	0.0110056	-0.319893	0.191346	0.0948794	0.533269	0.0772791	9.2451e-12	988
2212-69_1	Tissue-type plasminogen activator	PLAT	1.66654	0.142051	7.52263e-30	-0.0139382	0.0178762	0.435752	-0.244363	0.285862	0.392853	-0.0127186	0.00695919	0.0679122	-0.639482	0.271086	0.0185199	-0.164865	0.190225	0.386323	0.500209	0.0776875	1.87712e-10	988
5000-52_1	Galectin-3-binding protein	LGALS3BP	1.54496	0.1346	1.02374e-28	0.0218838	0.0175558	0.212867	-0.859757	0.283042	0.00244763	-0.00472625	0.00690221	0.493666	-0.676844	0.27161	0.0128666	-0.102992	0.190466	0.588812	0.439691	0.0788415	3.15988e-08	988
2991-9_2	Interleukin-1 receptor type 1	IL1R1	-1.49018	0.133337	2.16683e-27	0.0438964	0.0176501	0.0130453	-1.02934	0.284708	0.000314996	0.0012839	0.00691011	0.852639	-0.547266	0.273424	0.045609	-0.0934144	0.191027	0.624943	0.596997	0.0774175	3.02889e-14	988
2999-6_2	Limbic system-associated membrane protein	LSAMP	-1.63632	0.146879	3.08689e-27	0.0428446	0.0176497	0.0153812	0.574595	0.308814	0.0630908	-0.00191253	0.00691481	0.782157	-0.502512	0.273976	0.0669331	0.141917	0.191566	0.458974	0.546014	0.0777391	4.01831e-12	988
3607-71_1	Dickkopf-related protein 3	DKK3	-1.41811	0.138045	1.36702e-23	0.0750246	0.0183131	4.53264e-05	-0.904251	0.286587	0.00165212	-0.00214843	0.0069745	0.758116	-0.597833	0.275571	0.0302877	-0.0562047	0.192635	0.770525	0.504552	0.0789583	2.55011e-10	988
3314-74_2	GDNF family receptor alpha-1	GFRA1	1.39227	0.135927	1.80974e-23	0.00654863	0.0178929	0.714451	-0.50404	0.287658	0.0800461	0.00985953	0.00703479	0.161367	-0.720394	0.274786	0.0088849	-0.034391	0.192665	0.858366	0.563541	0.0783208	1.23122e-12	988
2837-3_2	Hepatocyte growth factor receptor	MET	-1.37663	0.136456	7.59008e-23	0.0299156	0.0177851	0.0928736	-0.608433	0.287314	0.0344531	0.00555477	0.00700196	0.427784	-0.517804	0.276956	0.0618313	-0.163262	0.193438	0.398875	0.499825	0.0791974	4.17596e-10	988
3461-58_1	Brevican core protein	BCAN	-1.36659	0.139017	8.02767e-22	0.0143727	0.0178881	0.421891	-0.544906	0.288478	0.059198	-0.00184901	0.00700236	0.791792	-0.638936	0.276423	0.0210131	-0.33278	0.195944	0.0897581	0.512434	0.0792345	1.5663e-10	988
3554-24_1	Adiponectin	ADIPOQ	-1.42247	0.154656	2.11573e-19	0.0465993	0.0180296	0.00989161	0.480373	0.319873	0.133478	0.0038512	0.00704883	0.584941	-0.833457	0.277036	0.00269213	-0.185188	0.195275	0.343185	0.466568	0.0807186	9.99895e-09	988
5107-7_2	Neurogenic locus notch homolog protein 1	NOTCH1	-1.27005	0.138157	2.20435e-19	0.0215687	0.0179452	0.229682	-0.682232	0.289308	0.0185602	-0.00177507	0.00704203	0.801041	-0.430192	0.281015	0.126127	-0.146624	0.194949	0.452162	0.543841	0.0793321	1.25218e-11	988
2630-12_2	Interleukin-1 Receptor accessory protein	IL1RAP	-1.27852	0.139337	2.55202e-19	0.0196721	0.0179583	0.273593	-0.178303	0.296469	0.547698	0.00489654	0.00705739	0.48796	-0.615075	0.278391	0.0273762	-0.0748586	0.194596	0.700552	0.55742	0.0791901	3.61851e-12	988
2567-5_6	Complement factor I	CFI	1.22041	0.134849	7.41788e-19	0.0278892	0.0179496	0.120563	-1.09986	0.291637	0.00017203	-0.00355304	0.00705976	0.614879	-0.810776	0.277426	0.00355153	-0.111227	0.194965	0.568472	0.581614	0.0790695	3.98504e-13	988
4880-21_1	Growth/differentiation factor 2	GDF2	-1.25582	0.138916	8.08232e-19	0.0259803	0.0179537	0.148193	-0.243379	0.295486	0.410334	0.00164349	0.00704921	0.815696	-0.613634	0.278765	0.0279483	-0.0878649	0.194871	0.652169	0.573346	0.07914	8.7183e-13	988
2474-54_5	Serum amyloid P-component	APCS	1.37036	0.151778	8.89893e-19	0.0380875	0.0179812	0.0344089	0.340908	0.314957	0.27934	-0.0055985	0.00707836	0.429174	-0.785009	0.277552	0.00477373	-0.122688	0.19507	0.529531	0.570794	0.0791699	1.11324e-12	988
3343-1_4	Aminoacylase-1	ACY1	1.28535	0.152464	1.20644e-16	0.046919	0.0181669	0.00994678	-0.0312767	0.304151	0.918117	-0.0110895	0.00721035	0.124371	-0.821804	0.278824	0.00327993	-0.0147255	0.195718	0.94004	0.449066	0.0820732	5.6552e-08	988
2687-2_1	Melanoma-derived growth regulatory protein	MIA	-1.12324	0.137802	1.08501e-15	0.0350621	0.0180961	0.0529634	-1.06667	0.293718	0.000296126	-0.00689351	0.00715295	0.335417	-0.778641	0.279586	0.00545551	-0.132578	0.196604	0.500252	0.53515	0.0802818	4.36715e-11	988
5028-59_1	Scavenger receptor cysteine-rich type 1 protein M130	CD163	1.11124	0.138128	2.45819e-15	0.016913	0.0181564	0.351815	-0.689909	0.29203	0.0183474	-0.00282338	0.0071148	0.691577	-0.744789	0.28001	0.00794372	0.0814197	0.196735	0.679071	0.535675	0.0803577	4.36053e-11	988
3601-54_3	Neural cell adhesion molecule L1-like protein	CHL1	-1.09227	0.137454	5.21089e-15	0.0328671	0.0181155	0.0699344	-0.719317	0.292136	0.0139761	-0.00165361	0.00711381	0.816236	-0.747687	0.28021	0.00774819	-0.0976726	0.196676	0.61957	0.54294	0.0803112	2.34927e-11	988
2475-1_3	Mast/stem cell growth factor receptor Kit	KIT	-1.1413	0.147239	2.25258e-14	-0.00915816	0.0187882	0.626054	-0.660842	0.292862	0.0242573	-0.000910853	0.00712167	0.898255	-0.581176	0.282599	0.0399931	0.192322	0.198693	0.333315	0.533514	0.0806348	6.02179e-11	988
3805-16_2	Endothelial cell-specific molecule 1	ESM1	-1.08201	0.139858	2.51543e-14	0.0477182	0.0182994	0.0092543	-0.951993	0.293357	0.00121322	-0.00323672	0.00713533	0.650203	-0.767766	0.280543	0.00631691	-0.246179	0.198862	0.216032	0.523407	0.080853	1.50534e-10	988
5008-51_1	Superoxide dismutase [Mn], mitochondrial	SOD2	-1.0936	0.141445	2.6081e-14	0.00494379	0.0184007	0.788236	-0.355834	0.297577	0.232073	0.00648403	0.007166	0.365774	-0.73283	0.280789	0.00919412	-0.0518736	0.196803	0.792158	0.570913	0.0800686	1.93257e-12	988
2677-1_1	Epidermal growth factor receptor	EGFR	-1.12681	0.146548	3.57262e-14	-0.00925831	0.0188101	0.622689	-0.664701	0.292976	0.0234963	0.00448293	0.00714414	0.530478	-0.499989	0.284331	0.0789758	-0.127945	0.197301	0.516826	0.551554	0.0803656	1.18849e-11	988
5036-50_1	Tumor necrosis factor-inducible gene 6 protein	TNFAIP6	-1.05867	0.138126	4.27998e-14	0.0242624	0.0181568	0.181769	-1.01646	0.294295	0.000576005	0.00183868	0.00712742	0.796482	-0.78542	0.280603	0.00522513	-0.0151689	0.196868	0.938599	0.537485	0.0806291	4.36013e-11	988
4160-49_1	72 kDa type IV collagenase	MMP2	-1.04919	0.137587	5.68964e-14	0.0288015	0.0181519	0.112901	-0.810541	0.292767	0.00573595	0.00295343	0.00713514	0.679017	-0.66789	0.28167	0.0179224	-0.124394	0.197368	0.528667	0.5481	0.0804693	1.678e-11	988
5105-2_3	Reticulon-4 receptor	RTN4R	1.07236	0.141122	6.92675e-14	0.0265255	0.0181581	0.144386	-0.335783	0.298538	0.260965	0.00977513	0.0072365	0.177066	-0.90939	0.280615	0.00123216	0.0711177	0.19735	0.718652	0.528735	0.0808578	9.91075e-11	988
4979-34_2	Dermatopontin	DPT	1.11906	0.147454	7.42838e-14	-0.0186722	0.0192085	0.331249	-0.910515	0.29333	0.00196317	0.00300553	0.00713745	0.673779	-0.882374	0.280581	0.00171155	0.205871	0.199271	0.301802	0.607583	0.0798634	6.48614e-14	988
2982-82_2	Galectin-4	LGALS4	1.02798	0.139627	3.80345e-13	0.0109758	0.0183486	0.549854	-0.689344	0.293542	0.0190522	-6.5065e-05	0.00714021	0.992731	-0.672599	0.282224	0.0173506	-0.127757	0.197804	0.518509	0.556202	0.0805285	8.85919e-12	988
3009-3_2	Transforming growth factor beta receptor type 3	TGFBR3	-1.02318	0.1399	5.36766e-13	0.0365939	0.0182228	0.0448999	-0.70944	0.293544	0.0158376	0.00244533	0.00714859	0.73237	-0.553392	0.284309	0.0518844	-0.103554	0.197667	0.600478	0.530408	0.0810629	9.65427e-11	988
4124-24_2	Heat shock 70 kDa protein 1A/1B	HSPA1A	1.01201	0.139934	9.52447e-13	0.00994312	0.0183907	0.588863	-0.52708	0.295612	0.0748912	0.00209615	0.00715095	0.769485	-0.800272	0.28142	0.00455136	0.0787269	0.197975	0.690967	0.569391	0.0804208	2.72992e-12	988
2705-5_2	C-C motif chemokine 25	CCL25	0.982216	0.13661	1.27795e-12	0.0321886	0.0182138	0.0774934	-0.6654	0.294067	0.0238673	0.00129039	0.00715002	0.856818	-0.878355	0.281372	0.00185046	-0.0660459	0.197621	0.738296	0.567292	0.0804783	3.37957e-12	988
3026-5_2	Calpastatin	CAST	-1.05197	0.146363	1.3004e-12	0.0296139	0.0182087	0.104192	-0.181098	0.305191	0.553054	-0.000457478	0.00714953	0.948993	-0.67692	0.282569	0.0167789	-0.156694	0.198407	0.429857	0.537481	0.0810132	5.35662e-11	988
3438-10_2	Follistatin-related protein 3	FSTL3	1.01492	0.143602	2.97605e-12	-0.0117884	0.0191114	0.537494	-0.906017	0.294444	0.00214822	-0.00217129	0.00716311	0.761862	-0.901517	0.281652	0.00141408	-0.0355581	0.197705	0.857304	0.598835	0.080215	1.8207e-13	988
3220-40_2	Proto-oncogene tyrosine-protein kinase receptor Ret	RET	0.988657	0.140609	3.81613e-12	0.0577944	0.0186852	0.00203669	-0.786031	0.293966	0.00762152	0.00357888	0.00717173	0.617872	-0.902095	0.281724	0.00140808	0.0387504	0.197942	0.844833	0.516044	0.0816748	3.99467e-10	988
4125-52_2	Advanced glycosylation end product-specific receptor, soluble	AGER	-0.981402	0.142763	1.10225e-11	0.0166879	0.0183335	0.362917	-0.288236	0.302796	0.341373	-0.00046894	0.00716481	0.947829	-0.786918	0.282189	0.00539502	-0.0227543	0.197954	0.90851	0.582271	0.0804835	9.35332e-13	988
3803-10_2	Cystatin-D	CST5	-0.955642	0.139634	1.35079e-11	0.0541163	0.0186188	0.00373615	-0.899061	0.294859	0.00235622	-0.00023143	0.00716581	0.974242	-0.757871	0.282449	0.0074137	-0.0556336	0.198051	0.778842	0.557036	0.0808849	1.01404e-11	988
4324-33_2	Cystatin-SA	CST2	-0.943734	0.13958	2.3371e-11	0.0422356	0.0183668	0.0216809	-1.04559	0.297129	0.000452935	-0.00145654	0.00717394	0.839152	-0.732092	0.28285	0.00978746	-0.147813	0.198958	0.457697	0.561582	0.0808609	6.85147e-12	988
2890-59_2	C-C motif chemokine 28	CCL28	-0.920328	0.136883	2.9964e-11	0.0351622	0.0182889	0.0548176	-0.593432	0.29585	0.0451441	0.00208394	0.00717605	0.77157	-0.860553	0.282248	0.00235776	-0.016942	0.198153	0.931881	0.587383	0.0805156	6.11084e-13	988
3364-76_2	Cathepsin L2	CTSV	-0.977006	0.145781	3.45263e-11	-0.00703287	0.0190386	0.711909	-0.768677	0.294611	0.00921453	0.00367465	0.00718987	0.609405	-0.693843	0.283424	0.0145353	-0.103767	0.198543	0.60134	0.56739	0.080802	4.06492e-12	988
3449-58_2	Kallistatin	SERPINA4	-0.940313	0.140378	3.53053e-11	0.019388	0.0183234	0.290268	-1.16539	0.300219	0.000110565	0.0029225	0.00718303	0.684198	-0.728994	0.28301	0.0101435	-0.107545	0.198583	0.588242	0.614933	0.0803329	4.59591e-14	988
2848-2_2	Wnt inhibitory factor 1	WIF1	-0.922504	0.138831	5.01012e-11	0.0245881	0.0182861	0.179051	-0.733023	0.294795	0.0130632	-0.000668209	0.00717617	0.925831	-0.754511	0.28287	0.00777044	-0.0854673	0.198473	0.666836	0.543208	0.0813243	3.99555e-11	988
3234-23_2	Coiled-coil domain-containing protein 80	CCDC80	0.969119	0.149757	1.52715e-10	-0.0220378	0.0199166	0.268776	-0.57523	0.29671	0.0528233	-0.000675316	0.00718419	0.925128	-0.851471	0.282709	0.00266292	-0.0612346	0.198558	0.757846	0.661598	0.0806067	6.98778e-16	988
3332-57_1	Hemojuvelin	HFE2	-0.903431	0.141582	2.70058e-10	0.0188724	0.0183724	0.304573	-1.09713	0.299398	0.000261043	-0.00284161	0.00720341	0.693311	-0.596994	0.285937	0.0370667	-0.183146	0.200159	0.360413	0.595993	0.0806212	3.06768e-13	988
2797-56_2	Apolipoprotein B	APOB	-0.886917	0.141253	5.0979e-10	0.0295182	0.0183168	0.107381	-0.995879	0.297413	0.00084327	-0.0010645	0.00719444	0.882403	-0.729458	0.283848	0.0103187	-0.0631167	0.198809	0.750951	0.515103	0.0824738	6.26035e-10	988
3331-8_1	RGM domain family member B	RGMB	-0.893166	0.144872	1.02421e-09	0.0417622	0.0184474	0.0237994	-1.21757	0.30405	6.68086e-05	-0.00331552	0.00721986	0.646176	-0.590404	0.286686	0.0397168	-0.168867	0.200244	0.399262	0.559432	0.0813227	1.06711e-11	988
3484-60_2	Angiotensinogen	AGT	-0.88262	0.144019	1.27997e-09	0.0209341	0.0183793	0.254976	-0.237531	0.308562	0.441602	0.00796751	0.00730605	0.275743	-0.776108	0.283659	0.00632945	-0.0615686	0.198987	0.757075	0.638675	0.0806209	6.27265e-15	988
5351-52_3	Heterogeneous nuclear ribonucleoproteins A2/B1	HNRNPA2B1	0.854679	0.140001	1.47694e-09	0.0271303	0.0183381	0.139339	-0.619077	0.296856	0.0372849	0.00123298	0.00720044	0.864073	-0.658432	0.285328	0.0212257	-0.0993634	0.199308	0.618212	0.56755	0.081196	5.05711e-12	988
4479-14_2	Plasma protease C1 inhibitor	SERPING1	-0.836749	0.139536	2.82199e-09	0.0336666	0.0183647	0.0670693	-0.637742	0.296823	0.0319121	0.00511447	0.00724822	0.480593	-0.66878	0.285378	0.019302	-0.0151142	0.199048	0.939488	0.574354	0.0811378	2.75639e-12	988
3362-61_2	Chordin-like protein 1	CHRDL1	-0.97838	0.163339	2.93784e-09	0.0992108	0.0217812	5.89572e-06	-0.592001	0.29754	0.0469044	0.000216766	0.00720367	0.976001	-0.715609	0.284608	0.0120824	-0.00800301	0.199067	0.96794	0.542136	0.0818995	5.90228e-11	988
4232-19_2	Insulin-like growth factor 1 receptor	IGF1R	-0.839003	0.140647	3.39806e-09	0.0345583	0.0183753	0.0603074	-1.08442	0.300354	0.000320991	0.00156514	0.00720788	0.828141	-0.6901	0.285062	0.0156625	-0.124175	0.199799	0.534414	0.590126	0.0809126	6.19314e-13	988
5358-3_3	Osteomodulin	OMD	-0.877859	0.147548	3.72689e-09	0.0389768	0.0184304	0.034696	-0.548488	0.29849	0.0664299	-0.00538798	0.00726821	0.458683	-0.795671	0.283828	0.00515632	-0.262735	0.203129	0.196162	0.536709	0.0820984	1.00188e-10	988
4983-6_1	Endoplasmic reticulum resident protein 29	ERP29	0.848416	0.143181	4.29661e-09	0.0209834	0.0184037	0.254492	-0.408177	0.302544	0.177599	0.00272881	0.00721814	0.705476	-0.760341	0.284173	0.00758239	-0.130047	0.199941	0.515567	0.571707	0.0812326	3.64603e-12	988
3352-80_3	Carbonic anhydrase 6	CA6	-0.873133	0.148648	5.81323e-09	0.0124795	0.0185723	0.50178	-1.36159	0.312295	1.4371e-05	0.00232906	0.00721689	0.746973	-0.675863	0.28552	0.0181184	-0.187567	0.201142	0.351303	0.602322	0.0808281	2.00588e-13	988
2654-19_1	Tumor necrosis factor receptor superfamily member 1A	TNFRSF1A	0.854895	0.145866	6.272e-09	-0.00345016	0.0191739	0.857237	-0.616081	0.297421	0.0385795	0.00195689	0.00721468	0.786265	-0.851	0.28375	0.0027755	-0.0564078	0.199281	0.777193	0.585457	0.0810355	1.00286e-12	988
5316-54_3	Prothrombin	F2	-0.832275	0.142133	6.46521e-09	0.0125981	0.0185725	0.497727	-0.679076	0.296622	0.0222682	0.00104579	0.00721043	0.88471	-0.752463	0.284387	0.00827658	-0.0363927	0.199219	0.855089	0.582435	0.0810853	1.34117e-12	988
3323-37_1	Low-density lipoprotein receptor-related protein 8	LRP8	-0.805009	0.13997	1.18e-08	0.0254418	0.0183832	0.166682	-0.543585	0.299114	0.0694715	0.00259013	0.00722464	0.720036	-0.713646	0.285117	0.0124753	-0.152971	0.200598	0.445899	0.637705	0.0807965	7.82135e-15	988
3044-3_2	C-C motif chemokine 18	CCL18	0.819741	0.142902	1.28518e-08	0.00783234	0.0187386	0.676053	-0.570856	0.298539	0.0561442	0.00282884	0.00722774	0.695596	-0.822319	0.284035	0.00387336	-0.0168289	0.199344	0.932739	0.572951	0.0813296	3.4783e-12	988
3303-23_2	Cystatin-M	CST6	-0.841427	0.147025	1.38699e-08	0.0140539	0.0185586	0.449069	-1.28842	0.309455	3.40764e-05	0.000650143	0.00721496	0.928218	-0.801086	0.284175	0.00491383	-0.0261432	0.199356	0.895693	0.559912	0.0816341	1.2229e-11	988
2950-57_2	Insulin-like growth factor-binding protein 4	IGFBP4	0.815478	0.143168	1.6179e-08	0.0156799	0.0185252	0.397528	-1.03412	0.299777	0.000585098	-0.00522717	0.00728042	0.472941	-0.788584	0.284314	0.00564773	-0.252468	0.20341	0.214835	0.579269	0.0812337	1.9246e-12	988
3799-11_2	Carbonic anhydrase 3	CA3	0.83241	0.146408	1.71617e-08	0.00204169	0.0189778	0.914348	-0.50683	0.300248	0.0917199	0.000293985	0.00721619	0.967512	-0.863306	0.284023	0.00243161	0.0540475	0.199859	0.786888	0.586804	0.0811136	9.37412e-13	988
2685-21_2	Insulin-like growth factor-binding protein 5	IGFBP5	-0.787199	0.13895	1.92382e-08	0.0194829	0.0184573	0.291425	-0.744772	0.296512	0.0121711	4.74573e-05	0.00721713	0.994755	-0.751608	0.284745	0.00843157	-0.0638519	0.199549	0.749051	0.58277	0.0811903	1.39024e-12	988
3365-7_2	Dickkopf-related protein 4	DKK4	-0.824406	0.14778	3.1297e-08	0.0607737	0.0192577	0.00164898	-0.383044	0.304952	0.209385	0.000870173	0.00722121	0.90411	-0.866271	0.284191	0.00236345	0.008734	0.199597	0.965106	0.570102	0.0814935	4.86186e-12	988
4876-32_1	Coagulation factor IX	F9	0.795828	0.142872	3.27947e-08	0.0281038	0.0183924	0.12683	-0.767358	0.296614	0.0098219	-0.00459715	0.00727383	0.527525	-0.807448	0.284384	0.0046142	-0.0786364	0.199773	0.69394	0.545789	0.0821604	5.06963e-11	988
4129-72_1	Complement factor B	CFB	0.778328	0.140033	3.50633e-08	0.0285771	0.0183931	0.120581	-1.07778	0.301471	0.000367095	-0.000840074	0.00722411	0.907448	-0.831001	0.284284	0.00354428	-0.149081	0.20082	0.458045	0.610223	0.080918	1.05265e-13	988
4192-10_2	Alcohol dehydrogenase [NADP(+)]	AKR1A1	0.765208	0.138757	4.45996e-08	0.0380225	0.0184715	0.0398099	-0.734477	0.296805	0.0135051	0.00273314	0.00723658	0.705747	-0.727887	0.285357	0.0108974	-0.0334152	0.199593	0.867077	0.581369	0.081303	1.67873e-12	988
5109-24_3	Neuronal cell adhesion molecule	NRCAM	-0.775757	0.141255	5.05786e-08	0.0321996	0.0184094	0.0805879	-0.703985	0.297045	0.0179811	-0.00115616	0.00722864	0.87296	-0.724345	0.285457	0.0113178	-0.203565	0.202295	0.314527	0.614031	0.0809252	7.51353e-14	988
3415-61_2	Bone sialoprotein 2	IBSP	-0.765951	0.140151	5.85478e-08	0.0382743	0.018482	0.0386274	-0.873405	0.297283	0.00338056	-0.00206721	0.00723773	0.775232	-0.864915	0.284366	0.0024157	-0.126115	0.200525	0.529545	0.552907	0.0820306	2.6836e-11	988
4162-54_2	Serotransferrin	TF	-0.760115	0.13911	5.8887e-08	0.0182627	0.0185052	0.323936	-0.774958	0.296779	0.00915847	0.00117848	0.00722678	0.870495	-0.719372	0.285594	0.0119303	-0.0192995	0.19964	0.923007	0.60689	0.0809865	1.48453e-13	988
2742-68_2	Sialic acid-binding Ig-like lectin 7	SIGLEC7	0.780332	0.14281	5.88927e-08	0.0175478	0.0185195	0.343599	-0.657645	0.297603	0.0273472	-0.00499963	0.00728943	0.492953	-0.928984	0.284617	0.0011363	-0.119898	0.200423	0.549826	0.567132	0.0816415	6.77925e-12	988
3503-4_2	Integrin alpha-I: beta-1 complex	ITGA1 ITGB1	0.765502	0.140269	6.10981e-08	0.0395872	0.0185069	0.0326759	-0.949653	0.298439	0.00150792	0.00131533	0.00722766	0.855632	-0.741356	0.285262	0.00949267	0.0943867	0.200805	0.638428	0.598352	0.0810759	3.34993e-13	988
5343-74_3	Carboxypeptidase E	CPE	-0.758633	0.139126	6.26412e-08	0.0282711	0.0184039	0.124822	-0.909466	0.297765	0.00231624	0.00246309	0.00723639	0.733646	-0.735646	0.285355	0.010081	-0.0149978	0.199657	0.940136	0.581559	0.0813358	1.68522e-12	988
5092-51_3	Protein jagged-1	JAG1	-0.762929	0.14094	7.77399e-08	0.0405956	0.0185337	0.0287303	-0.88137	0.297465	0.00312026	-0.000779977	0.00722959	0.914107	-0.750067	0.28522	0.00867675	-0.19266	0.202134	0.340757	0.641152	0.080967	6.42953e-15	988
3325-2_2	Matrilin-2	MATN2	-0.764117	0.141447	8.25189e-08	0.0384682	0.0184934	0.0377735	-0.523122	0.30062	0.0821451	0.000773115	0.00722789	0.91484	-0.777258	0.284913	0.00648384	-0.0564592	0.1998	0.777559	0.561151	0.0818425	1.24196e-11	988
5110-84_3	Neurexin-1-beta	NRXN1	-0.753492	0.14119	1.17401e-07	0.039277	0.0185171	0.0341603	-0.62251	0.298416	0.0372302	-0.00147826	0.00723739	0.838198	-0.767273	0.285134	0.00724591	-0.10197	0.200319	0.61084	0.579332	0.0814489	2.18014e-12	988
3299-29_2	Contactin-5	CNTN5	-0.777243	0.145864	1.22643e-07	0.0345229	0.0184458	0.061559	-0.424567	0.304333	0.163308	-0.0016336	0.00723912	0.821511	-0.754812	0.285307	0.00828373	-0.161406	0.201461	0.423222	0.571921	0.0816183	4.4935e-12	988
3340-53_1	Thrombospondin-4	THBS4	0.744423	0.139937	1.28576e-07	0.010952	0.0187232	0.558721	-0.806796	0.297053	0.00672289	-0.000221254	0.0072311	0.975597	-0.902805	0.28468	0.00156434	-0.0128604	0.199801	0.948692	0.615526	0.0809935	6.88051e-14	988
5307-12_3	Coagulation factor IXab	F9	0.760122	0.143066	1.33204e-07	0.0288362	0.0184172	0.117733	-0.771472	0.297019	0.00953336	-0.00449982	0.00728663	0.537018	-0.824251	0.284693	0.0038722	-0.0660401	0.199962	0.741271	0.547664	0.0823331	4.78661e-11	988
2813-11_2	Agouti-related protein	AGRP	-0.735208	0.139206	1.57642e-07	0.0202553	0.0184929	0.273651	-0.853376	0.297402	0.00419966	0.00188384	0.00723824	0.794715	-0.771215	0.285182	0.0069626	-0.0909136	0.200243	0.649917	0.599999	0.0811422	3.0261e-13	988
3644-5_4	Dickkopf-like protein 1	DKKL1	0.735645	0.139659	1.69792e-07	0.0363186	0.0184752	0.0496013	-0.783027	0.297088	0.00852853	-6.70743e-05	0.00723275	0.992603	-0.662217	0.287224	0.0213408	-0.0390623	0.199869	0.845089	0.573623	0.0816184	3.89822e-12	988
3470-1_2	E-Selectin	SELE	0.750673	0.142651	1.7446e-07	0.0347222	0.0184551	0.0602064	-0.457988	0.303277	0.13133	-0.00267885	0.00725456	0.71201	-0.79842	0.284942	0.00517717	0.0479938	0.200308	0.81069	0.585123	0.0813791	1.27653e-12	988
3049-61_2	Trypsin-1	PRSS1	-0.735411	0.14091	2.19222e-07	0.0286593	0.0184262	0.120182	-0.684601	0.297706	0.0216794	0.00113563	0.00723608	0.875324	-0.685698	0.286772	0.0169849	-0.012849	0.199906	0.948764	0.555689	0.0821515	2.2918e-11	988
3508-78_3	C-C motif chemokine 22	CCL22	0.727511	0.139607	2.28467e-07	0.0300813	0.0184283	0.102925	-0.952371	0.299038	0.00149395	0.000265265	0.00723454	0.970758	-0.744219	0.285669	0.00932065	-0.143273	0.201229	0.476641	0.609537	0.0810797	1.24799e-13	988
5364-7_3	Protein SET	SET	0.718013	0.138263	2.51103e-07	0.0380534	0.0185126	0.0400889	-0.704055	0.297547	0.0181638	0.00190561	0.00724192	0.7925	-0.802962	0.285013	0.00493972	-0.0523679	0.200002	0.793502	0.613637	0.0810587	8.52546e-14	988
5011-11_1	Nicotinamide phosphoribosyltransferase	NAMPT	0.718967	0.138539	2.55677e-07	0.026826	0.0184333	0.145903	-0.88011	0.297848	0.00320197	-0.00101626	0.0072397	0.888394	-0.899413	0.284859	0.00164012	0.0682008	0.2007	0.734068	0.591462	0.0813082	7.08212e-13	988
4455-89_2	Lactadherin	MFGE8	-0.720828	0.138975	2.59585e-07	0.0362222	0.0184831	0.0503059	-0.921445	0.298483	0.00207759	0.00136216	0.00723842	0.850771	-0.774815	0.285298	0.00672674	0.0496973	0.200422	0.804214	0.612372	0.0810696	9.62084e-14	988
2974-61_2	Contactin-1	CNTN1	-0.723384	0.139909	2.82693e-07	0.0300862	0.0184321	0.102941	-0.54479	0.300655	0.0702882	-0.00141896	0.00724357	0.844735	-0.796365	0.285104	0.00531898	-0.0360785	0.199962	0.856854	0.614345	0.0810642	8.03081e-14	988
2571-12_3	Insulin-like growth factor-binding protein 3	IGFBP3	-0.763843	0.147873	2.8994e-07	0.0173122	0.0185673	0.351358	-0.32226	0.310093	0.298948	0.00193739	0.00724328	0.78916	-0.809298	0.285007	0.00461013	-0.14389	0.201313	0.474926	0.58173	0.0815019	1.83714e-12	988
5112-73_3	OX-2 membrane glycoprotein	CD200	-0.721813	0.139895	2.98895e-07	0.0367675	0.0184946	0.0470857	-0.674185	0.297939	0.0238626	-0.00056733	0.00723834	0.937543	-0.732442	0.285956	0.0105733	-0.0650309	0.200122	0.745283	0.593258	0.0812952	6.01266e-13	988
3291-30_2	Low affinity immunoglobulin epsilon Fc receptor	FCER2	0.721554	0.140671	3.49784e-07	0.0127036	0.0187032	0.497157	-0.779992	0.297297	0.00883433	0.00429766	0.00727967	0.555081	-0.857632	0.284867	0.00267321	0.0105158	0.200095	0.958098	0.622325	0.0810492	3.8649e-14	988
3339-33_1	Thrombospondin-2	THBS2	0.7191	0.140494	3.7028e-07	0.0166263	0.018591	0.371371	-0.855062	0.297688	0.00416157	0.000124635	0.00723803	0.986265	-0.865647	0.28488	0.00243902	-0.0585222	0.200118	0.770013	0.571652	0.0817669	5.01068e-12	988
4559-64_2	Kynureninase	KYNU	0.719226	0.140844	3.93541e-07	0.0402058	0.018569	0.0306103	-0.630881	0.298735	0.0349503	0.00275395	0.0072545	0.704309	-0.73261	0.286053	0.0105818	-0.0747649	0.200266	0.708984	0.58409	0.0814879	1.49043e-12	988
2888-49_2	Complement component C7	C7	-0.713742	0.140145	4.22221e-07	0.0460006	0.018741	0.0142779	-0.803512	0.297391	0.00701323	-0.00146122	0.00724702	0.840247	-0.891522	0.284968	0.00180852	-0.00275402	0.200065	0.98902	0.636012	0.0810783	1.12481e-14	988
4145-58_2	Neurotrophin-3	NTF3	-0.703521	0.138202	4.27388e-07	0.0333354	0.0184587	0.0712305	-0.696974	0.297787	0.0194555	-0.000325817	0.00723998	0.964114	-0.731981	0.286095	0.0106598	-0.0234989	0.200027	0.906505	0.616744	0.081085	6.56405e-14	988
4568-17_2	SLIT and NTRK-like protein 5	SLITRK5	-0.753289	0.14854	4.7174e-07	0.0358085	0.0184901	0.0530756	-0.459751	0.303957	0.130713	-0.00269148	0.00726345	0.711052	-0.754353	0.285764	0.00842676	-0.190614	0.202754	0.347382	0.559897	0.0821407	1.62286e-11	988
2973-15_2	Platelet glycoprotein 4	CD36	0.757527	0.149883	5.15045e-07	0.0262589	0.018449	0.154958	-1.26622	0.312666	5.5285e-05	-0.000775511	0.00724334	0.914759	-0.94676	0.285444	0.000943733	0.196241	0.204718	0.338001	0.607083	0.0811705	1.64936e-13	988
2849-49_1	Allograft inflammatory factor 1	AIF1	0.699506	0.139029	5.78345e-07	0.0358688	0.0184955	0.0527456	-0.835706	0.297659	0.00508952	-9.74111e-06	0.00724135	0.998927	-0.720387	0.286426	0.0120582	-0.083072	0.20044	0.678636	0.603044	0.0812236	2.44116e-13	988
2960-66_2	Properdin	CFP	0.69128	0.138178	6.68492e-07	0.0254547	0.0184591	0.168214	-0.850476	0.297831	0.00438601	-0.000914955	0.00724612	0.899545	-0.87759	0.285058	0.00213687	-0.0262497	0.200115	0.895665	0.589747	0.0814366	8.89802e-13	988
5356-2_3	Macrophage migration inhibitory factor	MIF	0.708907	0.142171	7.26614e-07	0.036036	0.0185031	0.0517491	-0.703612	0.297889	0.0183699	-0.00126315	0.00724939	0.86171	-0.783285	0.285525	0.00619231	-0.0104487	0.200147	0.958376	0.59495	0.0813564	5.39669e-13	988
4328-2_2	Brother of CDO	BOC	-0.688497	0.140034	1.03055e-06	0.0221399	0.0185053	0.231824	-0.716976	0.297874	0.0162679	-0.00403442	0.00729831	0.580533	-0.817614	0.28532	0.00425036	-0.0849321	0.200593	0.672092	0.608899	0.0812132	1.4442e-13	988
3657-74_3	Calcineurin subunit B type 1	PPP3R1	0.685311	0.139447	1.04164e-06	0.0311665	0.0184599	0.091663	-0.797309	0.297638	0.00751161	0.00125865	0.00724797	0.862172	-0.686696	0.287436	0.0170794	-0.0547629	0.200304	0.784604	0.583374	0.0816148	1.71097e-12	988
4533-76_2	A disintegrin and metalloproteinase with thrombospondin motifs 15	ADAMTS15	0.667791	0.138572	1.66844e-06	0.0256207	0.0184753	0.165829	-0.742527	0.297844	0.0128294	0.00156905	0.00725348	0.828786	-0.835802	0.285358	0.00347912	-0.0929808	0.200816	0.643456	0.592598	0.0814811	7.15708e-13	988
4775-34_3	Gelsolin	GSN	-0.688485	0.143169	1.75393e-06	0.032675	0.0184802	0.0773515	-0.976926	0.300607	0.00119365	-0.00318065	0.00728472	0.662483	-0.765275	0.286048	0.00758869	-0.147216	0.201957	0.466208	0.549322	0.0827635	5.2614e-11	988
3435-53_2	Fibronectin Fragment 4	FN1	-0.671618	0.140013	1.86017e-06	0.0334571	0.018489	0.0706667	-0.772878	0.297784	0.00958725	0.00376467	0.00728553	0.605459	-0.72843	0.286722	0.0112199	-0.0449979	0.200366	0.822353	0.584706	0.0816538	1.56483e-12	988
4923-79_1	Muellerian-inhibiting factor	AMH	-0.671872	0.14074	2.0804e-06	0.0272266	0.01847	0.140774	-0.562437	0.301237	0.0621844	0.00314736	0.00727487	0.665375	-0.780917	0.285888	0.00641601	0.0151084	0.200496	0.939947	0.590906	0.0815365	8.57153e-13	988
3773-15_4	Angiopoietin-1 receptor, soluble	TEK	-0.663966	0.139374	2.18317e-06	0.0318802	0.0184781	0.084786	-0.976238	0.300703	0.00120756	-0.000747465	0.00725374	0.917948	-0.78723	0.285826	0.00599108	-0.0877663	0.200804	0.662153	0.604403	0.0813274	2.31794e-13	988
2981-9_3	Endothelial cell-selective adhesion molecule	ESAM	-0.67207	0.141616	2.38387e-06	0.036389	0.0185363	0.0499122	-1.04055	0.302924	0.000617121	-0.00123117	0.00725816	0.865339	-0.765344	0.286151	0.00760506	-0.0760851	0.200673	0.704658	0.609281	0.0812817	1.46123e-13	988
2828-82_2	Kunitz-type protease inhibitor 1	SPINT1	-0.673153	0.14458	3.6654e-06	0.0117345	0.0188413	0.533557	-1.0223	0.30254	0.000755728	-0.000344608	0.00725541	0.962127	-0.793854	0.285912	0.0055975	-0.0736018	0.200739	0.713955	0.578784	0.0818874	2.96651e-12	988
3437-80_3	Receptor-type tyrosine-protein kinase FLT3	FLT3	0.639713	0.138081	4.08819e-06	0.0341138	0.0185129	0.0656718	-0.81309	0.298102	0.00649367	0.0010216	0.00725665	0.888072	-0.800347	0.285876	0.00521573	-0.0158298	0.200474	0.937079	0.603406	0.081398	2.64939e-13	988
3853-56_1	Malate dehydrogenase, cytoplasmic	MDH1	0.650734	0.141377	4.71093e-06	0.0477443	0.0189291	0.011816	-0.868552	0.29869	0.00372042	0.00117077	0.00725845	0.871892	-0.803473	0.285887	0.0050449	0.00706445	0.200602	0.971914	0.600551	0.0814526	3.52441e-13	988
2696-87_2	Persephin	PSPN	0.703791	0.153356	5.02066e-06	0.0201763	0.0185801	0.277783	-0.255157	0.319147	0.424194	-0.00284833	0.00728845	0.696028	-0.846189	0.28563	0.00312423	-0.0588945	0.200659	0.769197	0.606188	0.0813811	2.05164e-13	988
3175-51_5	A disintegrin and metalloproteinase with thrombospondin motifs 13	ADAMTS13	-0.642277	0.140199	5.21387e-06	0.0170812	0.0186625	0.360274	-0.778524	0.29808	0.00914335	-0.00279207	0.00728768	0.701712	-0.808308	0.285872	0.00478573	-0.0729557	0.200809	0.716452	0.614823	0.0813011	9.0356e-14	988
2590-69_4	Tyrosine-protein kinase transmembrane receptor ROR1	ROR1	-0.64568	0.141388	5.57854e-06	0.0410528	0.0186747	0.0281585	-0.710135	0.298476	0.0175392	-0.00204187	0.00727499	0.779023	-0.825477	0.285757	0.00395235	-0.0896457	0.201056	0.655786	0.595265	0.0815596	5.97216e-13	988
3397-7_4	Tyrosine-protein phosphatase non-receptor type 11	PTPN11	0.636472	0.139465	5.6589e-06	0.0334071	0.0185109	0.0714217	-0.953581	0.300559	0.00155694	0.00129541	0.00726056	0.858432	-0.846857	0.285661	0.00310406	-0.0265399	0.200532	0.894736	0.598159	0.0815095	4.50185e-13	988
3708-62_1	Alpha-2-macroglobulin	A2M	-0.666899	0.146343	5.83537e-06	0.0470299	0.0189081	0.0130364	-0.464542	0.305975	0.129275	-0.000907588	0.00726215	0.900569	-0.743827	0.286857	0.0096542	-0.0359655	0.200556	0.857716	0.616768	0.0812975	7.57258e-14	988
2774-10_3	Interleukin-16	IL16	0.653364	0.14349	5.93744e-06	0.00963353	0.0189638	0.61157	-0.623869	0.300048	0.0378536	0.00172495	0.00726441	0.812355	-0.909465	0.285826	0.00150887	-0.044483	0.200595	0.82455	0.623851	0.0812708	3.92652e-14	988
4276-10_2	Phosphatidylethanolamine-binding protein 1	PEBP1	0.624857	0.138308	7.00111e-06	0.0337467	0.0185194	0.0687217	-0.801693	0.298209	0.00730117	0.000496062	0.00725885	0.94553	-0.805636	0.285986	0.00494339	-0.0143792	0.200581	0.942865	0.59545	0.0815803	5.95494e-13	988
4155-3_2	Tenascin	TNC	-0.630878	0.139919	7.29792e-06	0.033802	0.018521	0.0682933	-0.609662	0.300522	0.042759	-0.00209599	0.0072782	0.773421	-0.837115	0.285769	0.00347489	0.029447	0.200919	0.883508	0.618754	0.0813047	6.36694e-14	988
2967-8_1	Vascular cell adhesion protein 1	VCAM1	0.634823	0.141284	7.84353e-06	0.0192746	0.0186143	0.300701	-0.578336	0.30151	0.0553827	0.00293407	0.00728336	0.687149	-0.834598	0.285802	0.00357754	0.0424576	0.201125	0.832852	0.605113	0.0814356	2.33727e-13	988
3681-87_3	Kallikrein-14	KLK14	0.628692	0.139991	7.92723e-06	0.0249142	0.018512	0.178661	-0.858976	0.298737	0.00412238	0.000499706	0.00725973	0.945137	-0.734829	0.287171	0.0106497	-0.0316984	0.200605	0.874478	0.584029	0.0818519	1.86836e-12	988
4967-1_1	Complement component 1 Q subcomponent-binding protein, mitochondrial	C1QBP	-0.627314	0.140381	8.78076e-06	0.0223675	0.0185503	0.228192	-0.717602	0.298543	0.0164142	0.00234467	0.00727488	0.747296	-0.738827	0.287125	0.0102214	-0.0296625	0.200621	0.882489	0.594747	0.0816185	6.48155e-13	988
5078-82_3	Ephrin type-B receptor 6	EPHB6	-0.627273	0.140626	9.11146e-06	0.0307028	0.0184975	0.0972654	-0.6657	0.299313	0.0263677	-0.00183946	0.00727618	0.800471	-0.770119	0.28654	0.00731669	-0.0929244	0.201232	0.644343	0.601985	0.0814948	3.19505e-13	988
4842-62_2	Glypican-3	GPC3	-0.622086	0.140064	9.94391e-06	0.0274846	0.0184975	0.137636	-0.597881	0.301029	0.0472956	0.0022074	0.00727403	0.7616	-0.746021	0.287021	0.00948395	-0.0730762	0.200955	0.716201	0.611463	0.0813837	1.28846e-13	988
2516-57_3	C-C motif chemokine 21	CCL21	0.6262	0.141022	9.98858e-06	0.028342	0.0184952	0.125744	-0.56926	0.30197	0.0597027	-0.00127072	0.00726966	0.861275	-0.877733	0.285812	0.00219162	-0.0821736	0.201081	0.682878	0.61473	0.0813558	9.45335e-14	988
2864-2_3	Dual specificity mitogen-activated protein kinase kinase 1	MAP2K1	0.609684	0.137834	1.07982e-05	0.031657	0.0185066	0.0874728	-0.831292	0.298528	0.00546112	0.0001497	0.00726181	0.983557	-0.838794	0.285872	0.00342187	-0.00854182	0.200683	0.966058	0.617447	0.0813436	7.35263e-14	988
5111-15_3	Neurexin-3-beta	NRXN3	-0.618171	0.140495	1.20045e-05	0.0427239	0.0187627	0.0229955	-0.743499	0.298427	0.0128874	-9.45929e-05	0.007263	0.989611	-0.807218	0.286135	0.0048816	-0.0771173	0.201051	0.701379	0.617903	0.0813495	7.08644e-14	988
3298-52_2	Contactin-4	CNTN4	-0.610079	0.139624	1.37734e-05	0.0315924	0.0185107	0.0881902	-0.706613	0.298815	0.0182363	4.67662e-05	0.00726366	0.994864	-0.768352	0.286717	0.00748854	-0.0986308	0.201445	0.624515	0.597624	0.0816115	5.03215e-13	988
2952-75_2	Insulin-like growth factor I	IGF1	-0.618385	0.141688	1.40876e-05	0.0258938	0.0185138	0.162239	-0.585714	0.301622	0.0524357	-0.00136554	0.00727347	0.851117	-0.876864	0.285905	0.00222122	-0.112768	0.201755	0.576333	0.603679	0.0815112	2.7843e-13	988
5084-154_3	interleukin-17 receptor B	IL17RB	-0.603213	0.138953	1.56341e-05	0.0292538	0.0185029	0.11419	-0.92889	0.300398	0.00204255	-0.0027424	0.00729778	0.707157	-0.862793	0.285918	0.00261297	-0.0310981	0.200736	0.876916	0.601885	0.0815495	3.33897e-13	988
3214-3_2	Neuropilin-1	NRP1	-0.61001	0.140522	1.5641e-05	0.0381005	0.0186236	0.0410387	-0.926434	0.300333	0.00209433	-0.00395497	0.00732977	0.589611	-0.827133	0.286043	0.0039164	-0.0449636	0.200791	0.822856	0.623476	0.0813481	4.28608e-14	988
2381-52_4	Complement C5	C5	0.602304	0.139072	1.63663e-05	0.0281865	0.0185043	0.12802	-0.805184	0.298473	0.00710143	0.00320249	0.00729579	0.660793	-0.799087	0.286321	0.00535783	-0.0425569	0.200787	0.832189	0.615617	0.0813901	8.93791e-14	988
3634-5_4	Opioid-binding protein/cell adhesion molecule	OPCML	0.603954	0.139539	1.65621e-05	0.0335188	0.0185345	0.0708395	-0.750114	0.298486	0.0121269	-0.000250992	0.00726581	0.97245	-0.733779	0.287508	0.010854	-0.0515844	0.200846	0.79736	0.592119	0.0817468	8.80297e-13	988
3336-50_1	Tissue factor pathway inhibitor	TFPI	0.611189	0.142772	2.04288e-05	0.0176038	0.0186949	0.346609	-0.643414	0.30014	0.0322993	-0.00211117	0.00728777	0.772117	-0.808779	0.286281	0.00482141	-0.0469805	0.200857	0.815111	0.596728	0.0816718	5.6494e-13	988
4721-54_2	Trefoil factor 3	TFF3	-0.610864	0.142998	2.12608e-05	0.0444534	0.0188627	0.0186333	-0.561089	0.302797	0.0641774	-0.000445412	0.00726851	0.951149	-0.804963	0.286335	0.00503233	0.0816192	0.20228	0.68667	0.632905	0.0813798	1.8593e-14	988
2831-29_1	Kallikrein-11	KLK11	-0.584295	0.138286	2.60734e-05	0.0319745	0.0185261	0.0846753	-0.775854	0.298544	0.00949471	0.00166927	0.00727528	0.818571	-0.827522	0.286188	0.00391771	-0.0112319	0.200847	0.955415	0.600447	0.0816265	3.97643e-13	988
4971-1_1	Cathepsin Z	CTSZ	0.603608	0.143392	2.79255e-05	0.0176039	0.0187068	0.346912	-0.592323	0.301825	0.0499881	0.00221583	0.00728283	0.760999	-0.862497	0.286078	0.00263634	-0.0517503	0.200955	0.796829	0.582438	0.0820752	2.44154e-12	988
3628-3_4	Dual specificity mitogen-activated protein kinase kinase 2	MAP2K2	0.584681	0.139314	2.95012e-05	0.0182259	0.0186882	0.329669	-0.762587	0.298604	0.0108033	0.000795422	0.0072698	0.912896	-0.866189	0.286094	0.00252866	-0.0176866	0.200855	0.92985	0.634306	0.0814124	1.67375e-14	988
2625-53_4	Heat shock protein HSP 90-alpha/beta	HSP90AA1 HSP90AB1	0.589491	0.141166	3.23044e-05	0.0420757	0.0187824	0.0253017	-0.919026	0.300493	0.00228519	0.00068294	0.00727004	0.925177	-0.771037	0.28698	0.00733669	-0.0122818	0.200885	0.951261	0.602511	0.081612	3.29125e-13	988
4435-66_2	Ectonucleotide pyrophosphatase/phosphodiesterase family member 7	ENPP7	0.591462	0.142169	3.45515e-05	0.0247022	0.0185445	0.18315	-0.729604	0.298857	0.0148085	-0.00450336	0.00736051	0.540793	-0.865522	0.286137	0.00255188	-0.0902971	0.201529	0.654208	0.589681	0.081899	1.19061e-12	988
3284-75_1	Biglycan	BGN	-0.580706	0.140481	3.87246e-05	0.0342914	0.0185647	0.0650274	-0.612762	0.30134	0.0422733	0.00256029	0.00729146	0.725562	-0.834307	0.286257	0.00364255	-0.0990653	0.201741	0.623499	0.614137	0.0814746	1.07955e-13	988
3348-49_2	Bone morphogenetic protein 1	BMP1	0.603265	0.146686	4.23713e-05	0.0444457	0.0189021	0.0189	-0.532126	0.304637	0.0809904	-0.00190892	0.00729089	0.793512	-0.817299	0.286416	0.00441389	-0.0874173	0.201527	0.664548	0.598453	0.0817176	5.00957e-13	988
3035-80_2	Interleukin-19	IL19	-0.57363	0.140302	4.69364e-05	0.0254392	0.0185418	0.170377	-0.841712	0.299111	0.00498934	0.00376437	0.00732161	0.607265	-0.758946	0.287368	0.00839613	-0.00866775	0.200972	0.965607	0.644013	0.0815363	7.48951e-15	988
2826-53_2	Ectodysplasin-A, secreted form	EDA	-0.570482	0.139991	4.96804e-05	0.0250205	0.0185479	0.177657	-0.767672	0.298741	0.0103245	0.000785172	0.00727346	0.914057	-0.754255	0.287497	0.00883665	-0.0539389	0.201093	0.78858	0.590181	0.0819344	1.16601e-12	988
4859-6_1	Bone morphogenetic protein receptor type-1A	BMPR1A	-0.563067	0.139997	6.21054e-05	0.0229184	0.0185871	0.217857	-0.699755	0.299435	0.0196427	0.00143643	0.0072796	0.843616	-0.860033	0.286299	0.00273205	-0.114576	0.202276	0.571228	0.611557	0.0815425	1.42033e-13	988
2526-53_3	Tumor necrosis factor receptor superfamily member 11B	TNFRSF11B	-0.557896	0.139131	6.53298e-05	0.0331031	0.0185578	0.0747651	-0.838377	0.299179	0.0051738	-0.000406848	0.0072764	0.955422	-0.7926	0.286862	0.0058337	-0.051805	0.201131	0.796794	0.593426	0.0818853	8.57634e-13	988
2643-57_2	Cadherin-3	CDH3	-0.566098	0.141601	6.86861e-05	0.0258279	0.0185451	0.164022	-0.924182	0.301032	0.00219873	0.00272095	0.00730012	0.709432	-0.760422	0.287491	0.00829817	-0.0304743	0.201022	0.879536	0.631351	0.0814671	2.27941e-14	988
3457-57_1	Periostin	POSTN	-0.584406	0.146555	7.16591e-05	0.0502387	0.0192867	0.0093298	-0.873944	0.299789	0.00363485	-2.24262e-05	0.0072754	0.997541	-0.760007	0.287518	0.00833941	-0.0858298	0.201636	0.670443	0.566257	0.0828754	1.45603e-11	988
4917-62_1	Integrin alpha-V: beta-5 complex	ITGAV ITGB5	-0.558779	0.140527	7.50938e-05	0.0367734	0.018636	0.0487464	-0.695036	0.299585	0.0205443	0.00163214	0.00728317	0.822728	-0.769968	0.287321	0.00748883	-0.0945157	0.201831	0.639679	0.610391	0.0815739	1.60754e-13	988
3122-6_2	Diablo homolog, mitochondrial	DIABLO	-0.55065	0.139462	8.4263e-05	0.0330745	0.0185628	0.0750951	-0.882257	0.300031	0.0033526	0.00136326	0.00728122	0.851519	-0.783156	0.28711	0.00649035	-0.0365375	0.201082	0.855852	0.614601	0.0815364	1.07973e-13	988
2647-66_2	Rab GDP dissociation inhibitor beta	GDI2	0.554814	0.140611	8.5185e-05	0.0419103	0.0188237	0.0262079	-0.851281	0.29945	0.00456386	0.00113772	0.00727938	0.875834	-0.809846	0.286711	0.00482914	-0.0253722	0.201056	0.899603	0.603694	0.0816906	3.12278e-13	988
2943-5_2	Cytochrome P450 3A4	CYP3A4	0.548683	0.139724	9.20205e-05	0.0376702	0.0186682	0.0438736	-0.88211	0.300065	0.00336149	0.00072256	0.00727757	0.920931	-0.866193	0.286406	0.00255607	-0.0554089	0.201238	0.783112	0.616083	0.0815301	9.42382e-14	988
2617-56_35	Receptor tyrosine-protein kinase erbB-3	ERBB3	-0.590605	0.150715	9.51646e-05	0.00992331	0.0191575	0.604584	-0.461505	0.309675	0.136467	0.00534068	0.00739036	0.470063	-0.848086	0.286443	0.00314229	-0.0419832	0.201134	0.8347	0.606017	0.0816611	2.50074e-13	988
3737-6_3	Cathepsin H	CTSH	0.587535	0.150226	9.81906e-05	0.00429246	0.0195748	0.826473	-0.648217	0.300777	0.0313919	0.00308144	0.00731217	0.673546	-0.832763	0.286534	0.00373852	-0.136395	0.203157	0.502136	0.599585	0.0817888	4.75198e-13	988
5301-7_3	Eotaxin	CCL11	-0.56044	0.143759	0.000103334	0.046089	0.0190532	0.0157445	-0.839033	0.29934	0.00516293	-0.000896006	0.00728385	0.902122	-0.901708	0.286602	0.00170355	0.0895598	0.20316	0.65943	0.634519	0.0815145	1.76542e-14	988
4553-65_3	Hepatoma-derived growth factor-related protein 2	HDGFRP2	0.539893	0.138784	0.000106878	0.0291764	0.0185371	0.11582	-0.725611	0.299258	0.0154996	0.000742828	0.00727871	0.918734	-0.835468	0.286539	0.00362889	-0.0891131	0.201813	0.658902	0.615584	0.0815472	9.96539e-14	988
3181-50_2	Cathepsin S	CTSS	0.541586	0.139429	0.000109452	0.0247244	0.0185686	0.183327	-0.708548	0.299499	0.0181843	0.00275024	0.00730551	0.706656	-0.876477	0.286472	0.00227643	-0.0409374	0.201156	0.838777	0.602469	0.0817406	3.58799e-13	988
2358-19_2	Vascular endothelial growth factor receptor 3	FLT4	-0.53613	0.139094	0.000123493	0.0255202	0.0185603	0.169448	-0.772922	0.298993	0.00987788	0.000292017	0.00727877	0.968006	-0.798173	0.286992	0.00551943	-0.0994049	0.202097	0.622923	0.622718	0.0815132	5.14313e-14	988
5015-15_1	Platelet-activating factor acetylhydrolase	PLA2G7	-0.555025	0.144457	0.000129742	0.0272253	0.0185456	0.142416	-1.09747	0.310307	0.000423955	-0.000283827	0.00728063	0.968911	-0.885702	0.286556	0.00205175	0.010768	0.20133	0.957357	0.60809	0.081658	2.0807e-13	988
3446-7_2	Interleukin-18 receptor 1	IL18R1	0.538048	0.140408	0.000135116	0.0251833	0.0185666	0.175289	-0.62468	0.301701	0.0386624	0.00148715	0.00728613	0.838312	-0.842127	0.286567	0.00337283	-0.0188591	0.201147	0.92532	0.59998	0.0818171	4.67543e-13	988
3413-50_2	Bcl-2-related protein A1	BCL2A1	-0.529713	0.138531	0.000139646	0.0324544	0.0185649	0.0807476	-0.815067	0.299176	0.00655617	0.000751285	0.00728064	0.917834	-0.838177	0.286598	0.00352813	-0.0143818	0.201163	0.94302	0.601048	0.0817973	4.20909e-13	988
3296-92_2	Contactin-2	CNTN2	-0.531053	0.139338	0.000146808	0.0334245	0.0185805	0.0723388	-0.732039	0.299288	0.0146213	-0.00181387	0.00730081	0.803839	-0.827704	0.28669	0.0039728	-0.00877686	0.201195	0.965213	0.628002	0.0815195	3.20589e-14	988
3004-67_2	Programmed cell death 1 ligand 2	PDCD1LG2	-0.52798	0.139008	0.000154653	0.0321789	0.0185635	0.0833277	-0.850531	0.299652	0.00462704	-0.000690408	0.00728488	0.924515	-0.806164	0.28695	0.00506092	-0.0768129	0.201665	0.703364	0.635736	0.0815555	1.62623e-14	988
3485-28_2	Beta-2-microglobulin	B2M	0.560684	0.148519	0.000169428	0.00551299	0.019553	0.77804	-0.664208	0.300611	0.0273667	0.00197329	0.00729466	0.786823	-0.817004	0.286841	0.00448677	-0.0459692	0.201278	0.819393	0.610887	0.0816419	1.60931e-13	988
4913-78_1	C-C motif chemokine 16	CCL16	0.543112	0.144073	0.000173136	0.0218761	0.018639	0.24081	-0.567698	0.304274	0.0623731	-0.00195765	0.00730542	0.788776	-0.904275	0.286779	0.00166357	-0.0573376	0.201396	0.775933	0.603563	0.0817687	3.32149e-13	988
2780-35_2	Lactotransferrin	LTF	0.524887	0.139353	0.000175258	0.0319326	0.0185631	0.0857058	-0.687884	0.300058	0.0220859	4.52853e-05	0.00728148	0.995039	-0.837065	0.28667	0.00358027	-0.0540382	0.201361	0.788474	0.638189	0.0815869	1.32849e-14	988
5400-52_3	Leptin receptor	LEPR	-0.521499	0.13867	0.000179381	0.0312401	0.0185565	0.0925921	-0.69674	0.299887	0.020363	0.000743242	0.00728237	0.918729	-0.798052	0.287121	0.0055477	-0.0406587	0.201252	0.839936	0.634466	0.0815587	1.8306e-14	988
3326-58_2	Cell adhesion molecule 1	CADM1	-0.527396	0.141161	0.000197582	0.0373165	0.0186839	0.046072	-0.698277	0.299895	0.0200917	-0.00141059	0.00729619	0.846738	-0.767073	0.287782	0.00781368	-0.0578726	0.201431	0.773937	0.611187	0.081652	1.57779e-13	988
2602-2_2	Angiopoietin-2	ANGPT2	0.539045	0.144301	0.000198016	0.0151303	0.0189109	0.423857	-0.814595	0.299279	0.00660583	-0.00077681	0.00728761	0.915133	-0.876316	0.286635	0.00229382	-0.168814	0.204961	0.410343	0.60099	0.0818391	4.34448e-13	988
4908-6_1	Endoglin	ENG	-0.517464	0.140092	0.000233087	0.0306438	0.0185567	0.0989831	-0.706252	0.299811	0.0186846	0.000728527	0.00728416	0.920353	-0.801534	0.287155	0.00535102	-0.11352	0.20273	0.575637	0.621522	0.0815684	5.9476e-14	988
4990-87_1	Platelet glycoprotein Ib alpha chain	GP1BA	-0.506542	0.139852	0.000307231	0.024441	0.0185965	0.189058	-0.79125	0.299269	0.00832453	-0.00138735	0.00729974	0.849306	-0.882983	0.286784	0.00213489	-0.0475446	0.201414	0.813439	0.605613	0.0817898	2.81591e-13	988
3864-5_2	40S ribosomal protein S7	RPS7	0.501582	0.138589	0.00031049	0.0267771	0.0185651	0.149525	-0.865906	0.300222	0.00400912	0.000598602	0.00728567	0.934535	-0.844079	0.28679	0.00332436	-0.04785	0.201419	0.812268	0.62346	0.081583	5.04743e-14	988
2834-54_1	Kallikrein-8	KLK8	-0.506554	0.140341	0.000322248	0.026895	0.0185648	0.147737	-0.907247	0.301377	0.00267585	-2.01891e-05	0.00728591	0.99779	-0.81758	0.287034	0.00448548	-0.0492441	0.20144	0.806925	0.598383	0.0819645	5.88913e-13	988
3173-49_2	N-acylethanolamine-hydrolyzing acid amidase	NAAA	-0.499172	0.139587	0.000365694	0.0319028	0.0185776	0.0862424	-0.86535	0.300279	0.00403953	-0.00114643	0.0072973	0.875195	-0.841325	0.286851	0.00343489	-0.0458079	0.201434	0.820153	0.618019	0.0816285	8.47365e-14	988
2708-54_2	Tumor necrosis factor ligand superfamily member 18	TNFSF18	-0.495754	0.138887	0.000374916	0.0328978	0.0185928	0.0771377	-0.744514	0.299458	0.0130755	0.00161599	0.00729597	0.824756	-0.817141	0.287087	0.00451431	-0.0400592	0.201395	0.842375	0.608674	0.0817531	2.10345e-13	988
4910-21_1	Phospholipase A2	PLA2G1B	-0.495454	0.138944	0.000380052	0.0256377	0.018582	0.167989	-0.695009	0.300226	0.0208196	0.00216508	0.00730557	0.767017	-0.842115	0.286857	0.00340549	-0.0321888	0.201358	0.873025	0.623813	0.0815977	4.93945e-14	988
4203-50_2	Cofilin-1	CFL1	-0.514542	0.144445	0.000385309	0.0147231	0.0189819	0.438147	-0.669433	0.300878	0.026311	-0.00107879	0.00729673	0.882495	-0.86182	0.286797	0.00272298	-0.0751602	0.201873	0.709739	0.605437	0.0818181	2.91222e-13	988
3666-17_4	Complement factor H-related protein 5	CFHR5	0.489601	0.13874	0.000436484	0.026419	0.0185752	0.155262	-0.791983	0.299372	0.00828709	0.000820396	0.00728908	0.910409	-0.823752	0.287055	0.00419665	-0.0622709	0.201673	0.75756	0.6175	0.0816479	8.99186e-14	988
4985-11_1	Fatty acid-binding protein, epidermal	FABP5	0.488742	0.138746	0.000446941	0.0256155	0.0185857	0.168442	-0.721713	0.29979	0.0162494	0.000872413	0.00728957	0.904761	-0.818729	0.287122	0.00444196	-0.0277285	0.201377	0.89051	0.618091	0.0816445	8.5112e-14	988
4963-19_1	cAMP-regulated phosphoprotein 19	ARPP19	0.490717	0.139334	0.000448108	0.0354804	0.0186559	0.0574835	-0.833902	0.299767	0.00550822	0.0012244	0.00729255	0.866698	-0.818791	0.287122	0.00443899	-0.0397326	0.201428	0.843669	0.626995	0.0816055	3.72793e-14	988
3024-18_2	Alpha-2-antiplasmin	SERPINF2	-0.516476	0.14687	0.000457048	0.00956232	0.0193605	0.62148	-0.672843	0.300868	0.0255522	-0.00220321	0.00732214	0.763556	-0.844297	0.286896	0.00332792	-0.00671959	0.201431	0.973395	0.633792	0.0816298	2.04722e-14	988
4450-26_2	Heterogeneous nuclear ribonucleoprotein A/B	HNRNPAB	0.488842	0.139725	0.000488566	0.0355345	0.0186602	0.0571618	-0.759083	0.299432	0.0113956	0.00158864	0.00729778	0.827717	-0.768351	0.288156	0.00779108	-0.0263737	0.201392	0.895836	0.607312	0.081806	2.45303e-13	988
2748-3_2	Inhibin beta A chain	INHBA	0.490273	0.140742	0.000516611	0.019241	0.0187709	0.305594	-0.890682	0.30112	0.00317117	-0.00108036	0.00729923	0.882365	-0.839725	0.286959	0.0035089	-0.0199067	0.201402	0.921285	0.616803	0.081669	9.70317e-14	988
4272-46_2	Glucose-6-phosphate isomerase	GPI	0.488686	0.140517	0.000527634	0.032411	0.0185924	0.0816038	-0.897151	0.301336	0.00297946	-0.00161746	0.00730935	0.824915	-0.828757	0.287059	0.0039733	0.0493183	0.202479	0.807613	0.601345	0.0819509	4.52251e-13	988
3069-52_3	Immunoglobulin M	IGHM IGJ IGK@ IGL@	-0.493073	0.142027	0.000539597	0.0255399	0.0185908	0.169818	-0.607576	0.303434	0.0455218	0.000791269	0.00729042	0.913593	-0.802635	0.287429	0.00533171	-0.0215148	0.201409	0.914952	0.59667	0.0820862	7.36126e-13	988
2731-29_2	NADPH--cytochrome P450 reductase	POR	0.503489	0.14623	0.000599142	0.0394824	0.0188197	0.036165	-0.548941	0.306777	0.0738599	-0.000992102	0.00729915	0.891912	-0.826389	0.287122	0.00408594	-0.0308843	0.201441	0.87818	0.590098	0.0823286	1.4926e-12	988
4534-10_2	Brain-specific serine protease 4	PRSS22	-0.498855	0.145659	0.000640508	0.0285919	0.0185687	0.123932	-1.05324	0.310007	0.000707251	0.000142776	0.00729027	0.984379	-0.824345	0.287165	0.00418401	0.0530379	0.202665	0.793606	0.605835	0.0818667	2.90253e-13	988
2620-4_2	Interleukin-6 receptor subunit beta	IL6ST	-0.476864	0.140346	0.000706494	0.0302891	0.0185747	0.10328	-0.900342	0.30162	0.00290539	0.00121997	0.00729599	0.867238	-0.799236	0.287589	0.00555459	-0.0836217	0.202244	0.679353	0.623715	0.0816463	5.1523e-14	988
3152-57_1	Tumor necrosis factor receptor superfamily member 1B	TNFRSF1B	0.488468	0.144971	0.000782401	0.0145761	0.0190528	0.44443	-0.630106	0.302738	0.0376585	0.00194026	0.00730801	0.790682	-0.862255	0.286988	0.00272733	-0.0367765	0.201519	0.855231	0.607349	0.0818565	2.52662e-13	988
4930-21_1	Stanniocalcin-1	STC1	0.50746	0.151599	0.000846578	0.0139429	0.0191037	0.465654	-0.474242	0.313032	0.130094	-0.000200217	0.00729351	0.978105	-0.815713	0.287369	0.00462466	-0.0365963	0.201534	0.855942	0.609699	0.0818179	2.00578e-13	988
4297-62_3	Spondin-1	SPON1	-0.486538	0.146149	0.000903633	0.0468981	0.0193448	0.0155154	-0.699638	0.300491	0.0200966	-0.00287906	0.00735425	0.695525	-0.878891	0.287062	0.00226058	0.0229136	0.201981	0.909701	0.615551	0.0817319	1.13107e-13	988
3169-70_2	alpha-L-iduronidase	IDUA	0.460701	0.139595	0.00100045	0.0289814	0.0185763	0.11905	-0.821247	0.299861	0.00627803	0.000175427	0.00729328	0.980815	-0.843663	0.287119	0.0033761	-0.022096	0.201526	0.912714	0.595247	0.0822322	9.09812e-13	988
5122-92_2	Semaphorin-6A	SEMA6A	-0.461375	0.140309	0.00104361	0.0297064	0.0185786	0.11015	-0.820931	0.29987	0.00629973	0.000666623	0.00729441	0.927203	-0.803451	0.287652	0.00532088	-0.115363	0.203475	0.570867	0.64271	0.08181	1.03013e-14	988
3859-50_2	Proteasome subunit alpha type-1	PSMA1	0.454702	0.138324	0.00104749	0.0293929	0.0185777	0.113933	-0.773939	0.299598	0.00993002	0.00047007	0.00729373	0.948626	-0.813973	0.287467	0.00472655	-0.0121436	0.201562	0.951971	0.623902	0.0816762	5.17133e-14	988
4712-28_2	Apolipoprotein D	APOD	0.453748	0.139951	0.00122587	0.0271051	0.0185881	0.145105	-0.810163	0.299797	0.00700272	0.000737778	0.00729592	0.919474	-0.775286	0.288405	0.00730494	-0.0339407	0.201591	0.866331	0.601507	0.0820605	4.78045e-13	988
5339-49_3	Protein S100-A9	S100A9	0.463958	0.143248	0.00124016	0.0235517	0.0186534	0.207034	-0.666749	0.301626	0.027298	0.00249688	0.00732651	0.733326	-0.801788	0.28775	0.00543171	-0.0667752	0.202016	0.741058	0.591248	0.0824263	1.43719e-12	988
2841-13_2	Secreted frizzled-related protein 3	FRZB	0.455437	0.140677	0.0012461	0.0199516	0.0187849	0.288446	-0.735087	0.299945	0.0144288	0.00153762	0.00730493	0.833328	-0.833441	0.287267	0.00379887	-0.00651225	0.201632	0.974241	0.618497	0.0817262	8.67394e-14	988
3806-55_1	Ephrin type-A receptor 5	EPHA5	-0.450546	0.139635	0.00129391	0.0299762	0.0185837	0.107056	-0.726578	0.300088	0.0156478	-0.000733159	0.00730181	0.920041	-0.793845	0.287941	0.00594154	-0.0556597	0.201826	0.782774	0.6181	0.0817335	9.02914e-14	988
3179-51_2	Lysosomal protective protein	CTSA	0.466203	0.145409	0.00138842	0.023586	0.0186559	0.206434	-0.637883	0.302871	0.035446	-0.0016035	0.00731923	0.826633	-0.859909	0.287145	0.00281575	-0.105849	0.203231	0.602599	0.589989	0.082504	1.67428e-12	988
5246-64_3	cGMP-dependent 3',5'-cyclic phosphodiesterase	PDE2A	0.446683	0.139443	0.00140187	0.032605	0.018618	0.080211	-0.782576	0.299679	0.00915448	0.000177168	0.00729559	0.980631	-0.774309	0.288502	0.00739861	-0.0270509	0.201593	0.893283	0.607488	0.0819199	2.60076e-13	988
3642-4_1	SLAM family member 5	CD84	-0.446856	0.140557	0.00152287	0.0256399	0.018612	0.168638	-0.709984	0.300476	0.0183274	2.32288e-05	0.00729654	0.997461	-0.89394	0.287323	0.00191631	-0.110847	0.203483	0.586048	0.615574	0.0817784	1.16431e-13	988
4152-58_2	Plasma kallikrein	KLKB1	-0.463462	0.145931	0.00153997	0.0198725	0.0188002	0.290755	-0.552323	0.308056	0.0732902	0.00405167	0.00739182	0.583727	-0.843078	0.287244	0.00341209	-0.0979683	0.202979	0.629449	0.632988	0.0817219	2.35038e-14	988
5090-49_2	Leukocyte immunoglobulin-like receptor subfamily B member 1	LILRB1	0.435803	0.138688	0.00172598	0.0283367	0.0185866	0.127685	-0.777256	0.299735	0.00965094	0.00181603	0.00731313	0.803935	-0.834783	0.287349	0.00375303	-0.0302066	0.201641	0.88095	0.630999	0.0817187	2.8086e-14	988
3378-49_2	Kallikrein-7	KLK7	-0.451671	0.144582	0.00183626	0.018565	0.0188793	0.325676	-0.816515	0.299998	0.00660822	0.000547479	0.00729782	0.940214	-0.816691	0.287613	0.00461042	0.0106292	0.201929	0.958031	0.584885	0.0828184	3.08648e-12	988
2192-63_10	C-C motif chemokine 27	CCL27	-0.436221	0.139704	0.00184559	0.03438	0.0186694	0.0658458	-0.86001	0.300885	0.0043491	0.000468569	0.00729761	0.948817	-0.851939	0.287244	0.00309048	-0.0175339	0.201649	0.930727	0.606788	0.08197	2.85533e-13	988
4991-12_1	Glypican-5	GPC5	-0.444355	0.142408	0.00185918	0.0226627	0.0186944	0.225698	-0.703045	0.300732	0.0195976	-0.00148083	0.00731938	0.839711	-0.877733	0.287255	0.00230649	-0.0622996	0.202032	0.75787	0.596934	0.0822808	8.12025e-13	988
2711-6_2	Ciliary neurotrophic factor receptor subunit alpha	CNTFR	-0.446181	0.143036	0.00186491	0.0326168	0.0186251	0.0802169	-0.906101	0.30253	0.00281216	-0.000259196	0.00729955	0.971681	-0.752343	0.289436	0.00947964	-0.110415	0.203574	0.587679	0.604941	0.0820203	3.46249e-13	988
2860-19_2	Importin subunit alpha-1	KPNA2	-0.438712	0.141691	0.00201503	0.0293659	0.018589	0.114486	-0.626683	0.303767	0.0393698	0.000688842	0.00729913	0.924832	-0.829368	0.287457	0.00399689	-0.077899	0.202431	0.700455	0.613464	0.0818375	1.45905e-13	988
5242-37_3	Dual specificity mitogen-activated protein kinase kinase 4	MAP2K4	-0.429294	0.13961	0.00216324	0.0248509	0.0186364	0.182688	-0.860084	0.300966	0.00435628	-0.000922142	0.00730903	0.899627	-0.844786	0.287328	0.00335695	-0.0102401	0.201714	0.959523	0.613631	0.0818416	1.44164e-13	988
2762-30_2	Fibroblast growth factor 19	FGF19	-0.437789	0.142407	0.00216849	0.0294221	0.0185905	0.113822	-0.755834	0.29989	0.0118797	0.00302847	0.00735275	0.680515	-0.794076	0.288156	0.00596414	0.0238155	0.202249	0.906287	0.586059	0.0828044	2.77746e-12	988
2752-62_2	Growth/differentiation factor 5	GDF5	-0.432302	0.140716	0.00218341	0.0301182	0.018594	0.105599	-0.912373	0.302946	0.00266426	-0.00113358	0.00731315	0.876849	-0.850818	0.287295	0.00313484	-0.0864537	0.202722	0.669863	0.611025	0.081892	1.87423e-13	988
2665-26_2	Tumor necrosis factor receptor superfamily member 17	TNFRSF17	-0.427857	0.139435	0.00221005	0.0331815	0.0186422	0.0753967	-0.846672	0.300623	0.00495337	0.000244969	0.00729861	0.973232	-0.865865	0.287267	0.00264284	-0.049247	0.201854	0.807302	0.61145	0.0818847	1.79675e-13	988
2823-7_1	COMM domain-containing protein 7	COMMD7	-0.440251	0.143746	0.00225285	0.0216569	0.0187404	0.248115	-0.666348	0.302041	0.0276031	3.53976e-05	0.00729919	0.996132	-0.900529	0.287521	0.00178703	-0.064044	0.20212	0.751415	0.620658	0.0817553	7.2962e-14	988
3509-1_1	C-C motif chemokine 15	CCL15	-0.428529	0.141356	0.00249634	0.0395267	0.0189193	0.036943	-0.757654	0.299917	0.0116853	-0.00014956	0.00730084	0.98366	-0.834867	0.287458	0.00376258	0.0260714	0.20235	0.897508	0.632476	0.0817568	2.52323e-14	988
3396-54_2	Renin	REN	0.454524	0.154943	0.00342916	0.0170232	0.0190336	0.37134	-0.529688	0.311698	0.0895655	0.000202003	0.00730162	0.977934	-0.849167	0.287427	0.00320732	-0.0716795	0.202434	0.723348	0.580016	0.0833151	6.12096e-12	988
4920-10_1	Lysozyme C	LYZ	-0.412142	0.140856	0.00351219	0.0335077	0.0186644	0.072915	-0.820674	0.300277	0.00638691	-0.000165764	0.00730336	0.981897	-0.797828	0.288274	0.00575246	0.0325945	0.202658	0.872256	0.602497	0.0821905	4.76534e-13	988
3000-66_1	Mannose-binding protein C	MBL2	-0.410714	0.140536	0.00355178	0.028916	0.0185982	0.12032	-0.893174	0.302486	0.00322385	-0.000984842	0.00731475	0.892926	-0.831717	0.287603	0.00391322	0.0314797	0.202627	0.876571	0.631945	0.0817809	2.69267e-14	988
2794-60_2	Superoxide dismutase [Cu-Zn]	SOD1	0.405675	0.139661	0.00375779	0.032579	0.0186421	0.0808427	-0.796081	0.300011	0.008094	0.00208861	0.00732848	0.775704	-0.821474	0.287777	0.00439995	-0.00641392	0.201856	0.974658	0.620117	0.0818021	7.90259e-14	988
5223-59_3	Glucokinase regulatory protein	GCKR	0.401601	0.139587	0.00410025	0.0292211	0.018601	0.116516	-0.69593	0.301348	0.0211276	0.000570901	0.00730343	0.93771	-0.889587	0.28757	0.00203394	-0.0555605	0.202104	0.783442	0.615327	0.0818749	1.26889e-13	988
3115-64_2	Mitogen-activated protein kinase 1	MAPK1	0.399132	0.138914	0.00415002	0.0328118	0.0186505	0.0788358	-0.788073	0.299996	0.00874901	0.000859968	0.00730557	0.906318	-0.823072	0.287784	0.00432508	-0.0259644	0.201794	0.897647	0.622131	0.0817928	6.56198e-14	988
4696-2_2	Fatty acid-binding protein, heart	FABP3	0.412829	0.144058	0.0042491	0.0163406	0.0191111	0.39274	-0.714464	0.300819	0.0177359	0.000144871	0.00730317	0.984178	-0.876594	0.287475	0.00235491	-0.00724379	0.201873	0.971383	0.612631	0.0819306	1.66939e-13	988
3280-49_2	Aggrecan core protein	ACAN	-0.397129	0.140277	0.00473391	0.0317314	0.0186298	0.0888345	-0.782444	0.300018	0.00924485	0.000472025	0.00730402	0.948485	-0.875295	0.287497	0.00239212	-0.0987665	0.203576	0.627672	0.608275	0.0820522	2.6452e-13	988
3872-2_1	Translationally-controlled tumor protein	TPT1	0.397371	0.140604	0.00480587	0.0342935	0.0187008	0.0669841	-0.879144	0.30212	0.00369637	0.00110023	0.0073095	0.880384	-0.829464	0.28773	0.00402714	-0.0282884	0.201827	0.888561	0.618407	0.0818428	9.45571e-14	988
3057-55_1	WNT1-inducible-signaling pathway protein 1	WISP1	0.393223	0.139878	0.00503362	0.0322332	0.0186418	0.0841058	-0.818369	0.300365	0.0065519	-0.00109046	0.00732055	0.881616	-0.800542	0.288365	0.00560473	-0.0423192	0.201943	0.834054	0.611045	0.0819865	1.98999e-13	988
4588-1_2	Pancreatic hormone	PPY	-0.410207	0.146395	0.00517715	0.0445425	0.0194235	0.022044	-0.804673	0.300183	0.00747128	0.000409804	0.00730446	0.955271	-0.852729	0.287519	0.00309143	0.00255398	0.202041	0.989917	0.644014	0.0820167	1.06076e-14	988
3727-35_1	Peptide YY	PYY	-0.389248	0.139302	0.00530232	0.0280249	0.0186077	0.132364	-0.789441	0.300071	0.00864977	0.00077551	0.00730658	0.915494	-0.870783	0.287509	0.00251979	0.0121003	0.202231	0.9523	0.641228	0.0819518	1.30625e-14	988
5007-1_1	Mitogen-activated protein kinase 14	MAPK14	0.394867	0.141807	0.00546268	0.0379404	0.0188863	0.0448208	-0.859364	0.301452	0.00445242	0.00102984	0.00730956	0.887986	-0.814258	0.288057	0.00479751	0.00481884	0.202092	0.980981	0.62124	0.081822	7.24753e-14	988
5134-52_2	Hepatitis A virus cellular receptor 2	HAVCR2	0.393633	0.141555	0.00552605	0.0191713	0.0189322	0.311486	-0.776868	0.300058	0.00976526	0.000594572	0.0073056	0.935152	-0.872194	0.287525	0.00248089	-0.0275648	0.201851	0.891406	0.615377	0.0819034	1.28747e-13	988
3191-50_2	WAP, kazal, immunoglobulin, kunitz and NTR domain-containing protein 1	WFIKKN1	0.404474	0.145511	0.00554453	0.0298313	0.0186088	0.109237	-0.515713	0.31461	0.101487	0.00159414	0.00731991	0.827644	-0.867974	0.287514	0.00260213	0.0331181	0.202858	0.870349	0.631899	0.0818158	2.77082e-14	988
4393-3_1	Fibroblast growth factor 16	FGF16	0.389637	0.140386	0.00561613	0.0348494	0.0187288	0.0630781	-0.828901	0.300608	0.00593348	0.00187314	0.0073272	0.79828	-0.833796	0.287717	0.00383881	-0.0190836	0.201853	0.924698	0.618077	0.0818611	9.85695e-14	988
3894-15_2	N-acetyl-D-glucosamine kinase	NAGK	0.389744	0.140428	0.00561738	0.0226482	0.0187421	0.227178	-0.746339	0.300287	0.0131043	0.00106534	0.00731026	0.884162	-0.838266	0.287661	0.00364789	0.00167459	0.202046	0.993389	0.618727	0.0818522	9.24941e-14	988
2942-50_2	Cytochrome c	CYCS	-0.390924	0.140918	0.00563952	0.0259336	0.0186369	0.164381	-0.876186	0.302117	0.00381246	0.000874715	0.00730797	0.904751	-0.81438	0.288067	0.00479265	-0.00781029	0.201924	0.969154	0.609511	0.0820409	2.35763e-13	988
2998-53_2	Junctional adhesion molecule C	JAM3	0.386653	0.139383	0.00564109	0.0319345	0.0186381	0.0869528	-0.802534	0.300187	0.00763136	0.00203982	0.00733218	0.780916	-0.844468	0.287599	0.00339892	-0.0129789	0.201882	0.948753	0.622029	0.0818178	6.7356e-14	988
2795-23_3	Alkaline phosphatase, tissue-nonspecific isozyme	ALPL	0.388406	0.14009	0.00566639	0.0303131	0.0186131	0.103718	-0.714468	0.300954	0.0177865	1.65135e-06	0.00730565	0.99982	-0.853136	0.287542	0.00307963	-0.0591073	0.202266	0.770175	0.638005	0.0818947	1.68276e-14	988
4774-62_3	Protein FAM107B	FAM107B	0.382141	0.139676	0.00633211	0.0298683	0.0186114	0.108848	-0.868244	0.301877	0.00411215	0.000635554	0.00730678	0.930704	-0.850777	0.287585	0.00316658	-0.00544665	0.201974	0.978491	0.625541	0.0818086	4.88825e-14	988
2597-8_3	Vascular endothelial growth factor A	VEGFA	0.387475	0.141876	0.00642499	0.0214092	0.0188097	0.255313	-0.67706	0.302393	0.0253774	-0.000265347	0.00730856	0.971045	-0.894368	0.287766	0.00193763	-0.0464137	0.202052	0.818364	0.622687	0.0818232	6.37432e-14	988
2580-83_2	Myeloperoxidase	MPO	0.384912	0.141327	0.00657221	0.02913	0.0186089	0.117813	-0.839696	0.300942	0.00536842	0.00270431	0.00735964	0.713361	-0.818213	0.288042	0.00459531	0.0156686	0.202379	0.938303	0.620602	0.0818433	7.78236e-14	988
3196-6_2	Hyaluronan and proteoglycan link protein 1	HAPLN1	-0.377971	0.139095	0.00669536	0.0290478	0.0186091	0.118856	-0.839508	0.300945	0.00537929	0.00084474	0.00730893	0.908012	-0.850734	0.2876	0.00316969	-0.0375305	0.20195	0.852608	0.632631	0.0818372	2.63205e-14	988
2692-74_2	Phospholipase A2, membrane associated	PLA2G2A	0.395769	0.145657	0.00670036	0.020766	0.0188486	0.270851	-1.00244	0.311211	0.00131868	-0.00123206	0.0073274	0.866504	-0.850616	0.287601	0.00317397	-0.0866202	0.203227	0.670038	0.630279	0.0818199	3.21674e-14	988
3516-60_2	Stromal cell-derived factor 1	CXCL12	-0.380019	0.140066	0.0067807	0.0350354	0.0187458	0.0619227	-0.773778	0.300118	0.0100742	-0.000258736	0.00730889	0.971768	-0.916016	0.288205	0.0015272	0.012155	0.202301	0.952101	0.612275	0.0819919	1.79302e-13	988
5489-18_3	Stress-induced-phosphoprotein 1	STIP1	0.384111	0.141634	0.006804	0.0363816	0.0188123	0.0534076	-0.879459	0.302409	0.00371679	0.000556307	0.00730682	0.939327	-0.806348	0.288344	0.00526648	-0.0163742	0.201899	0.935378	0.625467	0.0818141	4.93991e-14	988
3709-4_2	Alanine aminotransferase 1	GPT	0.385027	0.14211	0.0068578	0.0393925	0.0190076	0.0384814	-0.699099	0.301547	0.0206325	0.00158588	0.00732192	0.82857	-0.866328	0.287567	0.0026561	0.0130517	0.202326	0.948579	0.61281	0.0819803	1.69788e-13	988
2612-5_2	Eukaryotic translation initiation factor 5	EIF5	0.378398	0.140657	0.00726087	0.0256953	0.0186486	0.168557	-0.879701	0.302475	0.00371484	0.00118483	0.0073142	0.871347	-0.865581	0.287581	0.00268001	-0.0372586	0.201963	0.853673	0.614628	0.0819462	1.41484e-13	988
4246-40_2	Neural cell adhesion molecule L1	L1CAM	-0.378229	0.14074	0.00732136	0.0294239	0.0186115	0.114209	-0.870037	0.302056	0.00405776	0.000618534	0.00730768	0.932563	-0.805595	0.288398	0.00531746	0.0118107	0.202315	0.953459	0.620469	0.0818538	7.93104e-14	988
2634-2_2	Cytokine receptor common subunit gamma	IL2RG	0.375643	0.139797	0.00732964	0.0316635	0.0186388	0.0896728	-0.844453	0.301133	0.00514216	0.00110292	0.00731295	0.880151	-0.831807	0.28783	0.00393762	0.00585919	0.202185	0.976887	0.619685	0.081863	8.55724e-14	988
3213-65_2	Nidogen-1	NID1	-0.396724	0.148406	0.00763607	0.0341589	0.0187147	0.0682653	-1.03339	0.314914	0.00106873	0.00101019	0.00731192	0.890144	-0.891124	0.287775	0.00201275	-0.025987	0.201907	0.897615	0.623694	0.0818301	5.8533e-14	988
2609-59_2	Cystatin-C	CST3	0.399024	0.15057	0.00817567	0.0116454	0.0197191	0.554948	-0.6433	0.304476	0.034867	0.00238634	0.00735019	0.745504	-0.873445	0.287635	0.00245501	-0.0792163	0.203022	0.696484	0.622677	0.0818421	6.46265e-14	988
4394-71_2	Fibroblast growth factor 8 isoform A	FGF8	0.371296	0.140151	0.00819578	0.0325359	0.0186628	0.0815821	-0.816069	0.300498	0.00672844	0.00211131	0.00733976	0.773672	-0.82349	0.288015	0.00433659	-0.025514	0.201919	0.899475	0.625283	0.0818286	5.07195e-14	988
3622-33_4	Legumain	LGMN	0.370618	0.141454	0.00892635	0.0315642	0.0186415	0.0907277	-0.692855	0.301967	0.0219723	0.000782511	0.0073104	0.914778	-0.80797	0.288424	0.00518861	-0.0527204	0.202248	0.7944	0.599141	0.0825205	7.80367e-13	988
3412-7_1	Apoptosis regulator Bcl-2	BCL2	0.365911	0.139836	0.00901382	0.0325524	0.0186661	0.0814821	-0.81334	0.300484	0.0069113	0.0013908	0.00732018	0.849351	-0.812413	0.288308	0.00493079	-0.0154506	0.201956	0.939033	0.620577	0.0818699	7.9411e-14	988
4309-59_3	Triosephosphate isomerase	TPI1	0.366751	0.140722	0.00929271	0.0363501	0.0188324	0.0538693	-0.840165	0.301127	0.00537101	0.000661656	0.00730963	0.927894	-0.835161	0.287855	0.00379838	-0.0227768	0.20194	0.91022	0.617494	0.0819166	1.0772e-13	988
4414-69_2	Pulmonary surfactant-associated protein D	SFTPD	0.370058	0.142204	0.00939858	0.0311624	0.0186349	0.0947895	-0.678215	0.302671	0.0252626	0.001512	0.00732344	0.836474	-0.790792	0.289014	0.00632731	-0.0401168	0.202048	0.842655	0.602274	0.0823861	5.49289e-13	988
4960-72_1	Annexin A1	ANXA1	0.364016	0.140221	0.00957083	0.0258271	0.0186528	0.166479	-0.688564	0.302204	0.0229111	4.11827e-05	0.00730902	0.995505	-0.826844	0.288005	0.00417999	-0.0143631	0.201974	0.943322	0.630913	0.0818513	3.10498e-14	988
3317-33_1	Serine protease HTRA2, mitochondrial	HTRA2	-0.365899	0.141254	0.00972872	0.0235359	0.0187304	0.209208	-0.811906	0.300486	0.00701104	0.00199422	0.00733818	0.785864	-0.881553	0.287738	0.00224521	-0.0687811	0.202716	0.734457	0.63114	0.0818543	3.04799e-14	988
2846-24_2	Ubiquitin+1, truncated mutation for UbB	RPS27A	0.361101	0.140116	0.0101059	0.0320216	0.0186551	0.0863832	-0.877595	0.302669	0.00382004	0.000325859	0.00730878	0.964447	-0.841519	0.287797	0.00353453	-0.0152239	0.201979	0.939933	0.616959	0.0819343	1.14276e-13	988
2637-77_2	Macrophage mannose receptor 1	MRC1	0.361626	0.140662	0.0102896	0.0237898	0.0187223	0.204146	-0.776651	0.300227	0.00982701	-0.000264642	0.00731203	0.971136	-0.893426	0.287902	0.00196862	-0.0160719	0.201977	0.936593	0.605094	0.0822854	4.04522e-13	988
4905-63_1	Coactosin-like protein	COTL1	-0.358461	0.13997	0.0105852	0.027759	0.0186221	0.136373	-0.709996	0.301427	0.0186951	3.2121e-05	0.00730975	0.996495	-0.842476	0.2878	0.00349758	-0.0581082	0.202425	0.774126	0.622636	0.0818627	6.57751e-14	988
2614-28_2	Ephrin-A4	EFNA4	0.36622	0.143803	0.0110261	0.0189219	0.0190257	0.320203	-0.666018	0.303483	0.0284255	0.00177115	0.00733254	0.809182	-0.861564	0.287691	0.00281509	-0.0346145	0.202022	0.863991	0.62665	0.081848	4.54668e-14	988
3168-8_2	A disintegrin and metalloproteinase with thrombospondin motifs 5	ADAMTS5	-0.369283	0.145277	0.0111765	0.0423378	0.019353	0.0289276	-0.676313	0.302934	0.0258026	0.000223724	0.00730947	0.975589	-0.880303	0.287766	0.00227992	-0.00246945	0.202138	0.990255	0.617675	0.0819312	1.07038e-13	988
2585-2_5	Prolactin	PRL	-0.358315	0.141469	0.0114687	0.0209693	0.0188799	0.266981	-0.706316	0.301609	0.0193877	0.00120078	0.0073185	0.869706	-0.867866	0.287704	0.00262237	-0.0626105	0.202579	0.757335	0.630592	0.0818631	3.22232e-14	988
5227-60_3	[Pyruvate dehydrogenase (acetyl-transferring)] kinase isozyme 1, mitochondrial	PDK1	-0.354581	0.140222	0.0116028	0.0232929	0.0187501	0.214428	-0.795394	0.300332	0.00821682	0.000276771	0.00730968	0.969804	-0.894366	0.287956	0.00195102	-0.0565414	0.202412	0.780044	0.616517	0.0819567	1.20614e-13	988
5494-52_3	Small nuclear ribonucleoprotein F	SNRPF	-0.353288	0.139795	0.0116529	0.0319224	0.0186565	0.0873843	-0.847244	0.301486	0.00504844	0.000868146	0.00731332	0.905531	-0.863502	0.287704	0.00275533	-0.0190931	0.201988	0.92471	0.615205	0.0819851	1.37974e-13	988
5132-71_3	Interleukin-27 receptor subunit alpha	IL27RA	0.35003	0.138844	0.0118573	0.0288522	0.0186186	0.121547	-0.749966	0.30048	0.0127261	0.000721964	0.00731186	0.921366	-0.8907	0.287906	0.00203218	-0.0145403	0.202013	0.942635	0.617015	0.0819491	1.14842e-13	988
3504-58_2	Hepcidin	HAMP	0.358348	0.143007	0.0123773	0.0204261	0.0189244	0.280694	-0.679182	0.302887	0.025159	-0.000366995	0.00731476	0.959996	-0.868419	0.287725	0.00260782	-0.033954	0.202038	0.866573	0.625792	0.0818578	4.9437e-14	988
2201-17_6	Endostatin	COL18A1	-0.358466	0.143378	0.0125754	0.0395544	0.0191005	0.0386314	-0.819048	0.300716	0.00657015	0.00164332	0.00733031	0.822662	-0.822978	0.288187	0.004384	-0.03082	0.202018	0.878776	0.608996	0.0821739	2.68704e-13	988
5363-51_3	Semaphorin-3E	SEMA3E	-0.35918	0.143855	0.0126933	0.0354592	0.0188038	0.0596223	-0.792347	0.300334	0.0084652	0.00100373	0.0073159	0.890901	-0.844774	0.287827	0.0034126	-0.131847	0.206635	0.523577	0.612804	0.0820556	1.78459e-13	988
4472-5_2	Tropomyosin beta chain	TPM2	-0.347109	0.139475	0.0129854	0.0292566	0.0186207	0.116459	-0.762172	0.300362	0.0113171	0.000454817	0.00731073	0.950406	-0.838686	0.287909	0.00366005	-0.0625085	0.202619	0.757765	0.6162	0.081975	1.25553e-13	988
5133-17_3	TGF-beta receptor type-2	TGFBR2	0.344119	0.138945	0.0134288	0.0297119	0.0186235	0.110944	-0.791557	0.300344	0.00853285	0.000465239	0.00731099	0.949273	-0.846772	0.287823	0.00333724	-0.0284967	0.202019	0.887851	0.640079	0.0820324	1.53631e-14	988
3585-54_4	Basigin	BSG	0.345775	0.13991	0.0136256	0.0330869	0.0186976	0.0771053	-0.774345	0.300307	0.0100665	-0.000472289	0.00731718	0.948549	-0.805637	0.288706	0.0053638	-0.024713	0.202011	0.902659	0.615904	0.0819866	1.29869e-13	988
2747-3_2	NKG2D ligand 3	ULBP3	0.344295	0.139501	0.0137538	0.030833	0.0186374	0.0983722	-0.75821	0.300418	0.0117637	0.00126883	0.00732161	0.862452	-0.787138	0.289419	0.0066485	-0.0128402	0.202055	0.949343	0.624552	0.0818702	5.57141e-14	988
3521-16_2	Thyroid Stimulating Hormone	CGA TSHB	0.343545	0.139643	0.0140572	0.0312062	0.0186449	0.094504	-0.787437	0.300332	0.00887886	-0.000365801	0.00731575	0.960131	-0.859341	0.287758	0.00289309	0.00820722	0.202417	0.967666	0.630432	0.0818776	3.3023e-14	988
4987-17_1	Immunoglobulin alpha Fc receptor	FCAR	-0.338253	0.138734	0.0149385	0.029087	0.0186226	0.118628	-0.751643	0.30053	0.0125433	0.000686448	0.00731317	0.925236	-0.856333	0.287784	0.00299525	-0.00705366	0.202134	0.97217	0.631988	0.0818957	2.90603e-14	988
3758-68_3	Activated Protein C	PROC	0.340189	0.139576	0.0149728	0.0312138	0.0186466	0.0944526	-0.771726	0.300341	0.0103302	0.000139271	0.0073116	0.984807	-0.829786	0.288107	0.00406099	-0.0373912	0.202111	0.853264	0.606021	0.0823218	3.82174e-13	988
2877-3_1	SUMO-conjugating enzyme UBC9	UBE2I	0.341719	0.141345	0.0158023	0.0346119	0.0187723	0.0655156	-0.847802	0.301702	0.00505104	0.00128843	0.00732343	0.860383	-0.803293	0.288869	0.00552531	-0.0282077	0.202047	0.888997	0.623877	0.0818845	5.97604e-14	988
2775-54_2	Interleukin-17F	IL17F	0.337527	0.14008	0.0161551	0.023726	0.0187474	0.205969	-0.726457	0.301127	0.0160264	0.00078192	0.00731473	0.914893	-0.832199	0.288087	0.00395279	-0.0244099	0.202041	0.903861	0.627018	0.0818759	4.48415e-14	988
2970-60_2	Amphiregulin	AREG	0.33741	0.140249	0.01632	0.0332332	0.0187106	0.0760119	-0.82506	0.30097	0.00622955	0.00153035	0.00733015	0.834667	-0.837279	0.288002	0.00372833	-0.0125976	0.20209	0.950307	0.620672	0.0819189	8.13897e-14	988
3054-3_2	Haptoglobin	HP	0.336035	0.139805	0.0164179	0.0276165	0.0186318	0.138599	-0.843393	0.301559	0.00526173	-0.00082511	0.00732657	0.910356	-0.870596	0.287806	0.0025511	-0.0741835	0.203156	0.715074	0.627668	0.0818775	4.23491e-14	988
2760-2_2	Protein FAM107A	FAM107A	0.336375	0.140048	0.0164962	0.0260365	0.0186624	0.16329	-0.707076	0.301826	0.0193446	4.10305e-06	0.00731292	0.999552	-0.879232	0.287865	0.00231615	-0.05212	0.202404	0.796843	0.630243	0.0818885	3.38467e-14	988
5451-1_3	CD166 antigen	ALCAM	-0.359239	0.14968	0.0165771	0.0309466	0.0186436	0.097251	-0.572498	0.312391	0.0671577	-0.00178551	0.00736281	0.80844	-0.811629	0.288615	0.00501858	-0.0625315	0.20271	0.757784	0.632322	0.0819077	2.84356e-14	988
4469-78_2	Carbohydrate sulfotransferase 15	CHST15	-0.3424	0.142934	0.0167829	0.0375929	0.0189741	0.0478378	-0.74709	0.300646	0.0131217	-0.000890847	0.0073286	0.903274	-0.818766	0.288412	0.00462002	-0.0546845	0.202476	0.787155	0.619318	0.0819415	9.31829e-14	988
3313-21_2	Ficolin-2	FCN2	0.33281	0.139023	0.0168547	0.0315873	0.0186581	0.0907794	-0.7885	0.300388	0.00880022	0.000480228	0.00731256	0.947653	-0.878343	0.287863	0.00233969	-0.0399806	0.20217	0.843276	0.620785	0.0819202	8.06389e-14	988
3347-9_2	beta-adrenergic receptor kinase 1	ADRBK1	0.333866	0.140691	0.0178326	0.0349867	0.0188008	0.0630533	-0.842393	0.301574	0.00531787	0.000794696	0.00731561	0.913518	-0.840582	0.28798	0.00359247	-0.0122854	0.20211	0.951542	0.618378	0.0819637	1.02795e-13	988
3367-8_3	Fetuin-B	FETUB	0.344455	0.145585	0.0181736	0.0353082	0.0188212	0.0609533	-0.932808	0.307368	0.00246978	0.00183733	0.00734191	0.802444	-0.867184	0.287821	0.00265339	-0.0433996	0.202243	0.83013	0.622016	0.0819116	7.1858e-14	988
3316-58_1	Heparin cofactor 2	SERPIND1	0.340213	0.144105	0.0184252	0.0312211	0.0186517	0.0944668	-0.910798	0.305557	0.00294559	-0.00195712	0.00737421	0.790756	-0.83592	0.288064	0.00379199	-0.112427	0.205572	0.584572	0.618529	0.0819641	1.01453e-13	988
4931-59_1	Tissue Factor	F3	-0.334991	0.142043	0.0185488	0.0344295	0.0187727	0.0669521	-0.865099	0.302615	0.00434265	0.00093653	0.00731793	0.898193	-0.854333	0.287851	0.00307005	0.0202418	0.202901	0.920554	0.610806	0.0821735	2.29489e-13	988
2755-8_2	C3a anaphylatoxin des Arginine	C3	0.326508	0.139559	0.0195043	0.0316366	0.0186634	0.0903686	-0.778214	0.300398	0.00972177	-0.000894243	0.00733047	0.902932	-0.892241	0.288092	0.00200959	-0.0356799	0.202145	0.859933	0.615142	0.0820464	1.44482e-13	988
3905-62_1	Ubiquitin-conjugating enzyme E2 N	UBE2N	0.328707	0.141569	0.0204416	0.0356457	0.0188524	0.0589471	-0.854827	0.302199	0.00476838	0.000946707	0.00731889	0.897106	-0.839672	0.288036	0.00363528	-0.0142998	0.202118	0.943611	0.619525	0.0819563	9.24e-14	988
2706-69_2	Thyroxine-Binding Globulin	SERPINA7	-0.346588	0.149877	0.0209557	0.0280485	0.0186318	0.132538	-0.645106	0.305914	0.0352145	-0.00434802	0.00758319	0.56652	-0.876591	0.287907	0.00239082	-0.00585122	0.202225	0.976923	0.626268	0.0818954	4.86071e-14	988
4306-4_2	Transketolase	TKT	0.325505	0.140955	0.0211328	0.0356409	0.0188551	0.0590167	-0.836056	0.301447	0.00565063	0.000645455	0.00731523	0.929708	-0.838492	0.288065	0.00368637	-0.0212479	0.20209	0.916285	0.621563	0.0819293	7.57112e-14	988
4891-50_1	Glucagon	GCG	-0.32152	0.139923	0.0217792	0.0276325	0.0186369	0.138479	-0.782162	0.300431	0.00936711	0.000729718	0.00731632	0.920572	-0.852938	0.287903	0.00312373	0.0246594	0.203162	0.903416	0.63563	0.0819835	2.22298e-14	988
3591-51_3	Cadherin-6	CDH6	0.320676	0.139856	0.0220625	0.0323688	0.01869	0.0836077	-0.788556	0.300462	0.00881209	-0.000224914	0.00731726	0.975485	-0.799923	0.289213	0.00578314	-0.0266634	0.202102	0.895066	0.616089	0.0820368	1.32078e-13	988
2615-60_2	Ephrin-A5	EFNA5	-0.329869	0.144058	0.0222416	0.0368246	0.0189473	0.0522359	-0.724781	0.301351	0.0163509	-0.000813158	0.00732967	0.911686	-0.813776	0.288698	0.00491697	-0.0631683	0.202852	0.755561	0.614021	0.0820951	1.64615e-13	988
5002-76_1	Matrix metalloproteinase-14	MMP14	-0.31849	0.139393	0.0225334	0.0290918	0.0186294	0.118702	-0.743849	0.300821	0.013576	0.000848257	0.00731812	0.907746	-0.820752	0.288489	0.0045329	-0.0280867	0.202111	0.889505	0.616134	0.0820381	1.3167e-13	988
3416-2_2	Tyrosine-protein kinase BTK	BTK	0.321725	0.142376	0.0240579	0.0352377	0.0188398	0.0617266	-0.883104	0.303991	0.00375406	0.00069793	0.00731668	0.924025	-0.843964	0.288023	0.00346548	-0.017818	0.202125	0.929773	0.624449	0.0819125	5.78768e-14	988
4984-83_1	S-formylglutathione hydrolase	ESD	0.313971	0.139253	0.0243718	0.030891	0.0186513	0.0979917	-0.792018	0.300516	0.00853227	0.000578125	0.00731564	0.937028	-0.85099	0.287949	0.00319725	-0.0280612	0.202126	0.889612	0.609233	0.0822841	2.82557e-13	988
2839-2_1	Tumor necrosis factor ligand superfamily member 4	TNFSF4	0.311771	0.138865	0.0249795	0.029104	0.0186311	0.118581	-0.788281	0.300494	0.00884296	0.00110418	0.00732371	0.88019	-0.850663	0.287958	0.00320999	-0.0429295	0.20231	0.831998	0.624188	0.081917	5.94223e-14	988
3877-67_2	Calcium/calmodulin-dependent protein kinase kinase 1	CAMKK1	0.314669	0.140297	0.0251258	0.0328677	0.0187146	0.0793533	-0.83045	0.301353	0.00596369	0.0011841	0.00732563	0.871624	-0.830005	0.288295	0.00407528	-0.00934262	0.202213	0.963159	0.62186	0.08194	7.42755e-14	988
3046-31_1	Resistin	RETN	0.312897	0.140005	0.0256468	0.0256396	0.0186886	0.170395	-0.757499	0.300619	0.0118989	0.0013557	0.00733045	0.853313	-0.844253	0.288039	0.0034561	0.000350134	0.202396	0.99862	0.63305	0.081954	2.7498e-14	988
2827-23_2	Fractalkine	CX3CL1	-0.313038	0.140737	0.0263554	0.0342211	0.0187844	0.0687906	-0.793576	0.300553	0.00841172	-0.000550746	0.00732469	0.940078	-0.804835	0.289131	0.00547796	-0.0391329	0.202255	0.846621	0.617585	0.0820207	1.14525e-13	988
3823-9_1	Megakaryocyte-associated tyrosine-protein kinase	MATK	0.308026	0.138767	0.0266628	0.0289822	0.018632	0.120146	-0.801582	0.300659	0.00779931	-0.000185357	0.00731817	0.979798	-0.886543	0.288097	0.00214685	-0.0379222	0.202239	0.851298	0.628726	0.0819158	3.95352e-14	988
5115-31_3	Tumor necrosis factor receptor superfamily member 19L	RELT	0.341213	0.154059	0.027	0.0186777	0.019196	0.330793	-0.517507	0.322782	0.109195	0.00130287	0.00732953	0.858951	-0.877718	0.287987	0.00236674	-0.0284372	0.202146	0.888154	0.632711	0.0819535	2.83432e-14	988
2937-10_2	Apolipoprotein E (isoform E3)	APOE	0.312631	0.141367	0.0272303	0.0293337	0.0186333	0.115749	-0.706468	0.302252	0.0196199	-0.00122588	0.00734712	0.867521	-0.842971	0.288075	0.0035096	-0.0386284	0.202255	0.848574	0.623157	0.0819321	6.58158e-14	988
4209-60_2	Vacuolar protein sorting-associated protein VTA1 homolog	VTA1	0.310858	0.141156	0.0278796	0.0337672	0.018763	0.0722179	-0.858696	0.302685	0.00464806	0.000884656	0.0073204	0.903836	-0.838996	0.288147	0.00367555	-0.0196821	0.202144	0.922455	0.623097	0.0819345	6.62799e-14	988
3445-53_2	Interleukin-15 receptor subunit alpha	IL15RA	0.309349	0.140622	0.028048	0.0232961	0.0188065	0.215742	-0.753941	0.300703	0.0123267	-0.000328893	0.00732075	0.964175	-0.850126	0.287995	0.00323316	-0.00297178	0.202347	0.988285	0.623567	0.0819306	6.33936e-14	988
4925-54_2	Collagenase 3	MMP13	-0.304015	0.139394	0.0294197	0.0298611	0.0186387	0.109453	-0.789481	0.300548	0.00875242	0.000533613	0.00731658	0.941875	-0.849771	0.288012	0.00324777	-0.0208645	0.20215	0.917815	0.607654	0.0823982	3.48459e-13	988
3860-7_2	Proteasome subunit alpha type-6	PSMA6	0.306572	0.140638	0.0295032	0.0331951	0.0187372	0.0767676	-0.826825	0.30132	0.00617937	0.00138878	0.00733317	0.849832	-0.839587	0.288155	0.00365268	-0.00505267	0.202318	0.980081	0.618406	0.0820143	1.06055e-13	988
4801-13_3	Lactoperoxidase	LPO	-0.302792	0.139062	0.0296875	0.0267004	0.0186613	0.152807	-0.755624	0.300694	0.0121315	0.000732293	0.00731862	0.920318	-0.847495	0.28804	0.0033341	-0.0236648	0.202149	0.906831	0.633314	0.081971	2.71706e-14	988
2989-17_2	Interferon gamma	IFNG	0.3038	0.139883	0.0301066	0.0318042	0.0186817	0.0889896	-0.820963	0.301145	0.00652133	0.00118619	0.00732756	0.871433	-0.837675	0.288197	0.00373539	-0.00997549	0.202242	0.960671	0.62306	0.0819409	6.6786e-14	988
3290-50_2	CD109 antigen	CD109	-0.308566	0.142524	0.0306258	0.0309966	0.0186593	0.0969923	-0.743372	0.300957	0.0136783	0.000520089	0.00731675	0.943347	-0.807997	0.289102	0.00529299	-0.0951406	0.204871	0.642469	0.626198	0.0819229	4.98436e-14	988
4831-4_2	L-Selectin	SELL	-0.315278	0.146237	0.0313299	0.0204081	0.019047	0.284224	-0.732286	0.30129	0.0152551	-0.00167196	0.0073723	0.820634	-0.870216	0.287971	0.00257675	-0.0737653	0.203517	0.717091	0.611765	0.082228	2.18669e-13	988
2906-55_3	Interleukin-4	IL4	0.299687	0.139452	0.0318735	0.0318653	0.0186857	0.0884468	-0.827062	0.301372	0.00617348	0.000202978	0.00731632	0.977873	-0.849968	0.288032	0.00324281	-0.0122257	0.202225	0.951805	0.623816	0.0819383	6.2322e-14	988
4563-61_2	1-phosphatidylinositol 4,5-bisphosphate phosphodiesterase gamma-1	PLCG1	0.300015	0.139853	0.0321785	0.0291286	0.0186353	0.118353	-0.69292	0.303173	0.0224909	0.00101933	0.00732424	0.889343	-0.86641	0.287965	0.00268989	-0.0229583	0.202163	0.909607	0.627236	0.0819256	4.55001e-14	988
3534-14_2	CD40 ligand	CD40LG	0.297763	0.138871	0.0322629	0.0292686	0.0186359	0.116606	-0.795724	0.300637	0.00825511	0.00017144	0.00731649	0.98131	-0.870788	0.287981	0.00256096	-0.0208527	0.202166	0.917868	0.626079	0.0819269	5.05168e-14	988
3032-11_2	Follicle stimulating hormone	CGA FSHB	-0.527461	0.247956	0.0336477	0.0409798	0.0194809	0.0356668	0.0718178	0.500149	0.885851	-9.29335e-05	0.00731873	0.989871	-0.854583	0.288006	0.00307729	-0.0339678	0.202235	0.866647	0.6243	0.0819386	5.96998e-14	988
4150-75_2	Plasmin	PLG	0.296169	0.139416	0.0338879	0.0260869	0.0186831	0.162942	-0.803275	0.300768	0.00769252	0.000589278	0.00731799	0.935836	-0.849257	0.288057	0.00327122	-0.018587	0.202183	0.926771	0.63469	0.082009	2.46402e-14	988
3311-27_1	Low affinity immunoglobulin gamma Fc region receptor III-B	FCGR3B	0.298284	0.140781	0.0343589	0.02567	0.0186986	0.170117	-0.731186	0.301379	0.0154389	0.000457694	0.00731713	0.950137	-0.852405	0.288029	0.00315554	0.0108147	0.202809	0.957484	0.613399	0.0821815	1.83938e-13	988
4413-3_2	Antileukoproteinase	SLPI	-0.320495	0.151999	0.0352363	0.0372055	0.0190476	0.0510676	-0.90254	0.306247	0.00328306	0.00271455	0.00740689	0.714078	-0.835607	0.288296	0.0038332	0.0685195	0.2068	0.740464	0.625188	0.0819365	5.50697e-14	988
3222-11_2	Semaphorin-3A	SEMA3A	0.293946	0.139464	0.0353097	0.0296425	0.0186398	0.112092	-0.724477	0.301649	0.016502	0.000248521	0.00731688	0.972912	-0.849985	0.28806	0.00324521	-0.0255955	0.202182	0.899286	0.622997	0.0819542	6.77717e-14	988
3061-61_2	Cathepsin B	CTSB	0.294573	0.140197	0.0358816	0.0265571	0.0186703	0.155219	-0.700974	0.302821	0.0208273	0.000862791	0.0073221	0.906223	-0.874223	0.288032	0.00246703	-0.00529853	0.20236	0.979116	0.624006	0.0819457	6.15862e-14	988
4258-15_2	Proliferation-associated protein 2G4	PA2G4	0.296825	0.141437	0.0361027	0.0347048	0.0188406	0.0657716	-0.842051	0.302076	0.00541279	0.000943605	0.00732369	0.897508	-0.835111	0.288316	0.00385654	-0.0134595	0.202236	0.946951	0.619606	0.0820095	9.5066e-14	988
5346-24_3	Copine-1	CPNE1	0.292278	0.139456	0.0363493	0.0328092	0.0187298	0.0801339	-0.788154	0.300596	0.00887679	0.000443837	0.00731743	0.951646	-0.834028	0.288343	0.003906	-0.0164947	0.202209	0.935003	0.625233	0.0819385	5.49228e-14	988
4792-51_2	gp41 C34 peptide, HIV	Human-virus	-0.2969	0.141914	0.0366828	0.0328443	0.018732	0.0798467	-0.868275	0.303604	0.00432712	0.00126019	0.00733188	0.863568	-0.862509	0.287996	0.00281408	-0.0214459	0.202187	0.915549	0.627361	0.081935	4.52865e-14	988
5066-134_3	CMRF35-like molecule 6	CD300C	0.286798	0.139345	0.0398339	0.0264775	0.0186758	0.156581	-0.773911	0.300594	0.01018	0.00042138	0.00731791	0.954093	-0.873117	0.288051	0.00249996	-0.00790529	0.202336	0.968842	0.619414	0.0820236	9.7611e-14	988
3010-53_2	Thymic stromal lymphopoietin	TSLP	0.287565	0.139795	0.0399435	0.0295795	0.0186414	0.112886	-0.805216	0.300864	0.00756624	0.00150821	0.00734169	0.837278	-0.83423	0.288375	0.00390128	-0.050481	0.202637	0.803319	0.624431	0.0819504	5.94823e-14	988
3440-7_2	Granzyme A	GZMA	0.288122	0.140177	0.0401017	0.0263023	0.0186816	0.159467	-0.791123	0.300649	0.00863619	0.000857619	0.00732293	0.906793	-0.878938	0.288111	0.00234407	0.0137557	0.202997	0.945988	0.627484	0.0819414	4.49887e-14	988
5225-50_3	Casein kinase II 2-alpha:2-beta heterotetramer	CSNK2A1 CSNK2B	0.291715	0.142015	0.0402268	0.0343371	0.0188252	0.0684551	-0.867006	0.303653	0.00439021	0.000743944	0.00732107	0.919081	-0.842041	0.288213	0.00356175	-0.0274695	0.202213	0.891972	0.620807	0.0819969	8.47487e-14	988
2618-10_2	Receptor tyrosine-protein kinase erbB-4	ERBB4	-0.284051	0.138827	0.0410132	0.029627	0.0186423	0.112327	-0.769456	0.300626	0.0106298	0.000271881	0.00731781	0.97037	-0.848125	0.288125	0.00332008	-0.0267001	0.202213	0.89498	0.626957	0.0819427	4.72047e-14	988
4883-56_2	Insulin	INS	0.283896	0.139001	0.0413765	0.0293179	0.0186402	0.116078	-0.785045	0.300612	0.00915144	0.000348435	0.00731792	0.962034	-0.870548	0.288044	0.00257348	-0.0324988	0.202259	0.872379	0.613716	0.0822012	1.81234e-13	988
3892-21_2	Mediator of RNA polymerase II transcription subunit 1	MED1	0.284196	0.139547	0.0419604	0.0301236	0.0186489	0.106565	-0.826191	0.301505	0.00625045	0.000811778	0.00732249	0.911749	-0.849325	0.288116	0.00327513	-0.025986	0.202214	0.897774	0.6323	0.0819855	3.00785e-14	988
3400-49_2	Serine/threonine-protein kinase TBK1	TBK1	0.282289	0.138635	0.0419965	0.0290428	0.0186395	0.119522	-0.767712	0.300647	0.0108127	0.000411917	0.00731821	0.955125	-0.869148	0.28804	0.00261442	-0.0135974	0.202264	0.946415	0.629646	0.0819546	3.7387e-14	988
2681-23_2	Hepatocyte growth factor	HGF	0.283457	0.139237	0.0420379	0.0276207	0.01865	0.138925	-0.752557	0.300871	0.0125362	0.000677563	0.00732048	0.926274	-0.856804	0.288049	0.00300599	-0.054214	0.202785	0.789257	0.62452	0.0819535	5.91335e-14	988
3616-3_5	N-acetylglucosamine-6-sulfatase	GNS	0.286944	0.141292	0.0425371	0.0261623	0.0186884	0.161852	-0.725524	0.301737	0.016378	-0.000516062	0.00732871	0.943876	-0.840118	0.288268	0.00364454	-0.00317997	0.20245	0.987471	0.612764	0.0822447	2.02599e-13	988
3633-70_1	Nidogen-2	NID2	-0.285981	0.141246	0.0431672	0.0316984	0.0186907	0.090212	-0.877003	0.304509	0.0040619	8.77121e-05	0.00731879	0.99044	-0.882915	0.288189	0.00224572	-0.0196706	0.202221	0.92253	0.626812	0.0819463	4.7939e-14	988
3897-61_1	Pyridoxal phosphate phosphatase	PDXP	0.283636	0.140305	0.0434902	0.031788	0.0186943	0.0893685	-0.815419	0.301159	0.00689406	0.00158102	0.00734612	0.829642	-0.845959	0.288173	0.00340616	-0.0156128	0.20225	0.938483	0.619151	0.0820388	1.00936e-13	988
3452-17_2	Tyrosine-protein kinase Lck	LCK	0.280094	0.138847	0.0439358	0.0280887	0.0186445	0.132247	-0.792219	0.300686	0.00855288	8.85693e-05	0.0073189	0.990347	-0.856552	0.288062	0.00301575	-0.0419323	0.202431	0.835941	0.632091	0.0819863	3.06654e-14	988
2972-57_2	Bone morphogenetic protein 7	BMP7	-0.318022	0.157854	0.0442116	0.0298187	0.0186457	0.110089	-0.835464	0.301934	0.00576234	0.000392654	0.00731846	0.957223	-0.866915	0.288045	0.00268188	-0.0316215	0.202262	0.875798	0.618813	0.0820488	1.04693e-13	988
2693-20_3	Oncostatin-M	OSM	-0.279585	0.138797	0.0442443	0.0303895	0.0186547	0.103621	-0.790033	0.300666	0.00873192	-0.000137985	0.00732132	0.984967	-0.861911	0.288043	0.00283763	-0.0219988	0.202219	0.913394	0.621938	0.0819866	7.61211e-14	988
4815-25_3	Thioredoxin domain-containing protein 12	TXNDC12	-0.279744	0.13924	0.0448009	0.0315581	0.018687	0.0915795	-0.764868	0.300693	0.0111205	0.00107589	0.00732889	0.883319	-0.865872	0.288046	0.00271382	-0.0221886	0.202221	0.91265	0.622068	0.0819857	7.51978e-14	988
3520-58_1	Transforming growth factor beta-3	TGFB3	0.280049	0.139589	0.0451033	0.0267933	0.0186702	0.151581	-0.779001	0.300617	0.00970133	-0.000371972	0.00732576	0.959514	-0.8436	0.288222	0.00350195	-0.0498189	0.202658	0.805867	0.621627	0.0819932	7.85977e-14	988
3738-54_1	Macrophage colony-stimulating factor 1	CSF1	-0.279492	0.139385	0.0452168	0.0284767	0.0186417	0.126938	-0.822094	0.301399	0.00649291	0.00065427	0.00732071	0.928804	-0.882665	0.2882	0.00225301	-0.0334286	0.202287	0.868778	0.620366	0.0820164	8.92873e-14	988
2611-72_2	Tyrosine-protein kinase receptor TYRO3	TYRO3	-0.279666	0.139494	0.0452502	0.0291717	0.018641	0.117922	-0.730041	0.301593	0.0156735	0.000513856	0.0073193	0.944044	-0.852913	0.288098	0.00314487	-0.0468031	0.202566	0.817323	0.624972	0.0819559	5.68849e-14	988
4481-34_2	Complement C4	C4A C4B	0.27914	0.139366	0.0454581	0.0289857	0.0186406	0.120272	-0.799965	0.300808	0.00795503	-0.00100122	0.00734665	0.891626	-0.865196	0.288049	0.00273489	-0.00317157	0.202469	0.987505	0.629171	0.081957	3.90817e-14	988
3187-52_2	Cysteine-rich secretory protein 3	CRISP3	0.27763	0.139068	0.0461678	0.0274787	0.0186546	0.141062	-0.802961	0.300871	0.00773721	0.000801963	0.00732309	0.912819	-0.863663	0.288052	0.00278296	-0.0274622	0.202237	0.892013	0.624948	0.0819575	5.70719e-14	988
4490-65_2	Interleukin-3 receptor subunit alpha	IL3RA	0.276312	0.138861	0.0468836	0.0297532	0.0186459	0.110877	-0.795491	0.300747	0.00829746	0.000818849	0.00732352	0.910996	-0.858276	0.288069	0.00295867	-0.0231409	0.202228	0.908921	0.627832	0.0819531	4.39549e-14	988
3874-8_1	Ubiquitin-conjugating enzyme E2 L3	UBE2L3	0.277565	0.139723	0.0472502	0.0319472	0.018704	0.0879421	-0.814931	0.301185	0.00693235	0.000845459	0.00732409	0.908124	-0.839332	0.288321	0.00368248	-0.0219347	0.202231	0.91365	0.620371	0.0820206	8.9498e-14	988
3166-92_1	Myeloid cell surface antigen CD33	CD33	0.27458	0.138994	0.048492	0.0276307	0.0186528	0.138841	-0.756664	0.300841	0.0120555	0.000783657	0.00732317	0.914802	-0.890485	0.28838	0.00207207	-0.0277394	0.202248	0.890936	0.63087	0.0819778	3.403e-14	988
2636-10_2	Tumor necrosis factor receptor superfamily member 3	LTBR	-0.273735	0.139107	0.0493704	0.0307518	0.0186655	0.0997684	-0.781121	0.300643	0.00951184	-0.000648985	0.0073344	0.929509	-0.857181	0.288088	0.00299714	-0.0212641	0.202239	0.916284	0.622536	0.0819871	7.21987e-14	988
3766-51_4	Syntaxin-1A	STX1A	0.28077	0.143031	0.0499266	0.0291214	0.0186424	0.118583	-0.776319	0.300646	0.00996093	9.92657e-05	0.00731966	0.989183	-0.838865	0.288351	0.00370505	-0.0188016	0.202251	0.925953	0.620445	0.0820245	8.91477e-14	988
2734-49_4	Natural cytotoxicity triggering receptor 2	NCR2	0.272638	0.139136	0.0503344	0.0286087	0.0186428	0.12521	-0.773818	0.300655	0.0102044	-9.77532e-05	0.00732172	0.98935	-0.825615	0.288732	0.0043331	-0.0144997	0.202289	0.942872	0.626921	0.081957	4.78227e-14	988
2670-67_4	Creatine kinase M-type	CKM	0.285139	0.14555	0.0503884	0.033251	0.0187737	0.0768446	-0.624058	0.310824	0.0449413	-0.000193759	0.0073232	0.978897	-0.890245	0.288389	0.0020785	0.00564148	0.202774	0.97781	0.624343	0.0819683	6.06852e-14	988
2875-15_2	TATA-box-binding protein	TBP	0.272075	0.138907	0.0504304	0.0286151	0.0186428	0.125125	-0.748414	0.301041	0.0130799	-7.63848e-06	0.00732064	0.999168	-0.864996	0.288074	0.00274344	-0.0181703	0.202257	0.928434	0.624687	0.0819657	5.87458e-14	988
2783-18_2	C-C motif chemokine 3-like 1	CCL3L1	0.273496	0.140353	0.0516232	0.0242023	0.0187983	0.198229	-0.746538	0.301102	0.0133279	0.000925273	0.00732657	0.899528	-0.884165	0.288268	0.00221985	-0.0167466	0.202272	0.934033	0.628002	0.0819604	4.3508e-14	988
2911-27_2	Midkine	MDK	0.272267	0.139955	0.0520109	0.0265078	0.0186835	0.156277	-0.775263	0.300659	0.0100654	0.000224164	0.00731936	0.975574	-0.856656	0.288105	0.00301651	-0.0139224	0.202302	0.945147	0.614873	0.0821962	1.63236e-13	988
3421-54_2	Tumor necrosis factor ligand superfamily member 8	TNFSF8	0.272249	0.140355	0.0526978	0.025937	0.0187057	0.165881	-0.772561	0.300673	0.0103321	0.00106404	0.00733033	0.884618	-0.872333	0.288117	0.00252818	0.00998445	0.202968	0.960776	0.622059	0.0819998	7.59761e-14	988
3392-68_2	Protein kinase B alpha/beta/gamma	AKT1 AKT2 AKT3	0.273653	0.141757	0.0538381	0.034254	0.018848	0.0694614	-0.836435	0.302151	0.00574089	0.0010379	0.00732984	0.887425	-0.839732	0.28836	0.00367081	-0.00447321	0.202483	0.982379	0.625632	0.0819648	5.39559e-14	988
3656-9_1	Cadherin-12	CDH12	0.269145	0.139505	0.0539812	0.0307865	0.0186688	0.099447	-0.75504	0.300911	0.0122603	0.000965292	0.00732796	0.895227	-0.820431	0.288967	0.0046156	-0.0140958	0.202307	0.944466	0.62596	0.0819637	5.23563e-14	988
3322-52_2	Leucine-rich repeats and immunoglobulin-like domains protein 3	LRIG3	-0.272487	0.141368	0.0542039	0.0258573	0.0187104	0.16729	-0.837734	0.302225	0.00567793	0.000848084	0.00732533	0.907855	-0.820874	0.288952	0.00459152	-0.0467168	0.202623	0.817704	0.617068	0.0821241	1.28382e-13	988
3623-84_4	Lymphocyte antigen 86	LY86	-0.266803	0.138981	0.0551819	0.0284894	0.0186449	0.126833	-0.764902	0.300754	0.011133	0.000101156	0.00732029	0.988978	-0.890607	0.288433	0.00207309	-0.0319017	0.202308	0.874734	0.62449	0.0819739	6.0118e-14	988
3029-52_2	CD209 antigen	CD209	-0.272021	0.1417	0.0551844	0.0293829	0.0186453	0.115372	-0.691056	0.304108	0.0232765	0.000539498	0.00732084	0.941269	-0.827048	0.288732	0.00426626	-0.0200413	0.202263	0.92109	0.61856	0.0820814	1.09408e-13	988
3506-49_1	Lymphotoxin alpha2:beta1	LTA LTB	-0.267398	0.140224	0.0568183	0.0268674	0.0186748	0.150552	-0.779311	0.300676	0.00968676	-0.000180582	0.00732394	0.980334	-0.83677	0.288452	0.00380343	-0.0265285	0.202269	0.89568	0.613577	0.0822673	1.91532e-13	988
4430-44_3	Collectin-11	COLEC11	-0.269945	0.143121	0.0595712	0.030845	0.0186732	0.0988858	-0.877203	0.305198	0.00413727	0.0009725	0.00732915	0.894466	-0.862312	0.288115	0.00283171	-0.0184556	0.202285	0.927324	0.641395	0.082323	1.67464e-14	988
3795-6_2	Disintegrin and metalloproteinase domain-containing protein 9	ADAM9	-0.263052	0.139582	0.0597808	0.0286811	0.0186453	0.124308	-0.757171	0.300904	0.0120163	0.00139272	0.00734363	0.849622	-0.827472	0.28876	0.00425039	-0.032242	0.202327	0.873422	0.622045	0.0820111	7.66535e-14	988
4474-19_2	Ubiquitin	RPS27A	0.261638	0.138894	0.0598961	0.0279913	0.0186513	0.133734	-0.755653	0.300936	0.0121975	0.0008097	0.00732542	0.912009	-0.852578	0.288177	0.00316488	-0.0296864	0.2023	0.883364	0.624363	0.081981	6.1106e-14	988
5272-55_2	SHC-transforming protein 1	SHC1	0.263253	0.14013	0.0605879	0.0319755	0.0187166	0.0878753	-0.833466	0.302107	0.00590778	0.000484863	0.00732099	0.947209	-0.842881	0.288334	0.00354261	-0.0140609	0.20233	0.94461	0.622983	0.0819978	6.98896e-14	988
4708-3_2	Estradiol 17-beta-dehydrogenase 1	HSD17B1	0.26409	0.140837	0.0610678	0.0270046	0.0186728	0.148438	-0.712075	0.302781	0.0188791	-9.47977e-05	0.00732311	0.989674	-0.832942	0.28859	0.00398357	-0.0139113	0.202333	0.945199	0.620358	0.082047	9.12041e-14	988
3232-28_2	Tartrate-resistant acid phosphatase type 5	ACP5	-0.273878	0.146207	0.061332	0.0310969	0.018682	0.0963209	-0.913846	0.309241	0.00319957	0.00138623	0.00734379	0.850318	-0.865414	0.288122	0.00273498	-0.0097855	0.2024	0.961449	0.636163	0.0821163	2.32511e-14	988
3847-56_2	Persulfide dioxygenase ETHE1, mitochondrial	ETHE1	0.255963	0.139127	0.0660996	0.0290837	0.0186467	0.119147	-0.777637	0.300715	0.00985287	-0.000209149	0.00732573	0.977229	-0.883499	0.288337	0.00224235	-0.0451706	0.202641	0.823652	0.629418	0.0819863	3.90047e-14	988
4912-17_1	Aspartate aminotransferase, cytoplasmic	GOT1	0.255055	0.138788	0.0664026	0.0277224	0.0186577	0.137639	-0.777084	0.300717	0.0099057	0.000323547	0.00732082	0.964758	-0.883519	0.288339	0.00224198	-0.0227395	0.202288	0.91052	0.630457	0.0819976	3.58066e-14	988
3630-27_4	Cell adhesion molecule 3	CADM3	-0.257519	0.141222	0.0685281	0.0280213	0.0186534	0.133362	-0.696053	0.304112	0.022301	0.000581494	0.00732277	0.936723	-0.854899	0.288189	0.00308509	-0.055883	0.203088	0.783246	0.633816	0.0820633	2.76944e-14	988
4467-49_2	SPARC-like protein 1	SPARCL1	-0.258963	0.14278	0.0700244	0.0319881	0.0187246	0.0878867	-0.701771	0.303698	0.0210517	0.00104332	0.00733299	0.88689	-0.824261	0.288978	0.00443042	-0.0566687	0.203139	0.78033	0.612718	0.0823573	2.18841e-13	988
2816-50_2	Basal Cell Adhesion Molecule	BCAM	-0.255564	0.14094	0.0700916	0.0331089	0.0187909	0.0783841	-0.827534	0.301937	0.00624048	0.000371346	0.00732127	0.959558	-0.82223	0.289065	0.00454065	-0.00724564	0.202487	0.971462	0.621377	0.0820385	8.28503e-14	988
5088-175_3	Interleukin-23 receptor	IL23R	0.255078	0.140703	0.0701531	0.0321776	0.0187345	0.0861909	-0.699884	0.303848	0.0214632	0.00132397	0.00734345	0.856959	-0.86054	0.288159	0.00289306	-0.0083306	0.202462	0.967187	0.625544	0.0819838	5.5091e-14	988
3208-2_4	Matrilin-3	MATN3	0.249696	0.13885	0.0724323	0.0295985	0.0186519	0.112858	-0.764253	0.300843	0.0112256	0.000763622	0.00732612	0.917006	-0.853347	0.28822	0.00314226	-0.0236004	0.202302	0.907154	0.621297	0.0820435	8.37233e-14	988
3376-49_2	Interleukin-17 receptor D	IL17RD	-0.250169	0.139269	0.0727515	0.0306297	0.0186726	0.101251	-0.746278	0.301276	0.0134135	0.000441928	0.00732186	0.951883	-0.840498	0.288455	0.00365108	-0.0186449	0.202319	0.926592	0.626618	0.0819826	5.00074e-14	988
4541-49_2	Cell adhesion molecule-related/down-regulated by oncogenes	CDON	0.254941	0.142353	0.0736147	0.0358441	0.0190463	0.060137	-0.771174	0.30077	0.0104943	-0.000120906	0.00732496	0.986834	-0.878255	0.288277	0.0023762	-0.0334276	0.202386	0.868846	0.628251	0.0819861	4.33046e-14	988
2975-19_2	Connective tissue growth factor	CTGF	0.253628	0.141698	0.0737723	0.0297274	0.0186538	0.111338	-0.831247	0.302176	0.00605239	0.000522819	0.00732262	0.943096	-0.846658	0.288325	0.00339669	-0.043381	0.202621	0.830514	0.616995	0.0821738	1.33508e-13	988
3903-49_2	Sorting nexin-4	SNX4	0.252342	0.141039	0.0738942	0.0334522	0.0188205	0.075805	-0.82021	0.30164	0.0066593	0.000869568	0.00732868	0.905575	-0.855117	0.288207	0.00307938	-0.0100541	0.202438	0.960399	0.629052	0.0819914	4.04475e-14	988
4249-64_2	Nucleoside diphosphate kinase B	NME2	0.252375	0.141993	0.0758146	0.0330657	0.0187949	0.0788372	-0.852113	0.303579	0.00510057	0.000947091	0.00733102	0.897234	-0.853615	0.288229	0.00313382	-0.0164534	0.202345	0.935209	0.626672	0.0819854	4.98579e-14	988
2746-56_1	Cytokine receptor-like factor 2	CRLF2	0.246813	0.138904	0.0758987	0.0288657	0.0186486	0.121973	-0.797689	0.30094	0.00816205	0.000258887	0.00732162	0.9718	-0.8417	0.288441	0.00360154	-0.0224488	0.202311	0.911669	0.623881	0.0820041	6.47902e-14	988
3186-2_2	Complement C2	C2	0.24906	0.140217	0.0760006	0.0298205	0.0186558	0.110261	-0.799051	0.300969	0.00806017	0.000923629	0.00733038	0.899757	-0.835645	0.288609	0.00386989	-0.0115808	0.202415	0.954387	0.610973	0.0824806	2.75682e-13	988
3309-2_2	Low affinity immunoglobulin gamma Fc region receptor II-a	NA	0.245904	0.138863	0.0768952	0.028548	0.0186499	0.126156	-0.771515	0.300779	0.0104626	0.000458949	0.00732233	0.950036	-0.851704	0.288257	0.00320425	-0.0146723	0.202369	0.942216	0.632653	0.0820481	3.04319e-14	988
3891-56_1	Methyl-CpG-binding domain protein 4	MBD4	0.245202	0.138918	0.0778576	0.0291616	0.0186496	0.118218	-0.802804	0.301067	0.00778919	0.000515273	0.0073229	0.943918	-0.867092	0.288184	0.00268922	-0.0194713	0.202325	0.923351	0.628414	0.0819908	4.28149e-14	988
2871-73_2	DNA repair protein RAD51 homolog 1	RAD51	-0.245105	0.138944	0.0780311	0.0306684	0.0186758	0.100877	-0.776133	0.300759	0.0100067	0.0006743	0.00732507	0.926674	-0.858638	0.288194	0.002959	-0.0233318	0.202315	0.908211	0.622271	0.082031	7.61441e-14	988
3494-71_3	Fibroblast growth factor 17	FGF17	0.244853	0.139408	0.0793337	0.0293901	0.0186513	0.115401	-0.783213	0.300771	0.00935207	-0.000827481	0.00734931	0.910376	-0.871511	0.288216	0.00256057	-0.035667	0.202443	0.860186	0.625035	0.0819959	5.81317e-14	988
3201-49_2	Kallikrein-5	KLK5	0.244556	0.139495	0.0798858	0.0294438	0.0186519	0.11475	-0.828141	0.302086	0.00622803	0.000123648	0.0073225	0.986531	-0.860804	0.288189	0.00288742	-0.0175986	0.202343	0.93071	0.631073	0.0820215	3.444e-14	988
3363-31_4	Tyrosine-protein kinase CSK	CSK	0.246902	0.140847	0.0799164	0.0335466	0.0188364	0.0752276	-0.825684	0.301958	0.00636057	0.000446522	0.00732248	0.951388	-0.850412	0.288286	0.00325382	-0.0242395	0.20232	0.90466	0.62355	0.0820124	6.71047e-14	988
2855-49_2	Mitogen-activated protein kinase 3	MAPK3	0.243683	0.139623	0.0812438	0.0307466	0.0186795	0.100079	-0.818965	0.301653	0.0067447	0.0005721	0.00732384	0.937753	-0.853982	0.288243	0.00312248	-0.0124572	0.202414	0.950939	0.623349	0.0820166	6.85103e-14	988
2843-13_2	Kunitz-type protease inhibitor 2	SPINT2	0.246051	0.141152	0.0816156	0.0250619	0.0187797	0.18234	-0.788558	0.300821	0.00889276	0.00142867	0.00735128	0.845947	-0.852521	0.288262	0.0031758	-0.0446436	0.202698	0.825724	0.618188	0.082146	1.18011e-13	988
4459-68_2	Proprotein convertase subtilisin/kexin type 7	PCSK7	0.24213	0.139516	0.0829647	0.0311066	0.018693	0.0964152	-0.784898	0.300793	0.00920636	0.00044342	0.0073227	0.951726	-0.851605	0.288279	0.00321019	-0.00357554	0.202639	0.985926	0.621484	0.0820529	8.28706e-14	988
2805-6_2	Angiotensin-converting enzyme 2	ACE2	0.23697	0.138954	0.0884356	0.0279901	0.0186587	0.133906	-0.789517	0.300855	0.00881804	0.000858148	0.00733018	0.906828	-0.860509	0.288215	0.00289951	-0.0277953	0.202354	0.890774	0.626461	0.0819961	5.11832e-14	988
5404-53_3	Tumor necrosis factor receptor superfamily member 21	TNFRSF21	-0.23993	0.140731	0.0885313	0.0325725	0.0187746	0.083065	-0.780316	0.300789	0.00962049	-9.1918e-05	0.0073259	0.989992	-0.82089	0.289307	0.00464078	-0.0321368	0.202404	0.873879	0.620424	0.0820864	9.30916e-14	988
4127-75_1	Complement component C6	C6	0.241371	0.141641	0.0886753	0.0265423	0.0187025	0.156161	-0.862159	0.304757	0.00476379	0.000721938	0.00732699	0.92153	-0.874548	0.288278	0.00247888	-0.0353712	0.202463	0.861348	0.619643	0.0821094	1.01294e-13	988
3613-62_5	Ficolin-1	FCN1	-0.240764	0.141622	0.0894383	0.028927	0.0186511	0.121234	-0.69212	0.305061	0.0234961	0.00130976	0.00734727	0.858552	-0.881394	0.288396	0.0023019	-0.0493416	0.202923	0.807937	0.628282	0.0819997	4.35892e-14	988
4564-2_2	Plexin-C1	PLXNC1	-0.23678	0.139392	0.0896972	0.0286336	0.0186519	0.125065	-0.758958	0.301012	0.0118469	0.000884974	0.00733107	0.903941	-0.846343	0.288395	0.00341635	-0.0437205	0.2027	0.829274	0.635249	0.08214	2.56715e-14	988
3310-62_1	Low affinity immunoglobulin gamma Fc region receptor II-a/b	FCGR2A FCGR2B	0.23632	0.139502	0.0905762	0.0283236	0.0186545	0.129253	-0.775658	0.300798	0.0100618	0.000593953	0.00732491	0.935389	-0.860224	0.288222	0.00290947	-0.00267115	0.2027	0.989489	0.637047	0.0822111	2.29387e-14	988
3820-68_2	MAP kinase-activated protein kinase 2	MAPKAPK2	0.235367	0.13993	0.0928775	0.0309209	0.0186901	0.0983644	-0.811781	0.301444	0.00720172	0.000797875	0.00732912	0.913333	-0.850334	0.288331	0.00326151	-0.00556572	0.202613	0.978091	0.628376	0.0820028	4.33181e-14	988
5012-67_1	Adenylate kinase isoenzyme 1	AK1	0.235756	0.140366	0.0933561	0.0335037	0.0188516	0.0758374	-0.783069	0.300812	0.00937457	0.00082307	0.0073298	0.910616	-0.843973	0.288463	0.00351484	-0.0179785	0.202368	0.929226	0.621385	0.0820674	8.44147e-14	988
3898-5_2	26S proteasome non-ATPase regulatory subunit 7	PSMD7	-0.234159	0.139593	0.0937729	0.0298491	0.0186603	0.110007	-0.765539	0.300902	0.0111058	0.00045156	0.00732353	0.950847	-0.880612	0.288396	0.00232255	-0.0541161	0.203186	0.790034	0.621058	0.082076	8.74041e-14	988
4237-70_3	Leucine carboxyl methyltransferase 1	LCMT1	-0.234222	0.139934	0.094487	0.0295392	0.0186558	0.113656	-0.830548	0.302399	0.00613245	0.000684668	0.00732677	0.925567	-0.863009	0.288224	0.00281994	-0.0401868	0.202602	0.84281	0.621254	0.0820719	8.56579e-14	988
2945-25_1	Estrogen receptor	ESR1	0.232815	0.139274	0.0949143	0.0297361	0.0186587	0.111326	-0.770892	0.300839	0.0105403	4.91463e-05	0.00732432	0.994648	-0.836316	0.288694	0.00385195	-0.0291285	0.202379	0.885585	0.62123	0.082073	8.59011e-14	988
4535-50_2	ADP-ribosyl cyclase/cyclic ADP-ribose hydrolase 2	BST1	-0.232698	0.13998	0.0967574	0.0275373	0.0186705	0.140555	-0.748779	0.301343	0.0131269	-4.46049e-05	0.00732577	0.995143	-0.8793	0.28838	0.00235637	-0.0328194	0.202434	0.871242	0.61953	0.0821247	1.03366e-13	988
4154-57_2	P-Selectin	SELP	0.230163	0.139752	0.0998886	0.029725	0.0186594	0.111474	-0.755555	0.301142	0.0122676	-6.75057e-05	0.00732641	0.99265	-0.848966	0.288378	0.00331653	-0.0426736	0.202703	0.833303	0.620715	0.0820925	9.11012e-14	988
3034-1_2	Glial fibrillary acidic protein	GFAP	-0.227676	0.138928	0.101571	0.0274095	0.0186754	0.14251	-0.772075	0.300847	0.0104243	0.000415761	0.00732377	0.954741	-0.868371	0.288254	0.00265688	-0.0270908	0.202373	0.893536	0.625154	0.0820125	5.81679e-14	988
3710-49_2	Angiostatin	PLG	-0.236512	0.144584	0.102198	0.0247014	0.0188294	0.189875	-0.66958	0.308117	0.0300074	0.00139755	0.00735479	0.849333	-0.838557	0.288656	0.00375393	0.00525862	0.203103	0.979349	0.627869	0.0820068	4.54568e-14	988
3072-4_2	Interleukin-13	IL13	0.22705	0.138855	0.102334	0.0290167	0.0186533	0.120128	-0.761374	0.301007	0.0115796	0.000699881	0.00732775	0.923928	-0.864337	0.288243	0.00277974	-0.0328245	0.202446	0.871229	0.627523	0.0820058	4.6855e-14	988
4234-8_2	Interleukin-1 receptor-like 1	IL1RL1	-0.252503	0.155205	0.104077	0.0287192	0.0186538	0.123981	-0.986168	0.326761	0.00260968	0.00142047	0.00735657	0.84693	-0.845472	0.288467	0.00345751	-0.0426826	0.202718	0.833281	0.625729	0.0820101	5.51682e-14	988
4139-71_2	Interleukin-6 receptor subunit alpha	IL6R	-0.227041	0.139732	0.104517	0.0285048	0.0186551	0.126836	-0.779981	0.300829	0.00966114	-1.65458e-05	0.00732589	0.998198	-0.837994	0.288685	0.00378075	-0.0449064	0.202806	0.824807	0.620893	0.0820929	8.96985e-14	988
5089-11_3	Interleukin-7 receptor subunit alpha	IL7R	-0.226262	0.139283	0.104592	0.0282781	0.0186575	0.12993	-0.809473	0.301427	0.00736415	9.81817e-05	0.00732444	0.989308	-0.843078	0.28853	0.00355744	-0.0350528	0.202496	0.862605	0.621395	0.0820793	8.5016e-14	988
4194-26_3	Acidic leucine-rich nuclear phosphoprotein 32 family member B	ANP32B	-0.225703	0.139305	0.105509	0.0295527	0.0186579	0.113531	-0.746464	0.301483	0.013454	0.000723813	0.00732854	0.921344	-0.862945	0.28825	0.00282442	-0.0146085	0.202433	0.942485	0.619304	0.0821449	1.06876e-13	988
2819-23_2	Cadherin-5	CDH5	-0.227591	0.14081	0.106348	0.0313494	0.0187149	0.0942306	-0.82323	0.302096	0.00654247	-0.000761506	0.00735228	0.917528	-0.81691	0.289709	0.00490208	-0.029254	0.202401	0.885108	0.625952	0.0820103	5.40892e-14	988
3028-36_2	Ck-beta-8-1	CCL23	-0.23003	0.142686	0.107252	0.033117	0.0188359	0.0790247	-0.831629	0.302626	0.00610439	0.000905196	0.0073337	0.901792	-0.803794	0.290649	0.00578915	-0.0301237	0.202413	0.881724	0.618108	0.0821938	1.22677e-13	988
2969-11_1	Serine/threonine-protein kinase receptor R3	ACVRL1	0.222917	0.138976	0.109034	0.0287864	0.0186543	0.123113	-0.793487	0.30098	0.00851203	0.000307417	0.00732377	0.966527	-0.839452	0.288657	0.00371739	-0.0162889	0.202415	0.935878	0.62726	0.0820096	4.80929e-14	988
3450-4_2	Kallikrein-6	KLK6	-0.224221	0.139962	0.109472	0.0305598	0.0186827	0.102216	-0.822449	0.302081	0.00659081	0.000255257	0.00732381	0.972204	-0.838331	0.288697	0.0037682	-0.0389154	0.20261	0.847726	0.623666	0.0820361	6.7494e-14	988
4165-2_1	Thyroglobulin	TG	-0.222126	0.138859	0.109996	0.0283339	0.0186577	0.129179	-0.7705	0.300882	0.0105907	0.000414942	0.00732425	0.954833	-0.866713	0.288265	0.00270819	-0.0148209	0.202438	0.941652	0.626446	0.0820107	5.17689e-14	988
4292-5_3	Alpha-soluble NSF attachment protein	NAPA	0.225972	0.141514	0.110627	0.0330016	0.0188298	0.0799771	-0.829209	0.302505	0.00623318	0.000865502	0.00733281	0.906067	-0.84371	0.288536	0.00353331	-0.0195188	0.202385	0.923188	0.625227	0.0820179	5.80074e-14	988
3040-59_1	C-C motif chemokine 3	CCL3	0.222811	0.140451	0.112969	0.0266599	0.0187083	0.154465	-0.825856	0.302317	0.00641201	0.000768023	0.00733025	0.916576	-0.883776	0.288539	0.00225116	-0.03051	0.202429	0.880228	0.625535	0.082017	5.63948e-14	988
5475-10_3	Protein kinase C beta type (splice variant beta-II)	PRKCB	0.223626	0.141194	0.113556	0.0331724	0.0188482	0.0787214	-0.82313	0.302158	0.00656004	0.00068296	0.00732827	0.925767	-0.854034	0.288333	0.00312992	-0.0204667	0.202383	0.919469	0.625238	0.0820197	5.80193e-14	988
3640-14_3	alpha-2-macroglobulin receptor-associated protein	LRPAP1	0.221205	0.140084	0.114635	0.0299529	0.0186666	0.108897	-0.73521	0.302102	0.0151241	-0.00025876	0.0073322	0.971855	-0.84908	0.28842	0.0033169	-0.0203597	0.202386	0.91989	0.621431	0.0820886	8.5282e-14	988
4557-61_2	Kin of IRRE-like protein 3	KIRREL3	-0.22075	0.140556	0.116607	0.03175	0.0187428	0.0905839	-0.73737	0.301997	0.0147951	0.000499659	0.00732541	0.945633	-0.828908	0.289129	0.00423297	-0.0346694	0.202514	0.864105	0.627691	0.082015	4.64435e-14	988
3855-56_1	Peroxiredoxin-1	PRDX1	0.219923	0.14048	0.117784	0.0320413	0.0187625	0.0879994	-0.799001	0.301138	0.00809949	0.000941818	0.00733615	0.897874	-0.831515	0.289013	0.00410003	-0.0168783	0.202422	0.933565	0.618367	0.0821999	1.20392e-13	988
2889-37_2	Cardiotrophin-1	CTF1	0.217442	0.139016	0.118102	0.0281446	0.0186617	0.131836	-0.788225	0.30092	0.00894376	-3.05391e-05	0.00732704	0.996675	-0.870131	0.288304	0.00260885	-0.0248027	0.202385	0.902487	0.632734	0.0820964	3.12387e-14	988
4261-55_2	Serum paraoxonase/arylesterase 1	PON1	0.216856	0.139033	0.11914	0.0299598	0.0186677	0.108835	-0.778935	0.300859	0.00976594	0.000788572	0.00733134	0.914365	-0.846742	0.288486	0.0034113	-0.0271329	0.2024	0.893386	0.625642	0.0820199	5.59678e-14	988
2992-59_2	Interleukin-17 receptor A	IL17RA	-0.216387	0.138948	0.119714	0.0286266	0.0186564	0.125248	-0.792329	0.300989	0.0086102	0.000184483	0.0073246	0.979911	-0.849291	0.28843	0.00331017	-0.0187729	0.202404	0.926121	0.627858	0.0820173	4.58312e-14	988
4389-2_1	Desert hedgehog protein N-product	DHH	0.218156	0.1404	0.120548	0.0317735	0.0187467	0.0904121	-0.819929	0.302035	0.00674944	0.000764886	0.00733081	0.916922	-0.852714	0.288369	0.00318013	-0.0175244	0.202418	0.931027	0.623316	0.0820503	7.03017e-14	988
2977-7_2	Tumor necrosis factor receptor superfamily member EDAR	EDAR	-0.218489	0.141211	0.122123	0.0268114	0.0187049	0.152063	-0.737828	0.302017	0.0147399	-0.000266677	0.00733316	0.970998	-0.87916	0.288453	0.00236621	-0.0513809	0.203209	0.800439	0.622152	0.0820768	7.9364e-14	988
2247-20_11	Prokineticin-1	PROK1	0.213949	0.13921	0.124643	0.0283647	0.0186594	0.128799	-0.794192	0.30104	0.00846681	0.000307836	0.00732456	0.966485	-0.842933	0.288608	0.00357206	-0.0401601	0.202694	0.842983	0.62947	0.0820338	4.01134e-14	988
5204-13_3	Proteasome activator complex subunit 3	PSME3	0.213513	0.139419	0.125979	0.0279779	0.0186661	0.134229	-0.78143	0.300878	0.00953929	8.95495e-05	0.00732574	0.990249	-0.839774	0.288718	0.00371143	-0.0403401	0.202704	0.842296	0.63441	0.0821612	2.8102e-14	988
4547-59_2	Leucine-rich repeat transmembrane protein FLRT1	FLRT1	0.212436	0.139023	0.126819	0.0296384	0.0186625	0.112578	-0.790293	0.300971	0.00877785	0.000528516	0.00732635	0.942506	-0.849376	0.288447	0.00330892	-0.019843	0.202406	0.921924	0.623691	0.0820479	6.7885e-14	988
4355-13_1	Death-associated protein kinase 2	DAPK2	0.213459	0.140072	0.127847	0.0303913	0.0186819	0.104103	-0.789587	0.300962	0.00883611	5.34668e-05	0.00732629	0.994179	-0.840767	0.28869	0.00366796	-0.00011632	0.202959	0.999543	0.623505	0.0820519	6.92055e-14	988
4976-57_1	Adapter molecule crk	CRK	0.218468	0.143595	0.128475	0.0301996	0.0186759	0.10619	-0.879393	0.308083	0.00440191	-4.14392e-05	0.00732789	0.995489	-0.834972	0.288918	0.00393673	0.00521251	0.203253	0.979545	0.625448	0.0820265	5.72028e-14	988
4318-12_3	Tyrosine-protein phosphatase non-receptor type 6	PTPN6	0.217429	0.143117	0.129024	0.0312224	0.0187188	0.0956386	-0.868888	0.30669	0.00470344	0.000877194	0.00733504	0.904833	-0.859716	0.288308	0.00293462	-0.0344267	0.202533	0.86506	0.626052	0.0820228	5.40644e-14	988
3182-38_2	Ectonucleoside triphosphate diphosphohydrolase 1	ENTPD1	-0.210617	0.139055	0.130185	0.0301694	0.0186754	0.10653	-0.797063	0.301126	0.00825163	-4.25755e-05	0.00732802	0.995366	-0.854434	0.288364	0.00311924	-0.0248163	0.202401	0.902441	0.623307	0.0820573	7.06894e-14	988
2649-77_2	Intercellular adhesion molecule 3	ICAM3	0.209911	0.138824	0.130837	0.0279299	0.018668	0.134937	-0.782844	0.300894	0.00941436	0.000236751	0.0073249	0.974222	-0.854702	0.288362	0.00310965	-0.0201733	0.202409	0.920629	0.627351	0.0820216	4.80969e-14	988
3281-19_1	Angiopoietin-related protein 3	ANGPTL3	0.209307	0.139207	0.133013	0.0278153	0.0186712	0.13661	-0.767237	0.30098	0.0109494	0.000943766	0.00733794	0.897689	-0.845288	0.288566	0.00347568	-0.021358	0.202405	0.915984	0.628874	0.0820317	4.22576e-14	988
3327-27_1	Netrin-4	NTN4	0.210015	0.139903	0.133638	0.0306575	0.0186936	0.101323	-0.744944	0.301721	0.0137179	0.000278427	0.00732495	0.969687	-0.862451	0.288305	0.00284547	-0.0316597	0.202482	0.875783	0.621536	0.0821035	8.53359e-14	988
3394-81_2	Serine/threonine-protein kinase PLK1	PLK1	-0.20856	0.138997	0.133814	0.0284426	0.0186597	0.127759	-0.768355	0.300964	0.0108299	0.00026127	0.00732497	0.971554	-0.888347	0.288767	0.0021532	-0.0270683	0.20242	0.893648	0.6279	0.0820249	4.58927e-14	988
2949-6_2	Group 10 secretory phospholipase A2	PLA2G10	-0.207975	0.139166	0.135381	0.02827	0.0186622	0.130136	-0.788874	0.300967	0.0088986	0.000649132	0.00732903	0.929442	-0.855328	0.288363	0.00308803	-0.0404524	0.202736	0.841887	0.622851	0.0820705	7.42701e-14	988
4878-3_1	Coagulation Factor X	F10	-0.220894	0.147952	0.135753	0.0217368	0.0192654	0.259475	-0.750356	0.301484	0.0129786	0.0011967	0.00735034	0.870702	-0.850881	0.288437	0.00325302	-0.0113905	0.202558	0.955167	0.632938	0.0821199	3.11734e-14	988
2878-66_2	Tyrosine-protein kinase Yes	YES1	0.206817	0.139066	0.137284	0.027539	0.0186802	0.140737	-0.772958	0.300916	0.0103546	0.000446911	0.00732589	0.951368	-0.86251	0.288311	0.00284415	-0.0209648	0.202412	0.917528	0.6226	0.0820778	7.63217e-14	988
2578-67_2	C-C motif chemokine 2	CCL2	-0.207524	0.139953	0.138444	0.0320856	0.0187805	0.0878653	-0.796175	0.301127	0.0083236	0.000182182	0.00732549	0.980164	-0.84934	0.288477	0.00331349	-0.0119431	0.202549	0.952993	0.624392	0.0820438	6.35985e-14	988
3350-53_2	Calcium/calmodulin-dependent protein kinase type II subunit alpha	CAMK2A	0.214401	0.144725	0.138808	0.0327523	0.0188375	0.0824026	-0.869535	0.307091	0.00472676	0.00080305	0.00733345	0.912824	-0.838075	0.288836	0.0037955	-0.00872657	0.202642	0.965659	0.626888	0.0820251	5.02505e-14	988
3629-60_4	Serine/threonine-protein kinase MRCK beta	CDC42BPB	0.206527	0.139437	0.138884	0.0292909	0.0186595	0.116792	-0.782368	0.300906	0.00946033	2.768e-05	0.00732725	0.996987	-0.825411	0.289477	0.00444347	-0.0307287	0.202473	0.879402	0.627772	0.0820267	4.64821e-14	988
4132-27_2	Follistatin	FST	0.205934	0.139099	0.139064	0.0278418	0.0186716	0.136246	-0.793007	0.301053	0.0085676	0.000453425	0.00732604	0.950661	-0.846572	0.288548	0.00342466	-0.02292	0.202409	0.909866	0.624546	0.082042	6.26513e-14	988
2822-56_2	CD97 antigen	CD97	-0.206452	0.139452	0.13907	0.0306938	0.0186967	0.100978	-0.78733	0.300953	0.00902917	0.000490918	0.00732647	0.94659	-0.839725	0.288772	0.00371982	-0.0245724	0.202411	0.9034	0.619932	0.0821642	1.02421e-13	988
3302-58_1	Cystatin-F	CST7	0.206279	0.139609	0.139848	0.0282815	0.0186626	0.129988	-0.771824	0.300932	0.0104709	-0.000207909	0.00733285	0.977386	-0.831523	0.289142	0.00411619	-0.0347949	0.202563	0.863651	0.626716	0.0820258	5.1055e-14	988
2524-56_3	High mobility group protein B1	HMGB1	0.210028	0.142244	0.140119	0.0274417	0.0186842	0.142229	-0.714074	0.304055	0.0190453	0.00108184	0.00734498	0.882933	-0.830434	0.2892	0.00417272	-0.0334064	0.202529	0.86902	0.620231	0.0821539	9.90643e-14	988
2788-55_1	Stromelysin-1	MMP3	0.205792	0.139924	0.141679	0.0280226	0.0186677	0.133641	-0.756319	0.301281	0.0122202	-0.000181951	0.00733221	0.980207	-0.836202	0.288928	0.00388543	-0.0254485	0.202418	0.899977	0.624495	0.0820441	6.30327e-14	988
4140-3_2	Interleukin-7	IL7	0.204931	0.139566	0.142331	0.0266333	0.0187222	0.155181	-0.807565	0.301546	0.00752744	0.000273014	0.00732531	0.970277	-0.853906	0.288397	0.00314104	-0.0239161	0.202413	0.905969	0.626205	0.0820285	5.35385e-14	988
2704-74_1	Tumor necrosis factor receptor superfamily member 13B	TNFRSF13B	0.203655	0.138866	0.142815	0.0288059	0.0186582	0.122939	-0.774429	0.300915	0.0102101	0.000241315	0.00732539	0.973727	-0.854234	0.288393	0.00312912	-0.0312962	0.202489	0.877202	0.629726	0.0820479	3.95839e-14	988
2915-6_2	Proliferating cell nuclear antigen	PCNA	0.203744	0.139271	0.143803	0.0289575	0.0186582	0.120984	-0.806751	0.301518	0.00758212	-0.000330244	0.0073375	0.96411	-0.870798	0.288359	0.00259412	-0.0262884	0.202425	0.896698	0.621766	0.0821055	8.37242e-14	988
2953-31_2	Luteinizing hormone	CGA LHB	-0.339797	0.232643	0.144445	0.0333617	0.018906	0.0779381	-0.242029	0.474873	0.610397	-0.000195823	0.00733284	0.9787	-0.84719	0.288546	0.00340108	-0.0132617	0.202528	0.947804	0.622659	0.0820816	7.61146e-14	988
3486-58_2	Fibroblast growth factor 1	FGF1	0.203298	0.139426	0.145129	0.0273431	0.0186891	0.143771	-0.785449	0.300942	0.00919205	0.000513117	0.00732706	0.944184	-0.86968	0.28835	0.00262637	-0.0226302	0.202416	0.911004	0.619823	0.0821757	1.04204e-13	988
2644-11_2	Protein kinase C alpha type	PRKCA	0.205522	0.141045	0.145397	0.031511	0.0187438	0.0930512	-0.831068	0.303052	0.0062108	0.000668844	0.00733012	0.927316	-0.86434	0.288323	0.00278721	-0.0109341	0.202589	0.956968	0.626005	0.0820309	5.45948e-14	988
3477-63_2	High affinity nerve growth factor receptor	NTRK1	0.202634	0.139753	0.147393	0.03048	0.0186901	0.103249	-0.764593	0.301064	0.0112491	0.00119499	0.00735223	0.870918	-0.854532	0.288397	0.00311915	-0.0146803	0.202502	0.942223	0.632925	0.0821304	3.14414e-14	988
2558-51_3	Beta-endorphin	POMC	-0.202163	0.139505	0.147614	0.0298584	0.0186702	0.110083	-0.76491	0.301058	0.0112138	0.000633928	0.00732943	0.931094	-0.862995	0.288326	0.00283013	-0.0304899	0.202482	0.880337	0.618262	0.0822506	1.25653e-13	988
5139-32_3	Netrin receptor UNC5C	UNC5C	-0.208372	0.145388	0.152113	0.0350366	0.019143	0.067513	-0.813026	0.301873	0.00719529	-0.000755679	0.00736171	0.918262	-0.838176	0.288888	0.00379751	-0.0508893	0.203346	0.802439	0.627296	0.0820311	4.86537e-14	988
5033-27_1	Tropomyosin alpha-1 chain	TPM1	-0.199213	0.139017	0.152172	0.0296191	0.0186657	0.112873	-0.773423	0.300938	0.0103143	0.000552718	0.00732803	0.939892	-0.870357	0.288369	0.00260795	-0.0242316	0.202424	0.90474	0.621254	0.082129	8.90081e-14	988
5345-51_3	Cytoskeleton-associated protein 2	CKAP2	-0.202371	0.141255	0.152268	0.0294711	0.0186632	0.114633	-0.842564	0.30421	0.00571624	0.000100321	0.00732684	0.989078	-0.837938	0.288899	0.00380878	-0.0382083	0.202696	0.850523	0.617723	0.0822864	1.34895e-13	988
3422-4_2	Cyclin-dependent kinase 1:G2/mitotic-specific cyclin-B1 complex	CDC2 CCNB1	0.197965	0.138878	0.154339	0.0294325	0.0186629	0.115102	-0.790662	0.301038	0.00876162	0.000350563	0.0073259	0.961843	-0.858646	0.288359	0.00297509	-0.0170374	0.20247	0.932956	0.623765	0.0820633	6.8138e-14	988
2728-62_2	Laminin	LAMA1 LAMB1 LAMC1	0.205872	0.144473	0.154477	0.0279746	0.0186707	0.134371	-0.746626	0.301756	0.0135178	-0.00184312	0.0074767	0.805335	-0.866326	0.288341	0.00272714	-0.0502487	0.203317	0.804848	0.626077	0.0820344	5.43764e-14	988
4962-52_1	Cerebral dopamine neurotrophic factor	CDNF	-0.207983	0.146003	0.154614	0.0337737	0.0189695	0.0753149	-0.863097	0.306709	0.0049892	0.00072198	0.00733214	0.921581	-0.8185	0.290087	0.00487474	-0.0371076	0.202662	0.854757	0.614459	0.0825033	2.06721e-13	988
2865-77_2	Histone acetyltransferase KAT6A	KAT6A	0.19796	0.1393	0.155602	0.0265675	0.0187318	0.156415	-0.774714	0.300934	0.0101871	7.03408e-05	0.00732739	0.992343	-0.859595	0.288353	0.00294301	-0.025624	0.202434	0.899299	0.631567	0.0820951	3.46652e-14	988
5001-6_2	Mammaglobin-B	SCGB2A1	-0.201081	0.141538	0.155721	0.0263684	0.0187447	0.159827	-0.722545	0.303498	0.0174674	0.00134361	0.00736348	0.855252	-0.860357	0.288348	0.00291747	-0.0209282	0.202433	0.917679	0.620763	0.0821499	9.42657e-14	988
5026-66_1	40S ribosomal protein S3	RPS3	0.196831	0.139173	0.157592	0.0287935	0.0186597	0.12313	-0.752843	0.301476	0.0126799	0.000557339	0.00732838	0.939393	-0.848418	0.288546	0.00335515	-0.0171187	0.202473	0.932638	0.623783	0.0820647	6.81002e-14	988
3358-51_2	Cyclin-dependent kinase 5:Cyclin-dependent kinase 5 activator 1 complex	CDK5 CDK5R1	-0.195471	0.139189	0.160526	0.0292853	0.0186617	0.116905	-0.767637	0.30103	0.0109213	0.000689003	0.00733158	0.925146	-0.870611	0.288385	0.00260192	-0.0399462	0.202784	0.843877	0.622682	0.082092	7.64932e-14	988
2441-2_4	Fibroblast growth factor 10	FGF10	0.194138	0.139174	0.163352	0.0298337	0.0186719	0.11041	-0.774019	0.300951	0.010259	-0.000272237	0.00733704	0.970409	-0.871594	0.288402	0.00257458	-0.025225	0.202439	0.900862	0.624376	0.082057	6.42596e-14	988
4593-11_1	Pituitary adenylate cyclase-activating polypeptide 27	ADCYAP1	0.194689	0.139688	0.163709	0.0303407	0.0186884	0.104801	-0.74054	0.30217	0.0144288	0.000471702	0.0073273	0.948684	-0.851045	0.288495	0.0032532	-0.013177	0.202561	0.948146	0.622234	0.0821069	8.03952e-14	988
3052-8_2	Tumor necrosis factor ligand superfamily member 6, soluble form	FASLG	-0.194032	0.139304	0.163971	0.028548	0.0186619	0.126398	-0.772552	0.300965	0.010407	0.000627651	0.00733019	0.931781	-0.848843	0.28855	0.00333977	-0.0192507	0.202454	0.924265	0.620278	0.0821776	1.0023e-13	988
5094-62_3	Junctional adhesion molecule-like	AMICA1	-0.193019	0.138937	0.165068	0.028763	0.0186605	0.123542	-0.766832	0.301055	0.0110112	0.000644565	0.00733066	0.929952	-0.858425	0.288377	0.00298427	-0.0156281	0.202508	0.938502	0.625136	0.0820471	5.96501e-14	988
3488-64_2	Catalase	CAT	0.20425	0.147072	0.165215	0.0278476	0.0186758	0.136252	-0.651525	0.314541	0.0385849	0.000557158	0.00732873	0.939416	-0.875234	0.288468	0.0024758	0.0204076	0.204851	0.920665	0.623353	0.0820782	7.1404e-14	988
5201-50_4	High affinity cGMP-specific 3',5'-cyclic phosphodiesterase 9A	PDE9A	-0.192234	0.139401	0.168206	0.0306459	0.0187031	0.101625	-0.795837	0.301199	0.00836638	0.000420074	0.00732688	0.954291	-0.854932	0.288427	0.00310835	-0.0257558	0.202447	0.89879	0.625731	0.0820424	5.6384e-14	988
2968-61_1	Tumor necrosis factor ligand superfamily member 15	TNFSF15	0.192577	0.140494	0.170775	0.0273236	0.0186964	0.144213	-0.827081	0.303014	0.0064554	0.000398878	0.00732679	0.956595	-0.853856	0.28845	0.0031483	-0.0154773	0.202518	0.939097	0.623961	0.0820682	6.71863e-14	988
5280-68_5	Mitochondrial glutamate carrier 2	SLC25A18	0.191132	0.140058	0.172671	0.0292659	0.0186627	0.117167	-0.739359	0.302317	0.014633	0.000242858	0.00732646	0.973563	-0.834111	0.289182	0.00400696	-0.00987187	0.202676	0.961162	0.623594	0.0820769	6.98266e-14	988
2668-70_2	Calpain I	CAPN1 CAPNS1	0.192198	0.141069	0.17337	0.0328106	0.0188796	0.0825428	-0.803393	0.301496	0.00783152	0.000605093	0.00733014	0.934227	-0.853775	0.288456	0.00315176	-0.00954582	0.202689	0.962446	0.626351	0.0820405	5.328e-14	988
4428-1_2	Carbohydrate sulfotransferase 2	CHST2	0.188662	0.138803	0.174392	0.0292071	0.0186623	0.117896	-0.793276	0.301141	0.00856464	0.000308728	0.00732646	0.966397	-0.860583	0.288373	0.00291247	-0.0241873	0.202445	0.904923	0.626257	0.0820413	5.3757e-14	988
4143-74_2	Lymphotactin	XCL1	0.188052	0.139778	0.178817	0.0269807	0.0187161	0.14974	-0.80499	0.301592	0.00772929	0.000508273	0.00732843	0.94472	-0.847361	0.288628	0.00340369	-0.0231223	0.202448	0.909092	0.631515	0.0821095	3.51744e-14	988
3059-50_2	Tumor necrosis factor ligand superfamily member 13B	TNFSF13B	0.188378	0.140088	0.179029	0.0278133	0.018679	0.136803	-0.814917	0.302163	0.00711686	0.000662683	0.00733192	0.928001	-0.849527	0.288564	0.00331609	-0.0407347	0.20287	0.840903	0.630345	0.0820787	3.82498e-14	988
5021-13_1	Inorganic pyrophosphatase	PPA1	0.187314	0.139683	0.18023	0.0306172	0.018705	0.101981	-0.795666	0.301224	0.00838576	0.00061458	0.0073307	0.933203	-0.840932	0.288875	0.00368298	-0.0144972	0.202552	0.942956	0.621945	0.0821282	8.36779e-14	988
3612-6_4	Ephrin type-B receptor 4	EPHB4	0.186755	0.140318	0.183514	0.0307805	0.0187147	0.100345	-0.774926	0.300972	0.010176	-0.000102132	0.00733255	0.98889	-0.822165	0.290068	0.00468492	-0.0282337	0.202488	0.889136	0.621219	0.0821577	9.1007e-14	988
3151-6_1	Interleukin-2 receptor subunit alpha	IL2RA	0.186086	0.139853	0.183635	0.0277781	0.0186809	0.137341	-0.760356	0.301272	0.0117646	-9.56703e-05	0.00733237	0.989592	-0.852046	0.28851	0.00321879	-0.0179075	0.20249	0.929548	0.621962	0.0821301	8.36532e-14	988
4995-16_1	15-hydroxyprostaglandin dehydrogenase [NAD(+)]	HPGD	0.184166	0.139118	0.185873	0.0285794	0.0186635	0.126015	-0.765971	0.301114	0.0111169	0.000326134	0.00732686	0.964505	-0.844427	0.288749	0.00352965	-0.0261916	0.202467	0.897097	0.624483	0.0820655	6.40196e-14	988
2631-50_2	Interleukin-10 receptor subunit beta	IL10RB	-0.18442	0.139497	0.186462	0.0291571	0.0186629	0.118537	-0.797204	0.301291	0.00827545	0.00085847	0.00733956	0.906912	-0.845487	0.288711	0.00348433	-0.0296833	0.202515	0.883498	0.624313	0.0820688	6.5143e-14	988
4144-13_1	C-C motif chemokine 13	CCL13	-0.183753	0.139054	0.186657	0.0286094	0.0186633	0.125615	-0.77356	0.300987	0.0103132	0.000580775	0.0073302	0.936865	-0.869882	0.288414	0.0026261	-0.01171	0.202639	0.95393	0.625049	0.082057	6.05212e-14	988
3199-54_2	Kallikrein-12	KLK12	-0.184614	0.139784	0.186903	0.0309593	0.0187266	0.0986023	-0.758433	0.301351	0.0120008	-0.000134894	0.00733378	0.985329	-0.864917	0.288379	0.00277438	-0.0179223	0.202493	0.929491	0.625584	0.0820508	5.74578e-14	988
4673-13_2	Interleukin-6	IL6	0.184272	0.139649	0.187294	0.0295651	0.0186686	0.113588	-0.78361	0.300988	0.00936714	-0.000167019	0.00733491	0.981838	-0.841365	0.28888	0.00366613	-0.022481	0.202455	0.911606	0.623711	0.0820818	6.93297e-14	988
4301-58_2	Thymidine kinase, cytosolic	TK1	0.182997	0.138978	0.188235	0.028385	0.0186662	0.128665	-0.779335	0.300966	0.00975435	0.000375912	0.00732718	0.959094	-0.84736	0.28865	0.00340621	-0.0192454	0.202477	0.924294	0.630515	0.0820874	3.79002e-14	988
3177-49_2	Carbonic anhydrase 4	CA4	-0.183384	0.139593	0.189252	0.0306971	0.0187118	0.101216	-0.785947	0.301018	0.00916555	0.000448931	0.00732794	0.951162	-0.853096	0.288496	0.00317992	-0.0383019	0.202785	0.850226	0.628083	0.0820486	4.58881e-14	988
3459-49_2	Platelet-derived growth factor receptor beta	PDGFRB	-0.18281	0.13919	0.189357	0.0289845	0.0186622	0.120716	-0.761495	0.301248	0.0116329	0.000558374	0.00732982	0.939293	-0.851836	0.288525	0.00322793	-0.0330982	0.202598	0.870262	0.625553	0.082052	5.76618e-14	988
5249-31_3	Serine/threonine-protein kinase 17B	STK17B	0.185384	0.142058	0.192201	0.0319725	0.0188097	0.0894847	-0.717599	0.304579	0.0186656	0.000481478	0.0073285	0.94763	-0.834713	0.289246	0.0039888	-0.0162793	0.202527	0.935951	0.621494	0.082154	8.86071e-14	988
3600-2_3	Chitotriosidase-1	CHIT1	-0.189997	0.145739	0.192645	0.0359496	0.0194287	0.0645628	-0.796361	0.301278	0.00834084	0.000315186	0.00732703	0.965697	-0.856037	0.288446	0.00307217	-0.0412612	0.202935	0.838925	0.623745	0.0820837	6.92069e-14	988
2449-1_4	Calcium-dependent phospholipase A2	PLA2G5	0.18069	0.139224	0.194645	0.0280978	0.0186729	0.132711	-0.774635	0.300988	0.0102083	0.00061631	0.00733145	0.933023	-0.844743	0.288761	0.00351877	-0.0346438	0.202654	0.864298	0.625906	0.0820506	5.58212e-14	988
2773-50_2	Interleukin-10	IL10	0.178416	0.138911	0.199306	0.028489	0.0186657	0.127261	-0.788189	0.30107	0.00898105	0.000337738	0.00732729	0.963245	-0.855839	0.288459	0.00308026	-0.0306067	0.202547	0.879921	0.625966	0.0820516	5.55633e-14	988
5259-2_3	Mitogen-activated protein kinase kinase kinase 7:TGF-beta-activated kinase 1 and MAP3K7-binding protein 1 fusion	MAP3K7 TAB1	0.179583	0.139964	0.199771	0.0315509	0.0187763	0.0932047	-0.761186	0.301284	0.0116767	0.000457005	0.00732839	0.950288	-0.842397	0.288875	0.00362418	-0.0200178	0.202479	0.921267	0.623288	0.0820989	7.28275e-14	988
4476-22_2	Tyrosine-protein kinase ZAP-70	ZAP70	-0.17803	0.139429	0.201956	0.0306855	0.018715	0.101402	-0.784343	0.301014	0.00930748	0.000546412	0.00733007	0.940593	-0.84772	0.28867	0.00339486	-0.0263964	0.202482	0.896305	0.621489	0.0821621	8.91193e-14	988
4703-87_2	Lymphotoxin-alpha	LTA	-0.17764	0.139177	0.20213	0.0280702	0.0186745	0.133126	-0.774531	0.300998	0.0102209	0.000647553	0.0073327	0.929648	-0.873315	0.28849	0.0025324	-0.0199466	0.202482	0.921547	0.622459	0.0821258	7.98171e-14	988
3867-49_1	Seizure 6-like protein 2	SEZ6L2	0.178099	0.139954	0.203477	0.0305967	0.0187103	0.102308	-0.80635	0.301771	0.00766279	0.00065935	0.00733314	0.928374	-0.850485	0.288586	0.00328336	-0.0198123	0.202484	0.922074	0.627636	0.0820504	4.78201e-14	988
3654-27_4	BMP-binding endothelial regulator protein	BMPER	0.178856	0.140776	0.204208	0.0286441	0.0186643	0.125178	-0.772512	0.301021	0.0104253	0.000308348	0.00732733	0.966442	-0.83805	0.28911	0.00382968	-0.0216248	0.202471	0.914966	0.627128	0.0820492	5.00006e-14	988
2666-53_2	Decorin	DCN	0.178304	0.14062	0.205102	0.0273786	0.0187021	0.14353	-0.734044	0.303029	0.0155994	0.000412195	0.007328	0.955155	-0.869986	0.288438	0.0026252	0.00125946	0.203381	0.99506	0.629113	0.0820662	4.23528e-14	988
4982-54_1	Elafin	PI3	0.190074	0.149924	0.205167	0.0270484	0.0187207	0.148819	-0.642812	0.319475	0.0444818	0.000606603	0.00733168	0.934077	-0.852263	0.288542	0.00321442	-0.0309569	0.202562	0.878566	0.623794	0.0820885	6.91334e-14	988
3387-1_2	Serine/threonine-protein kinase PAK 3	PAK3	-0.175876	0.13923	0.206812	0.0299854	0.0186829	0.10882	-0.804902	0.301705	0.00775887	-7.62027e-06	0.00733108	0.999171	-0.863973	0.288399	0.00280601	-0.0272693	0.202496	0.892904	0.625818	0.0820553	5.64431e-14	988
3848-14_2	Glyceraldehyde-3-phosphate dehydrogenase	GAPDH	0.1775	0.141224	0.209098	0.0322824	0.0188558	0.0871982	-0.815659	0.302429	0.00711515	0.000392824	0.00732792	0.95726	-0.85415	0.288504	0.00314363	-0.0221869	0.202473	0.912765	0.626477	0.0820516	5.30857e-14	988
3388-58_2	Serine/threonine-protein kinase PAK 7	PAK7	0.17487	0.139201	0.209327	0.0290225	0.0186637	0.120261	-0.766384	0.301146	0.0110823	0.000989132	0.00734874	0.892956	-0.850946	0.288584	0.00326637	-0.0275347	0.202502	0.891871	0.628162	0.0820558	4.57896e-14	988
4874-3_1	Angiogenin	ANG	-0.185986	0.148065	0.209374	0.0303452	0.0186986	0.104939	-0.886794	0.313069	0.00471121	0.000505387	0.00732951	0.945042	-0.860804	0.288412	0.00290909	0.0120447	0.204401	0.953022	0.626001	0.0820545	5.54986e-14	988
3651-50_5	Vascular endothelial growth factor receptor 2	KDR	-0.182067	0.145114	0.209903	0.0244374	0.0190004	0.198691	-0.823226	0.303083	0.00671938	0.00141908	0.00738282	0.847614	-0.838153	0.289128	0.00382755	-0.0225233	0.202473	0.911448	0.626538	0.0820516	5.27977e-14	988
4487-1_1	Fibroblast growth factor 7	FGF7	0.176844	0.141027	0.210149	0.0300316	0.0186851	0.10832	-0.830921	0.303867	0.00635947	0.000657026	0.00733341	0.928628	-0.856015	0.28847	0.00307538	-0.0206125	0.202482	0.918937	0.628399	0.0820584	4.49089e-14	988
4988-49_2	Fibroblast growth factor receptor 4	FGFR4	-0.174283	0.139008	0.210226	0.0290587	0.018664	0.119805	-0.790978	0.301151	0.00875993	3.54614e-05	0.00733021	0.996141	-0.868623	0.288428	0.0026651	-0.0268587	0.202494	0.894505	0.621778	0.0821567	8.65598e-14	988
3471-49_1	Serine/threonine-protein kinase 16	STK16	0.174275	0.139413	0.211573	0.027565	0.0186945	0.140665	-0.775081	0.301004	0.010169	0.000365444	0.00732777	0.960235	-0.856008	0.288472	0.00307581	-0.036403	0.202751	0.857546	0.634411	0.0822649	3.01951e-14	988
3038-9_2	C-X-C motif chemokine 11	CXCL11	0.176702	0.141585	0.212317	0.0271738	0.0187152	0.14683	-0.833295	0.304165	0.00626185	-0.000147947	0.0073358	0.983914	-0.847208	0.288712	0.00341881	-0.0153254	0.202571	0.939709	0.618525	0.0823323	1.29585e-13	988
3082-9_2	NKG2D ligand 2	ULBP2	-0.173416	0.139172	0.213042	0.0288206	0.0186639	0.122862	-0.790977	0.301156	0.00876111	0.000345228	0.00732769	0.962433	-0.872583	0.288491	0.00255361	-0.0243122	0.202476	0.904449	0.632659	0.082177	3.32575e-14	988
2853-68_2	Serine/threonine-protein kinase Chk1	CHEK1	0.17298	0.139162	0.214157	0.0283964	0.0186683	0.128555	-0.789164	0.301113	0.00890657	-0.000228004	0.00733926	0.975223	-0.858887	0.288434	0.00297453	-0.0339764	0.202662	0.866893	0.62678	0.0820522	5.1685e-14	988
3073-51_2	Interleukin-18-binding protein	IL18BP	-0.180839	0.146064	0.21598	0.0341257	0.0191341	0.0748121	-0.857367	0.307644	0.00542383	-0.000102615	0.00733436	0.98884	-0.847395	0.288714	0.00341194	-0.0184602	0.202512	0.927387	0.625489	0.0820616	5.83749e-14	988
4914-10_1	Human Chorionic Gonadotropin	CGA CGB	-0.243213	0.19734	0.218072	0.0345115	0.0192102	0.0727175	-0.443818	0.405451	0.273947	0.000327515	0.00732774	0.964359	-0.86137	0.288417	0.00289115	-0.0345786	0.20269	0.864574	0.632796	0.0821875	3.30883e-14	988
4452-9_2	Leucine-rich repeat transmembrane neuronal protein 1	LRRTM1	-0.172411	0.140126	0.21884	0.0303098	0.0186989	0.105351	-0.737935	0.302808	0.0149865	0.000820671	0.00734052	0.911005	-0.872345	0.288494	0.00256082	-0.017202	0.202536	0.932332	0.632157	0.0821601	3.43846e-14	988
2944-66_2	Neuroblastoma suppressor of tumorigenicity 1	NBL1	0.176527	0.144293	0.221474	0.0236471	0.0191529	0.217255	-0.803935	0.301712	0.00783414	0.000943141	0.00734736	0.897887	-0.86744	0.288429	0.00270105	-0.0145197	0.202603	0.942882	0.629477	0.0820789	4.13524e-14	988
4922-13_1	C-C motif chemokine 19	CCL19	0.170296	0.139282	0.221744	0.0288959	0.0186643	0.121896	-0.797389	0.301393	0.00828222	-0.000252615	0.00734102	0.972556	-0.848354	0.288692	0.00337345	-0.0170092	0.202542	0.93309	0.62793	0.0820576	4.68056e-14	988
3448-13_2	Insulin receptor	INSR	0.173275	0.141824	0.222089	0.0274407	0.0187028	0.142641	-0.738491	0.302787	0.0149041	0.00038933	0.00732824	0.957641	-0.874622	0.28855	0.00250016	0.0121859	0.204535	0.952503	0.62368	0.0820993	7.03491e-14	988
3831-21_1	Phosphatidylinositol 3,4,5-trisphosphate 3-phosphatase and dual-specificity protein phosphatase PTEN	PTEN	-0.169103	0.139183	0.224666	0.0291597	0.0186656	0.118558	-0.798916	0.301468	0.00817572	-0.00020755	0.00733911	0.977445	-0.857046	0.288471	0.00304021	-0.0173446	0.202538	0.931773	0.625457	0.0820647	5.86639e-14	988
4271-75_2	Prefoldin subunit 5	PFDN5	0.169151	0.139327	0.225015	0.0286487	0.0186657	0.125145	-0.806227	0.301863	0.00769057	0.000202775	0.00732816	0.97793	-0.86054	0.28843	0.00291946	-0.0223178	0.202483	0.912257	0.624665	0.0820776	6.35094e-14	988
2514-65_3	Ephrin-B3	EFNB3	0.16891	0.139542	0.226394	0.0274451	0.0187036	0.142592	-0.782465	0.301023	0.00947919	0.000525072	0.0073305	0.942912	-0.847412	0.288737	0.00341387	-0.0281687	0.202526	0.88941	0.62303	0.082121	7.56263e-14	988
3031-66_1	Ferritin	FTH1 FTL	-0.167963	0.139683	0.229473	0.0293864	0.018669	0.115791	-0.814499	0.302485	0.00720768	-2.39382e-05	0.00733249	0.997396	-0.862093	0.288425	0.00286848	-0.0119436	0.202699	0.953026	0.626582	0.0820568	5.27754e-14	988
2838-53_1	Matrix metalloproteinase-17	MMP17	0.167285	0.139391	0.230384	0.0285509	0.0186672	0.126467	-0.765858	0.301197	0.0111511	0.000695866	0.00733588	0.924447	-0.845902	0.288809	0.00347938	-0.0274869	0.202518	0.892066	0.625186	0.0820703	6.03285e-14	988
2913-1_2	C-C motif chemokine 23	CCL23	-0.169274	0.141419	0.231607	0.0316414	0.0188042	0.092754	-0.819175	0.302913	0.00696193	0.000308881	0.007328	0.966387	-0.835513	0.289392	0.00397239	-0.028764	0.202541	0.887097	0.622228	0.0821536	8.30077e-14	988
5268-49_3	Matrix metalloproteinase-16	MMP16	-0.166318	0.139194	0.232426	0.0281733	0.018675	0.131718	-0.794739	0.301314	0.00848124	0.000255751	0.00732805	0.972166	-0.865202	0.288426	0.0027699	-0.036282	0.202785	0.858038	0.631102	0.0821284	3.69863e-14	988
2954-56_2	Neutrophil collagenase	MMP8	-0.172404	0.144417	0.232847	0.0290667	0.0186654	0.119732	-0.687562	0.310523	0.0270424	0.000176299	0.00732859	0.980813	-0.861312	0.288432	0.00289446	-0.0280586	0.202529	0.889841	0.627628	0.0820586	4.81234e-14	988
3374-49_2	Tyrosine-protein kinase HCK	HCK	0.166544	0.139524	0.232898	0.0286886	0.0186658	0.124624	-0.755902	0.301613	0.0123634	-0.000123233	0.00733606	0.986601	-0.870997	0.288487	0.0025996	-0.0247417	0.202492	0.902776	0.629655	0.082087	4.0924e-14	988
3423-59_2	Chymase	CMA1	0.16609	0.139583	0.234373	0.0290979	0.0186657	0.119341	-0.77943	0.301014	0.00975726	0.000625805	0.00733358	0.932013	-0.833829	0.289525	0.00406282	-0.0263264	0.202506	0.89659	0.622724	0.0821362	7.85084e-14	988
4981-6_1	Desmocollin-3	DSC3	-0.165698	0.139267	0.234415	0.0283277	0.0186714	0.129542	-0.763966	0.301265	0.0113702	0.000208199	0.00732834	0.977341	-0.868295	0.28845	0.002677	-0.0262041	0.202504	0.897067	0.63251	0.0821877	3.39555e-14	988
2695-25_1	Platelet endothelial cell adhesion molecule	PECAM1	0.165606	0.139209	0.234481	0.0277963	0.0186883	0.137238	-0.797535	0.301434	0.00827909	0.000138391	0.00732911	0.984939	-0.853777	0.288549	0.00316144	-0.0276564	0.202524	0.891407	0.625706	0.0820646	5.73749e-14	988
4163-5_2	Histone H2A.z	H2AFZ	0.169051	0.142597	0.236099	0.0261239	0.0188121	0.165244	-0.73485	0.30327	0.0155679	0.000353043	0.0073283	0.961586	-0.849049	0.288696	0.0033481	-0.00136476	0.203321	0.994646	0.625852	0.0820635	5.65909e-14	988
5080-131_3	Transmembrane glycoprotein NMB	GPNMB	0.16649	0.140604	0.236658	0.0291484	0.0186663	0.118713	-0.736283	0.30313	0.0153209	0.000667806	0.00733516	0.927478	-0.874767	0.288575	0.00249826	-0.0125743	0.202686	0.950545	0.620744	0.0822281	9.94799e-14	988
3741-4_3	Interleukin-5	IL5	0.168937	0.14275	0.236917	0.0318907	0.0188348	0.0907362	-0.715595	0.305689	0.019434	0.00047091	0.00732975	0.948787	-0.834887	0.289463	0.00400847	-0.021848	0.202493	0.914101	0.623831	0.0821018	6.95293e-14	988
3676-15_3	Cation-independent mannose-6-phosphate receptor	IGF2R	-0.167273	0.142158	0.239611	0.0305277	0.0187161	0.10319	-0.81359	0.302483	0.00727201	0.00119202	0.00736843	0.871516	-0.853742	0.288557	0.0031635	-0.0385372	0.202913	0.849411	0.630885	0.0821249	3.76187e-14	988
4146-58_2	Neurotrophin-4	NTF4	-0.162976	0.138934	0.24106	0.0287024	0.0186662	0.124451	-0.767757	0.301162	0.0109435	0.000508901	0.00733064	0.944668	-0.855803	0.288512	0.00308701	-0.0226473	0.202493	0.910971	0.62762	0.0820607	4.8226e-14	988
4383-97_1	Inhibin beta A chain:Inhibin beta B chain heterodimer	INHBA INHBB	0.16503	0.141071	0.242347	0.0307704	0.0187334	0.100795	-0.813578	0.302501	0.00727643	0.000829809	0.0073429	0.910047	-0.848943	0.288713	0.00335387	-0.0114087	0.202741	0.955137	0.62642	0.0820608	5.36903e-14	988
3635-76_4	OCIA domain-containing protein 1	OCIAD1	0.163368	0.140165	0.244082	0.0300394	0.0186909	0.108336	-0.758891	0.301497	0.0119907	-4.2439e-05	0.0073337	0.995384	-0.831436	0.28977	0.00420151	-0.0128664	0.202686	0.949397	0.623402	0.0821179	7.3022e-14	988
3583-54_1	Arylsulfatase A	ARSA	0.162589	0.139774	0.245018	0.0277693	0.0186912	0.137681	-0.775307	0.301036	0.0101551	-0.000234607	0.00734197	0.974515	-0.871965	0.288519	0.00257411	-0.0220808	0.202497	0.913191	0.620797	0.0822333	9.9356e-14	988
5229-90_3	Inosine-5'-monophosphate dehydrogenase 1	IMPDH1	0.160961	0.139198	0.247819	0.0284741	0.0186695	0.127538	-0.79328	0.301293	0.00859753	0.000612411	0.00733374	0.933466	-0.862991	0.288438	0.0028409	-0.0329091	0.202672	0.871043	0.62584	0.0820668	5.67737e-14	988
4993-16_1	Glutathione S-transferase A3	GSTA3	0.160576	0.139117	0.248675	0.0287923	0.0186661	0.123274	-0.775602	0.301037	0.0101268	-0.000156829	0.00733843	0.982954	-0.870086	0.288489	0.00262675	-0.0280142	0.202541	0.890021	0.628104	0.0820663	4.63603e-14	988
3879-50_1	Hsp90 co-chaperone Cdc37	CDC37	0.160795	0.139348	0.248814	0.0289072	0.0186658	0.121781	-0.790437	0.301201	0.00881706	6.85279e-05	0.0073308	0.992543	-0.846609	0.288824	0.00345397	-0.00982397	0.202826	0.961379	0.624966	0.0820799	6.19231e-14	988
5129-12_3	Scavenger receptor class F member 1	SCARF1	0.161118	0.139889	0.249701	0.0276475	0.0186978	0.139553	-0.81079	0.302321	0.00744295	0.000114125	0.00732991	0.987581	-0.857525	0.28849	0.00302592	-0.0167539	0.202573	0.934102	0.624876	0.0820819	6.25085e-14	988
4957-1_2	40S ribosomal protein SA	RPSA	-0.160316	0.139427	0.250498	0.0285481	0.0186685	0.126532	-0.781456	0.301038	0.00957507	0.000307037	0.00732841	0.966589	-0.844899	0.288909	0.00352947	-0.0309018	0.20261	0.878809	0.621831	0.0821845	8.77705e-14	988
3714-49_2	Creatine kinase M-type:Creatine kinase B-type heterodimer	CKB CKM	0.170323	0.148811	0.252667	0.032299	0.0188999	0.0877749	-0.679585	0.313215	0.0302669	-0.000487009	0.00735956	0.947253	-0.867228	0.288456	0.00271005	-0.0158683	0.202599	0.937586	0.62482	0.0820839	6.29047e-14	988
3453-87_2	Tyrosine-protein kinase Lyn	LYN	0.160156	0.141013	0.256335	0.032095	0.0188762	0.0893909	-0.795303	0.301391	0.00845157	0.00081074	0.00734301	0.912107	-0.858428	0.288483	0.00299476	-0.0197234	0.202523	0.922438	0.625108	0.0820796	6.11335e-14	988
3289-19_2	Carbonic anhydrase-related protein 10	CA10	-0.157816	0.139125	0.256922	0.0288823	0.0186663	0.122112	-0.794366	0.301353	0.00852062	0.000206088	0.00732887	0.977572	-0.880801	0.288832	0.00235312	-0.0276912	0.202541	0.891281	0.626263	0.0820653	5.46184e-14	988
3405-6_2	Ubiquitin-fold modifier-conjugating enzyme 1	UFC1	0.162049	0.143893	0.260364	0.0312307	0.0187802	0.0966377	-0.851743	0.307961	0.00578503	0.000315543	0.00732864	0.965665	-0.854566	0.288564	0.0031353	-0.00814324	0.202941	0.968001	0.624737	0.0820882	6.35564e-14	988
3083-71_1	Tumor necrosis factor receptor superfamily member 27	EDA2R	-0.159675	0.142359	0.262289	0.0336412	0.0191379	0.0790859	-0.777066	0.301041	0.00998696	0.000321122	0.00732869	0.965059	-0.861534	0.288456	0.00288956	-0.0157487	0.202612	0.93806	0.622612	0.0821573	8.0425e-14	988
2763-66_2	Fibroblast growth factor 20	FGF20	-0.15445	0.140186	0.270839	0.0296092	0.0186778	0.113228	-0.750123	0.302152	0.0132079	0.000547611	0.00733261	0.940483	-0.857795	0.288507	0.00301847	-0.0290159	0.202579	0.886136	0.618493	0.0824286	1.38465e-13	988
2770-51_2	C-C motif chemokine 1	CCL1	0.152792	0.13954	0.273797	0.027385	0.0187187	0.143793	-0.779206	0.301047	0.00978611	4.42029e-05	0.0073322	0.995191	-0.870187	0.288516	0.00262614	-0.016675	0.202597	0.93442	0.631217	0.0821564	3.73183e-14	988
3292-75_1	CD48 antigen	CD48	-0.153326	0.140229	0.274489	0.0307938	0.0187468	0.10078	-0.770781	0.301132	0.0106268	0.000288013	0.00732886	0.96866	-0.871849	0.288551	0.00258026	-0.0361979	0.202862	0.858417	0.630877	0.0821429	3.81154e-14	988
2635-61_2	Layilin	LAYN	-0.156396	0.143317	0.275425	0.033632	0.0191629	0.0795594	-0.752607	0.301989	0.0128597	0.0004122	0.00732978	0.955165	-0.840179	0.289271	0.00376073	-0.0207941	0.202523	0.918241	0.622983	0.0821494	7.74128e-14	988
3875-62_1	AT-rich interactive domain-containing protein 3A	ARID3A	0.154416	0.14172	0.276159	0.030154	0.0187023	0.107213	-0.829721	0.304681	0.00657834	0.000732698	0.00734031	0.920509	-0.866842	0.288472	0.00272335	-0.0220535	0.202514	0.913305	0.624502	0.082099	6.53724e-14	988
4359-87_1	Dual specificity tyrosine-phosphorylation-regulated kinase 3	DYRK3	0.154593	0.14205	0.276729	0.0298138	0.0186858	0.110914	-0.71761	0.306222	0.0193046	0.000383363	0.00732944	0.958297	-0.83892	0.289366	0.00382437	-0.0191051	0.202546	0.92487	0.623873	0.0821174	7.00026e-14	988
2523-31_3	C-C motif chemokine 5	CCL5	-0.154338	0.142104	0.277704	0.0279956	0.0186861	0.134399	-0.728618	0.304548	0.0169219	0.000878445	0.00734913	0.904879	-0.854276	0.288594	0.00314855	0.00882012	0.20464	0.96563	0.625931	0.0820731	5.65592e-14	988
3373-5_2	Granzyme H	GZMH	-0.150722	0.138954	0.278324	0.0289682	0.0186674	0.121028	-0.765833	0.30128	0.011176	0.000502154	0.00733162	0.945408	-0.861504	0.288468	0.00289176	-0.0161334	0.202616	0.936551	0.625279	0.0820827	6.03346e-14	988
3810-50_2	Tyrosine-protein kinase Fgr	FGR	-0.150389	0.139438	0.281061	0.0271648	0.0187371	0.147436	-0.773321	0.301092	0.0103632	0.000427637	0.00733014	0.95349	-0.869547	0.288511	0.00264485	-0.0320886	0.202684	0.874238	0.626193	0.0820713	5.51809e-14	988
4396-54_1	Interferon lambda-1	IFNL1	0.150825	0.140001	0.281601	0.0306244	0.0187354	0.102458	-0.802251	0.301851	0.00799293	0.000574256	0.00733384	0.937603	-0.863657	0.288463	0.00282204	-0.0266796	0.202541	0.895229	0.626646	0.0820686	5.28991e-14	988
3835-11_2	Toll-like receptor 2	TLR2	-0.149681	0.139086	0.282112	0.0286451	0.018669	0.125261	-0.783186	0.301083	0.00942782	7.68208e-05	0.0073316	0.991642	-0.871893	0.28856	0.0025798	-0.0276473	0.202558	0.891461	0.622727	0.0821642	7.99847e-14	988
3379-29_1	Protein kinase C iota type	PRKCI	0.149621	0.139668	0.284313	0.0299089	0.018691	0.109879	-0.802985	0.301913	0.00794861	0.000318945	0.0073291	0.965298	-0.848073	0.288839	0.00340025	-0.0193439	0.202547	0.923934	0.62567	0.0820779	5.80782e-14	988
5070-76_3	Tumor necrosis factor receptor superfamily member 6B	TNFRSF6B	0.149293	0.139446	0.284605	0.0286487	0.0186691	0.125215	-0.771198	0.301134	0.0105853	-0.000140339	0.0073399	0.984749	-0.851378	0.288699	0.00326297	-0.0317998	0.202677	0.875357	0.628261	0.0820769	4.60475e-14	988
2632-5_2	Interleukin-12 receptor subunit beta-1	IL12RB1	0.149052	0.139427	0.285317	0.0277611	0.0186983	0.137947	-0.756442	0.301768	0.0123461	0.000496874	0.00733169	0.945982	-0.86255	0.288468	0.00285791	-0.0221807	0.202518	0.912809	0.627844	0.0820724	4.76504e-14	988
4156-74_1	Transforming growth factor beta-2	TGFB2	-0.148512	0.139189	0.286242	0.0287589	0.0186682	0.12375	-0.760671	0.301525	0.0118001	0.000279116	0.00732908	0.969629	-0.863426	0.288466	0.00282972	-0.0132734	0.202728	0.94781	0.626995	0.0820688	5.12847e-14	988
3078-1_2	Placenta growth factor	PGF	0.147883	0.13884	0.287075	0.0290819	0.0186684	0.119598	-0.777703	0.301057	0.00993051	0.000140668	0.00733037	0.984694	-0.855698	0.288568	0.00309625	-0.0204782	0.202532	0.919483	0.625585	0.0820798	5.86003e-14	988
5062-60_3	CD226 antigen	CD226	-0.148035	0.13926	0.288035	0.0282213	0.0186788	0.131141	-0.787794	0.301181	0.00904068	0.000228219	0.00732931	0.975166	-0.873074	0.288598	0.00254877	-0.0237853	0.202518	0.906529	0.621555	0.0822292	9.26746e-14	988
3070-1_2	Interleukin-2	IL2	0.150299	0.141523	0.28849	0.0291072	0.0186687	0.119283	-0.80435	0.302031	0.00786753	-0.000287228	0.00734902	0.968831	-0.876311	0.288707	0.00246594	-0.0133158	0.202729	0.947644	0.623669	0.0821294	7.18623e-14	988
5091-28_3	Leukocyte immunoglobulin-like receptor subfamily B member 2	LILRB2	0.149017	0.140554	0.289307	0.0271376	0.0187422	0.14795	-0.745719	0.302652	0.013911	0.000747978	0.00734202	0.918876	-0.859886	0.288492	0.00294708	-0.0182434	0.202571	0.928258	0.629748	0.0821102	4.12379e-14	988
3189-61_2	Enteropeptidase	TMPRSS15	-0.147552	0.139347	0.289914	0.028181	0.0186804	0.131724	-0.773404	0.301098	0.0103566	0.00028114	0.00732914	0.969409	-0.886807	0.289284	0.00223189	-0.0163777	0.202619	0.935594	0.627808	0.0820731	4.78251e-14	988
5441-67_3	Troponin I, cardiac muscle	TNNI3	-0.146878	0.13907	0.291159	0.0285828	0.0186704	0.12611	-0.783349	0.301093	0.00941535	0.000280103	0.00732916	0.969522	-0.851411	0.288709	0.00326282	-0.0289059	0.202592	0.886572	0.624622	0.0821008	6.47588e-14	988
3033-57_1	Galectin-2	LGALS2	-0.146937	0.139165	0.291293	0.0284207	0.0186735	0.128334	-0.77193	0.301126	0.0105099	0.000131303	0.00733064	0.985713	-0.872194	0.288578	0.00257258	-0.0181387	0.202574	0.92867	0.623311	0.0821443	7.49339e-14	988
5230-99_3	3-hydroxy-3-methylglutaryl-coenzyme A reductase	HMGCR	-0.146622	0.139275	0.292714	0.0282044	0.0186798	0.131392	-0.767732	0.301237	0.010966	0.000587949	0.00733476	0.936127	-0.868592	0.288506	0.00267309	-0.0253024	0.20253	0.900603	0.624806	0.0820967	6.35335e-14	988
4141-79_1	C-X-C motif chemokine 10	CXCL10	0.150696	0.143331	0.293339	0.0244068	0.0191522	0.202836	-0.777116	0.301064	0.00998797	9.83637e-05	0.00733139	0.989298	-0.87166	0.288567	0.00258722	-0.0146581	0.202681	0.942361	0.624909	0.0820944	6.28565e-14	988
3443-61_2	Homeodomain-interacting protein kinase 3	HIPK3	-0.146052	0.139063	0.293856	0.0288844	0.018668	0.122119	-0.78216	0.30108	0.00952061	0.000478106	0.00733147	0.948018	-0.861781	0.288478	0.00288366	-0.0225777	0.202521	0.911256	0.622433	0.0821857	8.32843e-14	988
3418-12_2	Calcium/calmodulin-dependent protein kinase type 1D	CAMK1D	0.14593	0.139057	0.294237	0.0288669	0.018668	0.122346	-0.767341	0.301253	0.0110107	0.000530668	0.00733289	0.942324	-0.868937	0.288512	0.00266328	-0.0315881	0.20268	0.876182	0.62646	0.082072	5.39111e-14	988
5019-16_2	Ubiquitin carboxyl-terminal hydrolase isozyme L1	UCHL1	-0.148177	0.141255	0.294432	0.0268348	0.0187722	0.153176	-0.743419	0.302924	0.0142938	0.000215163	0.00732953	0.976587	-0.870608	0.288544	0.00261618	-0.0295302	0.202612	0.88415	0.622643	0.0821757	8.1203e-14	988
3324-51_1	T-lymphocyte surface antigen Ly-9	LY9	-0.14856	0.142044	0.295875	0.0294293	0.0186748	0.115372	-0.734267	0.304033	0.015912	0.000806834	0.00734608	0.912565	-0.863517	0.288473	0.00282744	-0.0509311	0.204256	0.803142	0.628185	0.0820785	4.64091e-14	988
3809-1_2	Fibroblast growth factor receptor 3	FGFR3	-0.143464	0.138938	0.302054	0.0286914	0.0186695	0.12466	-0.780401	0.301072	0.00968062	8.84446e-05	0.00733186	0.990378	-0.864716	0.288478	0.00279001	-0.0185257	0.202573	0.927152	0.624756	0.0821007	6.39906e-14	988
4314-12_2	dCTP pyrophosphatase 1	DCTPP1	-0.14643	0.142571	0.30464	0.0322331	0.0189474	0.089222	-0.777896	0.301069	0.00991509	-6.77996e-05	0.00733751	0.992629	-0.849002	0.288839	0.00336548	-0.0433475	0.203478	0.831345	0.620486	0.0823174	1.08e-13	988
3828-54_2	Platelet-derived growth factor C	PDGFC	-0.143012	0.139357	0.305035	0.0281735	0.0186821	0.131862	-0.772017	0.301137	0.0105041	0.000279685	0.00732939	0.969568	-0.855622	0.288589	0.0031011	-0.0300663	0.202637	0.882077	0.628452	0.0820845	4.55023e-14	988
5490-53_3	Testican-1	SPOCK1	0.143635	0.139983	0.305101	0.0302944	0.0187174	0.105871	-0.801347	0.301883	0.00807039	0.000471417	0.0073316	0.948745	-0.848192	0.288881	0.00340034	-0.0180556	0.202586	0.929	0.626448	0.0820742	5.40466e-14	988
5068-54_3	Cytotoxic and regulatory T-cell molecule	CRTAM	0.142384	0.139193	0.306595	0.029624	0.0186817	0.113122	-0.784031	0.301116	0.00935935	0.000535339	0.00733344	0.941821	-0.869911	0.288541	0.00263663	-0.013738	0.202735	0.945988	0.62657	0.0820738	5.34471e-14	988
2447-7_4	Group IIE secretory phospholipase A2	PLA2G2E	-0.14268	0.139502	0.30666	0.0298614	0.0186919	0.110461	-0.778735	0.30107	0.00983592	0.000656233	0.00733831	0.928762	-0.863271	0.28848	0.00283597	-0.0156924	0.202657	0.938295	0.621912	0.0822236	8.94552e-14	988
4786-58_3	UMP-CMP kinase	CMPK1	0.139868	0.14086	0.320972	0.0311118	0.0188008	0.0982792	-0.748905	0.302561	0.0134823	0.000390097	0.00733037	0.95757	-0.846797	0.288998	0.0034663	-0.0257731	0.202549	0.898774	0.622809	0.0821839	8.0459e-14	988
4423-77_2	Bcl-2-like protein 1	BCL2L1	-0.138568	0.139653	0.321329	0.0279541	0.0186938	0.135137	-0.758113	0.301787	0.0121605	0.000217506	0.00732997	0.976333	-0.879099	0.288899	0.00240479	-0.0300675	0.202652	0.882081	0.629651	0.0821185	4.18379e-14	988
3005-5_2	Tyrosine-protein phosphatase non-receptor type 1	PTPN1	0.139144	0.140323	0.321636	0.0308166	0.0187683	0.100918	-0.80032	0.301874	0.00814969	0.000394709	0.00733045	0.957069	-0.844181	0.289168	0.00358732	-0.0198368	0.20256	0.922007	0.624141	0.0821261	6.87614e-14	988
2642-4_1	Platelet-activating factor acetylhydrolase IB subunit beta	PAFAH1B2	-0.138666	0.139871	0.321739	0.0278783	0.0186979	0.136284	-0.757566	0.301826	0.0122341	0.000106681	0.0073319	0.988394	-0.869998	0.288556	0.0026354	-0.0266103	0.202563	0.895511	0.623393	0.0821561	7.49873e-14	988
3481-87_1	Xaa-Pro aminopeptidase 1	XPNPEP1	0.139628	0.141649	0.324504	0.030403	0.0187309	0.104877	-0.823773	0.304547	0.00694982	0.000430618	0.00733114	0.953172	-0.868289	0.288526	0.00268408	-0.0155005	0.202682	0.939055	0.624421	0.0821176	6.66867e-14	988
3797-1_1	Cadherin-2	CDH2	0.13672	0.139253	0.326437	0.0289808	0.0186695	0.120908	-0.758547	0.301775	0.012108	0.000218105	0.00733005	0.976269	-0.864112	0.288492	0.00281035	-0.0261133	0.202557	0.897448	0.628636	0.0820929	4.50186e-14	988
5098-79_3	Killer cell lectin-like receptor subfamily F member 1	KLRF1	0.136516	0.13905	0.326451	0.0283113	0.0186791	0.129923	-0.783676	0.301126	0.00939379	0.000344749	0.00732996	0.962496	-0.856317	0.288593	0.0030775	-0.027585	0.202585	0.891719	0.629961	0.0821313	4.10482e-14	988
3197-70_2	Insulin-degrading enzyme	IDE	-0.136873	0.139482	0.326684	0.0276207	0.0187152	0.140305	-0.794683	0.301528	0.0085324	-2.4294e-06	0.00733565	0.999736	-0.864691	0.288493	0.00279221	-0.0321011	0.20274	0.874224	0.627313	0.0820767	5.01136e-14	988
2619-72_2	Tumor-associated calcium signal transducer 2	TACSTD2	0.136464	0.13925	0.32733	0.0289616	0.0186694	0.121153	-0.778527	0.301083	0.00985871	6.67525e-05	0.00733317	0.992739	-0.844585	0.289159	0.00357041	-0.0207861	0.202549	0.918284	0.624543	0.0821147	6.5835e-14	988
4832-75_2	Tumor necrosis factor receptor superfamily member 10A	TNFRSF10A	0.135703	0.13932	0.330274	0.0296698	0.0186859	0.112648	-0.763611	0.301478	0.0114664	0.00030305	0.00732979	0.967029	-0.856226	0.288599	0.00308128	-0.0162368	0.20266	0.936159	0.623142	0.0821725	7.7518e-14	988
5117-14_3	Roundabout homolog 3	ROBO3	0.135337	0.139354	0.331699	0.0283953	0.0186769	0.128744	-0.773861	0.301125	0.0103184	-9.57883e-05	0.00734038	0.989591	-0.867955	0.288526	0.00269423	-0.0332459	0.202803	0.869818	0.628572	0.0820928	4.52729e-14	988
4148-49_2	Pappalysin-1	PAPPA	0.135492	0.140634	0.335564	0.0273891	0.0187359	0.144101	-0.752956	0.302263	0.0128993	0.000985446	0.00736563	0.893596	-0.860943	0.288512	0.00291432	-0.0251867	0.202549	0.901065	0.6334	0.0823456	3.49565e-14	988
4440-15_2	Fc receptor-like protein 3	FCRL3	0.132964	0.139708	0.341468	0.0283423	0.0186792	0.129507	-0.789667	0.301315	0.00890874	-7.07386e-05	0.00733956	0.992312	-0.86711	0.288521	0.00271958	-0.00900376	0.203085	0.964646	0.627067	0.0820785	5.12908e-14	988
2607-54_2	Cytokine receptor-like factor 1:Cardiotrophin-like cytokine factor 1 Complex	CRLF1 CLCF1	0.132336	0.139263	0.342214	0.0275648	0.0187232	0.141277	-0.783217	0.30113	0.00943625	0.000255704	0.00733002	0.972179	-0.868864	0.288549	0.0026688	-0.0219575	0.202544	0.913694	0.6279	0.082084	4.77892e-14	988
2858-29_2	Histone acetyltransferase type B catalytic subunit	HAT1	0.131775	0.139263	0.344261	0.0294429	0.0186786	0.115278	-0.772789	0.301155	0.010432	0.000510298	0.00733378	0.944541	-0.861188	0.288515	0.00290658	-0.0354025	0.202955	0.861559	0.626392	0.0820815	5.45885e-14	988
3798-71_1	Carbonic anhydrase 9	CA9	-0.13231	0.140168	0.345432	0.0277331	0.0187113	0.138618	-0.761704	0.301625	0.0117144	0.000406098	0.00733108	0.955836	-0.846571	0.289081	0.0034843	-0.0199637	0.20257	0.921514	0.623066	0.0821851	7.87142e-14	988
2616-23_18	Receptor tyrosine-protein kinase erbB-2	ERBB2	0.131196	0.139399	0.346853	0.0291379	0.0186717	0.118953	-0.76277	0.301564	0.0115809	0.000370696	0.00733055	0.959679	-0.86853	0.288546	0.00267864	-0.0173903	0.202635	0.931626	0.631605	0.0822247	3.77777e-14	988
2455-17_4	Interleukin-12	IL12A IL12B	0.130654	0.139028	0.347565	0.028056	0.018692	0.133684	-0.782597	0.301124	0.00949124	0.000271861	0.00733003	0.970422	-0.855074	0.288654	0.00312677	-0.0251352	0.202554	0.901268	0.628837	0.0821026	4.45093e-14	988
2811-27_1	Angiopoietin-1	ANGPT1	-0.131699	0.14016	0.347634	0.0294771	0.0186799	0.114884	-0.743711	0.303376	0.0144006	0.0004692	0.00733259	0.948992	-0.869463	0.288566	0.00265228	-0.00855932	0.203137	0.966399	0.626536	0.082081	5.38735e-14	988
4224-7_2	Heterogeneous nuclear ribonucleoprotein Q	SYNCRIP	0.130911	0.139438	0.348037	0.0291664	0.0186721	0.118602	-0.795792	0.30165	0.00846764	0.000311833	0.00733007	0.966076	-0.856857	0.288599	0.00305963	-0.014496	0.202752	0.943017	0.623738	0.0821532	7.25839e-14	988
3361-26_2	C-type lectin domain family 4 member K	CD207	-0.130501	0.139153	0.348563	0.0294746	0.0186799	0.114914	-0.767952	0.301309	0.0109622	0.000104401	0.00733261	0.988643	-0.867016	0.288524	0.00272278	-0.0188801	0.202594	0.92577	0.628762	0.082101	4.47617e-14	988
3399-31_2	Stabilin-2	STAB2	-0.130201	0.138896	0.348782	0.0290558	0.0186708	0.119977	-0.768274	0.301297	0.0109257	0.000420194	0.00733141	0.954307	-0.866472	0.288518	0.002739	-0.021896	0.202547	0.913936	0.625232	0.0821014	6.13627e-14	988
3427-63_2	Casein kinase II subunit alpha	CSNK2A1	0.129978	0.139525	0.351781	0.0291642	0.0186723	0.118632	-0.789218	0.301312	0.00894683	0.00041325	0.00733133	0.95506	-0.850372	0.288867	0.00331774	-0.0365757	0.203057	0.857091	0.629007	0.0821082	4.4007e-14	988
5131-15_3	Tumor necrosis factor receptor superfamily member 19	TNFRSF19	-0.131266	0.141073	0.352351	0.0314432	0.0188683	0.0959387	-0.79742	0.301775	0.00836149	0.000124111	0.00733217	0.986498	-0.850843	0.288843	0.0032979	-0.0248962	0.202553	0.902202	0.621411	0.0823	9.83999e-14	988
4245-80_2	E3 ubiquitin-protein ligase Mdm2	MDM2	0.129022	0.139011	0.353561	0.028597	0.0186732	0.12598	-0.77595	0.301111	0.0101116	0.000390785	0.00733095	0.957499	-0.852241	0.288776	0.00324002	-0.0188039	0.202599	0.926071	0.629456	0.0821228	4.2699e-14	988
3202-28_2	Kremen protein 2	KREMEN2	0.129212	0.139429	0.354296	0.0290617	0.018671	0.119907	-0.792349	0.301463	0.00871321	0.000668147	0.00734165	0.927505	-0.859667	0.288542	0.00295926	-0.0248842	0.202554	0.902249	0.628366	0.0820936	4.61428e-14	988
2652-15_1	Urokinase plasminogen activator surface receptor	PLAUR	-0.133361	0.144182	0.355218	0.0328989	0.0191628	0.0863276	-0.734798	0.304801	0.0161018	0.000514701	0.00733426	0.944066	-0.863337	0.288508	0.00283652	-0.0117639	0.202919	0.953782	0.627699	0.082084	4.86574e-14	988
4267-81_3	Pescadillo homolog	PES1	-0.127557	0.138972	0.358916	0.0293606	0.018677	0.116267	-0.779989	0.301104	0.00972683	0.000309724	0.00733021	0.966305	-0.859863	0.288542	0.00295273	-0.0262162	0.202574	0.897056	0.62786	0.0820864	4.80419e-14	988
5245-40_5	AMP Kinase (alpha2beta2gamma1)	PRKAA2 PRKAB2 PRKAG1	0.129931	0.141858	0.359934	0.0315042	0.0188847	0.0955854	-0.801418	0.302129	0.00811629	0.000586069	0.00733746	0.936354	-0.844148	0.289309	0.00360482	-0.0125694	0.202876	0.950611	0.626027	0.0820882	5.66543e-14	988
3329-14_2	Peptidoglycan recognition protein 1	PGLYRP1	-0.127115	0.13894	0.360469	0.0285701	0.0186741	0.126354	-0.775676	0.301119	0.0101399	0.000406761	0.00733136	0.955765	-0.863293	0.288511	0.0028382	-0.0171984	0.202652	0.932384	0.626714	0.082082	5.30615e-14	988
3077-66_2	Coagulation factor Xa	F10	-0.134414	0.147486	0.362323	0.0248609	0.0191909	0.195467	-0.759548	0.301828	0.0120103	0.00102788	0.00737517	0.889185	-0.851209	0.288843	0.00328452	-0.0185868	0.20261	0.926926	0.630282	0.0821603	4.06902e-14	988
3305-6_1	Delta-like protein 4	DLL4	-0.128012	0.140481	0.362389	0.0307014	0.0187742	0.102306	-0.758181	0.301936	0.0121953	-6.30921e-05	0.00734026	0.993144	-0.858787	0.288564	0.00299077	-0.0141048	0.202791	0.944563	0.627793	0.0820862	4.83233e-14	988
2431-17_3	Cathepsin G	CTSG	0.12761	0.140055	0.362443	0.028162	0.0186884	0.132151	-0.761588	0.301681	0.0117427	0.000544203	0.00733565	0.940877	-0.860193	0.288539	0.00294153	-0.030465	0.202707	0.880566	0.629212	0.0821174	4.34782e-14	988
5355-69_3	Tumor necrosis factor ligand superfamily member 14	TNFSF14	0.12718	0.139832	0.363299	0.0280727	0.0186931	0.133476	-0.795325	0.301663	0.00850888	0.000322106	0.00733033	0.96496	-0.844833	0.289266	0.00357292	-0.0230048	0.202548	0.909596	0.624067	0.0821453	7.01138e-14	988
3522-57_1	Vasoactive Intestinal Peptide	VIP	0.125978	0.139289	0.365985	0.0290685	0.0186715	0.11983	-0.794226	0.301599	0.00858594	0.000543505	0.00733575	0.940954	-0.861544	0.288524	0.00289584	-0.0264799	0.202583	0.89603	0.626978	0.0820821	5.18299e-14	988
4986-59_1	Focal adhesion kinase 1	PTK2	0.123968	0.138887	0.372297	0.0286833	0.0186725	0.124828	-0.782797	0.301144	0.00947764	0.000186127	0.00733121	0.97975	-0.863049	0.288517	0.00284662	-0.0213316	0.202562	0.916152	0.62549	0.0821006	5.99354e-14	988
4217-49_3	3-hydroxyacyl-CoA dehydrogenase type-2	HSD17B10	-0.125893	0.14115	0.372659	0.0262907	0.0188998	0.16452	-0.787239	0.301263	0.00910812	-9.75076e-05	0.007343	0.989408	-0.8809	0.28915	0.00237659	-0.0323068	0.202812	0.87347	0.62558	0.0820986	5.93786e-14	988
3719-2_2	Cyclin-dependent kinase inhibitor 1B	CDKN1B	0.125126	0.140465	0.373251	0.0308742	0.0188012	0.100878	-0.768015	0.301343	0.0109647	0.000116327	0.00733285	0.987346	-0.865832	0.288525	0.00275951	-0.0109119	0.203017	0.957146	0.625523	0.0821	5.97385e-14	988
4138-25_2	Interleukin-20	IL20	-0.123944	0.139264	0.373685	0.0289102	0.0186709	0.121845	-0.769599	0.301278	0.0107847	0.000732594	0.00734745	0.920597	-0.855069	0.288684	0.00313014	-0.0237788	0.202553	0.906571	0.625723	0.0820958	5.85149e-14	988
5130-67_3	Scavenger receptor class F member 2	SCARF2	-0.12341	0.139008	0.374868	0.0287331	0.018672	0.124165	-0.788814	0.301328	0.00898549	0.000267337	0.0073304	0.970915	-0.861688	0.288527	0.00289149	-0.0205446	0.202574	0.919239	0.626048	0.0820905	5.66366e-14	988
5196-7_3	Glycylpeptide N-tetradecanoyltransferase 1	NMT1	0.124423	0.140647	0.376563	0.0299889	0.0187111	0.109313	-0.810376	0.303243	0.00765596	0.000195722	0.00733111	0.978706	-0.858155	0.288589	0.00301456	-0.0123183	0.202922	0.951607	0.628424	0.0820993	4.60821e-14	988
2429-27_4	Complement component C8	C8A C8B C8G	0.123019	0.139202	0.377048	0.0281084	0.0186928	0.132979	-0.768655	0.301321	0.0108926	0.000274081	0.00733041	0.970182	-0.875215	0.288806	0.00250537	-0.0232683	0.202553	0.908567	0.628009	0.0820915	4.75732e-14	988
5250-53_3	Inosine-5'-monophosphate dehydrogenase 2	IMPDH2	0.123278	0.139533	0.37718	0.0296767	0.0186914	0.11267	-0.784858	0.301193	0.00930311	-4.54854e-05	0.00734004	0.995057	-0.845675	0.289249	0.00353803	-0.0203407	0.202578	0.92004	0.624301	0.0821407	6.84591e-14	988
3902-21_2	S-phase kinase-associated protein 1	SKP1	0.123187	0.13958	0.377691	0.0297826	0.0186974	0.111509	-0.781937	0.301134	0.00955385	0.000501903	0.00733445	0.945457	-0.847306	0.289125	0.00346113	-0.0182685	0.202629	0.92818	0.626426	0.0820864	5.46083e-14	988
4771-10_3	Acid sphingomyelinase-like phosphodiesterase 3a	SMPDL3A	-0.122963	0.139679	0.3789	0.0281303	0.0186919	0.132657	-0.781061	0.301124	0.00963203	0.000762195	0.00735028	0.917432	-0.871402	0.288647	0.00260193	-0.0181226	0.202634	0.928754	0.628213	0.0820954	4.68347e-14	988
3067-67_1	Growth/differentiation factor 9	GDF9	-0.122363	0.139447	0.380436	0.029197	0.0186741	0.118254	-0.759517	0.301897	0.0120333	0.000385761	0.0073313	0.958047	-0.859141	0.288569	0.00297948	-0.0104113	0.203074	0.959122	0.626767	0.0820846	5.29029e-14	988
4397-26_2	Interferon lambda-2	IFNL2	-0.122415	0.139542	0.380558	0.0301018	0.0187208	0.108169	-0.775437	0.301133	0.0101667	0.000158261	0.0073319	0.982783	-0.85562	0.288672	0.00310964	-0.0130165	0.202883	0.948858	0.622606	0.0822372	8.48992e-14	988
3045-72_2	Pleiotrophin	PTN	-0.143978	0.164511	0.381685	0.038246	0.0215058	0.0756446	-0.715679	0.309578	0.0209944	0.000507242	0.00733478	0.94488	-0.858358	0.288588	0.0030076	-0.0258017	0.202577	0.898676	0.621052	0.0823656	1.06086e-13	988
4969-2_1	Carbonic anhydrase 1	CA1	-0.124244	0.142505	0.383498	0.02952	0.0186845	0.114445	-0.832939	0.307494	0.00686945	-8.50425e-05	0.00734287	0.990762	-0.856343	0.288649	0.00308234	-0.0152289	0.202759	0.940144	0.629447	0.0821323	4.30127e-14	988
2806-49_2	Activin receptor type-1B	ACVR1B	0.121042	0.139258	0.384952	0.0292926	0.0186766	0.117104	-0.7857	0.301224	0.00923519	-0.000177167	0.0073499	0.980774	-0.865934	0.288532	0.00275701	-0.0181241	0.202638	0.92875	0.627289	0.0820854	5.0522e-14	988
5087-5_3	Interleukin-22 receptor subunit alpha-2	IL22RA2	0.122187	0.141398	0.387723	0.0299344	0.0187092	0.109923	-0.800011	0.302132	0.00822877	0.000616901	0.00734047	0.933041	-0.867213	0.28855	0.00271913	-0.0312042	0.202771	0.877729	0.63287	0.0823652	3.71557e-14	988
2876-74_2	DNA topoisomerase 1	TOP1	0.120535	0.139508	0.387796	0.0286343	0.018674	0.125503	-0.76313	0.301648	0.0115649	0.000350464	0.00733089	0.96188	-0.853573	0.288767	0.00319143	-0.0244499	0.202562	0.903951	0.626714	0.0820858	5.3199e-14	988
2443-10_4	Fibroblast growth factor 8 isoform B	FGF8	0.119955	0.139173	0.388946	0.0286821	0.0186732	0.124858	-0.784757	0.3012	0.00931376	0.000470379	0.00733363	0.948872	-0.857735	0.28861	0.00303087	-0.0223913	0.202559	0.912002	0.630836	0.0822055	3.99415e-14	988
2436-49_4	C-X-C motif chemokine 16	CXCL16	-0.119405	0.140502	0.395618	0.0297204	0.0186961	0.112233	-0.752788	0.302648	0.0130344	0.00057188	0.00733828	0.937899	-0.846062	0.289283	0.00352682	-0.00589825	0.203573	0.976892	0.624539	0.0821374	6.68746e-14	988
5116-62_2	Roundabout homolog 2	ROBO2	-0.123999	0.146258	0.396747	0.028835	0.0186718	0.122834	-0.717965	0.309499	0.0205564	-0.000367948	0.0073712	0.960199	-0.845317	0.289352	0.00356378	-0.0264083	0.202596	0.896316	0.626155	0.0820924	5.61728e-14	988
5312-49_3	Apolipoprotein E (isoform E2)	APOE	-0.119384	0.141278	0.398301	0.0284502	0.0186795	0.12806	-0.809423	0.30332	0.0077429	0.000732898	0.00734963	0.920588	-0.867189	0.288555	0.00272039	-0.0219162	0.202565	0.913864	0.626237	0.0820915	5.5729e-14	988
4890-10_1	Corticotropin	POMC	0.117454	0.139028	0.398413	0.0287478	0.0186726	0.123986	-0.766451	0.301464	0.0111601	0.000366975	0.00733126	0.960088	-0.866919	0.288551	0.00272829	-0.023452	0.20256	0.907852	0.629042	0.0821219	4.42836e-14	988
3401-8_2	Tyrosine-protein phosphatase non-receptor type 2	PTPN2	-0.116862	0.139055	0.400887	0.0292038	0.0186751	0.118189	-0.782094	0.30115	0.00954322	0.000346266	0.00733101	0.962337	-0.855875	0.288684	0.0031021	-0.0217823	0.202567	0.914389	0.628919	0.0821184	4.46654e-14	988
4973-18_1	Baculoviral IAP repeat-containing protein 3	BIRC3	0.115488	0.138987	0.406215	0.0286621	0.0186742	0.125141	-0.770144	0.301296	0.0107338	0.000180165	0.00733186	0.980401	-0.868808	0.288594	0.00267454	-0.0218762	0.202568	0.914022	0.628505	0.0821073	4.59989e-14	988
3055-54_2	Interleukin-4 receptor subunit alpha	IL4R	-0.115495	0.139669	0.408481	0.0284783	0.0186791	0.127677	-0.766364	0.301489	0.0111758	0.000711193	0.0073487	0.922922	-0.86905	0.288601	0.00266796	-0.0245068	0.20257	0.903732	0.630855	0.0822197	4.0262e-14	988
4834-61_2	Ephrin type-A receptor 2	EPHA2	-0.119213	0.144254	0.408772	0.032928	0.0192957	0.088231	-0.796095	0.301867	0.00848977	0.000199758	0.00733152	0.978269	-0.852105	0.288881	0.00325607	-0.0223542	0.202565	0.91215	0.624241	0.0821559	6.95361e-14	988
5231-79_3	Proprotein convertase subtilisin/kexin type 9	PCSK9	-0.115072	0.140391	0.412611	0.0290928	0.0186734	0.119559	-0.746723	0.303629	0.0140903	0.000445485	0.00733336	0.951572	-0.865781	0.288544	0.00276286	-0.0139084	0.202878	0.945357	0.626516	0.0820904	5.43163e-14	988
4149-8_2	Platelet-derived growth factor subunit B	PDGFB	0.114864	0.140816	0.414867	0.0305574	0.0187815	0.104058	-0.803729	0.302698	0.00805332	3.52625e-05	0.00733731	0.996166	-0.855939	0.288697	0.00310121	-0.0336151	0.202971	0.868494	0.624324	0.0821543	6.89505e-14	988
3535-84_1	Dickkopf-related protein 1	DKK1	-0.114722	0.140702	0.415067	0.0288086	0.0186725	0.123191	-0.743417	0.304205	0.0147074	0.000206016	0.0073315	0.977588	-0.870491	0.288651	0.00262923	-0.0181981	0.202656	0.928466	0.625345	0.0821137	6.12574e-14	988
4545-53_3	Mitochondrial import inner membrane translocase subunit TIM14	DNAJC19	0.112758	0.139666	0.419662	0.0297268	0.0186999	0.112228	-0.794265	0.301753	0.00861655	0.000179236	0.00733209	0.980502	-0.862807	0.28854	0.00285655	-0.0291711	0.202704	0.885601	0.624463	0.0821494	6.78755e-14	988
3043-49_2	SPARC	SPARC	-0.113246	0.140867	0.421636	0.0280332	0.0187039	0.134247	-0.753833	0.302703	0.0129256	0.000759952	0.00735448	0.917721	-0.86231	0.288544	0.00287297	-0.00746338	0.203504	0.970752	0.625106	0.0821232	6.29804e-14	988
3171-57_2	Amyloid beta A4 protein	APP	-0.113863	0.141695	0.421834	0.0284623	0.0186805	0.127918	-0.735511	0.305869	0.0163708	0.000468357	0.00733438	0.949096	-0.86549	0.288545	0.00277208	-0.0108057	0.203148	0.95759	0.624601	0.0821438	6.6801e-14	988
2986-49_2	Gro-beta/gamma	CXCL3 CXCL2	-0.112519	0.140407	0.423106	0.0282113	0.0186925	0.131559	-0.744328	0.304154	0.0145702	0.00042868	0.00733305	0.953395	-0.864917	0.288542	0.00278969	-0.0197214	0.202612	0.92248	0.628936	0.0821248	4.47957e-14	988
5354-11_3	Keratin, type I cytoskeletal 18	KRT18	0.111313	0.139087	0.423722	0.0282645	0.0186896	0.130774	-0.785698	0.301262	0.00924404	0.000124324	0.00733373	0.986478	-0.863481	0.288539	0.00283489	-0.0186441	0.202646	0.926714	0.627555	0.0820924	4.95727e-14	988
3218-8_2	Glutamate carboxypeptidase 2	FOLH1	0.111149	0.139441	0.425584	0.0280319	0.0187046	0.134281	-0.767558	0.301451	0.0110408	0.000401113	0.00733234	0.956385	-0.874369	0.288842	0.00253272	-0.0177301	0.202682	0.93031	0.628487	0.0821108	4.6184e-14	988
4561-65_2	Baculoviral IAP repeat-containing protein 7 Isoform beta	BIRC7	0.109991	0.13895	0.428789	0.0292175	0.0186766	0.118046	-0.783	0.301185	0.00946874	0.000200984	0.00733177	0.978136	-0.85721	0.288662	0.00305393	-0.0261051	0.202603	0.897504	0.625946	0.082101	5.75661e-14	988
2645-54_1	Protein kinase C zeta type	PRKCZ	0.110015	0.13915	0.429354	0.0292569	0.0186778	0.117574	-0.773138	0.301213	0.0104121	0.000496534	0.00733577	0.946049	-0.857627	0.288647	0.00303829	-0.0184599	0.202656	0.927439	0.625613	0.082109	5.96223e-14	988
3030-3_2	C-type lectin domain family 4 member M	CLEC4M	-0.111085	0.140871	0.430561	0.0281605	0.0186965	0.132338	-0.774736	0.301174	0.0102451	0.00083582	0.00736397	0.909656	-0.85262	0.288891	0.00323861	-0.0198831	0.202612	0.921846	0.623492	0.0822111	7.71327e-14	988
3221-54_1	Secreted frizzled-related protein 1	SFRP1	0.11107	0.140877	0.430641	0.0269607	0.0188349	0.152625	-0.793679	0.30174	0.0086627	5.17246e-05	0.00733705	0.994377	-0.869343	0.288626	0.00266137	-0.0182512	0.202665	0.928261	0.626861	0.0820905	5.26727e-14	988
4851-25_1	Interleukin-1 alpha	IL1A	-0.110287	0.139995	0.431005	0.0284267	0.0186825	0.128436	-0.791284	0.301564	0.0088261	0.000230559	0.00733134	0.974918	-0.863612	0.288542	0.002831	-0.0190924	0.202635	0.924953	0.626004	0.0821002	5.72342e-14	988
3499-77_2	Interleukin-17B	IL17B	0.109508	0.139158	0.431508	0.028039	0.018705	0.134191	-0.784282	0.301221	0.00936128	0.000298421	0.00733101	0.967538	-0.86706	0.288571	0.00272579	-0.028228	0.202673	0.889258	0.626259	0.0820959	5.57832e-14	988
3814-63_1	Interleukin-11 receptor subunit alpha	IL11RA	-0.110644	0.140636	0.431625	0.0297507	0.0187034	0.112007	-0.783835	0.301208	0.00939853	0.000279702	0.007331	0.969573	-0.849743	0.289097	0.00336605	-0.0368151	0.203313	0.856346	0.620633	0.0824889	1.19423e-13	988
4449-67_3	Gremlin-1	GREM1	-0.107805	0.139417	0.439556	0.0296906	0.0187003	0.112672	-0.768978	0.301395	0.010879	0.000185773	0.00733224	0.979792	-0.875545	0.288942	0.00250777	-0.0211358	0.202589	0.91693	0.627315	0.0820923	5.06396e-14	988
4909-68_1	Galectin-8	LGALS8	0.10727	0.139274	0.441364	0.0292237	0.0186773	0.117983	-0.777362	0.301143	0.00998395	0.000264849	0.00733115	0.971189	-0.866548	0.288567	0.00274122	-0.0189913	0.202644	0.925353	0.626244	0.0820974	5.59196e-14	988
5104-57_3	Natural cytotoxicity triggering receptor 1	NCR1	-0.107683	0.140177	0.442554	0.0300741	0.0187346	0.108754	-0.796952	0.302084	0.00846633	0.000128633	0.007334	0.98601	-0.857564	0.288661	0.00304182	-0.0323658	0.202928	0.873312	0.625586	0.0821124	5.99033e-14	988
3603-60_4	C-type lectin domain family 7 member A	CLEC7A	0.106824	0.140043	0.445768	0.0289169	0.0186729	0.121798	-0.752243	0.303117	0.0132415	0.000375383	0.00733205	0.959178	-0.857167	0.288679	0.00305717	-0.0252548	0.202592	0.90082	0.625859	0.0821057	5.81992e-14	988
3143-3_1	T-cell surface glycoprotein CD4	CD4	-0.106243	0.13938	0.446089	0.0296941	0.0187015	0.112653	-0.783265	0.301202	0.00944889	0.000230814	0.00733151	0.974891	-0.853316	0.288877	0.0032121	-0.0147511	0.202873	0.942051	0.62734	0.0820932	5.05604e-14	988
2790-54_2	Neutrophil-activating peptide 2	PPBP	-0.106004	0.14255	0.457277	0.0279594	0.0187165	0.135538	-0.732531	0.307453	0.0173802	0.00071782	0.00735412	0.922263	-0.872109	0.288766	0.00259169	-0.0148429	0.202884	0.941694	0.626137	0.0821014	5.66086e-14	988
4994-178_1	Heterogeneous nuclear ribonucleoprotein K	HNRNPK	-0.103415	0.13928	0.457964	0.0282125	0.0186966	0.131627	-0.785425	0.301285	0.00927379	0.000364525	0.00733199	0.960358	-0.872593	0.288793	0.00257989	-0.0242181	0.202582	0.904866	0.625224	0.0821283	6.2536e-14	988
3472-40_2	Baculoviral IAP repeat-containing protein 5	BIRC5	0.102356	0.139309	0.462671	0.0290934	0.018675	0.119583	-0.767966	0.301495	0.01101	0.00033845	0.00733163	0.96319	-0.856347	0.288733	0.00309081	-0.0291084	0.20274	0.885865	0.626493	0.0820966	5.46605e-14	988
2891-1_3	B-cell receptor CD22	CD22	-0.102183	0.139256	0.463259	0.0293647	0.0186838	0.116347	-0.788007	0.301419	0.00907652	3.70752e-06	0.00734144	0.999597	-0.862541	0.288559	0.00286697	-0.0272688	0.202656	0.892989	0.625979	0.0821057	5.758e-14	988
2421-7_3	Brain-derived neurotrophic factor	BDNF	-0.103209	0.141323	0.465376	0.0292885	0.0186807	0.117237	-0.745798	0.304481	0.0144817	0.000353325	0.00733188	0.961574	-0.879691	0.289371	0.00242797	-0.0100125	0.203375	0.960745	0.625661	0.0821146	5.95905e-14	988
3808-76_2	Fibroblast growth factor receptor 2	FGFR2	-0.101339	0.139086	0.466417	0.0285876	0.0186785	0.126211	-0.772822	0.301253	0.0104535	0.000474055	0.00733583	0.948488	-0.870175	0.288686	0.00264182	-0.0232777	0.202579	0.908542	0.626255	0.0821005	5.59826e-14	988
4543-65_2	Collagen alpha-1(XXIII) chain	COL23A1	0.101864	0.139839	0.46652	0.0302007	0.0187578	0.107709	-0.784536	0.301258	0.00934714	0.000510327	0.00733774	0.944567	-0.854007	0.28887	0.00318678	-0.0244595	0.202587	0.903925	0.626837	0.0820944	5.29288e-14	988
3216-2_2	Polymeric immunoglobulin receptor	PIGR	0.108256	0.149001	0.467678	0.0304943	0.0188009	0.105131	-0.793578	0.301853	0.00869593	-0.000151698	0.00735614	0.983551	-0.859024	0.288631	0.00298952	-0.0709814	0.21301	0.73903	0.624298	0.0821787	7.02607e-14	988
2962-50_2	Parathyroid hormone-related protein	PTHLH	-0.101974	0.140611	0.468488	0.0308592	0.0188666	0.102231	-0.785441	0.301296	0.00927492	0.000220092	0.00733192	0.976058	-0.855999	0.288757	0.00310531	-0.0220108	0.202585	0.913503	0.622333	0.0823467	9.35774e-14	988
2515-14_3	GDNF family receptor alpha-2	GFRA2	-0.102906	0.142274	0.469672	0.0305584	0.0188126	0.104619	-0.793668	0.301868	0.00869183	6.75373e-05	0.00733762	0.992658	-0.860692	0.288588	0.00292999	-0.044612	0.204742	0.827557	0.622053	0.0823793	9.80208e-14	988
3647-49_4	Toll-like receptor 4:Lymphocyte antigen 96 complex	TLR4 LY96	0.101219	0.140314	0.470848	0.029332	0.0186828	0.116735	-0.772696	0.301261	0.0104681	4.23416e-05	0.00733919	0.995398	-0.867668	0.288605	0.0027103	-0.00534344	0.204078	0.979116	0.62835	0.0821157	4.69115e-14	988
3320-49_2	Insulin-like growth factor-binding protein 7	IGFBP7	-0.103401	0.14399	0.472856	0.0305905	0.0188202	0.104396	-0.820447	0.306734	0.00760135	0.000528444	0.0073391	0.942613	-0.860136	0.288603	0.00294973	-0.0169347	0.202765	0.933456	0.624459	0.0821712	6.89113e-14	988
5226-36_3	Casein kinase II 2-alpha':2-beta heterotetramer	CSNK2A2 CSNK2B	0.100183	0.140099	0.474724	0.0289826	0.0186739	0.120974	-0.800662	0.302726	0.0083026	0.000459245	0.00733536	0.950092	-0.858918	0.288639	0.00299391	-0.0207937	0.202607	0.918277	0.627491	0.0820977	5.0038e-14	988
3852-19_2	DnaJ homolog subfamily B member 1	DNAJB1	-0.100618	0.140968	0.475543	0.0274034	0.0187919	0.145088	-0.760013	0.302276	0.0120849	0.000122044	0.00733504	0.986728	-0.878495	0.289288	0.00245423	-0.0252379	0.202602	0.90089	0.627936	0.0821053	4.83361e-14	988
4468-21_2	Sphingosine kinase 2	SPHK2	-0.0989973	0.139056	0.476679	0.0287183	0.0186755	0.124429	-0.781819	0.301186	0.00957696	7.84557e-05	0.00733725	0.991471	-0.868542	0.288634	0.0026863	-0.0266909	0.202642	0.895237	0.626647	0.0820966	5.39138e-14	988
2987-37_3	Histone H1.2	HIST1H1C	0.0998178	0.140904	0.478857	0.0280662	0.0187113	0.133944	-0.764524	0.301808	0.0114581	0.000243921	0.00733168	0.973466	-0.864195	0.288559	0.00281416	-0.0316101	0.202934	0.87625	0.624127	0.0821957	7.2159e-14	988
4717-55_2	Interleukin-3	IL3	0.0990281	0.14004	0.479645	0.0299659	0.0187337	0.110013	-0.763651	0.301895	0.0115762	0.00011546	0.00733544	0.987445	-0.860226	0.288604	0.00294691	-0.0202458	0.202623	0.92043	0.624479	0.082173	6.88732e-14	988
5020-50_1	Phosphoglycerate kinase 1	PGK1	-0.0995045	0.141678	0.482639	0.0276533	0.0187588	0.140759	-0.747327	0.30443	0.0142661	0.000368759	0.00733239	0.9599	-0.869075	0.288657	0.00267224	-0.0342885	0.203203	0.866035	0.628392	0.0821194	4.68524e-14	988
3723-1_2	Brain natriuretic peptide 32	NPPB	-0.097347	0.139265	0.484713	0.0287466	0.0186752	0.124052	-0.774512	0.301212	0.0102764	0.000333053	0.00733178	0.963777	-0.868436	0.288636	0.00268969	-0.0147773	0.202937	0.941966	0.625905	0.0821109	5.81623e-14	988
4437-56_3	Ectonucleoside triphosphate diphosphohydrolase 5	ENTPD5	-0.0974423	0.141128	0.490071	0.0279885	0.0187211	0.135228	-0.759041	0.302487	0.0122549	0.000521072	0.00733937	0.943415	-0.865339	0.288571	0.00277919	-0.0179019	0.202727	0.929652	0.625313	0.0821329	6.22353e-14	988
3620-67_5	Interleukin-22 receptor subunit alpha-1	IL22RA1	0.095957	0.139241	0.490894	0.0285643	0.0186805	0.12656	-0.774847	0.301206	0.0102423	0.000238731	0.00733186	0.974031	-0.85638	0.288765	0.00309297	-0.0264609	0.202642	0.896134	0.624905	0.0821529	6.54156e-14	988
3605-77_4	Mannan-binding lectin serine protease 1	MASP1	0.0957924	0.140073	0.494216	0.029425	0.0186894	0.11571	-0.758623	0.302572	0.0123272	0.000266634	0.00733162	0.970997	-0.871292	0.28877	0.00261615	-0.0261001	0.202631	0.897537	0.626924	0.0820968	5.26007e-14	988
3414-40_2	Cytoplasmic tyrosine-protein kinase BMX	BMX	0.094574	0.139367	0.497552	0.0291959	0.0186789	0.118363	-0.777283	0.301165	0.009997	0.000147147	0.00733447	0.983998	-0.864117	0.288565	0.00281717	-0.022725	0.202587	0.910708	0.627504	0.0821003	5.00685e-14	988
5125-6_3	Sialic acid-binding Ig-like lectin 14	SIGLEC14	0.0936006	0.138942	0.50068	0.028814	0.0186746	0.123163	-0.781461	0.30119	0.00961092	0.000249667	0.00733182	0.972842	-0.862318	0.288575	0.00287566	-0.0246454	0.202599	0.903204	0.628048	0.0821119	4.80695e-14	988
3060-43_2	Complement component C9	C9	-0.0972159	0.144316	0.500703	0.03077	0.018878	0.103432	-0.756691	0.302912	0.0126494	-0.00050484	0.0074252	0.945807	-0.866793	0.288599	0.00273665	-0.0116928	0.203299	0.954146	0.623238	0.0822875	8.30374e-14	988
2501-51_3	Cadherin-1	CDH1	-0.0949691	0.141536	0.502385	0.0301483	0.0187657	0.108469	-0.768187	0.301561	0.0110043	0.000927156	0.00739347	0.900231	-0.864783	0.28857	0.00279656	-0.0152631	0.202927	0.940059	0.630892	0.0823016	4.2448e-14	988
3858-5_1	Low molecular weight phosphotyrosine protein phosphatase	ACP1	0.092738	0.139824	0.507325	0.0295444	0.018699	0.114427	-0.795446	0.30223	0.00862268	6.59032e-05	0.00733922	0.992837	-0.86524	0.288576	0.00278277	-0.0198127	0.20265	0.922136	0.62519	0.0821434	6.33703e-14	988
2622-18_1	Heme oxygenase 2	HMOX2	0.0922889	0.139371	0.50801	0.0293333	0.0186854	0.11677	-0.770307	0.301423	0.0107502	0.000242693	0.00733197	0.973601	-0.857721	0.288715	0.00304196	-0.0199797	0.202645	0.92148	0.62677	0.0820987	5.33982e-14	988
5261-13_3	Abelson tyrosine-protein kinase 2	ABL2	-0.093056	0.140537	0.508034	0.0279846	0.0187261	0.135385	-0.803221	0.303447	0.00825049	0.000140186	0.00733501	0.984756	-0.876784	0.289231	0.0024974	-0.0284892	0.202749	0.888282	0.628037	0.0821127	4.81427e-14	988
3003-29_2	Natural cytotoxicity triggering receptor 3	NCR3	0.0920167	0.139174	0.508663	0.0286513	0.0186783	0.125365	-0.769087	0.301506	0.0108969	0.000519964	0.00734015	0.943541	-0.870578	0.288749	0.00263544	-0.0241938	0.202595	0.904967	0.627941	0.0821102	4.8474e-14	988
4785-30_3	Corticosteroid-binding globulin	SERPINA6	0.0919886	0.139414	0.509521	0.0296098	0.0187047	0.113738	-0.765208	0.301847	0.0113952	0.000352894	0.00733236	0.961624	-0.856923	0.288758	0.00307355	-0.0228013	0.202589	0.910411	0.626276	0.0821055	5.6064e-14	988
4556-10_2	Interleukin-34	IL34	-0.0917287	0.13929	0.510341	0.0295333	0.0186986	0.114555	-0.785983	0.301371	0.00924401	0.000258889	0.00733181	0.971839	-0.868038	0.28864	0.00270215	-0.0273142	0.202688	0.892829	0.624629	0.0821773	6.8155e-14	988
4551-72_3	Probable G-protein coupled receptor 114	GPR114	-0.0913245	0.138915	0.51107	0.028844	0.0186746	0.122773	-0.780609	0.301178	0.00968706	0.000249197	0.00733191	0.972894	-0.858705	0.288674	0.00300456	-0.0199552	0.202647	0.921577	0.626833	0.0820986	5.30993e-14	988
3212-30_3	Neutral ceramidase	ASAH2	0.0925844	0.140847	0.511116	0.0299468	0.0187413	0.110384	-0.799484	0.302833	0.00842087	0.000347617	0.00733227	0.962197	-0.872224	0.288851	0.00259589	-0.0191222	0.202681	0.924853	0.62212	0.0824339	1.01049e-13	988
3447-64_2	Interleukin-8	CXCL8	-0.0924744	0.140895	0.511761	0.0306292	0.018858	0.10465	-0.784734	0.301308	0.00934105	0.000474018	0.00733724	0.948502	-0.866347	0.288595	0.00275001	-0.0169039	0.202812	0.933592	0.627476	0.0821014	5.02296e-14	988
5069-9_3	Complement decay-accelerating factor	CD55	-0.0938721	0.143213	0.512316	0.0309028	0.0189211	0.102737	-0.811682	0.305361	0.00798504	0.000254842	0.00733186	0.97228	-0.852824	0.289057	0.00324892	-0.0245925	0.202601	0.903412	0.622834	0.0823445	8.93968e-14	988
5103-30_3	Cell surface glycoprotein CD200 receptor 1	CD200R1	0.091062	0.139699	0.514655	0.0294176	0.0186909	0.11583	-0.786768	0.301424	0.00918668	5.09559e-05	0.00734064	0.994463	-0.875624	0.289137	0.00252233	-0.0173503	0.202785	0.931833	0.628039	0.0821138	4.81722e-14	988
2917-3_2	Tumor necrosis factor ligand superfamily member 11	TNFSF11	0.0907507	0.139385	0.515147	0.0284004	0.0186906	0.128956	-0.765637	0.301823	0.0113428	0.000303706	0.00733177	0.966967	-0.869899	0.288721	0.00265322	-0.0247838	0.202605	0.902666	0.62749	0.0821019	5.01828e-14	988
4436-1_2	Ectonucleoside triphosphate diphosphohydrolase 3	ENTPD3	0.0902922	0.139946	0.518951	0.0283846	0.018692	0.129197	-0.77987	0.301172	0.00975432	0.000708906	0.00736088	0.923296	-0.855545	0.288857	0.00313136	-0.0181157	0.20274	0.928819	0.628137	0.0821176	4.78758e-14	988
4126-22_1	Bactericidal permeability-increasing protein	BPI	-0.090509	0.140597	0.519889	0.0290493	0.0186758	0.120159	-0.78886	0.301587	0.00904024	8.16534e-05	0.00733868	0.991125	-0.869992	0.28873	0.0026513	-0.0111408	0.203447	0.956341	0.626452	0.0821034	5.5114e-14	988
4500-50_2	Stem Cell Growth Factor-alpha	CLEC11A	0.0910366	0.141695	0.520708	0.028189	0.0187078	0.132181	-0.746859	0.305194	0.0145718	0.000859947	0.00738583	0.907334	-0.856018	0.288828	0.00311192	-0.0191765	0.202685	0.924642	0.631685	0.0824216	4.29297e-14	988
2781-63_2	C-C motif chemokine 4-like	CCL4L1	0.0886008	0.139789	0.526347	0.0285	0.0186856	0.12752	-0.787533	0.301497	0.00913587	0.000308442	0.00733188	0.966452	-0.861343	0.2886	0.00290981	-0.0187326	0.202712	0.926391	0.623854	0.0822498	7.66586e-14	988
4998-50_1	Tyrosine-protein kinase JAK2	JAK2	-0.0894586	0.141369	0.52701	0.0289877	0.0186751	0.120931	-0.753457	0.303779	0.0132937	0.000712832	0.00736265	0.922891	-0.851942	0.289184	0.00329448	-0.0179914	0.202756	0.929311	0.622898	0.0823556	8.95504e-14	988
5060-62_3	Programmed cell death 1 ligand 1	CD274	-0.0873577	0.139064	0.530027	0.0292579	0.0186831	0.117667	-0.785204	0.301352	0.00930915	0.000265663	0.00733191	0.971103	-0.863833	0.288575	0.0028271	-0.0240225	0.202597	0.905638	0.626738	0.0821008	5.36324e-14	988
2640-3_2	Macrophage-stimulating protein receptor	MST1R	0.0869234	0.139122	0.532248	0.0282956	0.0187003	0.130571	-0.782281	0.301227	0.0095444	0.000216675	0.0073327	0.976433	-0.867807	0.288645	0.00270972	-0.021278	0.202615	0.916384	0.627318	0.0821014	5.09451e-14	988
4548-4_2	Galactoside 3(4)-L-fucosyltransferase	FUT3	-0.0866231	0.139307	0.534206	0.0290638	0.0186765	0.119988	-0.7784	0.30117	0.00989205	0.000618218	0.0073512	0.932996	-0.864508	0.288578	0.00280599	-0.0207006	0.202632	0.918651	0.627462	0.0821033	5.03611e-14	988
2333-72_1	Transforming growth factor beta-1	TGFB1	-0.0857964	0.138966	0.537118	0.0287257	0.0186771	0.124365	-0.781908	0.301218	0.00957663	0.000250811	0.00733211	0.972719	-0.86496	0.288582	0.00279217	-0.0189421	0.202708	0.925569	0.626459	0.082105	5.51429e-14	988
3730-81_2	Tumor necrosis factor receptor superfamily member 4	TNFRSF4	0.0858571	0.139185	0.537471	0.0284881	0.0186871	0.127709	-0.778966	0.301172	0.00983901	0.000474248	0.00733817	0.948484	-0.857629	0.288752	0.00304875	-0.0273959	0.202711	0.892523	0.626712	0.0821017	5.37895e-14	988
5359-65_3	Serine/threonine-protein kinase pim-1	PIM1	0.0843541	0.138865	0.543689	0.0287617	0.0186764	0.12388	-0.779119	0.301174	0.00982512	0.000331705	0.0073323	0.963926	-0.862546	0.288586	0.00286942	-0.0251166	0.202621	0.901373	0.627604	0.0821067	4.98397e-14	988
5236-2_3	Nuclear receptor subfamily 1 group D member 1	NR1D1	0.0844366	0.139298	0.544549	0.028981	0.0186753	0.121022	-0.772239	0.301356	0.010538	0.000566252	0.00734641	0.938577	-0.860913	0.288619	0.00292569	-0.0275795	0.202727	0.891816	0.628501	0.0821379	4.69924e-14	988
5082-51_3	X-linked interleukin-1 receptor accessory protein-like 2	IL1RAPL2	-0.0843411	0.139411	0.545329	0.0292501	0.0186836	0.117775	-0.778322	0.301174	0.00990025	0.000482454	0.00733906	0.9476	-0.865195	0.288588	0.00278528	-0.0211466	0.202623	0.916901	0.627044	0.0821009	5.2192e-14	988
3832-51_1	Protein-tyrosine kinase 6	PTK6	-0.0839602	0.139507	0.547423	0.0287819	0.0186761	0.123611	-0.790568	0.301829	0.00894706	0.000337752	0.00733244	0.96327	-0.864938	0.288585	0.00279314	-0.0240978	0.202602	0.905346	0.625165	0.0821579	6.41401e-14	988
3684-78_3	Macrophage scavenger receptor types I and II	MSR1	0.0830364	0.139713	0.552425	0.0296188	0.0187135	0.113799	-0.77061	0.301476	0.0107332	0.00022996	0.00733261	0.974988	-0.856343	0.288855	0.00310346	-0.0190496	0.202714	0.92515	0.623405	0.0823245	8.38683e-14	988
5030-52_1	NAD-dependent protein deacetylase sirtuin-2	SIRT2	-0.0829225	0.139902	0.553504	0.028292	0.0187038	0.130693	-0.782754	0.301257	0.00950824	0.00026051	0.00733212	0.971664	-0.870603	0.288807	0.00263994	-0.0139284	0.203193	0.945363	0.625789	0.0821271	5.94202e-14	988
5024-67_1	Retinoblastoma-associated protein	RB1	-0.0810826	0.138955	0.559678	0.0289746	0.0186756	0.121109	-0.776889	0.301192	0.0100412	0.000293244	0.00733204	0.968105	-0.860972	0.288624	0.00292429	-0.0235047	0.202599	0.907664	0.625158	0.0821629	6.43973e-14	988
4128-27_2	C-C motif chemokine 24	CCL24	0.08095	0.139113	0.560767	0.0287069	0.0186783	0.124636	-0.779543	0.301182	0.00978722	0.00030555	0.00733211	0.966768	-0.867131	0.288638	0.00272985	-0.0212762	0.202624	0.916395	0.624755	0.082193	6.812e-14	988
3807-1_2	Fibroblast growth factor 23	FGF23	-0.0810133	0.139457	0.561427	0.028801	0.0186761	0.123362	-0.764015	0.302224	0.011627	0.000405914	0.00733491	0.955879	-0.860072	0.288655	0.00295705	-0.0219294	0.202609	0.913831	0.625681	0.0821337	6.0266e-14	988
3594-6_5	Cathepsin E	CTSE	-0.0806592	0.139378	0.562918	0.0291119	0.0186786	0.119419	-0.791568	0.302009	0.00890174	0.000127759	0.0073372	0.986111	-0.868645	0.288703	0.00268948	-0.0256145	0.202644	0.89944	0.627583	0.0821083	4.99872e-14	988
5424-55_3	Tumor necrosis factor receptor superfamily member 11A	TNFRSF11A	0.0799885	0.138913	0.564871	0.0290673	0.0186774	0.11996	-0.775973	0.301213	0.0101347	0.000212533	0.0073332	0.976885	-0.866625	0.288625	0.00274419	-0.0247747	0.202619	0.902708	0.62698	0.0821023	5.25405e-14	988
3587-53_1	Bone morphogenetic protein 10	BMP10	0.079364	0.140208	0.571491	0.0285775	0.0186844	0.126464	-0.761427	0.302706	0.0120474	0.000142293	0.00733655	0.98453	-0.861625	0.288612	0.00290174	-0.0191105	0.202726	0.924915	0.628923	0.0821727	4.63412e-14	988
3041-55_2	C-type mannose receptor 2	MRC2	0.0789734	0.139658	0.571878	0.0286408	0.0186813	0.125565	-0.776847	0.301196	0.0100464	0.00022407	0.00733295	0.975629	-0.875624	0.289338	0.00253982	-0.0252702	0.202635	0.90078	0.624128	0.0822603	7.53507e-14	988
3761-4_2	Prostaglandin G/H synthase 2	PTGS2	-0.0789761	0.139861	0.572423	0.0287399	0.0186777	0.124192	-0.786125	0.301474	0.00925539	0.000458536	0.00733841	0.95019	-0.868058	0.288683	0.00270549	-0.0200802	0.202673	0.921097	0.63031	0.0823112	4.50103e-14	988
4959-2_1	Anterior gradient protein 2 homolog	AGR2	-0.0770185	0.138973	0.57957	0.0289135	0.0186755	0.121893	-0.784218	0.301352	0.00939785	0.000337254	0.00733272	0.963325	-0.861762	0.288611	0.00289726	-0.0244247	0.202615	0.904074	0.627741	0.0821141	4.94808e-14	988
3346-72_2	Aurora kinase B	AURKB	-0.0766909	0.139175	0.58173	0.0290896	0.0186785	0.119699	-0.781553	0.30123	0.00961209	0.000321653	0.00733244	0.965019	-0.854303	0.289105	0.00320098	-0.023458	0.202603	0.907848	0.628115	0.0821282	4.83194e-14	988
2715-25_2	Erythropoietin receptor	EPOR	-0.0756205	0.138908	0.586294	0.0286671	0.0186808	0.125208	-0.776673	0.301205	0.0100652	0.000317781	0.00733241	0.96544	-0.86193	0.28861	0.00289166	-0.0258907	0.202665	0.898372	0.627565	0.0821102	5.01356e-14	988
2833-20_1	Kallikrein-4	KLK4	0.075305	0.139083	0.588326	0.0289181	0.0186756	0.121837	-0.778252	0.301185	0.00990974	0.000499186	0.00734269	0.945812	-0.860732	0.288646	0.00293431	-0.0259937	0.202671	0.897973	0.627376	0.0821068	5.08664e-14	988
4496-60_2	Macrophage metalloelastase	MMP12	0.0846782	0.156967	0.589688	0.0243105	0.0205269	0.236571	-0.769694	0.301638	0.0108689	0.000325558	0.00733256	0.964595	-0.85893	0.288733	0.00300282	-0.0503941	0.208804	0.809337	0.626093	0.0821214	5.76061e-14	988
4304-18_2	Ligand-dependent nuclear receptor corepressor-like protein	LCORL	0.0748477	0.13927	0.591093	0.0287633	0.0186776	0.123882	-0.786973	0.301587	0.00920614	8.28593e-05	0.00734204	0.990998	-0.861582	0.28862	0.00290398	-0.0230591	0.202604	0.909408	0.625471	0.0821537	6.22414e-14	988
2785-15_2	C-C motif chemokine 8	CCL8	-0.0748444	0.140056	0.593191	0.0296906	0.0187333	0.113307	-0.784267	0.301372	0.00939797	0.000501583	0.00734324	0.945556	-0.857394	0.288842	0.00306589	-0.0173517	0.202894	0.931864	0.625573	0.0821479	6.14336e-14	988
2764-20_2	Fibroblast growth factor 9	FGF9	-0.0738631	0.139446	0.596445	0.0293676	0.018696	0.116552	-0.779227	0.301188	0.00981852	0.000327993	0.00733266	0.964331	-0.858403	0.288773	0.00302463	-0.0159129	0.203064	0.937554	0.625273	0.0821695	6.40243e-14	988
4136-40_2	Interleukin-17D	IL17D	-0.0730023	0.139428	0.600686	0.0287157	0.0186794	0.124542	-0.768254	0.301836	0.0110703	0.000293551	0.00733229	0.968073	-0.868052	0.288705	0.00270769	-0.0177015	0.202872	0.930487	0.626731	0.0821064	5.38678e-14	988
2624-31_2	Protein E7_HPV18	Human-virus	-0.0729995	0.139856	0.601813	0.0297485	0.0187454	0.112839	-0.783061	0.301308	0.0094925	0.000327228	0.00733269	0.964414	-0.851717	0.289524	0.00333942	-0.0219398	0.202618	0.913795	0.625961	0.0821291	5.85949e-14	988
2778-10_2	Interleukin-22	IL22	0.0732008	0.140737	0.603094	0.0289035	0.0186758	0.122029	-0.761927	0.302891	0.0120434	0.000542126	0.0073487	0.941207	-0.849696	0.289869	0.00345313	-0.0256028	0.20266	0.899493	0.625561	0.0821518	6.16626e-14	988
3192-3_2	Cytosolic non-specific dipeptidase	CNDP2	0.0721874	0.138923	0.603444	0.0291624	0.0186824	0.118854	-0.781396	0.301236	0.0096279	0.000270918	0.00733236	0.970534	-0.863469	0.288594	0.0028405	-0.0257943	0.20267	0.898751	0.626389	0.0821135	5.58067e-14	988
3172-28_2	Arylsulfatase B	ARSB	0.0721521	0.139438	0.604959	0.0295464	0.0187168	0.114747	-0.782641	0.301289	0.0095262	0.000324488	0.00733266	0.964712	-0.866042	0.288625	0.00276229	-0.0192899	0.202743	0.924219	0.624715	0.0822241	6.98103e-14	988
4135-84_2	Immunoglobulin E	IGHE IGK@ IGL@	0.0734519	0.142022	0.605142	0.0291321	0.018681	0.119209	-0.754666	0.304725	0.0134327	0.000183076	0.00733504	0.980093	-0.856066	0.288983	0.00312623	-0.0277271	0.202799	0.891279	0.625175	0.0821812	6.50969e-14	988
3606-2_1	Discoidin domain-containing receptor 2	DDR2	0.0727917	0.140909	0.605561	0.0286241	0.0186839	0.125837	-0.753026	0.305232	0.0137915	0.000388174	0.00733493	0.957805	-0.862612	0.288603	0.00286891	-0.0234398	0.202607	0.907921	0.627238	0.0821063	5.14794e-14	988
5352-11_3	Tumor necrosis factor receptor superfamily member 14	TNFRSF14	0.0719084	0.139495	0.606325	0.0285374	0.0186896	0.127102	-0.773406	0.301358	0.0104223	9.6924e-05	0.00734156	0.989469	-0.865256	0.288607	0.00278516	-0.0244415	0.202621	0.904012	0.625584	0.0821514	6.1521e-14	988
3466-8_2	cAMP-dependent protein kinase catalytic subunit alpha	PRKACA	0.0729657	0.143301	0.61074	0.0295932	0.0187246	0.114325	-0.808461	0.306842	0.00855108	0.000315741	0.00733255	0.965662	-0.864776	0.2886	0.00279968	-0.013667	0.20346	0.946458	0.626249	0.0821188	5.67115e-14	988
3283-21_1	Transforming growth factor-beta-induced protein ig-h3	TGFBI	-0.0768892	0.151606	0.612153	0.0303474	0.0188909	0.108494	-0.831648	0.318829	0.00923288	0.000423118	0.00733726	0.954026	-0.855735	0.289036	0.00314322	-0.0216257	0.202629	0.915028	0.628307	0.0821456	4.80638e-14	988
3873-51_2	Thyroid peroxidase	TPO	-0.0706037	0.139397	0.612624	0.0289787	0.0186765	0.121075	-0.783242	0.301329	0.00948083	8.66944e-05	0.00734298	0.990582	-0.861819	0.288622	0.00289641	-0.0256861	0.202669	0.899172	0.624337	0.0822742	7.46657e-14	988
4889-82_1	Protein Wnt-7a	WNT7A	-0.0697629	0.139202	0.616367	0.0284725	0.0186961	0.1281	-0.783893	0.301375	0.00943268	0.000326322	0.00733278	0.964513	-0.862408	0.288609	0.00287612	-0.0234343	0.202608	0.907943	0.626573	0.0821102	5.4773e-14	988
4429-51_2	Carbohydrate sulfotransferase 6	CHST6	-0.0693404	0.139288	0.618721	0.0292301	0.0186874	0.118099	-0.769943	0.301694	0.0108582	0.000402343	0.00733604	0.956273	-0.858137	0.288822	0.00303863	-0.0198668	0.202715	0.921949	0.62654	0.0821111	5.4973e-14	988
3132-1_1	Vascular endothelial growth factor C	VEGFC	-0.0693824	0.139455	0.61893	0.0290343	0.0186778	0.12039	-0.769898	0.3017	0.0108643	0.000230805	0.00733324	0.974898	-0.872588	0.289132	0.00261014	-0.0215584	0.202633	0.915293	0.627104	0.0821061	5.20931e-14	988
3489-9_2	Ciliary Neurotrophic Factor	CNTF	-0.069231	0.139275	0.619242	0.0292258	0.0186871	0.118149	-0.784274	0.301407	0.00940565	0.000377026	0.00733462	0.959014	-0.864826	0.288603	0.00279836	-0.0258465	0.202681	0.898552	0.627254	0.0821074	5.14466e-14	988
3538-26_1	Aromatic-L-amino-acid decarboxylase	DDC	0.068798	0.139658	0.622393	0.0292843	0.0186919	0.117508	-0.778384	0.301192	0.00989903	4.81354e-05	0.00734838	0.994775	-0.869821	0.288853	0.00266753	-0.0201498	0.2027	0.920835	0.62463	0.0822474	7.14493e-14	988
5016-61_2	Protein DJ-1	PARK7	0.0683108	0.139145	0.623582	0.0285694	0.0186887	0.126659	-0.772029	0.30149	0.0105935	0.000327933	0.00733288	0.964339	-0.863384	0.288598	0.00284367	-0.0214288	0.202639	0.915803	0.628744	0.0821825	4.74046e-14	988
2633-52_2	Interleukin-13 receptor subunit alpha-1	IL13RA1	0.0689319	0.141137	0.625372	0.0275804	0.0188724	0.144221	-0.773243	0.301393	0.0104474	0.000123478	0.00734003	0.986582	-0.871439	0.289018	0.00263393	-0.0238024	0.202613	0.906506	0.628003	0.0821316	4.89192e-14	988
2723-9_2	Interleukin-37	IL37	0.0674706	0.139323	0.628299	0.0283937	0.0187062	0.129364	-0.774894	0.301291	0.010259	0.000241029	0.00733303	0.973786	-0.868695	0.288773	0.00269434	-0.0211251	0.202652	0.916998	0.627508	0.082113	5.04817e-14	988
5410-53_3	Cadherin-15	CDH15	0.067739	0.140569	0.629989	0.0289958	0.0186771	0.120868	-0.763582	0.302803	0.0118349	0.000186262	0.0073354	0.979747	-0.856833	0.288963	0.0030976	-0.0196102	0.202742	0.922965	0.624287	0.0822999	7.63039e-14	988
5183-53_3	AMP Kinase (alpha1beta1gamma1)	PRKAA1 PRKAB1 PRKAG1	-0.06706	0.13937	0.630505	0.0286527	0.0186836	0.125455	-0.777347	0.301205	0.0100007	0.000418608	0.00733755	0.954517	-0.856349	0.289017	0.00311986	-0.0211568	0.202652	0.916873	0.625744	0.0821483	6.05189e-14	988
3056-11_1	NKG2-D type II integral membrane protein	KLRK1	-0.0669502	0.139171	0.630576	0.0285399	0.0186917	0.127113	-0.783957	0.301399	0.00943248	0.000172967	0.00733625	0.981195	-0.866181	0.28864	0.00275937	-0.024902	0.202642	0.902222	0.628555	0.0821697	4.77934e-14	988
4866-59_2	BDNF/NT-3 growth factors receptor	NTRK2	0.0674963	0.1413	0.632982	0.0286504	0.0186839	0.125492	-0.791978	0.302492	0.00897523	0.000199619	0.00733472	0.978293	-0.867684	0.288712	0.0027196	-0.0105952	0.204306	0.958651	0.625341	0.0821805	6.41151e-14	988
3217-74_2	Glia-derived nexin	SERPINE2	-0.0664574	0.139902	0.634871	0.0288232	0.0186771	0.123093	-0.766696	0.302237	0.0113419	0.000349857	0.00733366	0.96196	-0.870023	0.288894	0.00266514	-0.0218396	0.202629	0.914191	0.629353	0.0822554	4.71891e-14	988
3403-1_2	Tryptase beta-2	TPSB2	0.0668215	0.140754	0.635078	0.0283521	0.0187127	0.130061	-0.774487	0.30132	0.0103062	0.000218512	0.00733387	0.976237	-0.874368	0.289452	0.00258619	-0.0358253	0.204363	0.860878	0.627809	0.0821242	4.95243e-14	988
4549-78_2	Alpha-(1,3)-fucosyltransferase 5	FUT5	0.0696908	0.147056	0.635671	0.0268367	0.01918	0.162066	-0.760855	0.303516	0.0123425	-5.26174e-05	0.00736736	0.994303	-0.872033	0.289118	0.00262529	-0.0344483	0.204009	0.865944	0.625779	0.0821475	6.0301e-14	988
3888-8_1	Inhibitor of growth protein 1	ING1	0.0664075	0.140481	0.636522	0.0297373	0.0187589	0.113232	-0.786772	0.30169	0.00924777	0.000492227	0.00734533	0.946586	-0.856399	0.289027	0.00311918	-0.0220703	0.202623	0.913286	0.627234	0.0821083	5.15693e-14	988
3294-55_2	Cryptic protein	CFC1	-0.0662712	0.142117	0.641092	0.0295765	0.0187316	0.114664	-0.761981	0.303299	0.0121529	-7.75034e-05	0.00737399	0.991616	-0.863429	0.288602	0.00284255	-0.0239946	0.202619	0.905757	0.626859	0.0821077	5.33056e-14	988
2997-8_1	Junctional adhesion molecule B	JAM2	-0.0663578	0.142925	0.642547	0.0305083	0.0189924	0.108519	-0.796659	0.303695	0.00884443	5.20136e-05	0.00734991	0.994355	-0.856121	0.289078	0.00313409	-0.0242809	0.202626	0.904641	0.625386	0.0821811	6.38863e-14	988
2809-25_2	A disintegrin and metalloproteinase with thrombospondin motifs 4	ADAMTS4	0.0640919	0.139051	0.644956	0.0287242	0.0186806	0.124455	-0.779507	0.301203	0.00979581	0.000144792	0.00733898	0.984263	-0.862271	0.288621	0.00288166	-0.0218438	0.202631	0.914176	0.626822	0.0821082	5.34981e-14	988
3825-18_2	Mitogen-activated protein kinase 8	MAPK8	0.0642336	0.140003	0.646477	0.0296549	0.0187476	0.114015	-0.785113	0.30153	0.00935902	0.000341541	0.00733348	0.962863	-0.860973	0.288669	0.00292863	-0.0171142	0.203038	0.932842	0.625993	0.082137	5.8743e-14	988
5031-10_1	Spectrin alpha chain, non-erythrocytic 1	SPTAN1	-0.0634414	0.13917	0.648593	0.0288455	0.0186769	0.1228	-0.774369	0.301341	0.010323	0.00031675	0.00733282	0.965554	-0.868653	0.288796	0.00269772	-0.0189595	0.20282	0.925542	0.62777	0.0821246	4.97109e-14	988
3743-1_2	Stromelysin-2	MMP10	0.0633275	0.140214	0.65162	0.028896	0.0186765	0.122139	-0.774376	0.301344	0.010323	0.00018107	0.00733627	0.980314	-0.858457	0.288847	0.00303027	-0.0301764	0.203209	0.881979	0.627701	0.0821221	4.99319e-14	988
2500-2_3	Angiopoietin-4	ANGPT4	-0.0622111	0.139127	0.654863	0.0292514	0.0186925	0.117932	-0.778527	0.301199	0.00988694	0.000233511	0.00733352	0.974605	-0.868032	0.288756	0.00271301	-0.0236935	0.202616	0.906933	0.627837	0.0821289	4.95567e-14	988
5032-64_1	FACT complex subunit SSRP1	SSRP1	-0.0616238	0.139484	0.658732	0.0290007	0.0186778	0.120819	-0.786105	0.301677	0.00930428	0.000241656	0.00733328	0.973718	-0.86415	0.288605	0.00281987	-0.0212764	0.202657	0.916407	0.629211	0.0822598	4.79319e-14	988
2900-53_3	C-C motif chemokine 14	CCL14	0.0623064	0.143651	0.664576	0.0273102	0.0190357	0.151693	-0.797858	0.304452	0.00891138	0.000160254	0.0073384	0.982582	-0.867225	0.288711	0.00273365	-0.0185919	0.202886	0.927005	0.628834	0.0822165	4.81322e-14	988
5255-22_3	cAMP-specific 3',5'-cyclic phosphodiesterase 4D	PDE4D	0.0609641	0.141606	0.666913	0.0297247	0.0187731	0.113659	-0.764964	0.302864	0.0116998	6.32038e-05	0.00735098	0.993142	-0.858017	0.288921	0.00305262	-0.0241565	0.202628	0.905128	0.626808	0.0821097	5.36217e-14	988
3487-32_2	C-X-C motif chemokine 13	CXCL13	0.0591984	0.140592	0.673799	0.0279176	0.0188237	0.138365	-0.776674	0.301237	0.0100731	0.000290554	0.00733264	0.9684	-0.856088	0.289191	0.00314698	-0.0224074	0.202623	0.911966	0.626308	0.0821254	5.6669e-14	988
2994-71_2	Interleukin-1 receptor-like 2	IL1RL2	0.0590087	0.140429	0.674428	0.0289688	0.0186773	0.121219	-0.786686	0.301815	0.0092845	0.000555084	0.00736038	0.9399	-0.860775	0.288698	0.002938	-0.0211461	0.202671	0.916923	0.626367	0.0821228	5.62739e-14	988
3480-7_1	Dual specificity protein phosphatase 3	DUSP3	0.0608932	0.144955	0.674516	0.030027	0.0188663	0.111802	-0.804739	0.307558	0.00901806	0.00043877	0.00734155	0.952355	-0.867264	0.288722	0.00273349	-0.0221537	0.202629	0.912962	0.62706	0.0821089	5.24005e-14	988
3815-14_1	Interleukin-12 receptor subunit beta-2	IL12RB2	0.0579163	0.139947	0.679077	0.0290485	0.0186799	0.120251	-0.771395	0.301707	0.0107134	0.000366769	0.0073352	0.960132	-0.874931	0.289851	0.00260503	-0.0241674	0.202631	0.905087	0.627748	0.0821287	4.99434e-14	988
3519-3_2	C-C motif chemokine 17	CCL17	-0.0581068	0.140977	0.680303	0.0292399	0.0186943	0.118113	-0.781874	0.301307	0.00960093	0.000366376	0.0073352	0.960174	-0.872113	0.289306	0.00263978	-0.0135554	0.203948	0.947021	0.628941	0.0822434	4.85544e-14	988
2859-69_2	Histone deacetylase 8	HDAC8	-0.0572309	0.139382	0.681452	0.028417	0.0187148	0.129227	-0.775296	0.301311	0.010225	0.000217208	0.00733463	0.976381	-0.865593	0.288639	0.0027777	-0.0240668	0.202628	0.905479	0.626197	0.0821327	5.7517e-14	988
5440-26_3	Troponin I, fast skeletal muscle	TNNI2	-0.0591505	0.144696	0.682782	0.0290563	0.0186804	0.120161	-0.808938	0.310206	0.00925167	0.000407197	0.00733858	0.955762	-0.867765	0.288768	0.00272235	-0.0276752	0.202919	0.891544	0.625354	0.0822084	6.52624e-14	988
5228-25_2	Kinesin-like protein KIF23	KIF23	0.0565486	0.139353	0.684982	0.029219	0.0186927	0.118345	-0.785654	0.301704	0.009351	0.000355683	0.00733465	0.961333	-0.862196	0.288636	0.00288556	-0.0233594	0.202617	0.90824	0.626056	0.0821426	5.86353e-14	988
4540-11_2	Chromobox protein homolog 5	CBX5	0.0549726	0.138967	0.6925	0.0289176	0.0186769	0.121869	-0.775247	0.301325	0.0102332	0.000268134	0.00733286	0.970838	-0.864502	0.288614	0.00280964	-0.0240337	0.20263	0.905609	0.626385	0.0821246	5.62472e-14	988
4494-63_2	Interleukin-23	IL12B IL23A	0.0550147	0.139261	0.692894	0.0288063	0.0186786	0.123343	-0.782515	0.301367	0.00955642	0.000353318	0.00733465	0.96159	-0.862284	0.288636	0.00288269	-0.0277054	0.202946	0.891441	0.627803	0.0821345	4.98992e-14	988
3206-4_2	Lymphatic vessel endothelial hyaluronic acid receptor 1	LYVE1	-0.0561878	0.14275	0.693954	0.029041	0.0186801	0.120349	-0.761565	0.304302	0.0124868	0.000113024	0.007346	0.987728	-0.858973	0.288873	0.00301544	-0.0311374	0.203632	0.8785	0.627178	0.0821109	5.19196e-14	988
5006-71_1	Mitogen-activated protein kinase 13	MAPK13	0.0536419	0.139351	0.700364	0.0284576	0.0187133	0.128651	-0.772882	0.301574	0.0105294	0.000315073	0.00733311	0.965737	-0.865007	0.288627	0.00279488	-0.0213693	0.202671	0.916049	0.627676	0.0821285	5.02599e-14	988
2603-61_2	T-lymphocyte activation antigen CD80	CD80	0.0538346	0.140547	0.701774	0.0282701	0.0187507	0.131956	-0.782723	0.301398	0.0095447	0.000348258	0.0073345	0.962139	-0.864797	0.288622	0.00280104	-0.0221493	0.202635	0.912981	0.6242	0.0824359	8.42268e-14	988
4978-54_2	Drebrin-like protein	DBNL	0.0536209	0.14058	0.702969	0.0296397	0.0187758	0.114744	-0.788703	0.302367	0.00923324	0.000330134	0.00733363	0.964103	-0.862132	0.288645	0.00288851	-0.023988	0.20263	0.905788	0.627734	0.0821323	5.01323e-14	988
4137-57_2	Interleukin-25	IL25	-0.0530313	0.13958	0.704076	0.0290408	0.0186804	0.120358	-0.773388	0.30152	0.0104654	0.000353243	0.00733484	0.961599	-0.863865	0.288611	0.00282954	-0.0239042	0.202628	0.906115	0.629205	0.0823141	4.9769e-14	988
5468-67_3	Interleukin-17 receptor C	IL17RC	-0.0521574	0.14	0.709561	0.0294168	0.0187273	0.11655	-0.78627	0.301909	0.00934367	0.000379613	0.00733701	0.958747	-0.862417	0.288637	0.00287848	-0.0195816	0.202845	0.923115	0.625901	0.0821638	6.03132e-14	988
2844-53_2	Tyrosine-protein kinase receptor Tie-1, soluble	TIE1	-0.0520379	0.140014	0.710225	0.0291013	0.0186845	0.119669	-0.782247	0.301367	0.00958092	0.000227623	0.00733451	0.975248	-0.855437	0.289494	0.00320152	-0.0266133	0.202834	0.895638	0.628976	0.0822814	4.96787e-14	988
5260-80_3	Non-receptor tyrosine-protein kinase TYK2	TYK2	-0.052879	0.142742	0.711126	0.0277909	0.0189182	0.142151	-0.794843	0.304379	0.00915506	0.000285599	0.00733278	0.96894	-0.872048	0.289464	0.00265589	-0.0232478	0.202619	0.908677	0.628061	0.0821599	4.96152e-14	988
4280-47_2	Proteasome subunit alpha type-2	PSMA2	0.0513241	0.139219	0.712462	0.0288155	0.0186787	0.123227	-0.774924	0.301374	0.010277	0.000379613	0.00733711	0.958747	-0.862598	0.288632	0.00287211	-0.02109	0.202696	0.917153	0.625656	0.082192	6.28321e-14	988
3624-3_4	Serine protease 27	PRSS27	0.0518329	0.140734	0.712726	0.0295117	0.0187493	0.115805	-0.767735	0.302652	0.0113435	0.000150503	0.00734212	0.98365	-0.858709	0.288947	0.0030318	-0.0212508	0.202685	0.916519	0.626804	0.0821123	5.3735e-14	988
4911-49_2	Glutathione S-transferase P	GSTP1	-0.0524906	0.142842	0.713345	0.0296697	0.0187923	0.114697	-0.760143	0.305372	0.0129653	0.000367843	0.00733611	0.96002	-0.855387	0.289525	0.00320662	-0.0263854	0.202811	0.896515	0.625131	0.0822686	6.93285e-14	988
3178-5_2	Dipeptidyl peptidase 1	CTSC	0.05114	0.139423	0.713848	0.028867	0.0186774	0.122532	-0.781348	0.301301	0.00964802	8.34376e-05	0.00735373	0.990949	-0.859937	0.288807	0.00297658	-0.023243	0.20262	0.908696	0.627824	0.0821409	5.00241e-14	988
3341-33_4	Tyrosine-protein kinase ABL1	ABL1	0.0507031	0.138989	0.715339	0.0288101	0.018679	0.123301	-0.781236	0.301295	0.00965686	0.000269971	0.00733294	0.970639	-0.861955	0.288658	0.00289555	-0.026099	0.202781	0.897617	0.627401	0.0821177	5.11374e-14	988
4133-54_2	Granzyme B	GZMB	-0.0500626	0.139757	0.72026	0.0293078	0.0187108	0.117585	-0.786244	0.301963	0.00935854	0.000365795	0.00733613	0.960242	-0.866309	0.288696	0.00276068	-0.0226007	0.202626	0.911211	0.626698	0.0821152	5.43536e-14	988
3611-70_4	Endothelin-converting enzyme 1	ECE1	0.0509597	0.142303	0.72034	0.0290525	0.0186817	0.120235	-0.789618	0.302774	0.00924623	0.000358124	0.00733552	0.961072	-0.863328	0.288617	0.00284723	-0.0197878	0.202837	0.922305	0.631143	0.0829197	6.31266e-14	988
2966-65_2	Stem Cell Growth Factor-beta	CLEC11A	0.0508506	0.142251	0.720816	0.0284098	0.0187288	0.129609	-0.759226	0.306051	0.0132774	0.000610383	0.00738847	0.934176	-0.859179	0.288906	0.00301183	-0.0204024	0.202765	0.919872	0.629739	0.0824663	5.26344e-14	988
5254-69_3	cGMP-inhibited 3',5'-cyclic phosphodiesterase A	PDE3A	0.0500414	0.14018	0.721183	0.0293421	0.0187171	0.11728	-0.771311	0.301902	0.0107727	0.000208383	0.00733611	0.977345	-0.857302	0.289192	0.00310482	-0.022476	0.202629	0.911701	0.625267	0.082255	6.78678e-14	988
2579-17_5	Matrix metalloproteinase-9	MMP9	0.05083	0.142933	0.7222	0.0287487	0.0186825	0.124171	-0.772818	0.301649	0.0105552	0.000362227	0.00733589	0.960629	-0.862693	0.288631	0.00286903	-0.0388821	0.207395	0.851324	0.627004	0.0821109	5.27336e-14	988
3391-10_2	Phosphatidylinositol 4,5-bisphosphate 3-kinase catalytic subunit gamma isoform	PIK3CG	0.0480425	0.139749	0.731086	0.0290322	0.0186809	0.120477	-0.781607	0.301337	0.00963273	0.000336618	0.00733428	0.963402	-0.856292	0.289446	0.00316633	-0.0194895	0.2029	0.923497	0.625881	0.0821762	6.09314e-14	988
4718-5_2	Peptidyl-prolyl cis-trans isomerase B	PPIB	-0.0478409	0.139626	0.731946	0.028649	0.0186924	0.125681	-0.785695	0.30192	0.00939799	0.000201982	0.00733704	0.978043	-0.863339	0.288619	0.00284706	-0.0208819	0.202729	0.917981	0.625828	0.082183	6.15026e-14	988
3479-71_2	Trypsin-3	PRSS3	-0.0475659	0.139658	0.733486	0.0286207	0.0186961	0.12613	-0.780634	0.30127	0.00970676	0.000392476	0.00733942	0.957364	-0.864764	0.288628	0.00280269	-0.0236258	0.202626	0.907203	0.625261	0.0822708	6.86323e-14	988
3800-71_2	Creatine kinase B-type	CKB	0.0453315	0.139761	0.745741	0.0283552	0.0187545	0.130875	-0.775444	0.301371	0.0102254	0.00030947	0.00733324	0.966347	-0.866231	0.288712	0.00276454	-0.0245	0.202665	0.903803	0.626914	0.0821122	5.32085e-14	988
3204-2_2	Leukotriene A-4 hydrolase	LTA4H	-0.0456487	0.140754	0.745768	0.0294275	0.0187464	0.11679	-0.769914	0.302404	0.011048	0.000370047	0.00733739	0.959788	-0.86343	0.288619	0.00284422	-0.0157853	0.20389	0.938305	0.625547	0.0822347	6.53015e-14	988
3836-51_2	Ubiquitin-fold modifier 1	UFM1	-0.0467747	0.14501	0.747095	0.0282678	0.018782	0.132632	-0.755978	0.309276	0.0146854	0.000274338	0.00733301	0.970165	-0.866572	0.288742	0.00275677	-0.029031	0.203442	0.886557	0.627079	0.0821121	5.24264e-14	988
4123-60_2	Fibroblast growth factor 4	FGF4	0.0439216	0.139288	0.752578	0.0293346	0.0187268	0.117564	-0.77818	0.301217	0.00992432	0.00028503	0.00733293	0.969002	-0.863932	0.288618	0.00282806	-0.0220077	0.202655	0.913544	0.627475	0.0821255	5.10684e-14	988
2737-22_2	Protein NOV homolog	NOV	0.043448	0.139667	0.755803	0.0283636	0.0187588	0.13085	-0.781151	0.301325	0.00967198	0.000295305	0.00733298	0.967885	-0.865456	0.288665	0.00278442	-0.0224776	0.202635	0.911697	0.626596	0.0821226	5.51249e-14	988
2829-19_2	Interleukin-27	IL27 EBI3	0.0435293	0.13996	0.755857	0.0285195	0.0187188	0.127936	-0.770268	0.302406	0.0110118	0.000272658	0.00733308	0.970347	-0.861652	0.288703	0.00290972	-0.0236598	0.20263	0.907071	0.626965	0.0821122	5.29624e-14	988
3581-53_3	Alpha-2-HS-glycoprotein	AHSG	0.0436557	0.141137	0.757147	0.0295566	0.0187955	0.116146	-0.77301	0.301758	0.0105638	0.000601314	0.00740309	0.93528	-0.859959	0.288889	0.00298395	-0.021723	0.202676	0.914667	0.625723	0.0822166	6.35074e-14	988
3081-70_2	NKG2D ligand 1	ULBP1	0.0427828	0.139289	0.758792	0.0290909	0.0186872	0.119855	-0.78009	0.301253	0.00975337	0.000207426	0.0073375	0.977453	-0.859926	0.288898	0.00298592	-0.0227383	0.202628	0.910674	0.627618	0.0821364	5.07991e-14	988
3209-69_1	Matrix extracellular phosphoglycoprotein	MEPE	0.0426076	0.138986	0.759243	0.0287779	0.0186822	0.123785	-0.778213	0.301217	0.00992137	0.00031779	0.00733364	0.965445	-0.861923	0.288685	0.00289919	-0.0249835	0.202712	0.901937	0.627047	0.0821123	5.25832e-14	988
2714-78_2	Endothelial monocyte-activating polypeptide 2	AIMP1	0.0435974	0.142465	0.759653	0.0292739	0.0187161	0.118114	-0.765851	0.304086	0.0119416	0.000124502	0.0073521	0.986493	-0.866165	0.288719	0.00276732	-0.0268206	0.202979	0.894904	0.626817	0.0821145	5.37517e-14	988
5340-24_3	Caspase-10	CASP10	0.0420671	0.139063	0.762331	0.0291427	0.0186939	0.11933	-0.777866	0.301225	0.00995619	0.000242988	0.00733439	0.973578	-0.86205	0.288679	0.00289443	-0.0233642	0.202625	0.908225	0.626686	0.0821191	5.45525e-14	988
5178-5_3	High affinity cAMP-specific 3',5'-cyclic phosphodiesterase 7A	PDE7A	0.042104	0.140182	0.763972	0.0286436	0.018698	0.125865	-0.779761	0.30124	0.00978088	0.000343384	0.00733538	0.962673	-0.866576	0.288764	0.00275868	-0.0271939	0.203072	0.893499	0.627079	0.0821127	5.2448e-14	988
5061-27_3	ICOS ligand	ICOSLG	0.0408218	0.140906	0.772099	0.0295575	0.0188124	0.116463	-0.781577	0.30139	0.00964828	0.000459303	0.00735711	0.950233	-0.860451	0.288855	0.00296425	-0.0198398	0.202946	0.922144	0.6265	0.0821311	5.5925e-14	988
4970-55_1	Carbonic anhydrase 2	CA2	-0.0404136	0.139637	0.772322	0.0288604	0.0186783	0.122635	-0.774277	0.301588	0.0103945	0.000286983	0.00733298	0.96879	-0.864378	0.288626	0.00281468	-0.0223521	0.202643	0.912192	0.627703	0.0821481	5.08149e-14	988
2505-49_3	GDNF family receptor alpha-3	GFRA3	0.0398046	0.138909	0.774516	0.0288754	0.0186779	0.122434	-0.777917	0.301226	0.00995158	0.00030084	0.00733315	0.967285	-0.861914	0.288698	0.00290069	-0.0241278	0.202654	0.905253	0.626818	0.0821153	5.3779e-14	988
2468-62_3	C-C motif chemokine 20	CCL20	0.0389278	0.139664	0.780514	0.0288824	0.0186779	0.122342	-0.784688	0.302006	0.00950937	0.000158449	0.00734745	0.982799	-0.862798	0.288645	0.00286694	-0.0210612	0.202763	0.917293	0.627937	0.082181	5.08941e-14	988
3195-50_2	Granulysin	GNLY	-0.039616	0.142554	0.781146	0.0292579	0.0187205	0.118401	-0.766976	0.304112	0.0118247	0.000194479	0.00734053	0.978869	-0.868859	0.289188	0.00272747	-0.0251696	0.202756	0.901232	0.625487	0.0822945	6.8358e-14	988
4567-82_2	SH2 domain-containing protein 1A	SH2D1A	0.0387817	0.140183	0.782106	0.029077	0.0186879	0.120045	-0.775193	0.30147	0.0102748	0.000269638	0.00733327	0.970676	-0.863369	0.288626	0.00284677	-0.0272097	0.203157	0.893482	0.627214	0.0821164	5.19495e-14	988
3890-8_2	L-lactate dehydrogenase B chain	LDHB	0.0390167	0.141077	0.782174	0.0291362	0.0186962	0.119458	-0.787297	0.302851	0.00947197	0.000418194	0.00734838	0.954629	-0.860919	0.288813	0.00294457	-0.0195379	0.203045	0.923362	0.626603	0.0821258	5.5209e-14	988
5491-12_3	Testican-2	SPOCK2	-0.0387954	0.140315	0.782232	0.028556	0.0187206	0.127485	-0.778667	0.301217	0.00987834	0.000493571	0.00737104	0.946626	-0.863366	0.288626	0.0028469	-0.0230315	0.202626	0.909526	0.626762	0.0821176	5.41346e-14	988
5443-62_2	Atrial natriuretic factor	NPPA	0.0373862	0.139641	0.788963	0.0285701	0.0187199	0.127282	-0.782848	0.301634	0.00958935	0.000234498	0.00733563	0.974505	-0.863225	0.28863	0.00285184	-0.0207386	0.202825	0.91858	0.627674	0.0821512	5.10548e-14	988
3498-53_2	Interleukin-17A	IL17A	0.0371447	0.139511	0.790103	0.0287091	0.0186924	0.12489	-0.779864	0.301255	0.00977498	0.000278535	0.0073331	0.969709	-0.865748	0.288712	0.00277963	-0.0222834	0.202652	0.912464	0.627192	0.0821162	5.20439e-14	988
4238-4_2	Protein lin-7 homolog B	LIN7B	0.035698	0.139391	0.797927	0.0287193	0.018692	0.124749	-0.779283	0.30123	0.00982347	0.00030341	0.00733334	0.967006	-0.86098	0.288837	0.00294489	-0.0234854	0.202631	0.907753	0.62583	0.0822414	6.39671e-14	988
5097-14_3	Killer cell immunoglobulin-like receptor 3DS1	KIR3DS1	-0.0357338	0.139604	0.79803	0.0289171	0.0186778	0.121894	-0.777121	0.301275	0.0100396	0.00026329	0.00733363	0.971368	-0.864316	0.288629	0.0028169	-0.0208267	0.202829	0.918237	0.62757	0.0821431	5.12469e-14	988
2686-67_2	Insulin-like growth factor-binding protein 6	IGFBP6	-0.03887	0.154736	0.801711	0.0299131	0.019103	0.117696	-0.810497	0.326876	0.0133215	9.46764e-05	0.00737284	0.989757	-0.862311	0.288686	0.00288668	-0.022378	0.20265	0.912093	0.626287	0.0821633	5.82561e-14	988
3381-24_2	Tyrosine-protein kinase Lyn, isoform B	LYN	0.0352057	0.141267	0.803247	0.0296032	0.018886	0.117326	-0.78409	0.302021	0.0095677	0.000358585	0.00733871	0.961039	-0.863276	0.288632	0.00285032	-0.022056	0.202674	0.913363	0.626964	0.0821137	5.30255e-14	988
4956-2_1	Epiregulin	EREG	-0.0341969	0.139054	0.80579	0.028878	0.0186782	0.122405	-0.775148	0.301548	0.0102988	0.000285955	0.00733307	0.968902	-0.863548	0.288626	0.00284105	-0.0236089	0.202636	0.907273	0.627072	0.0821141	5.25269e-14	988
4961-17_1	Annexin A2	ANXA2	-0.0343843	0.139844	0.805829	0.0291111	0.0186964	0.119781	-0.785025	0.302348	0.00955973	0.00032274	0.00733452	0.964911	-0.863555	0.288625	0.00284082	-0.0229349	0.202629	0.909906	0.626978	0.0821137	5.29546e-14	988
3431-54_2	Ephrin type-A receptor 1	EPHA1	0.0345193	0.142151	0.808184	0.0284539	0.0187705	0.129868	-0.767157	0.304889	0.0120209	0.000313014	0.00733387	0.965965	-0.865517	0.288707	0.00278645	-0.0191933	0.20328	0.924796	0.6265	0.08214	5.62644e-14	988
5100-53_3	Lysosome membrane protein 2	SCARB2	0.0336085	0.139369	0.809491	0.0289775	0.0186802	0.121163	-0.775383	0.301517	0.0102681	0.000419928	0.00735382	0.954474	-0.863802	0.288624	0.00283275	-0.0246298	0.202721	0.903323	0.626624	0.0821289	5.52223e-14	988
3822-54_2	MAP kinase-activated protein kinase 3	MAPKAPK3	0.0328431	0.140146	0.814763	0.0293245	0.018763	0.118398	-0.783332	0.301894	0.00960692	0.000215544	0.00733939	0.976577	-0.862436	0.288685	0.00288255	-0.0213716	0.202769	0.916081	0.626934	0.0821144	5.31886e-14	988
5349-69_3	Delta-like protein 1	DLL1	0.0326405	0.140499	0.816339	0.028371	0.0188195	0.131994	-0.772735	0.30228	0.010726	0.000339912	0.00733665	0.963056	-0.864889	0.28866	0.00280178	-0.0233917	0.20263	0.90812	0.627438	0.082135	5.15718e-14	988
3881-49_2	Dynein light chain 1, cytoplasmic	DYNLL1	-0.0327593	0.141241	0.816633	0.0288294	0.0186808	0.123088	-0.781	0.301397	0.00970334	0.000279461	0.00733316	0.969608	-0.864536	0.28864	0.00281103	-0.0231925	0.202628	0.908897	0.626462	0.0821473	5.6735e-14	988
4697-59_2	Granulocyte-macrophage colony-stimulating factor	CSF2	-0.0325056	0.140969	0.817683	0.0289656	0.0186797	0.121307	-0.779514	0.301246	0.00980567	0.000302091	0.00733339	0.96715	-0.862946	0.28865	0.00286265	-0.0236687	0.20264	0.907041	0.625739	0.0822972	6.69644e-14	988
5487-7_3	SLAM family member 7	SLAMF7	-0.0321043	0.140259	0.818999	0.0290473	0.0186881	0.120428	-0.785011	0.302517	0.00960113	0.000362675	0.00734058	0.960605	-0.864959	0.288667	0.00280017	-0.0248906	0.202771	0.902328	0.627615	0.0821573	5.1536e-14	988
4997-19_1	Eukaryotic initiation factor 4A-III	EIF4A3	0.0316894	0.138967	0.819665	0.0289329	0.0186783	0.121698	-0.777609	0.301253	0.00998748	0.000339066	0.00733668	0.963148	-0.864682	0.288649	0.00280721	-0.0223168	0.20266	0.912337	0.626577	0.0821353	5.56987e-14	988
3736-60_3	Bone morphogenetic protein 6	BMP6	-0.0318287	0.141457	0.822022	0.0285039	0.0187633	0.12905	-0.788135	0.304182	0.00971088	0.000297499	0.00733326	0.967648	-0.866999	0.288968	0.0027646	-0.0245648	0.202726	0.903579	0.627258	0.0821217	5.19334e-14	988
2976-58_2	Desmoglein-1	DSG1	0.0311595	0.139301	0.823049	0.0288526	0.0186795	0.12276	-0.777965	0.301235	0.00994924	0.000369579	0.00734243	0.959866	-0.860921	0.288918	0.00295482	-0.0221414	0.202678	0.913031	0.626432	0.0821539	5.71432e-14	988
4562-1_2	Neurexophilin-1	NXPH1	-0.0310109	0.141227	0.826243	0.0289242	0.0186781	0.121808	-0.777208	0.301289	0.0100347	0.000539311	0.00742272	0.942094	-0.863507	0.288629	0.00284268	-0.0210965	0.202843	0.917187	0.627754	0.0821849	5.18721e-14	988
3359-11_2	Cyclin-dependent kinase 8:Cyclin-C complex	CDK8 CCNC	-0.030647	0.14009	0.826877	0.0285108	0.0187652	0.128997	-0.776411	0.301389	0.0101362	0.000232196	0.00733737	0.974761	-0.868225	0.289324	0.00275964	-0.0248586	0.202779	0.902457	0.627252	0.0821219	5.19663e-14	988
2719-3_4	Granulocyte colony-stimulating factor receptor	CSF3R	-0.0304034	0.139587	0.827622	0.0286848	0.0187056	0.125476	-0.780887	0.301403	0.00971533	0.000209725	0.00734166	0.977216	-0.861628	0.288802	0.00292022	-0.0222535	0.20267	0.912589	0.626319	0.0821744	5.85278e-14	988
4886-3_1	C-C motif chemokine 7	CCL7	-0.0308003	0.141433	0.827651	0.0296344	0.0189749	0.118662	-0.778488	0.301222	0.00989651	0.000326426	0.00733537	0.964515	-0.864701	0.288653	0.00280702	-0.0223807	0.202659	0.912087	0.6273	0.0821254	5.18654e-14	988
4330-4_2	Prostate-specific antigen	KLK3	-0.0461591	0.212095	0.827759	0.0294418	0.0188394	0.118424	-0.847499	0.436958	0.0527198	0.000286587	0.00733312	0.968834	-0.86194	0.288756	0.00290549	-0.0246872	0.202752	0.903113	0.626134	0.0822116	6.10234e-14	988
2599-51_2	Tumor necrosis factor ligand superfamily member 9	TNFSF9	-0.0299041	0.139135	0.829867	0.0288652	0.0186789	0.122586	-0.778129	0.30123	0.00993247	0.000370453	0.00734344	0.959776	-0.863116	0.288644	0.0028567	-0.0227998	0.202635	0.910436	0.627496	0.082146	5.16896e-14	988
4322-28_3	Protein amnionless	AMN	-0.0297929	0.139582	0.831025	0.0291374	0.0187093	0.119703	-0.782344	0.30173	0.00965876	0.000268657	0.00733362	0.970785	-0.860769	0.288981	0.00296613	-0.0244645	0.202723	0.903969	0.62695	0.0821146	5.31234e-14	988
5102-55_3	MHC class I polypeptide-related sequence B	MICB	0.0293849	0.139965	0.833754	0.0286112	0.0187308	0.126957	-0.774981	0.301718	0.010358	0.000304061	0.00733359	0.966936	-0.865474	0.288732	0.00279011	-0.023049	0.202629	0.90946	0.626042	0.0822423	6.2818e-14	988
3608-12_1	Dipeptidyl peptidase 2	DPP7	-0.0289393	0.139468	0.835664	0.028687	0.0187079	0.125493	-0.78243	0.301785	0.00966395	0.000307098	0.00733378	0.966607	-0.862818	0.288667	0.00286846	-0.0232615	0.202629	0.908629	0.626769	0.0821222	5.4266e-14	988
4542-24_2	Clusterin	CLU	0.0289842	0.141112	0.837303	0.0287393	0.0186957	0.124561	-0.784032	0.302378	0.00965793	0.000319593	0.00733487	0.965255	-0.85893	0.28961	0.00309141	-0.0211194	0.202869	0.917108	0.625816	0.0823181	6.74553e-14	988
3821-28_1	MAP kinase-activated protein kinase 5	MAPKAPK5	-0.0282947	0.13911	0.838866	0.0289276	0.0186783	0.121768	-0.775908	0.301515	0.0102164	0.00035913	0.00734175	0.960996	-0.864467	0.288643	0.00281348	-0.0219405	0.202716	0.913833	0.626949	0.0821149	5.31364e-14	988
2605-49_2	Tumor necrosis factor receptor superfamily member 8	TNFRSF8	0.0283193	0.140376	0.840163	0.0285891	0.0187441	0.127521	-0.781314	0.301521	0.00970403	0.00035625	0.00734121	0.961306	-0.861634	0.288831	0.00292283	-0.0213201	0.202831	0.916308	0.626522	0.0821493	5.65069e-14	988
3174-2_1	A disintegrin and metalloproteinase with thrombospondin motifs 1	ADAMTS1	0.02771	0.139203	0.842255	0.0287788	0.018689	0.12391	-0.780433	0.301362	0.00974777	0.000282312	0.00733318	0.969299	-0.861747	0.288816	0.00291765	-0.0221481	0.202691	0.91301	0.627617	0.0821721	5.2051e-14	988
2789-26_2	Matrilysin	MMP7	0.0280641	0.142511	0.843925	0.0281744	0.0190442	0.139346	-0.782141	0.301757	0.00968393	0.000270699	0.00733361	0.970563	-0.860767	0.289045	0.00297249	-0.0260783	0.203175	0.897895	0.626631	0.0821365	5.54788e-14	988
3357-67_2	Cyclin-dependent kinase 2:Cyclin-A2 complex	CDK2 CCNA2	-0.0273915	0.139493	0.844365	0.0288783	0.0186786	0.122409	-0.776571	0.301402	0.0101239	0.000323749	0.00733556	0.964806	-0.86337	0.288636	0.00284773	-0.0236602	0.202646	0.907077	0.627681	0.0821866	5.22716e-14	988
5265-12_3	GRB2-related adapter protein 2	GRAP2	-0.0268962	0.139337	0.846976	0.0287375	0.0186985	0.124641	-0.782332	0.30184	0.00968631	0.000269831	0.00733368	0.970657	-0.863818	0.288627	0.00283253	-0.0242952	0.202717	0.904628	0.627568	0.0821664	5.20778e-14	988
5034-79_1	Trypsin-2	PRSS2	0.0276762	0.145359	0.849036	0.0284322	0.0188433	0.131651	-0.776765	0.301379	0.0100996	-3.69753e-05	0.00752777	0.996082	-0.867111	0.289141	0.00277726	-0.0260908	0.203219	0.897868	0.627496	0.0821552	5.20128e-14	988
2939-10_2	Artemin	ARTN	-0.0263624	0.13916	0.849787	0.0288334	0.018682	0.12306	-0.77957	0.301266	0.00980523	0.00023073	0.00733914	0.974926	-0.863241	0.288644	0.0028526	-0.0230749	0.20263	0.909358	0.627663	0.0821881	5.24079e-14	988
3053-49_2	Fms-related tyrosine kinase 3 ligand	FLT3LG	0.0252596	0.139868	0.856722	0.0287314	0.0187032	0.124815	-0.775265	0.301792	0.010349	0.000235151	0.00733875	0.974445	-0.866036	0.288886	0.00278697	-0.0242999	0.20273	0.904616	0.627532	0.0821667	5.22543e-14	988
4342-10_3	Intercellular adhesion molecule 1	ICAM1	0.0251292	0.139568	0.85715	0.0288294	0.018683	0.12313	-0.781699	0.301712	0.00971437	0.000186154	0.00735446	0.979811	-0.863356	0.288639	0.00284852	-0.0230251	0.202631	0.909554	0.626655	0.0821377	5.54051e-14	988
3627-71_4	Membrane metallo-endopeptidase-like 1	MMEL1	0.024162	0.139328	0.862358	0.0291162	0.0187173	0.120129	-0.777981	0.301246	0.00995038	0.000305996	0.00733401	0.966728	-0.861742	0.288879	0.00292394	-0.0239819	0.202687	0.905839	0.6267	0.0821336	5.50281e-14	988
4807-13_3	Collagen alpha-1(VIII) chain	COL8A1	0.0238966	0.139373	0.863899	0.0289688	0.0186817	0.121306	-0.778976	0.301232	0.00985277	0.000277582	0.00733338	0.969813	-0.863306	0.288644	0.00285056	-0.0222151	0.202703	0.912753	0.627686	0.0822108	5.31181e-14	988
3312-64_1	High affinity immunoglobulin gamma Fc receptor I	FCGR1A	-0.0238139	0.140146	0.865106	0.0289039	0.0186781	0.122069	-0.775285	0.301859	0.0103637	0.000328715	0.00733733	0.964276	-0.862568	0.288723	0.00288195	-0.0228688	0.202637	0.910167	0.627048	0.0821153	5.26855e-14	988
5384-67_3	Transcription factor IIIB 90 kDa subunit	BRF1	0.0229674	0.139106	0.868893	0.0289503	0.0186801	0.12151	-0.776066	0.301618	0.0102269	0.000307403	0.00733425	0.966576	-0.864907	0.288702	0.00280514	-0.0225206	0.202666	0.911542	0.626698	0.082136	5.51287e-14	988
3065-65_1	Fibroblast growth factor 5	FGF5	-0.0219947	0.139173	0.874459	0.0289367	0.0186792	0.121667	-0.780846	0.301558	0.00975641	0.000262733	0.00733478	0.971433	-0.864894	0.288707	0.00280604	-0.0225749	0.202663	0.911329	0.626466	0.0821858	5.8216e-14	988
4965-27_1	ATP synthase subunit beta, mitochondrial	ATP5B	0.0216398	0.139129	0.876429	0.0288432	0.0186826	0.122944	-0.77654	0.301519	0.010156	0.000295662	0.00733342	0.967848	-0.865183	0.28876	0.0028019	-0.0238753	0.202685	0.906254	0.626815	0.0821241	5.41144e-14	988
3390-72_2	Phosphatidylinositol 4,5-bisphosphate 3-kinase catalytic subunit alpha isoform:Phosphatidylinositol 3-kinase regulatory subunit alpha complex	PIK3CA PIK3R1	0.0207239	0.140165	0.882488	0.0289527	0.0186808	0.121495	-0.782763	0.302533	0.00981322	0.000276176	0.00733357	0.969967	-0.865039	0.288745	0.00280503	-0.0212722	0.203027	0.916575	0.626581	0.0821652	5.68202e-14	988
3514-49_2	Myeloblastin	PRTN3	0.0206224	0.13967	0.882649	0.0289657	0.0186825	0.121362	-0.776852	0.301461	0.0101115	0.00033901	0.00734173	0.963179	-0.863912	0.288629	0.00282982	-0.0234369	0.20264	0.907948	0.627201	0.0821259	5.23492e-14	988
4420-7_2	Disintegrin and metalloproteinase domain-containing protein 12	ADAM12	0.0205236	0.139937	0.883428	0.0291133	0.0187315	0.120446	-0.782333	0.302294	0.0097956	0.00027143	0.00733396	0.970485	-0.865263	0.288794	0.00280266	-0.0229433	0.202636	0.909876	0.626468	0.0821967	5.86362e-14	988
5093-47_3	Protein jagged-2	JAG2	-0.0204704	0.140084	0.883849	0.0287443	0.018711	0.124804	-0.776506	0.301569	0.0101719	0.000310271	0.00733497	0.966268	-0.86144	0.289092	0.00295478	-0.0222173	0.202731	0.912757	0.627764	0.0822794	5.52662e-14	988
3007-7_2	Sialic acid-binding Ig-like lectin 9	SIGLEC9	-0.0194121	0.139532	0.889381	0.0288015	0.0186934	0.123702	-0.779222	0.301258	0.00983599	0.000297914	0.00733365	0.967605	-0.863415	0.288645	0.00284714	-0.0250611	0.203098	0.90182	0.627039	0.0821157	5.2739e-14	988
4829-43_6	14-3-3 protein sigma	SFN	-0.0193505	0.142159	0.891755	0.0287115	0.018733	0.125677	-0.784372	0.304187	0.0100643	0.000252201	0.00733763	0.972588	-0.867013	0.289576	0.00282129	-0.0221483	0.202764	0.913041	0.627422	0.0821726	5.29826e-14	988
2979-8_2	C-X-C motif chemokine 5	CXCL5	0.0183104	0.139235	0.8954	0.0288024	0.0186949	0.123721	-0.780428	0.301544	0.00979214	0.000240801	0.00734157	0.973841	-0.86444	0.288667	0.00281661	-0.0231921	0.202632	0.908901	0.62725	0.0821365	5.2498e-14	988
3636-37_4	Oxidized low-density lipoprotein receptor 1	OLR1	-0.0179763	0.140705	0.898365	0.0291132	0.0187484	0.120782	-0.780845	0.301734	0.00979932	0.000235665	0.00734416	0.974408	-0.863368	0.288652	0.00284938	-0.0200484	0.204077	0.921762	0.62705	0.0821162	5.27062e-14	988
3889-64_2	Lamin-B1	LMNB1	-0.0177857	0.139442	0.898532	0.0288889	0.0186787	0.122275	-0.778778	0.301229	0.0098708	0.000273201	0.00733401	0.970292	-0.865523	0.288935	0.00280775	-0.0245318	0.202922	0.903801	0.627615	0.0822547	5.50711e-14	988
4904-7_1	Caspase-2	CASP2	0.0177209	0.13938	0.898855	0.0288522	0.0186831	0.122837	-0.775795	0.302038	0.0103589	0.000346578	0.00734828	0.962392	-0.86388	0.28863	0.00283087	-0.0233673	0.202639	0.908219	0.627112	0.0821198	5.2544e-14	988
5138-50_3	Tumor necrosis factor receptor superfamily member 12A	TNFRSF12A	-0.0175727	0.139889	0.900059	0.0289403	0.0186802	0.121642	-0.775939	0.301975	0.010329	0.00029857	0.00733383	0.967534	-0.864931	0.288763	0.00281017	-0.021222	0.20321	0.916846	0.627677	0.0822894	5.60761e-14	988
5128-53_3	SLAM family member 6	SLAMF6	0.0171688	0.139655	0.902182	0.0287927	0.0187011	0.123971	-0.779928	0.301418	0.00980843	0.000312025	0.0073361	0.966083	-0.863253	0.288668	0.00285456	-0.0220669	0.202822	0.913384	0.626879	0.0821219	5.37242e-14	988
3037-62_1	Interleukin-1 beta	IL1B	-0.0169849	0.139475	0.9031	0.0288151	0.0186933	0.123523	-0.779832	0.301394	0.0098117	0.000288026	0.00733324	0.968678	-0.862886	0.288734	0.00287269	-0.0220958	0.202815	0.913268	0.626725	0.0821476	5.54285e-14	988
3351-1_1	Calcium/calmodulin-dependent protein kinase type II subunit beta	CAMK2B	0.0175604	0.144519	0.903312	0.0292697	0.0189162	0.122103	-0.785332	0.306267	0.0104879	0.000298311	0.00733385	0.967562	-0.862052	0.289	0.00292566	-0.0217304	0.202966	0.91476	0.627331	0.0821594	5.29375e-14	988
2765-4_3	Growth/differentiation factor 11	GDF11	-0.0178058	0.149768	0.905387	0.0286583	0.0187944	0.12762	-0.792234	0.32229	0.0141368	0.000174568	0.00739378	0.981168	-0.864663	0.288715	0.00281412	-0.0263698	0.204438	0.897394	0.627037	0.082116	5.27589e-14	988
4499-21_1	Platelet-derived growth factor subunit A	PDGFA	0.0159648	0.140269	0.909407	0.028997	0.0186953	0.121214	-0.782484	0.303145	0.00998837	0.000252806	0.00733933	0.972529	-0.863829	0.28863	0.00283252	-0.0249245	0.203233	0.902417	0.626884	0.0821224	5.37206e-14	988
5193-51_3	GTPase KRas	KRAS	0.0157063	0.139817	0.91058	0.0290077	0.0187001	0.121173	-0.78019	0.301556	0.00981734	0.000269141	0.00733494	0.970737	-0.865889	0.289212	0.00282242	-0.0236045	0.202673	0.907307	0.627158	0.0821269	5.25843e-14	988
5347-59_3	G2/mitotic-specific cyclin-B1	CCNB1	-0.0152403	0.139239	0.912864	0.0289019	0.0186783	0.122099	-0.777489	0.301401	0.0100354	0.000334805	0.00734634	0.963659	-0.864616	0.28872	0.00281604	-0.0224139	0.202742	0.911993	0.627002	0.0821156	5.29121e-14	988
3091-70_2	Aurora kinase A	AURKA	0.0146693	0.138996	0.91597	0.028868	0.0186818	0.122607	-0.779386	0.301317	0.00983491	0.000293945	0.00733356	0.968036	-0.863811	0.288631	0.00283313	-0.0234185	0.202648	0.908023	0.62725	0.0821485	5.29284e-14	988
5096-51_3	Killer cell immunoglobulin-like receptor 3DL2	KIR3DL2	0.0140274	0.139537	0.919945	0.0288722	0.0186814	0.122543	-0.776918	0.301697	0.0101637	0.000338144	0.007351	0.96332	-0.863503	0.288649	0.00284472	-0.024035	0.202825	0.905695	0.626758	0.0821524	5.54494e-14	988
4546-27_3	EGF-like module-containing mucin-like hormone receptor-like 2	EMR2	-0.0145325	0.144576	0.919953	0.0291895	0.0188897	0.122603	-0.781406	0.30251	0.00993521	0.000292235	0.00733345	0.968221	-0.86371	0.288633	0.00283658	-0.0271845	0.206576	0.895331	0.627132	0.0821254	5.26535e-14	988
3893-64_1	Mesothelin	MSLN	-0.0133855	0.139589	0.923626	0.0288372	0.0186922	0.123214	-0.776874	0.30177	0.0101863	0.000279688	0.00733364	0.969586	-0.864206	0.288658	0.00282312	-0.0232301	0.202634	0.908753	0.626616	0.0822157	5.86226e-14	988
5029-3_1	Seprase	FAP	0.0133718	0.140522	0.924209	0.0289667	0.0186891	0.12148	-0.775499	0.302995	0.0106319	0.000291496	0.00733342	0.968301	-0.864985	0.288886	0.00282014	-0.0213037	0.203555	0.916668	0.627246	0.0821548	5.31756e-14	988
4212-5_3	Epidermal growth factor receptor substrate 15-like 1	EPS15L1	-0.0121463	0.139138	0.930454	0.0289166	0.0186787	0.121917	-0.777283	0.30161	0.0101071	0.000279847	0.0073337	0.969569	-0.864529	0.288742	0.00282094	-0.023202	0.202633	0.908863	0.626992	0.0821159	5.297e-14	988
2985-35_1	Growth-regulated alpha protein	CXCL1	0.0122912	0.140912	0.930509	0.0288265	0.0187007	0.123523	-0.781751	0.303374	0.0101144	0.000288328	0.00733329	0.968645	-0.86488	0.288882	0.0028231	-0.0227755	0.202677	0.91055	0.626737	0.0821732	5.63427e-14	988
3473-78_2	Thrombopoietin Receptor	MPL	-0.0122912	0.141606	0.930849	0.028701	0.0188274	0.127721	-0.778721	0.301231	0.00987646	0.000226791	0.00736581	0.975444	-0.865763	0.28949	0.00285286	-0.0242402	0.203024	0.904986	0.627718	0.0825263	6.55745e-14	988
3042-7_2	Myoglobin	MB	0.013452	0.158297	0.932295	0.0288512	0.0186896	0.122981	-0.765405	0.338942	0.0241496	0.00031878	0.0073429	0.965381	-0.865835	0.289595	0.00286062	-0.0212235	0.203892	0.917118	0.627654	0.0824701	6.34975e-14	988
3593-72_3	Caspase-3	CASP3	0.011961	0.143175	0.933438	0.0291126	0.018841	0.122624	-0.783341	0.306507	0.0107461	0.00027816	0.007334	0.969753	-0.863318	0.288696	0.00285517	-0.0222821	0.202896	0.912574	0.626931	0.0821206	5.34336e-14	988
5335-73_3	Annexin A6	ANXA6	-0.0112202	0.141207	0.936683	0.0287951	0.0187306	0.124533	-0.775236	0.304205	0.0109722	0.000324688	0.00734874	0.964768	-0.864488	0.28875	0.00282299	-0.0219978	0.203147	0.913792	0.626927	0.0821217	5.34889e-14	988
2835-1_4	X-ray repair cross-complementing protein 6	XRCC6	0.0107109	0.139271	0.938713	0.0289238	0.0186797	0.121845	-0.777945	0.301352	0.00997977	0.000285246	0.0073333	0.96898	-0.863307	0.288711	0.00285699	-0.0240896	0.203003	0.905564	0.627035	0.0821168	5.28007e-14	988
4184-43_3	Eukaryotic translation initiation factor 4E-binding protein 2	EIF4EBP2	0.0106972	0.139132	0.938731	0.0289688	0.0186961	0.121591	-0.778988	0.301268	0.00986053	0.000284476	0.00733333	0.969064	-0.863952	0.288636	0.00282912	-0.0231502	0.202633	0.909065	0.627177	0.0821465	5.31986e-14	988
4284-18_3	RNA-binding protein 39	RBM39	-0.0105029	0.139159	0.939853	0.0289787	0.018703	0.121602	-0.779133	0.301308	0.00985652	0.000291396	0.00733352	0.968313	-0.864365	0.288719	0.00282389	-0.0230634	0.202636	0.909406	0.627	0.0821159	5.29347e-14	988
5238-26_3	Peptidyl-prolyl cis-trans isomerase E	PPIE	-0.010267	0.140891	0.941923	0.0287946	0.0187411	0.124751	-0.775911	0.303495	0.0107191	0.000272922	0.00733575	0.97033	-0.863677	0.288639	0.00283819	-0.0235065	0.202693	0.907699	0.627096	0.0821253	5.28216e-14	988
4992-49_1	Granulins	GRN	-0.010158	0.14144	0.942761	0.0290336	0.0187623	0.122077	-0.775734	0.303876	0.0108357	0.0003113	0.00734119	0.966185	-0.862275	0.289442	0.00296166	-0.0233615	0.202655	0.908249	0.626827	0.0821534	5.51501e-14	988
4130-71_1	Fibroblast growth factor 6	FGF6	-0.00995274	0.139209	0.943018	0.0288835	0.0186811	0.122391	-0.777742	0.301472	0.0100288	0.000278747	0.00733414	0.96969	-0.863699	0.288637	0.00283732	-0.0235636	0.202717	0.907487	0.626926	0.0821234	5.35558e-14	988
4134-4_2	Heparin-binding EGF-like growth factor	HBEGF	0.00895929	0.139379	0.94876	0.0289566	0.0186948	0.121723	-0.779382	0.301469	0.00987213	0.000294157	0.00733417	0.968015	-0.863954	0.288638	0.00282928	-0.0238574	0.202934	0.906438	0.62692	0.0821265	5.36988e-14	988
3321-2_2	Interleukin-24	IL24	0.00893447	0.139632	0.948994	0.0289617	0.0186985	0.12173	-0.779877	0.30188	0.00992578	0.000301098	0.00733667	0.967272	-0.863904	0.288634	0.00283048	-0.0233375	0.202655	0.908343	0.627022	0.0821164	5.28465e-14	988
5337-64_3	T-lymphocyte activation antigen CD86	CD86	0.00764086	0.139276	0.95626	0.028963	0.018707	0.121884	-0.779331	0.301516	0.00988859	0.00028696	0.00733328	0.968794	-0.863917	0.288636	0.00283027	-0.0229698	0.202658	0.909782	0.626881	0.0821473	5.46547e-14	988
3868-8_1	Small glutamine-rich tetratricopeptide repeat-containing protein alpha	SGTA	-0.00706702	0.144568	0.961022	0.0287643	0.0189027	0.128404	-0.775791	0.306692	0.0115757	0.000273555	0.00733831	0.970271	-0.864301	0.288793	0.00283301	-0.0237727	0.203038	0.906816	0.627075	0.0821286	5.3037e-14	988
5114-65_3	Prolactin receptor	PRLR	-0.0063479	0.139489	0.963712	0.0289032	0.0186785	0.122087	-0.779871	0.302502	0.0100793	0.000284	0.00733355	0.969117	-0.863805	0.288632	0.00283347	-0.0232088	0.202638	0.908838	0.626986	0.0821171	5.30439e-14	988
4491-4_2	Interleukin-5 receptor subunit alpha	IL5RA	-0.00605706	0.139892	0.965473	0.0289299	0.0186864	0.121899	-0.779122	0.301462	0.00989509	0.000305086	0.00734541	0.966878	-0.863669	0.288656	0.00284003	-0.0236482	0.202964	0.907269	0.626978	0.0821184	5.31275e-14	988
5264-65_3	Calreticulin	CALR	0.00288814	0.139557	0.983493	0.0289173	0.018686	0.122054	-0.778371	0.301448	0.00996292	0.000279552	0.0073417	0.969634	-0.863671	0.288733	0.0028474	-0.0232845	0.202743	0.908589	0.626962	0.0821421	5.40691e-14	988
4493-92_1	Interleukin-11	IL11	0.00286417	0.139261	0.983595	0.0288931	0.0186894	0.122433	-0.778793	0.301362	0.0099018	0.000291744	0.00733719	0.968291	-0.863702	0.288698	0.00284303	-0.0233594	0.202898	0.908366	0.626996	0.0821172	5.2999e-14	988
4594-22_2	Pituitary adenylate cyclase-activating polypeptide 38	ADCYAP1	0.00286572	0.140059	0.98368	0.0289221	0.0186944	0.12216	-0.778551	0.301242	0.00989547	0.000272974	0.00736446	0.970439	-0.86366	0.288751	0.00284943	-0.0232557	0.202703	0.908684	0.626943	0.0821718	5.52648e-14	988
4964-67_1	Endoplasmic reticulum aminopeptidase 1	ERAP1	-0.00227703	0.140162	0.987042	0.0288895	0.0187069	0.12283	-0.77911	0.302802	0.0102272	0.000285732	0.0073336	0.968929	-0.864094	0.289091	0.00286816	-0.0233625	0.203069	0.908431	0.62697	0.0821448	5.41334e-14	988
5357-60_3	Neuroligin-4, X-linked	NLGN4X	-0.000769617	0.140513	0.995631	0.0289193	0.01883	0.124906	-0.77861	0.301229	0.00988662	0.00028508	0.0073402	0.969027	-0.863784	0.288752	0.00284561	-0.0231715	0.202685	0.909005	0.626994	0.0821396	5.38222e-14	988
5077-28_3	Ephrin type-B receptor 2	EPHB2	-0.000576702	0.14517	0.996831	0.0289212	0.0190536	0.129363	-0.778439	0.304246	0.0106581	0.000284051	0.00736642	0.969249	-0.863765	0.28909	0.00287866	-0.0231239	0.202712	0.909203	0.626984	0.0822858	5.94954e-14	988
