# Supplementary material for: Revealing the role of the human blood plasma proteome in obesity using genetic drivers
Source: Nat Commun. 2021 Feb 24;12:1279. doi: 10.1038/s41467-021-21542-4 (PMC7904950; doi:10.1038/s41467-021-21542-4)
Supplement: Supplementary file 7 — Supplementary Data 4 [file 41467_2021_21542_MOESM7_ESM.xlsx]

## Sheet: Sheet1
Supplementary Data 4: Replication of KORA results in both INTERVAL and QMDiab
Columns A-D contain the protein information. Columns E-G contain the association statistics for the association of BMI with proteins in a linear regression model lm(BMI ~ proteins + age + sex) in KORA. Columns H-J and K-M contain the same statistics in INTERVAL and QMDiab respectively. Columns N-Q include information on concordance of directionality and significance level of the replication.
SOMA_SeqID	TargetFullName	EntrezGeneSymbol	UniProt	KORA			INTERVAL			QMDIAB			Directionally concordant with INTERVAL?	Significantly replicated in INTERVAL?	Directionally concordant with QMDiab?	Significantly replicated in QMDiab?
				Beta_KORA	SE_KORA	P_KORA	Beta_INTERVAL	SE_INTERVAL	P_INTERVAL	Beta_QMDiab	SE_QMDiab	P_QMDiab
2575-5_5	Leptin	LEP	P41159	3.78484	0.129343	3.34347e-136	0.116	0.002	0	3.96243	0.374461	7.54e-23	yes	yes	yes	yes
2771-35_2	Insulin-like growth factor-binding protein 1	IGFBP1	P08833	-2.47383	0.128392	1.60439e-70	-0.084	0.003	6.30957e-120	-0.92272	0.303339	0.00253119	yes	yes	yes	no
2570-72_5	Insulin-like growth factor-binding protein 2	IGFBP2	P18065	-2.28351	0.127111	1.08198e-62	-0.086	0.003	5.01187e-132	-0.971808	0.372	0.00938449	yes	yes	yes	no
5140-56_3	Netrin receptor UNC5D	UNC5D	Q6UXZ4	-2.11823	0.135609	2.42504e-49	-0.047	0.004	7.94328e-39	-2.89759	0.38393	4e-13	yes	yes	yes	yes
4337-49_2	C-reactive protein	CRP	P02741	1.90001	0.132209	1.10382e-42	0.087	0.003	7.94328e-127	1.56683	0.293936	1.77e-07	yes	yes	yes	yes
2948-58_2	Growth hormone receptor	GHR	P10912	1.87127	0.13256	2.28073e-41	0.083	0.003	3.98107e-121	1.29282	0.316813	5.58e-05	yes	yes	yes	yes
3344-60_4	Antithrombin-III	SERPINC1	P01008	-1.90127	0.135452	5.84895e-41	-0.052	0.004	1.25893e-45	-2.30116	0.28721	1.76e-14	yes	yes	yes	yes
4929-55_1	Sex hormone-binding globulin	SHBG	P04278	-1.92746	0.139266	5.83765e-40	-0.088	0.006	3.16228e-43	-1.01051	0.320275	0.00174538	yes	yes	yes	no
3235-50_2	WAP, Kazal, immunoglobulin, Kunitz and NTR domain-containing protein 2	WFIKKN2	Q8TEU8	-1.82521	0.134096	8.30049e-39	-0.077	0.003	7.94328e-101	-2.01526	0.384708	2.82e-07	yes	yes	yes	yes
4498-62_2	Neural cell adhesion molecule 1, 120 kDa isoform	NCAM1	P13591	-1.76794	0.133039	3.31128e-37	-0.079	0.003	2.51189e-105	-2.48037	0.312121	2.74e-14	yes	yes	yes	yes
5000-52_1	Galectin-3-binding protein	LGALS3BP	Q08380	1.71962	0.133275	2.52851e-35	0.038	0.007	1.25893e-07	0.96191	0.31667	0.00256662	yes	yes	yes	no
2925-9_1	Plasminogen activator inhibitor 1	SERPINE1	P05121	1.71151	0.132957	3.53468e-35	0.029	0.004	3.16228e-14	0.636937	0.370094	0.0861454	yes	yes	yes	no
3590-8_3	Complement C1s subcomponent	C1S	P09871	1.68432	0.134243	1.27184e-33	0.096	0.007	2.51189e-42	1.34518	0.334922	7.26e-05	yes	yes	yes	yes
2212-69_1	Tissue-type plasminogen activator	PLAT	P00750	1.77222	0.141451	1.54593e-33	0.053	0.004	3.98107e-36	0.752139	0.303827	0.0137827	yes	yes	yes	no
4159-130_1	Complement factor H	CFH	P08603	1.65907	0.134397	1.13718e-32	0.09	0.003	1.99526e-134	1.30844	0.294389	1.19e-05	yes	yes	yes	yes
2999-6_2	Limbic system-associated membrane protein	LSAMP	Q13449	-1.7627	0.148437	1.66602e-30	-0.061	0.003	1.58489e-74	-3.54696	0.405141	9.28e-17	yes	yes	yes	yes
3607-71_1	Dickkopf-related protein 3	DKK3	Q9UBP4	-1.58558	0.138527	1.39955e-28	NA	NA	>1E-05	-0.604432	0.314975	0.0558111	NA	NA	yes	no
2991-9_2	Interleukin-1 receptor type 1	IL1R1	P14778	-1.56075	0.136467	1.53658e-28	-0.047	0.004	7.94328e-35	-1.70414	0.406196	3.47e-05	yes	yes	yes	yes
2837-3_2	Hepatocyte growth factor receptor	MET	P08581	-1.53896	0.13553	3.52435e-28	-0.045	0.004	1.25893e-33	-0.856348	0.352411	0.0156097	yes	yes	yes	no
3461-58_1	Brevican core protein	BCAN	Q96GW7	-1.49448	0.138097	7.07717e-26	-0.067	0.003	1.25893e-77	-2.30669	0.299267	1.38e-13	yes	yes	yes	yes
3314-74_2	GDNF family receptor alpha-1	GFRA1	P56159	1.46741	0.138088	4.69565e-25	0.07	0.004	2.51189e-82	1.58996	0.345089	5.75e-06	yes	yes	yes	yes
3554-24_1	Adiponectin	ADIPOQ	Q15848	-1.61475	0.153226	1.09557e-24	-0.053	0.007	1.58489e-15	-0.527229	0.325842	0.106565	yes	yes	yes	no
5107-7_2	Neurogenic locus notch homolog protein 1	NOTCH1	P46531	-1.4154	0.13774	1.31479e-23	-0.053	0.004	2.51189e-47	-2.64692	0.519608	5.78e-07	yes	yes	yes	yes
3343-1_4	Aminoacylase-1	ACY1	Q03154	1.47068	0.147789	2.65362e-22	0.052	0.007	5.01187e-14	1.16933	0.295615	9.27e-05	yes	yes	yes	yes
2630-12_2	Interleukin-1 Receptor accessory protein	IL1RAP	Q9NPH3	-1.40377	0.141182	2.85989e-22	-0.057	0.004	2.51189e-51	-0.877104	0.308461	0.00472827	yes	yes	yes	no
4880-21_1	Growth/differentiation factor 2	GDF2	Q9UK05	-1.36874	0.141424	3.12625e-21	-0.046	0.004	1.99526e-26	-1.20053	0.352448	0.000736333	yes	yes	yes	no
2474-54_5	Serum amyloid P-component	APCS	P02743	1.45964	0.154728	2.7208e-20	0.074	0.003	3.98107e-104	0.445358	0.32649	0.173433	yes	yes	yes	no
2567-5_6	Complement factor I	CFI	P05156	1.28891	0.138238	7.07848e-20	0.092	0.003	1.25893e-143	0.892092	0.323013	0.00605629	yes	yes	yes	no
2687-2_1	Melanoma-derived growth regulatory protein	MIA	Q16674	-1.24985	0.138366	8.53202e-19	-0.052	0.004	7.94328e-46	-1.32638	0.33216	7.97e-05	yes	yes	yes	yes
5028-59_1	Scavenger receptor cysteine-rich type 1 protein M130	CD163	Q86VB7	1.2587	0.139513	9.34658e-19	0.036	0.004	3.98107e-22	0.708322	0.350123	0.0438371	yes	yes	yes	no
2475-1_3	Mast/stem cell growth factor receptor Kit	KIT	P10721	-1.3096	0.146398	1.7806e-18	-0.05	0.004	1.58489e-44	-0.69165	0.359149	0.0549507	yes	yes	yes	no
3601-54_3	Neural cell adhesion molecule L1-like protein	CHL1	O00533	-1.23777	0.139195	2.77677e-18	-0.057	0.004	1.58489e-51	-1.52498	0.327892	4.72e-06	yes	yes	yes	yes
2677-1_1	Epidermal growth factor receptor	EGFR	P00533	-1.29186	0.145868	3.7469e-18	-0.042	0.004	1e-30	-0.759625	0.346817	0.0291731	yes	yes	yes	no
3805-16_2	Endothelial cell-specific molecule 1	ESM1	Q9NQ30	-1.22803	0.139177	4.91972e-18	-0.058	0.004	3.16228e-54	-0.421844	0.324214	0.194083	yes	yes	yes	no
3009-3_2	Transforming growth factor beta receptor type 3	TGFBR3	Q03167	-1.21743	0.138873	7.87817e-18	-0.051	0.004	3.98107e-41	0.0469224	0.407274	0.908345	yes	yes	no	no
4160-49_1	72 kDa type IV collagenase	MMP2	P08253	-1.20129	0.138655	1.82781e-17	-0.056	0.004	1.25893e-49	-0.522415	0.376231	0.165867	yes	yes	yes	no
5036-50_1	Tumor necrosis factor-inducible gene 6 protein	TNFAIP6	P98066	-1.21178	0.13994	1.89772e-17	-0.051	0.004	2.51189e-45	-1.15604	0.386515	0.00298119	yes	yes	yes	no
3026-5_2	Calpastatin	CAST	P20810	-1.2332	0.146523	1.34389e-16	-0.043	0.004	3.98107e-32	-1.13809	0.298849	0.000165626	yes	yes	yes	yes
2982-82_2	Galectin-4	LGALS4	P56470	1.17763	0.141026	2.26803e-16	0.027	0.004	3.98107e-12	1.06064	0.416166	0.0112486	yes	yes	yes	no
5008-51_1	Superoxide dismutase [Mn], mitochondrial	SOD2	P04179	-1.19927	0.143651	2.30315e-16	-0.042	0.004	6.30957e-30	-0.460479	0.315377	0.145175	yes	yes	yes	no
5105-2_3	Reticulon-4 receptor	RTN4R	Q9BZR6	1.16971	0.140662	2.98287e-16	0.079	0.004	1.25893e-103	1.22132	0.339256	0.000364853	yes	yes	yes	no
3220-40_2	Proto-oncogene tyrosine-protein kinase receptor Ret	RET	P07949	1.14852	0.140951	1.10378e-15	0.022	0.003	1.58489e-11	1.44792	0.300246	2.13e-06	yes	yes	yes	yes
2797-56_2	Apolipoprotein B	APOB	P04114	-1.11246	0.140161	5.57738e-15	-0.017	0.004	6.30957e-06	-1.14859	0.326025	0.000484084	yes	yes	yes	no
4124-24_2	Heat shock 70 kDa protein 1A/1B	HSPA1A	P0DMV8	1.11878	0.142734	1.1741e-14	0.024	0.004	2.51189e-08	1.17077	0.328196	0.000411706	yes	yes	yes	no
2848-2_2	Wnt inhibitory factor 1	WIF1	Q9Y5W5	-1.094	0.14001	1.41063e-14	-0.047	0.004	7.94328e-37	-0.406245	0.372804	0.276605	yes	yes	yes	no
3803-10_2	Cystatin-D	CST5	P28325	-1.10503	0.141825	1.66459e-14	-0.03	0.007	1.58489e-05	-0.18032	0.329184	0.584198	yes	yes	yes	no
2705-5_2	C-C motif chemokine 25	CCL25	O15444	1.08134	0.139772	2.50647e-14	0.038	0.004	1.25893e-23	0.680621	0.308333	0.0279423	yes	yes	yes	no
4324-33_2	Cystatin-SA	CST2	P09228	-1.0836	0.141044	3.73025e-14	-0.037	0.007	2.51189e-07	-0.682821	0.327243	0.0376595	yes	yes	yes	no
3364-76_2	Cathepsin L2	CTSV	O60911	-1.12284	0.147439	6.10622e-14	-0.025	0.003	1.58489e-12	0.0324479	0.357537	0.927741	yes	yes	no	no
4125-52_2	Advanced glycosylation end product-specific receptor, soluble	AGER	Q15109	-1.08635	0.146319	2.43254e-13	-0.044	0.004	7.94328e-33	-0.840151	0.302938	0.00584993	yes	yes	yes	no
3331-8_1	RGM domain family member B	RGMB	Q6NW40	-1.06302	0.14338	2.62373e-13	-0.045	0.004	5.01187e-34	-0.861612	0.360234	0.0173003	yes	yes	yes	no
4979-34_2	Dermatopontin	DPT	Q07507	1.11505	0.150464	2.68578e-13	0.044	0.004	1.25893e-33	0.834398	0.342486	0.0153438	yes	yes	yes	no
3362-61_2	Chordin-like protein 1	CHRDL1	Q9BU40	-1.21133	0.163944	3.14304e-13	-0.053	0.004	1.58489e-46	-0.687717	0.449337	0.126806	yes	yes	yes	no
5351-52_3	Heterogeneous nuclear ribonucleoproteins A2/B1	HNRNPA2B1	P22626	1.0168	0.141093	1.13502e-12	0.017	0.004	7.94328e-06	1.15479	0.457913	0.0121236	yes	yes	yes	no
3438-10_2	Follistatin-related protein 3	FSTL3	O95633	1.05806	0.147934	1.65605e-12	0.041	0.004	2.51189e-29	2.7808	0.445453	1.26e-09	yes	yes	yes	yes
5358-3_3	Osteomodulin	OMD	Q99983	-1.02602	0.144111	2.07545e-12	-0.055	0.004	1.99526e-51	-1.42835	0.333102	2.34e-05	yes	yes	yes	yes
2890-59_2	C-C motif chemokine 28	CCL28	Q9NRJ3	-0.99513	0.140632	2.79918e-12	-0.043	0.004	1.99526e-30	-0.755333	0.337254	0.0257499	yes	yes	yes	no
3332-57_1	Hemojuvelin	HFE2	Q6ZVN8	-1.00188	0.141998	3.22327e-12	0.001	0.004	0.794328	-0.499453	0.347599	0.151662	no	no	yes	no
4479-14_2	Plasma protease C1 inhibitor	SERPING1	P05155	-0.978545	0.140606	6.20038e-12	-0.032	0.004	7.94328e-17	-0.527131	0.28881	0.0688381	yes	yes	yes	no
3449-58_2	Kallistatin	SERPINA4	P29622	-0.991746	0.14395	9.93452e-12	-0.026	0.004	3.98107e-12	-1.54689	0.285572	1.14e-07	yes	yes	yes	yes
4983-6_1	Endoplasmic reticulum resident protein 29	ERP29	P30040	0.986909	0.144963	1.71154e-11	0.036	0.007	1.99526e-06	0.0549857	0.310437	0.859516	yes	yes	yes	no
4876-32_1	Coagulation factor IX	F9	P00740	0.971994	0.14278	1.71562e-11	0.07	0.007	3.98107e-21	1.4176	0.302851	4.11e-06	yes	yes	yes	yes
3303-23_2	Cystatin-M	CST6	Q15828	-1.00979	0.149213	2.23895e-11	-0.036	0.004	5.01187e-24	-0.978095	0.317723	0.00224755	yes	yes	yes	no
4232-19_2	Insulin-like growth factor 1 receptor	IGF1R	P08069	-0.955843	0.142781	3.61667e-11	-0.045	0.004	6.30957e-33	-0.952867	0.517988	0.0666928	yes	yes	yes	no
3049-61_2	Trypsin-1	PRSS1	P07477	-0.943139	0.141133	3.9075e-11	-0.046	0.004	1.25893e-35	-0.814613	0.295143	0.00608773	yes	yes	yes	no
5316-54_3	Prothrombin	F2	P00734	-0.960833	0.145111	5.82085e-11	NA	NA	>1E-05	-0.481747	0.304001	0.113953	NA	NA	yes	no
5307-12_3	Coagulation factor IXab	F9	P00740	0.937403	0.142997	8.90807e-11	0.069	0.007	7.94328e-21	1.27669	0.304361	3.48e-05	yes	yes	yes	yes
3325-2_2	Matrilin-2	MATN2	O00339	-0.938135	0.143137	8.98276e-11	-0.035	0.004	3.16228e-20	-0.411356	0.46249	0.374388	yes	yes	yes	no
3415-61_2	Bone sialoprotein 2	IBSP	P21815	-0.919368	0.141012	1.11936e-10	-0.041	0.004	7.94328e-27	-0.328086	0.333846	0.326421	yes	yes	yes	no
3044-3_2	C-C motif chemokine 18	CCL18	P55774	0.948714	0.145629	1.15711e-10	0.052	0.007	3.98107e-14	1.04331	0.288647	0.000345767	yes	yes	yes	no
3644-5_4	Dickkopf-like protein 1	DKKL1	Q9UK85	0.910834	0.14072	1.5113e-10	0.027	0.004	2.51189e-13	0.677539	0.36965	0.0676761	yes	yes	yes	no
2685-21_2	Insulin-like growth factor-binding protein 5	IGFBP5	P24593	-0.916049	0.141693	1.58655e-10	-0.043	0.007	7.94328e-11	-1.18664	0.289396	5.15e-05	yes	yes	yes	yes
3352-80_3	Carbonic anhydrase 6	CA6	P23280	-0.963367	0.150138	2.15563e-10	-0.036	0.004	1.99526e-24	-0.615577	0.298114	0.0396789	yes	yes	yes	no
4192-10_2	Alcohol dehydrogenase [NADP(+)]	AKR1A1	P14550	0.902156	0.141025	2.43582e-10	0.023	0.004	1.58489e-09	1.03564	0.562253	0.0663404	yes	yes	yes	no
2654-19_1	Tumor necrosis factor receptor superfamily member 1A	TNFRSF1A	P19438	0.952966	0.149495	2.80658e-10	0.03	0.004	1.99526e-15	0.464232	0.317721	0.14489	yes	yes	yes	no
3365-7_2	Dickkopf-related protein 4	DKK4	Q9UBT3	-0.955874	0.150759	3.47455e-10	-0.008	0.004	0.0251189	-0.406772	0.385092	0.29157	yes	no	yes	no
3299-29_2	Contactin-5	CNTN5	O94779	-0.927993	0.146583	3.68804e-10	-0.007	0.004	0.0501187	-0.539779	0.330439	0.103272	yes	no	yes	no
5343-74_3	Carboxypeptidase E	CPE	P16870	-0.895563	0.141514	3.74411e-10	-0.068	0.007	5.01187e-20	-0.421976	0.313765	0.179548	yes	yes	yes	no
2950-57_2	Insulin-like growth factor-binding protein 4	IGFBP4	P22692	0.897136	0.141943	3.93603e-10	0.046	0.007	3.98107e-10	0.844759	0.31776	0.00821505	yes	yes	yes	no
4568-17_2	SLIT and NTRK-like protein 5	SLITRK5	O94991	-0.927528	0.14716	4.38976e-10	-0.026	0.004	3.16228e-12	-0.830893	0.408893	0.0429139	yes	yes	yes	no
4775-34_3	Gelsolin	GSN	P06396	-0.889953	0.141356	4.58517e-10	-0.021	0.007	0.00398107	-0.485938	0.33396	0.146556	yes	no	yes	no
5110-84_3	Neurexin-1-beta	NRXN1	P58400	-0.890582	0.143291	7.53766e-10	-0.033	0.004	5.01187e-19	-0.613972	0.318993	0.0550864	yes	yes	yes	no
3799-11_2	Carbonic anhydrase 3	CA3	P07451	0.921769	0.149983	1.15073e-09	0.002	0.004	0.501187	0.494639	0.306234	0.107174	yes	no	yes	no
2742-68_2	Sialic acid-binding Ig-like lectin 7	SIGLEC7	Q9Y286	0.877574	0.143781	1.48616e-09	0.02	0.004	1.99526e-08	0.48735	0.341496	0.154454	yes	yes	yes	no
4559-64_2	Kynureninase	KYNU	Q16719	0.860143	0.142853	2.43552e-09	NA	NA	>1E-05	1.07416	0.346224	0.00207725	NA	NA	yes	no
3657-74_3	Calcineurin subunit B type 1	PPP3R1	P63098	0.845141	0.140995	2.86071e-09	0.012	0.004	0.001	1.09308	0.37434	0.00373033	yes	no	yes	no
3503-4_2	Integrin alpha-I: beta-1 complex	ITGA1 ITGB1	P56199, P05556	0.855616	0.142917	2.98755e-09	0.048	0.004	3.98107e-39	0.594663	0.357986	0.0975949	yes	yes	yes	no
3339-33_1	Thrombospondin-2	THBS2	P35442	0.853429	0.143138	3.45425e-09	NA	NA	>1E-05	2.15825	0.374785	1.88e-08	NA	NA	yes	yes
3470-1_2	E-Selectin	SELE	P16581	0.864931	0.145276	3.63444e-09	0.038	0.004	5.01187e-24	0.443282	0.318138	0.164407	yes	yes	yes	no
4162-54_2	Serotransferrin	TF	P02787	-0.847853	0.14252	3.73626e-09	-0.035	0.004	2.51189e-20	-1.14992	0.303359	0.000177317	yes	yes	yes	yes
2571-12_3	Insulin-like growth factor-binding protein 3	IGFBP3	P17936	-0.88947	0.149932	4.11764e-09	-0.046	0.003	7.94328e-40	-1.26411	0.324143	0.000115685	yes	yes	yes	yes
5112-73_3	OX-2 membrane glycoprotein	CD200	P41217	-0.843659	0.142636	4.56948e-09	-0.012	0.004	0.000794328	-0.222753	0.311117	0.474489	yes	no	yes	no
3484-60_2	Angiotensinogen	AGT	P01019	-0.85369	0.146678	7.93074e-09	-0.04	0.007	1.58489e-08	-0.19719	0.312507	0.528461	yes	yes	yes	no
2813-11_2	Agouti-related protein	AGRP	O00253	-0.826952	0.1424	8.54583e-09	-0.031	0.004	1.58489e-18	-1.05552	0.355331	0.00318132	yes	yes	yes	no
5109-24_3	Neuronal cell adhesion molecule	NRCAM	Q92823	-0.827264	0.142823	9.31883e-09	-0.057	0.004	3.98107e-54	-2.41738	0.40053	4.09e-09	yes	yes	yes	yes
3435-53_2	Fibronectin Fragment 4	FN1	P02751	-0.816434	0.141592	1.08302e-08	NA	NA	>1E-05	0.502802	0.344389	0.145205	NA	NA	no	no
3234-23_2	Coiled-coil domain-containing protein 80	CCDC80	Q76M96	0.888623	0.154981	1.3032e-08	0.032	0.004	3.98107e-17	0.913877	0.311995	0.0036251	yes	yes	yes	no
4129-72_1	Complement factor B	CFB	P00751	0.821566	0.143376	1.33018e-08	0.079	0.004	3.98107e-101	1.24445	0.291064	2.47e-05	yes	yes	yes	yes
3323-37_1	Low-density lipoprotein receptor-related protein 8	LRP8	Q14114	-0.80984	0.142941	1.91961e-08	-0.046	0.004	1.58489e-34	-0.922033	0.342963	0.00752709	yes	yes	yes	no
2849-49_1	Allograft inflammatory factor 1	AIF1	P55008	0.80237	0.14184	2.01625e-08	NA	NA	>1E-05	0.550672	0.577937	0.341347	NA	NA	yes	no
2828-82_2	Kunitz-type protease inhibitor 1	SPINT1	O43278	-0.830142	0.146873	2.07105e-08	-0.026	0.004	5.01187e-12	-1.10521	0.363585	0.0025485	yes	yes	yes	no
3508-78_3	C-C motif chemokine 22	CCL22	O00626	0.800103	0.142273	2.42962e-08	0.038	0.004	1.25893e-24	0.702287	0.291191	0.0163968	yes	yes	yes	no
5356-2_3	Macrophage migration inhibitory factor	MIF	P14174	0.818306	0.145541	2.44614e-08	0.015	0.004	0.0001	-0.373344	0.568463	0.511772	yes	yes	no	no
3681-87_3	Kallikrein-14	KLK14	Q9P0G3	0.791009	0.142036	3.2969e-08	0.002	0.004	0.630957	0.87905	0.356139	0.0140608	yes	no	yes	no
5011-11_1	Nicotinamide phosphoribosyltransferase	NAMPT	P43490	0.785204	0.14177	3.90501e-08	NA	NA	>1E-05	0.678332	0.310086	0.0293726	NA	NA	yes	no
3457-57_1	Periostin	POSTN	Q15063	-0.810328	0.146433	4.01036e-08	-0.036	0.004	1.58489e-21	-1.17075	0.384041	0.00247759	yes	yes	yes	no
2960-66_2	Properdin	CFP	P27918	0.780928	0.141741	4.58449e-08	0.008	0.004	0.0251189	1.0525	0.295155	0.000413758	yes	no	yes	no
4923-79_1	Muellerian-inhibiting factor	AMH	P03971	-0.788931	0.14336	4.74919e-08	0.01	0.004	0.01	-0.79626	0.316952	0.0124524	no	no	yes	no
4455-89_2	Lactadherin	MFGE8	Q08431	-0.779278	0.142655	5.93008e-08	-0.03	0.004	1e-14	0.24397	0.502963	0.627938	yes	yes	no	no
4145-58_2	Neurotrophin-3	NTF3	P20783	-0.76946	0.141875	7.34314e-08	-0.015	0.004	6.30957e-05	0.162385	0.292111	0.578637	yes	yes	no	no
5364-7_3	Protein SET	SET	Q01105	0.770451	0.142314	7.74177e-08	0.052	0.007	1.99526e-12	-0.313211	0.310011	0.313049	yes	yes	no	no
4533-76_2	A disintegrin and metalloproteinase with thrombospondin motifs 15	ADAMTS15	Q8TE58	0.766218	0.141686	7.993e-08	0.045	0.004	1.25893e-32	0.189122	0.298009	0.526097	yes	yes	yes	no
2974-61_2	Contactin-1	CNTN1	Q12860	-0.776859	0.143987	8.5546e-08	-0.052	0.007	1.58489e-12	-1.36892	0.320395	2.5e-05	yes	yes	yes	yes
4967-1_1	Complement component 1 Q subcomponent-binding protein, mitochondrial	C1QBP	Q07021	-0.759378	0.14285	1.31093e-07	-0.024	0.004	5.01187e-10	-0.173531	0.351171	0.621514	yes	yes	yes	no
3634-5_4	Opioid-binding protein/cell adhesion molecule	OPCML	Q14982	0.750253	0.141787	1.49393e-07	0.016	0.004	1.58489e-05	1.08446	0.383756	0.00498909	yes	yes	yes	no
3340-53_1	Thrombospondin-4	THBS4	P35443	0.759761	0.144538	1.79803e-07	0.034	0.007	2.51189e-06	0.389756	0.296401	0.189397	yes	yes	yes	no
3773-15_4	Angiopoietin-1 receptor, soluble	TEK	Q02763	-0.750032	0.142698	1.80155e-07	-0.026	0.004	7.94328e-12	-0.74198	0.359582	0.0398175	yes	yes	yes	no
5092-51_3	Protein jagged-1	JAG1	P78504	-0.745196	0.143405	2.46576e-07	-0.048	0.004	6.30957e-37	-1.5413	0.369236	3.79e-05	yes	yes	yes	yes
2981-9_3	Endothelial cell-selective adhesion molecule	ESAM	Q96AP7	-0.753228	0.144988	2.48291e-07	-0.027	0.004	7.94328e-13	-0.583582	0.42531	0.170913	yes	yes	yes	no
4328-2_2	Brother of CDO	BOC	Q9BWV1	-0.741649	0.142825	2.51437e-07	-0.033	0.004	5.01187e-19	-0.234497	0.400876	0.558956	yes	yes	yes	no
4276-10_2	Phosphatidylethanolamine-binding protein 1	PEBP1	P30086	0.734638	0.141748	2.64908e-07	0.019	0.004	1e-05	0.626465	0.618627	0.311927	yes	yes	yes	no
2590-69_4	Tyrosine-protein kinase transmembrane receptor ROR1	ROR1	Q01973	-0.74553	0.144238	2.84943e-07	-0.049	0.004	7.94328e-39	-1.01035	0.348688	0.00400094	yes	yes	yes	no
3853-56_1	Malate dehydrogenase, cytoplasmic	MDH1	P40925	0.746027	0.145043	3.24926e-07	0.016	0.004	3.98107e-05	0.243833	0.607014	0.688159	yes	yes	yes	no
3437-80_3	Receptor-type tyrosine-protein kinase FLT3	FLT3	P36888	0.727359	0.141833	3.5156e-07	-0.02	0.004	7.94328e-08	-0.0449448	0.641972	0.944226	no	no	no	no
3298-52_2	Contactin-4	CNTN4	Q8IWV2	-0.727717	0.142177	3.69993e-07	-0.061	0.004	5.01187e-58	-0.342277	0.388264	0.378629	yes	yes	yes	no
2826-53_2	Ectodysplasin-A, secreted form	EDA	Q92838	-0.725084	0.142212	4.09676e-07	-0.038	0.004	3.98107e-24	-0.416359	0.31358	0.185135	yes	yes	yes	no
5078-82_3	Ephrin type-B receptor 6	EPHB6	O15197	-0.728533	0.143222	4.35462e-07	-0.027	0.003	3.98107e-15	-0.285369	0.379404	0.452473	yes	yes	yes	no
3397-7_4	Tyrosine-protein phosphatase non-receptor type 11	PTPN11	Q06124	0.72433	0.143246	5.08291e-07	0.012	0.004	0.00199526	0.592708	0.529001	0.26331	yes	no	yes	no
4971-1_1	Cathepsin Z	CTSZ	Q9UBR2	0.737343	0.145975	5.22451e-07	0.025	0.004	1.99526e-11	0.751721	0.340018	0.0277032	yes	yes	yes	no
3291-30_2	Low affinity immunoglobulin epsilon Fc receptor	FCER2	P06734	0.724894	0.144478	6.20709e-07	0.025	0.004	3.98107e-11	1.64001	0.315324	3.41e-07	yes	yes	yes	yes
3336-50_1	Tissue factor pathway inhibitor	TFPI	P10646	0.722302	0.145798	8.53867e-07	0.042	0.003	3.98107e-37	1.34098	0.326049	4.89e-05	yes	yes	yes	yes
4842-62_2	Glypican-3	GPC3	P51654	-0.706446	0.143122	9.35126e-07	-0.053	0.004	1.25893e-44	-0.426209	0.334649	0.203663	yes	yes	yes	no
3708-62_1	Alpha-2-macroglobulin	A2M	P01023	-0.740313	0.150075	9.4927e-07	-0.046	0.007	1.58489e-10	-0.249818	0.324395	0.441766	yes	yes	yes	no
2696-87_2	Persephin	PSPN	O60542	0.770745	0.157103	1.0859e-06	0.023	0.003	1.99526e-11	0.383257	0.310673	0.218179	yes	yes	yes	no
2973-15_2	Platelet glycoprotein 4	CD36	P16671	0.736572	0.151002	1.2483e-06	0.012	0.004	0.001	-0.0645428	0.297535	0.828395	yes	no	no	no
2526-53_3	Tumor necrosis factor receptor superfamily member 11B	TNFRSF11B	O00300	-0.692202	0.141951	1.25812e-06	-0.048	0.004	1.25893e-36	-0.551182	0.372811	0.1402	yes	yes	yes	no
2625-53_4	Heat shock protein HSP 90-alpha/beta	HSP90AA1 HSP90AB1	P07900 P08238	0.701228	0.144543	1.42312e-06	0.039	0.004	1.99526e-18	1.01268	0.769945	0.189296	yes	yes	yes	no
2967-8_1	Vascular cell adhesion protein 1	VCAM1	P19320	0.699405	0.144565	1.51992e-06	NA	NA	>1E-05	1.18649	0.398286	0.00309686	NA	NA	yes	no
3175-51_5	A disintegrin and metalloproteinase with thrombospondin motifs 13	ADAMTS13	Q76LX8	-0.692076	0.143572	1.6569e-06	-0.032	0.004	1.99526e-18	-0.169194	0.356193	0.635084	yes	yes	yes	no
4435-66_2	Ectonucleotide pyrophosphatase/phosphodiesterase family member 7	ENPP7	Q6UWV6	0.688405	0.143276	1.78879e-06	0.012	0.004	0.00199526	0.766684	0.308367	0.0133817	yes	no	yes	no
2831-29_1	Kallikrein-11	KLK11	Q9UBX7	-0.677399	0.141874	2.07097e-06	-0.025	0.004	6.30957e-11	-0.188505	0.349038	0.589497	yes	yes	yes	no
3348-49_2	Bone morphogenetic protein 1	BMP1	P13497	0.711528	0.149481	2.22361e-06	0.038	0.004	1e-18	-0.312759	0.328387	0.341556	yes	yes	no	no
5084-154_3	interleukin-17 receptor B	IL17RB	Q9NRM6	-0.673718	0.142307	2.51826e-06	-0.019	0.004	3.16228e-07	-0.277804	0.302882	0.359677	yes	yes	yes	no
2952-75_2	Insulin-like growth factor I	IGF1	P05019	-0.678965	0.144878	3.16762e-06	-0.041	0.004	1.58489e-29	-2.00978	0.468255	2.3e-05	yes	yes	yes	yes
2888-49_2	Complement component C7	C7	P10643	-0.676701	0.144856	3.4011e-06	-0.051	0.007	5.01187e-12	-0.774163	0.32374	0.0173235	yes	yes	yes	no
5111-15_3	Neurexin-3-beta	NRXN3	Q9HDB5	-0.667068	0.144507	4.42181e-06	-0.045	0.004	3.16228e-33	-1.05907	0.366405	0.00409071	yes	yes	yes	no
2381-52_4	Complement C5	C5	P01031	0.656403	0.142619	4.71582e-06	0.061	0.007	1e-16	0.236643	0.296877	0.425936	yes	yes	yes	no
4155-3_2	Tenascin	TNC	P24821	-0.658912	0.143881	5.2511e-06	-0.039	0.004	7.94328e-26	-0.857388	0.315048	0.0068293	yes	yes	yes	no
2864-2_3	Dual specificity mitogen-activated protein kinase kinase 1	MAP2K1	Q02750	0.647369	0.142244	5.99771e-06	0.025	0.004	1.25893e-10	1.30633	0.386517	0.000808571	yes	yes	yes	no
2647-66_2	Rab GDP dissociation inhibitor beta	GDI2	P50395	0.65446	0.144288	6.44037e-06	0.016	0.004	0.000398107	0.26458	0.746357	0.723184	yes	no	yes	no
2516-57_3	C-C motif chemokine 21	CCL21	O00585	0.65613	0.145066	6.8341e-06	0.025	0.004	1.25893e-11	0.997694	0.314639	0.00165576	yes	yes	yes	no
4917-62_1	Integrin alpha-V: beta-5 complex	ITGAV ITGB5	P06756, P18084	-0.647698	0.143394	7.02869e-06	-0.033	0.003	3.98107e-21	-0.43068	0.293779	0.143559	yes	yes	yes	no
3737-6_3	Cathepsin H	CTSH	P09668	0.684149	0.151941	7.50495e-06	0.027	0.004	6.30957e-13	0.848231	0.354479	0.01725	yes	yes	yes	no
2731-29_2	NADPH--cytochrome P450 reductase	POR	P16435	0.662147	0.148844	9.62065e-06	0.026	0.004	5.01187e-12	0.444008	0.308598	0.151116	yes	yes	yes	no
3446-7_2	Interleukin-18 receptor 1	IL18R1	Q13478	0.637958	0.144003	1.04625e-05	0.022	0.004	1e-08	1.34895	0.371817	0.000328788	yes	yes	yes	no
3413-50_2	Bcl-2-related protein A1	BCL2A1	Q16548	-0.627706	0.142219	1.12768e-05	-0.017	0.004	1e-05	-0.49094	0.564693	0.385237	yes	yes	yes	no
3378-49_2	Kallikrein-7	KLK7	P49862	-0.644799	0.146225	1.14853e-05	-0.025	0.004	3.16228e-12	-0.334017	0.309834	0.281764	yes	yes	yes	no
2834-54_1	Kallikrein-8	KLK8	O60259	-0.630335	0.143561	1.25095e-05	-0.021	0.004	5.01187e-08	0.185438	0.385114	0.630456	yes	yes	no	no
2762-30_2	Fibroblast growth factor 19	FGF19	O95750	-0.624741	0.142545	1.29672e-05	-0.022	0.004	7.94328e-09	-0.876618	0.299818	0.00368586	yes	yes	yes	no
3069-52_3	Immunoglobulin M	IGHM IGJ IGK@ IGL@	P01871	-0.634802	0.145035	1.33134e-05	-0.036	0.007	1.25893e-06	-0.645847	0.300213	0.0321464	yes	yes	yes	no
3284-75_1	Biglycan	BGN	P21810	-0.629061	0.143868	1.35808e-05	-0.013	0.004	0.000794328	0.251409	0.35397	0.478026	yes	no	no	no
3122-6_2	Diablo homolog, mitochondrial	DIABLO	Q9NR28	-0.624523	0.143242	1.43679e-05	-0.024	0.004	5.01187e-11	-0.334275	0.377097	0.375995	yes	yes	yes	no
5339-49_3	Protein S100-A9	S100A9	P06702	0.630552	0.144694	1.45042e-05	NA	NA	>1E-05	0.57724	0.295947	0.0519277	NA	NA	yes	no
3214-3_2	Neuropilin-1	NRP1	O14786	-0.625118	0.143722	1.5056e-05	-0.037	0.004	1e-22	0.247873	0.323017	0.443388	yes	yes	no	no
3396-54_2	Renin	REN	P00797	0.676674	0.155655	1.5205e-05	-0.005	0.004	0.158489	-0.509134	0.32321	0.116116	no	no	no	no
2774-10_3	Interleukin-16	IL16	Q14005	0.643096	0.14814	1.56274e-05	0.025	0.004	6.30957e-11	1.09147	0.300016	0.000316667	yes	yes	yes	no
3326-58_2	Cell adhesion molecule 1	CADM1	Q9BY67	-0.622129	0.144156	1.75052e-05	-0.025	0.004	3.16228e-11	-0.543741	0.450427	0.228195	yes	yes	yes	no
3181-50_2	Cathepsin S	CTSS	P25774	0.61348	0.142816	1.91363e-05	0.01	0.004	0.00794328	0.468948	0.355677	0.188223	yes	no	yes	no
2617-56_35	Receptor tyrosine-protein kinase erbB-3	ERBB3	P21860	-0.653104	0.15274	2.08731e-05	-0.01	0.004	0.00630957	-0.760219	0.339653	0.0258438	yes	no	yes	no
4859-6_1	Bone morphogenetic protein receptor type-1A	BMPR1A	P36894	-0.611112	0.143337	2.20494e-05	-0.045	0.004	3.16228e-33	-1.93829	0.317169	2.67e-09	yes	yes	yes	yes
4450-26_2	Heterogeneous nuclear ribonucleoprotein A/B	HNRNPAB	Q99729	0.603027	0.142745	2.61518e-05	NA	NA	>1E-05	0.69232	0.652892	0.289709	NA	NA	yes	no
3485-28_2	Beta-2-microglobulin	B2M	P61769	0.640522	0.152477	2.89937e-05	0.02	0.007	0.00501187	1.14529	0.378859	0.00269016	yes	no	yes	no
2602-2_2	Angiopoietin-2	ANGPT2	O15123	0.609305	0.145395	3.02919e-05	-0.013	0.004	0.000398107	2.09075	0.338069	1.76e-09	no	no	yes	yes
4712-28_2	Apolipoprotein D	APOD	P05090	0.597138	0.142643	3.08784e-05	-0.001	0.004	0.794328	0.724599	0.336017	0.0317405	no	no	yes	no
3179-51_2	Lysosomal protective protein	CTSA	P10619	0.609556	0.146459	3.42927e-05	0.021	0.004	1.58489e-08	0.890958	0.307608	0.00401545	yes	yes	yes	no
3169-70_2	alpha-L-iduronidase	IDUA	P35475	0.593396	0.142732	3.49688e-05	0.01	0.004	0.01	0.129423	0.304745	0.671325	yes	no	yes	no
4553-65_3	Hepatoma-derived growth factor-related protein 2	HDGFRP2	Q7Z4V5	0.589686	0.142571	3.83195e-05	0.031	0.004	1.58489e-16	0.596264	0.351105	0.0903625	yes	yes	yes	no
4272-46_2	Glucose-6-phosphate isomerase	GPI	P06744	0.589802	0.143093	4.07325e-05	NA	NA	>1E-05	0.438362	0.585226	0.454339	NA	NA	yes	no
4721-54_2	Trefoil factor 3	TFF3	Q07654	-0.601795	0.146609	4.3798e-05	-0.045	0.004	6.30957e-35	0.267953	0.322758	0.407001	yes	yes	no	no
5015-15_1	Platelet-activating factor acetylhydrolase	PLA2G7	Q13093	-0.608921	0.148668	4.54922e-05	-0.051	0.004	2.51189e-31	-0.568676	0.352089	0.107192	yes	yes	yes	no
4913-78_1	C-C motif chemokine 16	CCL16	O15467	0.603853	0.14754	4.60803e-05	0.027	0.004	1.25893e-13	0.661707	0.289908	0.0230695	yes	yes	yes	no
2708-54_2	Tumor necrosis factor ligand superfamily member 18	TNFSF18	Q9UNG2	-0.58314	0.142539	4.64207e-05	-0.014	0.004	0.000199526	-0.159988	0.310236	0.606396	yes	yes	yes	no
2711-6_2	Ciliary neurotrophic factor receptor subunit alpha	CNTFR	P26992	-0.585912	0.143871	5.02217e-05	-0.024	0.004	5.01187e-10	-1.06126	0.483111	0.0287056	yes	yes	yes	no
2943-5_2	Cytochrome P450 3A4	CYP3A4	Q13253	0.5852	0.144079	5.25661e-05	0.017	0.004	3.98107e-06	-0.316338	0.679196	0.641686	yes	yes	no	no
