# Supplementary material for: Revealing the role of the human blood plasma proteome in obesity using genetic drivers
Source: Nat Commun. 2021 Feb 24;12:1279. doi: 10.1038/s41467-021-21542-4 (PMC7904950; doi:10.1038/s41467-021-21542-4)
Supplement: Supplementary file 8 — Supplementary Data 5 [file 41467_2021_21542_MOESM8_ESM.xlsx]

## Sheet: Sheet1
Supplementary Data 5: Association of BMI GPS with proteins in KORA.
Association statistics for the association of BMI GPS with proteins in a linear regression model lm(BMI_GPS ~ proteins + age + sex). 19 proteins are significant after accounting for multiple testing (p < 5.43 x 10-5; 0.05/921).
SOMA_SeqID	TargetFullName	EntrezGeneSymbol	UniProt	Beta_protein	SE_protein	P_value_protein	Beta_age	SE_age	P_value_sex	Beta_sex	SE_sex	P_value_sex	N
2575-5_5	Leptin	LEP	P41159	0.273142	0.038014	1.31625e-12	-0.00788835	0.00397823	0.0476565	-0.334648	0.0758295	1.13024e-05	992
2771-35_2	Insulin-like growth factor-binding protein 1	IGFBP1	P08833	-0.205072	0.0325961	4.71529e-10	-0.00496408	0.00398482	0.213151	0.0915903	0.0647416	0.157468	992
2570-72_5	Insulin-like growth factor-binding protein 2	IGFBP2	P18065	-0.189117	0.0317548	3.59529e-09	-0.000694819	0.00406563	0.864337	-0.00603972	0.0624338	0.922954	992
2925-9_1	Plasminogen activator inhibitor 1	SERPINE1	P05121	0.174761	0.0312319	2.84367e-08	-0.00531646	0.00400061	0.184182	-0.00772509	0.0625549	0.901742	992
3235-50_2	WAP, Kazal, immunoglobulin, Kunitz and NTR domain-containing protein 2	WFIKKN2	Q8TEU8	-0.173738	0.0317868	5.83207e-08	-0.00453006	0.00400568	0.258367	0.0388779	0.0634804	0.540388	992
3607-71_1	Dickkopf-related protein 3	DKK3	Q9UBP4	-0.159829	0.0321528	7.84648e-07	-0.000883391	0.00410928	0.829831	-0.025297	0.0627283	0.68683	992
5000-52_1	Galectin-3-binding protein	LGALS3BP	Q08380	0.153658	0.0314311	1.18329e-06	-0.00693621	0.00402966	0.0855103	-0.0137333	0.0627572	0.826825	992
4929-55_1	Sex hormone-binding globulin	SHBG	P04278	-0.159243	0.0332124	1.87863e-06	-0.0037808	0.0040289	0.348257	0.0840625	0.0664169	0.205925	992
2948-58_2	Growth hormone receptor	GHR	P10912	0.148282	0.0317341	3.38338e-06	-0.00303441	0.00404754	0.453617	-0.0406736	0.0629641	0.518441	992
4880-21_1	Growth/differentiation factor 2	GDF2	Q9UK05	-0.149352	0.0323286	4.34609e-06	-0.0059904	0.00402328	0.136822	0.0449772	0.0643774	0.484935	992
5140-56_3	Netrin receptor UNC5D	UNC5D	Q6UXZ4	-0.152376	0.0330777	4.62549e-06	-0.00472965	0.00402216	0.239917	0.0645053	0.065449	0.324579	992
5107-7_2	Neurogenic locus notch homolog protein 1	NOTCH1	P46531	-0.145225	0.0316636	5.08337e-06	-0.00659734	0.00403129	0.102045	0.000497231	0.0629912	0.993703	992
2837-3_2	Hepatocyte growth factor receptor	MET	P08581	-0.142596	0.0314936	6.68443e-06	-0.0058922	0.00402427	0.143465	-0.00318669	0.0629587	0.959642	992
3344-60_4	Antithrombin-III	SERPINC1	P01008	-0.146634	0.0324177	6.82488e-06	-0.00969329	0.00413933	0.0193904	-0.00676937	0.0629184	0.914343	992
4337-49_2	C-reactive protein	CRP	P02741	0.133413	0.0318132	2.99059e-05	-0.0074918	0.0040625	0.0654615	-0.0402596	0.0631256	0.523771	992
4498-62_2	Neural cell adhesion molecule 1, 120 kDa isoform	NCAM1	P13591	-0.132416	0.031611	3.05259e-05	-0.00540248	0.00402791	0.180142	-0.043996	0.0632019	0.486518	992
5092-51_3	Protein jagged-1	JAG1	P78504	-0.132401	0.0318224	3.44894e-05	-0.00272989	0.00407413	0.502979	-0.0292617	0.0629882	0.642349	992
3303-23_2	Cystatin-M	CST6	Q15828	-0.138775	0.0334162	3.56487e-05	-0.00838668	0.00409783	0.0409594	-0.101651	0.0659512	0.12356	992
3805-16_2	Endothelial cell-specific molecule 1	ESM1	Q9NQ30	-0.130017	0.0316522	4.326e-05	-0.0033396	0.00405634	0.410534	-0.0252296	0.0629753	0.688781	992
3590-8_3	Complement C1s subcomponent	C1S	P09871	0.127208	0.0316563	6.30209e-05	-0.00616654	0.00403679	0.126934	0.00472379	0.0632842	0.940513	992
3069-52_3	Immunoglobulin M	IGHM IGJ IGK@ IGL@	P01871	-0.128363	0.0320805	6.76861e-05	-0.00667053	0.00404609	0.0995389	0.0248566	0.063978	0.697716	992
2677-1_1	Epidermal growth factor receptor	EGFR	P00533	-0.131038	0.0332043	8.49256e-05	-0.0102309	0.0042234	0.0155956	-0.00844437	0.0630706	0.893519	992
2475-1_3	Mast/stem cell growth factor receptor Kit	KIT	P10721	-0.130635	0.0333534	9.5919e-05	-0.0106825	0.00426269	0.0123685	-0.00673324	0.0631008	0.915044	992
3457-57_1	Periostin	POSTN	Q15063	-0.126976	0.0325862	0.000104094	-0.00126805	0.00416102	0.760625	-0.0328968	0.0631022	0.602257	992
3415-61_2	Bone sialoprotein 2	IBSP	P21815	-0.122341	0.0315643	0.000113195	-0.00417967	0.00404256	0.301427	-0.0227287	0.0630241	0.718448	992
4276-10_2	Phosphatidylethanolamine-binding protein 1	PEBP1	P30086	0.120758	0.031493	0.000133796	-0.00474797	0.00403573	0.239683	-0.0236207	0.0630373	0.707956	992
3554-24_1	Adiponectin	ADIPOQ	Q15848	-0.133251	0.0354319	0.000179312	-0.00430295	0.00404271	0.287419	0.100687	0.0707422	0.154964	992
2999-6_2	Limbic system-associated membrane protein	LSAMP	Q13449	-0.12939	0.0347929	0.000211326	-0.00479597	0.0040372	0.235139	0.0886407	0.0694932	0.20242	992
3773-15_4	Angiopoietin-1 receptor, soluble	TEK	Q02763	-0.116704	0.0317346	0.00024817	-0.00483914	0.0040375	0.230989	-0.0483975	0.0635388	0.44642	992
4149-8_2	Platelet-derived growth factor subunit B	PDGFB	P01127	0.116782	0.0317763	0.000250454	-0.00359553	0.00406139	0.376213	-0.0386635	0.0632722	0.541296	992
3644-5_4	Dickkopf-like protein 1	DKKL1	Q9UK85	0.114358	0.0315187	0.000299885	-0.00465729	0.00404004	0.249277	-0.0168223	0.0630843	0.789783	992
4923-79_1	Muellerian-inhibiting factor	AMH	P03971	-0.115672	0.0319298	0.000306304	-0.00610487	0.00404326	0.13139	0.0104763	0.0636373	0.869273	992
2212-69_1	Tissue-type plasminogen activator	PLAT	P00750	0.118805	0.0334076	0.000393999	-0.0086575	0.00414865	0.0371589	0.0364011	0.0650558	0.575922	992
2762-30_2	Fibroblast growth factor 19	FGF19	O95750	-0.112014	0.0315845	0.000408635	-0.00603882	0.00404359	0.135643	-0.0239178	0.0631065	0.704764	992
3412-7_1	Apoptosis regulator Bcl-2	BCL2	P10415	0.111556	0.0316769	0.000448347	-0.00438842	0.00404577	0.278321	-0.0353282	0.0632526	0.576612	992
4159-130_1	Complement factor H	CFH	P08603	0.111444	0.0316825	0.000455324	-0.00574332	0.00404041	0.155494	-0.000374765	0.0633488	0.995281	992
5259-2_3	Mitogen-activated protein kinase kinase kinase 7:TGF-beta-activated kinase 1 and MAP3K7-binding protein 1 fusion	MAP3K7 TAB1	O43318 Q15750	0.110435	0.0316882	0.000513588	-0.00385429	0.00405888	0.342549	-0.01049	0.063169	0.868142	992
2630-12_2	Interleukin-1 Receptor accessory protein	IL1RAP	Q9NPH3	-0.112731	0.0324999	0.00054555	-0.00648527	0.00405408	0.109986	0.0298999	0.0647312	0.644248	992
3397-7_4	Tyrosine-protein phosphatase non-receptor type 11	PTPN11	Q06124	0.109804	0.0318503	0.000589535	-0.00479572	0.00404143	0.235654	-0.0511432	0.0637626	0.422694	992
4786-58_3	UMP-CMP kinase	CMPK1	P30085	0.10888	0.0318583	0.00065733	-0.00376186	0.00406345	0.354787	0.00341702	0.063495	0.957093	992
3741-4_3	Interleukin-5	IL5	P05113	0.109245	0.0322652	0.000737457	-0.00354225	0.00407194	0.384556	0.0195369	0.0642014	0.760958	992
3026-5_2	Calpastatin	CAST	P20810	-0.112644	0.0333032	0.000746725	-0.00560001	0.00404122	0.166143	0.0510982	0.0665378	0.442695	992
2797-56_2	Apolipoprotein B	APOB	P04114	-0.107272	0.0317398	0.000753836	-0.00594098	0.00404497	0.142223	-0.0389302	0.0633816	0.539211	992
3461-58_1	Brevican core protein	BCAN	Q96GW7	-0.108175	0.0320651	0.000770568	-0.0066358	0.00406047	0.102524	0.00899442	0.0637157	0.887768	992
3622-33_4	Legumain	LGMN	Q99538	0.107115	0.0317581	0.000772703	-0.00491028	0.00404152	0.224671	0.00695449	0.0636374	0.913	992
2998-53_2	Junctional adhesion molecule C	JAM3	Q9BX67	0.106206	0.031608	0.000808801	-0.00462011	0.00404489	0.253643	-0.0337335	0.0632698	0.594036	992
4920-10_1	Lysozyme C	LYZ	P61626	-0.104987	0.0316971	0.000959059	-0.00469897	0.00404459	0.2456	-0.0302875	0.063224	0.632008	992
2794-60_2	Superoxide dismutase [Cu-Zn]	SOD1	P00441	0.103875	0.0316514	0.00106731	-0.00457203	0.0040469	0.25885	-0.0315291	0.0632516	0.618263	992
4983-6_1	Endoplasmic reticulum resident protein 29	ERP29	P30040	0.106582	0.0325789	0.00110667	-0.00654736	0.00406042	0.107174	0.0270759	0.0647727	0.676028	992
2625-53_4	Heat shock protein HSP 90-alpha/beta	HSP90AA1 HSP90AB1	P07900 P08238	0.104919	0.032126	0.00112877	-0.00326389	0.00408783	0.424806	-0.0451012	0.0636237	0.478569	992
5015-15_1	Platelet-activating factor acetylhydrolase	PLA2G7	Q13093	-0.10728	0.0329337	0.00116225	-0.00586856	0.00404591	0.147237	-0.0804396	0.0658295	0.222022	992
4383-97_1	Inhibin beta A chain:Inhibin beta B chain heterodimer	INHBA INHBB	P08476 P09529	0.103537	0.0319104	0.00121534	-0.00428859	0.00405308	0.290264	-0.0483196	0.0637624	0.448747	992
4209-60_2	Vacuolar protein sorting-associated protein VTA1 homolog	VTA1	Q9NP79	0.103664	0.0320654	0.00126583	-0.00378531	0.00406789	0.352321	-0.0494193	0.0638168	0.438883	992
2849-49_1	Allograft inflammatory factor 1	AIF1	P55008	0.101823	0.0316616	0.00134201	-0.00439703	0.00405126	0.278031	-0.0246578	0.0631838	0.696432	992
2989-17_2	Interferon gamma	IFNG	P01579	0.101525	0.0317317	0.00142041	-0.00449644	0.0040496	0.26712	-0.0390388	0.0634507	0.538523	992
4479-14_2	Plasma protease C1 inhibitor	SERPING1	P05155	-0.101073	0.0316392	0.00144462	-0.00521057	0.00404254	0.197722	-0.00971905	0.0632529	0.877914	992
3634-5_4	Opioid-binding protein/cell adhesion molecule	OPCML	Q14982	0.100651	0.0315909	0.00148713	-0.00482971	0.00404494	0.232758	-0.0111384	0.063234	0.860216	992
3601-54_3	Neural cell adhesion molecule L1-like protein	CHL1	O00533	-0.100915	0.0317814	0.00154302	-0.00526815	0.00404275	0.19284	-0.00814645	0.063285	0.8976	992
3657-74_3	Calcineurin subunit B type 1	PPP3R1	P63098	0.100003	0.0315378	0.00156625	-0.00533998	0.00404287	0.18686	-0.0218231	0.0631788	0.729853	992
3484-60_2	Angiotensinogen	AGT	P01019	-0.10282	0.0327797	0.00175887	-0.00618024	0.00405372	0.127681	0.0307286	0.0652181	0.637625	992
4815-25_3	Thioredoxin domain-containing protein 12	TXNDC12	O95881	-0.0986331	0.0316226	0.00186656	-0.00446248	0.00405167	0.270993	-0.0187563	0.0631876	0.766655	992
3347-9_2	beta-adrenergic receptor kinase 1	ADRBK1	P25098	0.0996807	0.0319654	0.00187084	-0.0036841	0.00407519	0.366198	-0.0411698	0.063551	0.517249	992
2982-82_2	Galectin-4	LGALS4	P56470	0.0999049	0.0320647	0.00188763	-0.00732096	0.00409691	0.0742514	-0.00654206	0.063334	0.91775	992
3364-76_2	Cathepsin L2	CTSV	O60911	-0.103201	0.0333393	0.0020201	-0.00940232	0.00425876	0.0274892	-0.0203851	0.0631912	0.747071	992
5105-2_3	Reticulon-4 receptor	RTN4R	Q9BZR6	0.0983944	0.0319771	0.00214816	-0.00620038	0.00405536	0.1266	0.00864414	0.0638755	0.89238	992
4272-46_2	Glucose-6-phosphate isomerase	GPI	P06744	0.0975696	0.0317203	0.00215593	-0.00505039	0.00404461	0.212081	-0.0398228	0.0635233	0.530869	992
4160-49_1	72 kDa type IV collagenase	MMP2	P08253	-0.0966468	0.0316104	0.00229221	-0.00564896	0.00404617	0.162988	-0.0222963	0.063203	0.724334	992
3835-11_2	Toll-like receptor 2	TLR2	O60603	-0.0961839	0.0315474	0.00235799	-0.00552029	0.00404519	0.172671	-0.0195804	0.0632002	0.756766	992
4559-64_2	Kynureninase	KYNU	Q16719	0.0974694	0.0319706	0.00235912	-0.00406555	0.00406348	0.317308	-0.00154287	0.0634887	0.980617	992
5272-55_2	SHC-transforming protein 1	SHC1	P29353	0.0963243	0.0318395	0.00254782	-0.00430852	0.00405701	0.288497	-0.0413745	0.0635991	0.515486	992
5062-60_3	CD226 antigen	CD226	Q15762	-0.0954824	0.0315786	0.00256173	-0.00588058	0.00404974	0.146793	-0.0243051	0.0632211	0.700731	992
4389-2_1	Desert hedgehog protein N-product	DHH	O43323	0.0950988	0.031877	0.00292131	-0.00418154	0.00406146	0.303465	-0.0410718	0.0636068	0.518614	992
3585-54_4	Basigin	BSG	P35613	0.0944384	0.031685	0.00294758	-0.00432579	0.00405747	0.286624	-0.0147738	0.0632372	0.815325	992
3874-8_1	Ubiquitin-conjugating enzyme E2 L3	UBE2L3	P68036	0.0943887	0.031724	0.00299788	-0.00441572	0.00405533	0.276477	-0.0344961	0.0634021	0.586506	992
3449-58_2	Kallistatin	SERPINA4	P29622	-0.0959175	0.0323999	0.00314525	-0.00626106	0.00405933	0.123299	-0.0610246	0.0647196	0.345957	992
2970-60_2	Amphiregulin	AREG	P15514	0.0941647	0.0318283	0.00316457	-0.00426284	0.00405964	0.293949	-0.0380839	0.0635128	0.548893	992
4842-62_2	Glypican-3	GPC3	P51654	-0.0941443	0.031854	0.00319548	-0.00560064	0.00404705	0.166706	0.00557016	0.063806	0.930452	992
3867-49_1	Seizure 6-like protein 2	SEZ6L2	Q6UXD5	0.0938174	0.031776	0.00322675	-0.00442571	0.00405552	0.275414	-0.0378785	0.0635084	0.551022	992
4455-89_2	Lactadherin	MFGE8	Q08431	-0.0936069	0.0318368	0.003356	-0.00461278	0.00405176	0.255201	-0.0420296	0.063664	0.509293	992
3853-56_1	Malate dehydrogenase, cytoplasmic	MDH1	P40925	0.094961	0.0323164	0.00337467	-0.00284483	0.00412877	0.490967	-0.0348073	0.0634221	0.583252	992
5358-3_3	Osteomodulin	OMD	Q99983	-0.0954391	0.0324886	0.00338392	-0.00433071	0.00405821	0.286165	0.0225033	0.0648539	0.728676	992
3860-7_2	Proteasome subunit alpha type-6	PSMA6	P60900	0.0934086	0.0318641	0.00345105	-0.00424769	0.00406066	0.295788	-0.0399707	0.0635891	0.52977	992
3437-80_3	Receptor-type tyrosine-protein kinase FLT3	FLT3	P36888	0.0925738	0.0315996	0.00347184	-0.00476635	0.00404938	0.239455	-0.025732	0.0632531	0.684235	992
3336-50_1	Tissue factor pathway inhibitor	TFPI	P10646	0.0946888	0.0324561	0.00360874	-0.00722617	0.0041013	0.0783902	0.00853203	0.0639756	0.893933	992
5031-10_1	Spectrin alpha chain, non-erythrocytic 1	SPTAN1	Q13813	-0.0920115	0.0315571	0.00362856	-0.00535729	0.00404606	0.185783	-0.0161385	0.0632389	0.798623	992
5246-64_3	cGMP-dependent 3',5'-cyclic phosphodiesterase	PDE2A	O00408	0.0920642	0.03159	0.00364444	-0.00478451	0.00404934	0.237666	-0.0190609	0.0632262	0.763118	992
5070-76_3	Tumor necrosis factor receptor superfamily member 6B	TNFRSF6B	O95407	-0.091881	0.0315944	0.0037169	-0.00522858	0.00404605	0.196566	-0.0293421	0.0633085	0.643123	992
3872-2_1	Translationally-controlled tumor protein	TPT1	P13693	0.0928957	0.0319985	0.00377643	-0.00415253	0.00406425	0.307162	-0.0453666	0.0638294	0.477408	992
2617-56_35	Receptor tyrosine-protein kinase erbB-3	ERBB3	P21860	-0.0983245	0.0338982	0.00380696	-0.00867854	0.00421364	0.0396944	0.0222939	0.0648857	0.731229	992
2819-23_2	Cadherin-5	CDH5	P33151	-0.0919341	0.0317266	0.00384179	-0.00429036	0.00406016	0.290907	-0.0310978	0.0633448	0.623586	992
3681-87_3	Kallikrein-14	KLK14	Q9P0G3	0.0918644	0.031721	0.0038623	-0.0062605	0.0040607	0.123459	-0.0300307	0.063324	0.635434	992
4491-4_2	Interleukin-5 receptor subunit alpha	IL5RA	Q01344	-0.0916695	0.0316854	0.00389789	-0.00486114	0.00404864	0.23016	-0.0299654	0.0633235	0.636167	992
4309-59_3	Triosephosphate isomerase	TPI1	P60174	0.0924748	0.0320222	0.00396337	-0.00356308	0.00408904	0.383761	-0.0361767	0.0634786	0.568872	992
5245-40_5	AMP Kinase (alpha2beta2gamma1)	PRKAA2 PRKAB2 PRKAG1	P54646 O43741 P54619	0.0918577	0.0320815	0.00428136	-0.00364404	0.00408604	0.372703	-0.0405431	0.0636414	0.524236	992
4534-10_2	Brain-specific serine protease 4	PRSS22	Q9GZN4	-0.0941275	0.0329845	0.00441137	-0.00578088	0.00405068	0.153854	-0.0733904	0.0659484	0.266044	992
3416-2_2	Tyrosine-protein kinase BTK	BTK	Q06187	0.0920576	0.0324111	0.00459916	-0.00354985	0.00409171	0.38584	-0.0516818	0.0642165	0.421124	992
3534-14_2	CD40 ligand	CD40LG	P29965	0.0895262	0.0316323	0.00474564	-0.00517274	0.00404707	0.201498	-0.0247035	0.0632627	0.696257	992
3897-61_1	Pyridoxal phosphate phosphatase	PDXP	Q96GD0	0.0899176	0.0317729	0.00474857	-0.00459109	0.00405397	0.257702	-0.0373914	0.0635394	0.556347	992
3708-62_1	Alpha-2-macroglobulin	A2M	P01023	-0.0943932	0.0334135	0.00482285	-0.00279944	0.00414016	0.499092	0.0278239	0.0654661	0.670919	992
4306-4_2	Transketolase	TKT	P29401	0.0903608	0.0320775	0.00494439	-0.0035254	0.00409402	0.389385	-0.0370219	0.0635318	0.560208	992
2888-49_2	Complement component C7	C7	P10643	-0.0906095	0.0322128	0.00500756	-0.00303263	0.00412433	0.462329	-0.0208274	0.0632445	0.741987	992
3684-78_3	Macrophage scavenger receptor types I and II	MSR1	P21757	0.0888148	0.0316214	0.00507196	-0.00480861	0.00405047	0.235443	-0.0103739	0.0633369	0.86993	992
3612-6_4	Ephrin type-B receptor 4	EPHB4	P54760	0.08883	0.0316345	0.00508263	-0.00454752	0.00405528	0.262397	-0.0141316	0.0632789	0.82333	992
3535-84_1	Dickkopf-related protein 1	DKK1	O94907	0.0890972	0.0319548	0.00540112	-0.00508644	0.00404793	0.209211	-0.0477114	0.0640255	0.456331	992
2950-57_2	Insulin-like growth factor-binding protein 4	IGFBP4	P22692	0.0886823	0.0318485	0.00546288	-0.00661801	0.00407645	0.104806	-0.032093	0.0633983	0.612821	992
2571-12_3	Insulin-like growth factor-binding protein 3	IGFBP3	P17936	-0.0930945	0.0335643	0.00564774	-0.00683244	0.00408676	0.0948699	0.037537	0.0665631	0.572928	992
4703-87_2	Lymphotoxin-alpha	LTA	P01374	-0.0874356	0.0315967	0.00575852	-0.00583132	0.00405279	0.150511	-0.0202861	0.0632519	0.748491	992
3392-68_2	Protein kinase B alpha/beta/gamma	AKT1 AKT2 AKT3	P31749 P31751 Q9Y243	0.0889856	0.0321721	0.0057816	-0.00369057	0.00408758	0.366811	-0.0434881	0.0638207	0.495771	992
4393-3_1	Fibroblast growth factor 16	FGF16	O43320	0.0877377	0.0318902	0.00604504	-0.00411633	0.00406936	0.312005	-0.0360826	0.0635249	0.570159	992
4970-55_1	Carbonic anhydrase 2	CA2	P00918	-0.0869731	0.0317275	0.00623062	-0.00529912	0.00404796	0.190809	-0.0114646	0.0633325	0.856387	992
3362-61_2	Chordin-like protein 1	CHRDL1	Q9BU40	-0.10156	0.0370495	0.00623163	0.00145112	0.00473197	0.759164	0.00171493	0.0637494	0.978544	992
2647-66_2	Rab GDP dissociation inhibitor beta	GDI2	P50395	0.0877156	0.0320737	0.00635287	-0.00346033	0.00410154	0.399059	-0.0322585	0.0634167	0.611093	992
4232-19_2	Insulin-like growth factor 1 receptor	IGF1R	P08069	-0.0870615	0.0321185	0.00683135	-0.00482698	0.00405153	0.233782	-0.0501642	0.0642344	0.435015	992
2813-11_2	Agouti-related protein	AGRP	O00253	-0.0861915	0.0318615	0.00694342	-0.00640675	0.00407022	0.115793	-0.0287682	0.063346	0.649825	992
3905-62_1	Ubiquitin-conjugating enzyme E2 N	UBE2N	P61088	0.0870108	0.0321966	0.00699982	-0.00366909	0.0040913	0.370041	-0.042609	0.0638149	0.504483	992
5024-67_1	Retinoblastoma-associated protein	RB1	P06400	-0.0852428	0.0315682	0.00704623	-0.00531195	0.00404843	0.189789	-0.0176224	0.0632694	0.780664	992
5008-51_1	Superoxide dismutase [Mn], mitochondrial	SOD2	P04179	-0.0880394	0.0327012	0.00721704	-0.00750953	0.00413331	0.0695445	0.0086544	0.0641524	0.892715	992
5036-50_1	Tumor necrosis factor-inducible gene 6 protein	TNFAIP6	P98066	-0.0859064	0.0319358	0.00726581	-0.0061047	0.00406048	0.133043	-0.039169	0.0636662	0.538548	992
2943-5_2	Cytochrome P450 3A4	CYP3A4	P08684	0.0859604	0.0319666	0.0072853	-0.00392638	0.00407908	0.335999	-0.0355949	0.0635314	0.575419	992
3339-33_1	Thrombospondin-2	THBS2	P35442	0.0858157	0.0320574	0.0075524	-0.00704959	0.00410307	0.0860857	-0.0260368	0.0633079	0.680961	992
5225-50_3	Casein kinase II 2-alpha:2-beta heterotetramer	CSNK2A1 CSNK2B	P68400 P67870	0.0863726	0.032296	0.00760928	-0.00378182	0.00408656	0.354968	-0.0472825	0.0640863	0.460814	992
5451-1_3	CD166 antigen	ALCAM	Q13740	-0.0896939	0.033641	0.00779596	-0.00453342	0.00405809	0.264208	0.0408413	0.0672557	0.543821	992
2986-49_2	Gro-beta/gamma	CXCL3 CXCL2	P19876 P19875	0.0847556	0.0319048	0.00802195	-0.00478217	0.00405297	0.238316	-0.0432701	0.0638755	0.498302	992
3363-31_4	Tyrosine-protein kinase CSK	CSK	P41240	0.0849992	0.0320523	0.00813188	-0.00375346	0.00408892	0.358864	-0.0365394	0.0635791	0.56562	992
5007-1_1	Mitogen-activated protein kinase 14	MAPK14	Q16539	0.0852257	0.0322406	0.00833652	-0.00352614	0.00410219	0.390231	-0.0406497	0.0637545	0.523883	992
4499-21_1	Platelet-derived growth factor subunit A	PDGFA	P04085	0.0836308	0.0317672	0.00860462	-0.00467776	0.0040553	0.248985	-0.035472	0.063548	0.576839	992
3220-40_2	Proto-oncogene tyrosine-protein kinase receptor Ret	RET	P07949	0.0842109	0.0320422	0.00871836	-0.0034414	0.0041083	0.402417	-0.0231906	0.0632874	0.714121	992
5227-60_3	[Pyruvate dehydrogenase (acetyl-transferring)] kinase isozyme 1, mitochondrial	PDK1	Q15118	-0.0835744	0.031861	0.00884712	-0.00659608	0.00408082	0.106334	-0.0215157	0.0632791	0.733919	992
2634-2_2	Cytokine receptor common subunit gamma	IL2RG	P31785	0.0833827	0.0317884	0.0088482	-0.00488149	0.00405189	0.228589	-0.0381374	0.0636541	0.549219	992
3414-40_2	Cytoplasmic tyrosine-protein kinase BMX	BMX	P51813	0.0827078	0.0316876	0.00918797	-0.00498005	0.00405085	0.21922	-0.0172504	0.0632872	0.785238	992
3903-49_2	Sorting nexin-4	SNX4	O95219	0.0833832	0.0320661	0.00945132	-0.00381608	0.0040877	0.350763	-0.0376406	0.0636437	0.554369	992
5249-31_3	Serine/threonine-protein kinase 17B	STK17B	O94768	0.0832818	0.0321744	0.00978186	-0.00412832	0.0040734	0.311076	0.00625181	0.0640883	0.922309	992
3435-53_2	Fibronectin Fragment 4	FN1	P02751	-0.0817782	0.0316838	0.00999197	-0.00507036	0.00405038	0.210929	-0.0233025	0.0632965	0.712842	992
5254-69_3	cGMP-inhibited 3',5'-cyclic phosphodiesterase A	PDE3A	Q14432	0.0817255	0.0317397	0.0101719	-0.0047565	0.00405458	0.24103	-0.00558598	0.0635307	0.929954	992
3405-6_2	Ubiquitin-fold modifier-conjugating enzyme 1	UFC1	Q9Y3C8	0.0836222	0.0326572	0.0105961	-0.00426137	0.00406886	0.29521	-0.0592743	0.0651209	0.362928	992
3052-8_2	Tumor necrosis factor ligand superfamily member 6, soluble form	FASLG	P48023	-0.0808502	0.0316135	0.0106917	-0.00563565	0.00405248	0.164638	-0.0190476	0.0632882	0.763503	992
2877-3_1	SUMO-conjugating enzyme UBC9	UBE2I	P63279	0.081962	0.0320655	0.0107338	-0.00399797	0.00408023	0.327404	-0.0395041	0.0637468	0.535596	992
3299-29_2	Contactin-5	CNTN5	O94779	-0.0840106	0.032912	0.0108415	-0.00480975	0.00405392	0.23573	0.0263159	0.0658352	0.689446	992
4931-59_1	Tissue Factor	F3	P13726	-0.0816439	0.0321245	0.0111896	-0.00432072	0.00406714	0.288336	-0.0445486	0.064024	0.48671	992
2991-9_2	Interleukin-1 receptor type 1	IL1R1	P14778	-0.0811751	0.03196	0.0112401	-0.00455411	0.0040598	0.262237	-0.0330327	0.0634984	0.603031	992
5033-27_1	Tropomyosin alpha-1 chain	TPM1	P09493	-0.079906	0.0316027	0.0116107	-0.00510921	0.00405069	0.207491	-0.0187134	0.0632938	0.767553	992
2755-8_2	C3a anaphylatoxin des Arginine	C3	P01024	0.0797714	0.0316665	0.0119214	-0.00466989	0.00405723	0.250008	-0.0142445	0.0633343	0.822095	992
2665-26_2	Tumor necrosis factor receptor superfamily member 17	TNFRSF17	Q02223	-0.0799935	0.0317767	0.0119803	-0.00456355	0.00405994	0.261267	-0.0307028	0.0634369	0.628501	992
3803-10_2	Cystatin-D	CST5	P28325	-0.0803909	0.0321646	0.0126025	-0.00347152	0.00411369	0.398932	-0.0271748	0.063362	0.668103	992
5363-51_3	Semaphorin-3E	SEMA3E	O15041	-0.0798579	0.0319659	0.0126427	-0.00368091	0.00409995	0.369513	-0.0191344	0.0632976	0.762493	992
5489-18_3	Stress-induced-phosphoprotein 1	STIP1	P31948	0.0793688	0.0322486	0.0140183	-0.00380601	0.00409413	0.352792	-0.0417781	0.0639193	0.513517	992
2612-5_2	Eukaryotic translation initiation factor 5	EIF5	P55010	0.0787858	0.0320216	0.014048	-0.00605976	0.00406371	0.13623	-0.0423703	0.0639536	0.507794	992
2992-59_2	Interleukin-17 receptor A	IL17RA	Q96F46	-0.0777963	0.0316292	0.0140775	-0.00538567	0.0040512	0.184021	-0.0247793	0.0633329	0.695693	992
4708-3_2	Estradiol 17-beta-dehydrogenase 1	HSD17B1	P14061	0.0784635	0.031991	0.0143511	-0.0060034	0.0040621	0.139751	0.00143838	0.0639032	0.982047	992
2828-82_2	Kunitz-type protease inhibitor 1	SPINT1	O43278	-0.0798664	0.032857	0.015245	-0.00756895	0.00416045	0.0691726	-0.0448373	0.0641281	0.484601	992
3879-50_1	Hsp90 co-chaperone Cdc37	CDC37	Q16543	0.0766509	0.0316193	0.0155209	-0.00542883	0.00405181	0.1806	-0.0251812	0.0633446	0.691064	992
5356-2_3	Macrophage migration inhibitory factor	MIF	P14174	0.0787927	0.0325545	0.0156852	-0.00471166	0.00405778	0.245864	-0.00840188	0.0634892	0.894746	992
2526-53_3	Tumor necrosis factor receptor superfamily member 11B	TNFRSF11B	O00300	-0.076458	0.0316301	0.0158175	-0.00492401	0.00405381	0.224784	-0.0245814	0.063338	0.698026	992
4165-2_1	Thyroglobulin	TG	P01266	-0.075927	0.031622	0.01653	-0.00551452	0.0040528	0.173928	-0.018416	0.0633151	0.771217	992
3009-3_2	Transforming growth factor beta receptor type 3	TGFBR3	Q03167	-0.0760628	0.0317438	0.0167529	-0.00511839	0.00405201	0.206823	-0.0137094	0.0633665	0.828758	992
3000-66_1	Mannose-binding protein C	MBL2	P11226	-0.0762957	0.0319058	0.0169751	-0.00535127	0.00405174	0.186894	-0.0402838	0.0638802	0.528438	992
5084-154_3	interleukin-17 receptor B	IL17RB	Q9NRM6	-0.07543	0.0316909	0.0174922	-0.0053514	0.00405185	0.186896	-0.0321717	0.0635219	0.612642	992
2855-49_2	Mitogen-activated protein kinase 3	MAPK3	P27361	0.0755219	0.0317802	0.0176725	-0.00482751	0.00405594	0.23424	-0.0341581	0.0635961	0.591313	992
3173-49_2	N-acylethanolamine-hydrolyzing acid amidase	NAAA	Q02083	-0.0756474	0.0318729	0.0178144	-0.00483168	0.0040559	0.233831	-0.0288173	0.0634254	0.649677	992
4249-64_2	Nucleoside diphosphate kinase B	NME2	P22392	0.0766236	0.0323085	0.0179003	-0.00406926	0.00408311	0.319197	-0.0456023	0.0642316	0.477892	992
3810-50_2	Tyrosine-protein kinase Fgr	FGR	P09769	-0.0747042	0.0317132	0.0186858	-0.00608969	0.00406696	0.134619	-0.0172929	0.0633289	0.78486	992
3314-74_2	GDNF family receptor alpha-1	GFRA1	P56159	0.0754706	0.032096	0.0188975	-0.00674722	0.0041006	0.1002	-0.0114782	0.0634224	0.85642	992
2846-24_2	Ubiquitin+1, truncated mutation for UbB	RPS27A	P62979	0.0750537	0.0319354	0.0189596	-0.00477893	0.00405729	0.239134	-0.0404176	0.063914	0.527288	992
4258-15_2	Proliferation-associated protein 2G4	PA2G4	Q9UQ80	0.0751806	0.0321518	0.0195696	-0.00398199	0.00408916	0.330397	-0.0384311	0.0638111	0.547136	992
2939-10_2	Artemin	ARTN	Q5T4W7	0.0737312	0.0316131	0.0198842	-0.00517638	0.00405233	0.201766	-0.0190113	0.0633235	0.764068	992
5316-54_3	Prothrombin	F2	P00734	-0.0758476	0.0326592	0.0204132	-0.00701084	0.00412125	0.0892298	-0.0104484	0.0634564	0.869249	992
2644-11_2	Protein kinase C alpha type	PRKCA	P17252	0.0743525	0.0320812	0.0206719	-0.00442092	0.00406868	0.27749	-0.041828	0.0640223	0.513691	992
3891-56_1	Methyl-CpG-binding domain protein 4	MBD4	O95243	0.0729541	0.031656	0.0213954	-0.00518561	0.00405256	0.200989	-0.0285247	0.0634347	0.653047	992
3820-68_2	MAP kinase-activated protein kinase 2	MAPKAPK2	P49137	0.0729877	0.0318091	0.021967	-0.00472474	0.00405938	0.244741	-0.0338556	0.0636159	0.594715	992
2864-2_3	Dual specificity mitogen-activated protein kinase kinase 1	MAP2K1	Q02750	0.0725678	0.0316568	0.0220954	-0.00503757	0.00405376	0.214275	-0.0260561	0.0633835	0.681097	992
4292-5_3	Alpha-soluble NSF attachment protein	NAPA	P54920	0.0737397	0.0321747	0.0221228	-0.00402188	0.00408876	0.325531	-0.0392899	0.0638862	0.538697	992
2705-5_2	C-C motif chemokine 25	CCL25	O15444	0.0726339	0.031702	0.0221638	-0.00523695	0.00405256	0.196569	-0.0107496	0.0634561	0.865515	992
5012-67_1	Adenylate kinase isoenzyme 1	AK1	P00568	0.0730246	0.0319022	0.0222879	-0.00400311	0.00408997	0.327937	-0.0235967	0.0633482	0.709606	992
3758-68_3	Activated Protein C	PROC	P04070	0.0723371	0.0316174	0.0223536	-0.00501109	0.0040541	0.216731	-0.0161004	0.0633513	0.799436	992
5351-52_3	Heterogeneous nuclear ribonucleoproteins A2/B1	HNRNPA2B1	P22626	0.0728852	0.0318814	0.0224563	-0.00568557	0.00405672	0.161372	-0.00459862	0.0636852	0.94245	992
3888-8_1	Inhibitor of growth protein 1	ING1	Q9UK53	0.0726152	0.0318758	0.0229345	-0.00441064	0.00407004	0.278768	-0.0324469	0.0635662	0.609855	992
3234-23_2	Coiled-coil domain-containing protein 80	CCDC80	Q76M96	0.0789854	0.0346992	0.0230411	-0.00920817	0.0044071	0.0369265	-0.0023712	0.0638009	0.97036	992
2906-55_3	Interleukin-4	IL4	P05112	0.0723629	0.0317903	0.0230429	-0.00464286	0.00406193	0.253306	-0.0317267	0.0635403	0.617667	992
4359-87_1	Dual specificity tyrosine-phosphorylation-regulated kinase 3	DYRK3	O43781	0.0732683	0.0322177	0.0231692	-0.00499359	0.00405447	0.218381	0.00832912	0.0645422	0.897345	992
4487-1_1	Fibroblast growth factor 7	FGF7	P21781	0.0728578	0.0320873	0.0233841	-0.00481122	0.00405768	0.236022	-0.044115	0.0642171	0.492265	992
2890-59_2	C-C motif chemokine 28	CCL28	Q9NRJ3	-0.0719685	0.0317502	0.0236227	-0.00497763	0.00405477	0.219889	-0.00676833	0.0635992	0.915269	992
2599-51_2	Tumor necrosis factor ligand superfamily member 9	TNFSF9	P41273	-0.0715938	0.0316103	0.0237343	-0.0053353	0.00405289	0.188338	-0.022236	0.0633398	0.725618	992
5280-68_5	Mitochondrial glutamate carrier 2	SLC25A18	Q9H1K4	0.0718351	0.0317683	0.0239613	-0.00531177	0.00405286	0.190289	-0.00565975	0.0636482	0.929162	992
3438-10_2	Follistatin-related protein 3	FSTL3	O95633	0.075349	0.033417	0.0243625	-0.00836691	0.00427976	0.0508639	-0.026013	0.06339	0.681626	992
3331-8_1	RGM domain family member B	RGMB	Q6NW40	-0.0728509	0.0324483	0.0249789	-0.00441285	0.00407076	0.278612	-0.0472435	0.0644887	0.463984	992
3325-2_2	Matrilin-2	MATN2	O00339	-0.0718794	0.0322078	0.025855	-0.0047114	0.00406071	0.24623	0.00586595	0.0643866	0.927427	992
3453-87_2	Tyrosine-protein kinase Lyn	LYN	P07948	0.0712418	0.0320401	0.0264055	-0.00395016	0.00409617	0.335104	-0.0308676	0.0635269	0.627147	992
3115-64_2	Mitogen-activated protein kinase 1	MAPK1	P28482	0.0702405	0.0316938	0.0269025	-0.00465628	0.00406257	0.252012	-0.0227178	0.063351	0.719969	992
2949-6_2	Group 10 secretory phospholipase A2	PLA2G10	O15496	-0.0699765	0.0316194	0.0271187	-0.00550108	0.00405463	0.175173	-0.0235143	0.0633595	0.710623	992
2805-6_2	Angiotensin-converting enzyme 2	ACE2	Q9BYF1	0.0695732	0.0316421	0.0281258	-0.00554598	0.00405537	0.171758	-0.0252636	0.063387	0.690302	992
4593-11_1	Pituitary adenylate cyclase-activating polypeptide 27	ADCYAP1	P18509	0.0696332	0.0317605	0.0285792	-0.00492423	0.00405644	0.225064	-0.0075979	0.0635934	0.904922	992
4917-62_1	Integrin alpha-V: beta-5 complex	ITGAV ITGB5	P06756, P18084	-0.069748	0.0319154	0.0290926	-0.00433511	0.00407585	0.287764	-0.00938264	0.0635284	0.882616	992
2687-2_1	Melanoma-derived growth regulatory protein	MIA	Q16674	-0.0692643	0.0317135	0.0291908	-0.00508999	0.00405432	0.209611	-0.0282161	0.0634556	0.656663	992
3340-53_1	Thrombospondin-4	THBS4	P35443	0.0704785	0.0322849	0.0292686	-0.00702521	0.00413279	0.089469	-0.0218752	0.0633495	0.729935	992
5335-73_3	Annexin A6	ANXA6	P08133	0.0696708	0.0319668	0.029531	-0.00443811	0.00407133	0.275939	-0.0360629	0.0637725	0.571867	992
2975-19_2	Connective tissue growth factor	CTGF	P29279	0.07004	0.0321511	0.0296065	-0.00514269	0.00405396	0.204895	-0.0334307	0.0636445	0.599511	992
4792-51_2	gp41 C34 peptide, HIV	Human-virus	Q70626	-0.069791	0.0323134	0.0310261	-0.0043662	0.0040751	0.284235	-0.0444831	0.0643549	0.489592	992
2945-25_1	Estrogen receptor	ESR1	P03372	0.0683226	0.0316509	0.031118	-0.00511601	0.00405433	0.207295	-0.0157963	0.0633765	0.803223	992
3848-14_2	Glyceraldehyde-3-phosphate dehydrogenase	GAPDH	P04406	0.0691839	0.0321631	0.0317146	-0.00398483	0.00409736	0.331021	-0.0350217	0.0637329	0.582781	992
3808-76_2	Fibroblast growth factor receptor 2	FGFR2	P21802	-0.0680452	0.0316364	0.0317288	-0.00550665	0.00405534	0.174811	-0.0177769	0.0633562	0.779086	992
4124-24_2	Heat shock 70 kDa protein 1A/1B	HSPA1A	P0DMV8	0.0696896	0.0324084	0.0317684	-0.00692713	0.0041267	0.0935427	-0.0048621	0.0637368	0.939208	992
3635-76_4	OCIA domain-containing protein 1	OCIAD1	Q9NX40	0.0681621	0.0317084	0.0318237	-0.00497256	0.00405612	0.220512	-0.010203	0.0635111	0.872402	992
3401-8_2	Tyrosine-protein phosphatase non-receptor type 2	PTPN2	P17706	-0.0677704	0.0316408	0.0324472	-0.00506057	0.00405502	0.212334	-0.0229599	0.0633645	0.71717	992
3466-8_2	cAMP-dependent protein kinase catalytic subunit alpha	PRKACA	P17612	0.0695562	0.0324834	0.0324941	-0.00478041	0.00406024	0.23933	-0.0506171	0.0649452	0.435941	992
4469-78_2	Carbohydrate sulfotransferase 15	CHST15	Q7LFX5	-0.069272	0.0323697	0.0325962	-0.00351514	0.00413569	0.395556	-0.00825933	0.0635856	0.896677	992
4775-34_3	Gelsolin	GSN	P06396	-0.0676742	0.0317632	0.0333684	-0.00516113	0.00405428	0.203313	-0.0296526	0.0635133	0.640694	992
3294-55_2	Cryptic protein	CFC1	P0CG37	0.0684556	0.0321733	0.0336068	-0.00599973	0.00406862	0.140628	-0.0428492	0.0642566	0.505027	992
4414-69_2	Pulmonary surfactant-associated protein D	SFTPD	P35247	0.068071	0.0320079	0.0336921	-0.00513776	0.00405446	0.205386	-0.00274358	0.0638674	0.965744	992
3828-54_2	Platelet-derived growth factor C	PDGFC	Q9NRA1	-0.0673838	0.0317101	0.0338337	-0.00553942	0.00405606	0.172338	-0.0162789	0.0633754	0.797337	992
5475-10_3	Protein kinase C beta type (splice variant beta-II)	PRKCB	P05771	0.0682729	0.0321571	0.0339924	-0.00402925	0.00409572	0.325468	-0.0353355	0.0637634	0.579591	992
4998-50_1	Tyrosine-protein kinase JAK2	JAK2	O60674	-0.0675041	0.0318586	0.0343497	-0.00550153	0.0040556	0.175239	-0.00559472	0.0637149	0.930046	992
3723-1_2	Brain natriuretic peptide 32	NPPB	P16860	-0.0669771	0.0316425	0.0345355	-0.00549364	0.00405552	0.17585	-0.0186862	0.0633555	0.7681	992
3343-1_4	Aminoacylase-1	ACY1	Q03154	0.0721369	0.0341525	0.0349188	-0.00477919	0.0040607	0.239503	0.0339457	0.0683035	0.61931	992
2790-54_2	Neutrophil-activating peptide 2	PPBP	P02775	0.0681652	0.0322722	0.0349193	-0.00454006	0.0040687	0.264757	-0.0445446	0.0644121	0.489377	992
4963-19_1	cAMP-regulated phosphoprotein 19	ARPP19	P56211	0.0672412	0.0318622	0.035076	-0.00436788	0.00407646	0.28421	-0.0288861	0.0634939	0.64925	992
4450-26_2	Heterogeneous nuclear ribonucleoprotein A/B	HNRNPAB	Q99729	0.0669082	0.0317362	0.0352585	-0.00457071	0.00406759	0.261416	-0.0189649	0.0633555	0.764743	992
4994-178_1	Heterogeneous nuclear ribonucleoprotein K	HNRNPK	P61978	-0.0667448	0.0316791	0.0353766	-0.00575661	0.00406085	0.156625	-0.0246584	0.0633929	0.697376	992
2654-19_1	Tumor necrosis factor receptor superfamily member 1A	TNFRSF1A	P19438	0.0707877	0.03361	0.0354419	-0.00812251	0.00427494	0.0577193	-0.00694787	0.0636553	0.913107	992
3877-67_2	Calcium/calmodulin-dependent protein kinase kinase 1	CAMKK1	Q8N5S9	0.0668103	0.0319065	0.0365188	-0.00457354	0.00406778	0.261144	-0.0340447	0.0637108	0.59321	992
4192-10_2	Alcohol dehydrogenase [NADP(+)]	AKR1A1	P14550	0.0663706	0.031711	0.0366043	-0.00475265	0.00406173	0.24224	-0.0178558	0.0633639	0.778157	992
2994-71_2	Interleukin-1 receptor-like 2	IL1RL2	Q9HB29	0.0665399	0.0318308	0.0368336	-0.0053119	0.00405438	0.190444	-0.0337472	0.0636976	0.596367	992
4413-3_2	Antileukoproteinase	SLPI	P03973	-0.0697991	0.0334411	0.0371224	-0.00383851	0.00411168	0.350756	-0.0588702	0.0660399	0.372913	992
3043-49_2	SPARC	SPARC	P09486	0.0662591	0.0318092	0.0375051	-0.00453111	0.00406973	0.26582	-0.0287628	0.0634973	0.650665	992
3122-6_2	Diablo homolog, mitochondrial	DIABLO	Q9NR28	-0.0662791	0.0318668	0.0377926	-0.00487421	0.0040588	0.230077	-0.0335074	0.0636906	0.598939	992
5028-59_1	Scavenger receptor cysteine-rich type 1 protein M130	CD163	Q86VB7	0.0664316	0.0319807	0.0380359	-0.00639082	0.0040904	0.118514	-0.0117736	0.0634808	0.8529	992
4129-72_1	Complement factor B	CFB	P00751	0.0666993	0.0321142	0.0380637	-0.00522491	0.00405449	0.197812	-0.0414279	0.0641942	0.518847	992
2358-19_2	Vascular endothelial growth factor receptor 3	FLT4	P35916	-0.0655625	0.0316815	0.0387646	-0.00560658	0.00405783	0.167384	-0.0170563	0.0633746	0.787882	992
2891-1_3	B-cell receptor CD22	CD22	P20273	0.065384	0.031653	0.0391204	-0.00557518	0.00405728	0.169716	-0.0173589	0.0633721	0.784203	992
2917-3_2	Tumor necrosis factor ligand superfamily member 11	TNFSF11	O14788	0.0651659	0.0317258	0.040234	-0.00557969	0.00405749	0.169394	-0.0107018	0.0635216	0.866243	992
3422-4_2	Cyclin-dependent kinase 1:G2/mitotic-specific cyclin-B1 complex	CDC2 CCNB1	P06493 P14635	0.0649034	0.0316341	0.0404619	-0.0051913	0.00405482	0.200746	-0.0243632	0.0633973	0.700843	992
5230-99_3	3-hydroxy-3-methylglutaryl-coenzyme A reductase	HMGCR	P04035	-0.064999	0.031693	0.0405395	-0.0056268	0.00405846	0.165925	-0.0166193	0.0633825	0.793216	992
3073-51_2	Interleukin-18-binding protein	IL18BP	O95998	-0.0680327	0.0332103	0.0407699	-0.00336667	0.0041594	0.418471	-0.0476745	0.0647881	0.461995	992
3332-57_1	Hemojuvelin	HFE2	Q6ZVN8	-0.0656493	0.0320695	0.0409116	-0.00600383	0.00407065	0.140555	-0.0365395	0.0638763	0.567427	992
3809-1_2	Fibroblast growth factor receptor 3	FGFR3	P22607	-0.0647327	0.0316272	0.0409466	-0.00544077	0.00405558	0.180049	-0.019661	0.063362	0.756401	992
2848-2_2	Wnt inhibitory factor 1	WIF1	Q9Y5W5	-0.0648191	0.0317916	0.0417275	-0.00586597	0.0040654	0.149364	-0.013143	0.0634515	0.835947	992
2652-15_1	Urokinase plasminogen activator surface receptor	PLAUR	Q03405	-0.0667696	0.0327625	0.0418156	-0.00334053	0.00416345	0.422544	-0.00104327	0.0640405	0.987006	992
2834-54_1	Kallikrein-8	KLK8	O60259	-0.064836	0.0319453	0.0426641	-0.00570361	0.00406055	0.160441	-0.0340775	0.0637438	0.593045	992
4545-53_3	Mitochondrial import inner membrane translocase subunit TIM14	DNAJC19	Q96DA6	0.0643768	0.0317622	0.042946	-0.00482875	0.00406061	0.234657	-0.0268591	0.0634553	0.672186	992
4318-12_3	Tyrosine-protein phosphatase non-receptor type 6	PTPN6	P29350	0.0659922	0.0325619	0.0429635	-0.00455452	0.00407005	0.263397	-0.0491386	0.0649776	0.449686	992
5133-17_3	TGF-beta receptor type-2	TGFBR2	P37173	-0.063964	0.0316654	0.0436526	-0.00555596	0.00405744	0.171207	-0.0166402	0.0633868	0.792977	992
3214-3_2	Neuropilin-1	NRP1	O14786	-0.0645074	0.0319764	0.0439284	-0.00425052	0.0040861	0.298482	-0.028471	0.0635054	0.654017	992
2704-74_1	Tumor necrosis factor receptor superfamily member 13B	TNFRSF13B	O14836	0.0637136	0.0316298	0.0442415	-0.0052218	0.00405502	0.198138	-0.0181275	0.0633727	0.774902	992
2708-54_2	Tumor necrosis factor ligand superfamily member 18	TNFSF18	Q9UNG2	-0.0636997	0.0316794	0.0446208	-0.00489632	0.00405917	0.228013	-0.0169028	0.0633849	0.789779	992
4967-1_1	Complement component 1 Q subcomponent-binding protein, mitochondrial	C1QBP	Q07021	-0.064129	0.0319293	0.0448639	-0.00618015	0.00408044	0.130197	-0.0156506	0.0634034	0.805082	992
4324-33_2	Cystatin-SA	CST2	P09228	-0.064265	0.0319975	0.0448674	-0.0045136	0.0040723	0.267973	-0.0332732	0.0637117	0.601615	992
3799-11_2	Carbonic anhydrase 3	CA3	P07451	0.0676287	0.0336797	0.0449144	-0.00772567	0.0042359	0.0684747	0.00163927	0.0642748	0.979658	992
2747-3_2	NKG2D ligand 3	ULBP3	Q9BZM4	0.0633808	0.0316318	0.0453728	-0.00503106	0.00405675	0.215206	-0.0190584	0.0633691	0.763666	992
4889-82_1	Protein Wnt-7a	WNT7A	O00755	-0.063345	0.0316999	0.0459601	-0.00568729	0.00406055	0.16164	-0.0251212	0.0634204	0.692112	992
4988-49_2	Fibroblast growth factor receptor 4	FGFR4	P22455	-0.0631903	0.0316252	0.0459782	-0.00528608	0.0040551	0.192686	-0.0223207	0.063379	0.72478	992
3591-51_3	Cadherin-6	CDH6	P55285	0.0633033	0.0316974	0.0460856	-0.00472966	0.004064	0.244787	-0.01965	0.0633684	0.756557	992
2474-54_5	Serum amyloid P-component	APCS	P02743	0.07106	0.0355996	0.046197	-0.00486792	0.00406002	0.230819	0.0444761	0.0711208	0.531879	992
3624-3_4	Serine protease 27	PRSS27	Q9BQR3	0.0637741	0.0319648	0.0463013	-0.00457303	0.00406999	0.261456	-0.00457306	0.0638371	0.942906	992
4135-84_2	Immunoglobulin E	IGHE IGK@ IGL@	P01854	-0.0642208	0.0322163	0.0464882	-0.00541487	0.00405581	0.182154	-0.0435911	0.0644664	0.499082	992
2788-55_1	Stromelysin-1	MMP3	P08254	0.0633573	0.0317867	0.0465126	-0.0055872	0.00405832	0.168908	-0.0106034	0.063543	0.867507	992
3378-49_2	Kallikrein-7	KLK7	P49862	-0.064636	0.0325438	0.0472946	-0.00718793	0.00416898	0.0849926	-0.0252705	0.0634256	0.690401	992
4297-62_3	Spondin-1	SPON1	Q9HCB6	-0.065603	0.033102	0.0477728	-0.00296649	0.00421803	0.482041	-0.00407426	0.0638762	0.949155	992
3730-81_2	Tumor necrosis factor receptor superfamily member 4	TNFRSF4	P43489	-0.0626216	0.0316405	0.0480743	-0.00496372	0.00405813	0.221562	-0.0184974	0.0633749	0.770445	992
3065-65_1	Fibroblast growth factor 5	FGF5	P12034	-0.0624167	0.0316526	0.0488952	-0.00527368	0.0040553	0.193752	-0.0252761	0.0634284	0.690349	992
3029-52_2	CD209 antigen	CD209	Q9NNX6	-0.0631985	0.0322017	0.0499739	-0.00531386	0.00405545	0.190397	-4.82991e-05	0.064181	0.9994	992
3806-55_1	Ephrin type-A receptor 5	EPHA5	P54756	-0.0623159	0.0317677	0.0500871	-0.00514441	0.00405586	0.204957	-0.00935046	0.0636038	0.883153	992
3196-6_2	Hyaluronan and proteoglycan link protein 1	HAPLN1	P10915	-0.0623032	0.031762	0.0500927	-0.00517324	0.00405567	0.20241	-0.0310793	0.063625	0.625321	992
5109-24_3	Neuronal cell adhesion molecule	NRCAM	Q92823	-0.0626053	0.0320094	0.0507644	-0.00488191	0.0040602	0.229503	-0.00871912	0.0636343	0.891043	992
4712-28_2	Apolipoprotein D	APOD	P05090	0.0616443	0.031719	0.052244	-0.00573688	0.00406274	0.158243	-0.0237927	0.0634054	0.707557	992
3481-87_1	Xaa-Pro aminopeptidase 1	XPNPEP1	Q9NQW7	0.0625817	0.0322261	0.0524254	-0.00471053	0.00406564	0.24689	-0.0415905	0.064345	0.518191	992
3232-28_2	Tartrate-resistant acid phosphatase type 5	ACP5	P13686	-0.0641646	0.0331672	0.0533263	-0.00469927	0.00406619	0.248085	-0.0566891	0.0661562	0.391708	992
3313-21_2	Ficolin-2	FCN2	Q15485	0.0613422	0.0317145	0.0533725	-0.00478914	0.00406311	0.238805	-0.0213286	0.06338	0.73655	992
3151-6_1	Interleukin-2 receptor subunit alpha	IL2RA	P01589	0.0609922	0.0318027	0.0554193	-0.00575591	0.00406375	0.156971	-0.0120667	0.0635122	0.849356	992
5250-53_3	Inosine-5'-monophosphate dehydrogenase 2	IMPDH2	P12268	0.0606399	0.0316401	0.0555816	-0.00499716	0.00405818	0.218473	-0.0205607	0.063379	0.745697	992
2974-61_2	Contactin-1	CNTN1	Q12860	-0.0615601	0.0322031	0.0562126	-0.00521724	0.00405586	0.198623	0.00260158	0.06447	0.96782	992
2696-87_2	Persephin	PSPN	O60542	0.0668284	0.0350499	0.0568525	-0.00613654	0.0040814	0.133019	0.035355	0.0697075	0.612133	992
5111-15_3	Neurexin-3-beta	NRXN3	Q9HDB5	-0.0610036	0.0321967	0.0584208	-0.00389463	0.00412004	0.344741	-0.0145163	0.0634464	0.819074	992
2811-27_1	Angiopoietin-1	ANGPT1	Q15389	0.0600149	0.0318209	0.0595839	-0.00542087	0.0040568	0.181777	-0.0332635	0.0637723	0.602067	992
5098-79_3	Killer cell lectin-like receptor subfamily F member 1	KLRF1	Q9NZS2	-0.0596068	0.0316502	0.0599518	-0.0050947	0.00405703	0.209495	-0.0174769	0.0633962	0.782854	992
4396-54_1	Interferon lambda-1	IFNL1	Q8IU54	0.0599172	0.0318848	0.0605129	-0.00458435	0.00407225	0.260541	-0.0306775	0.063638	0.629868	992
5020-50_1	Phosphoglycerate kinase 1	PGK1	P00558	0.0603498	0.0321636	0.0609023	-0.00465614	0.00406908	0.252786	-0.0394567	0.0642277	0.539142	992
3893-64_1	Mesothelin	MSLN	Q13421	0.059561	0.0317554	0.0610017	-0.00487402	0.00406145	0.230399	-0.028715	0.0635542	0.651498	992
5343-74_3	Carboxypeptidase E	CPE	P16870	-0.0595992	0.0318215	0.0613729	-0.00558248	0.00405958	0.1694	-0.03182	0.0636982	0.617508	992
4976-57_1	Adapter molecule crk	CRK	P46108	0.060828	0.0325367	0.0618446	-0.00506073	0.0040576	0.21261	-0.048279	0.0651667	0.458957	992
3656-9_1	Cadherin-12	CDH12	P55289	0.0591267	0.0317001	0.0624502	-0.00494241	0.00405986	0.223748	-0.0172825	0.0634009	0.785225	992
2742-68_2	Sialic acid-binding Ig-like lectin 7	SIGLEC7	Q9Y286	0.060182	0.0322879	0.0626283	-0.00624406	0.00408991	0.127155	-0.00182477	0.0641284	0.977305	992
2969-11_1	Serine/threonine-protein kinase receptor R3	ACVRL1	P37023	0.0589007	0.0316505	0.063044	-0.00534236	0.00405637	0.188133	-0.0243693	0.0634289	0.700913	992
2567-5_6	Complement factor I	CFI	P05156	0.0591253	0.0317838	0.0631482	-0.0053718	0.00405657	0.185734	-0.031274	0.0636753	0.62343	992
2523-31_3	C-C motif chemokine 5	CCL5	P13501	0.0593862	0.0319392	0.0632732	-0.00468315	0.0040683	0.249956	-0.0333496	0.0637919	0.601239	992
4831-4_2	L-Selectin	SELL	P14151	-0.0608786	0.0327716	0.0635129	-0.00689598	0.00414994	0.0968881	-0.00258112	0.0640733	0.967875	992
2685-21_2	Insulin-like growth factor-binding protein 5	IGFBP5	P24593	-0.0587065	0.0318906	0.0659389	-0.00614279	0.00408415	0.132885	-0.0155566	0.0634328	0.806317	992
2944-66_2	Neuroblastoma suppressor of tumorigenicity 1	NBL1	P41271	0.0601217	0.0327693	0.0668499	-0.00706951	0.0041737	0.0906127	-0.032733	0.0637682	0.607848	992
4987-17_1	Immunoglobulin alpha Fc receptor	FCAR	P24071	-0.0579528	0.0316633	0.0675079	-0.00523682	0.00405643	0.197008	-0.0171882	0.0634069	0.786387	992
5355-69_3	Tumor necrosis factor ligand superfamily member 14	TNFSF14	O43557	0.05811	0.0317532	0.067542	-0.00575666	0.00406523	0.157068	-0.0274394	0.0635196	0.665848	992
3875-62_1	AT-rich interactive domain-containing protein 3A	ARID3A	Q99856	0.0589541	0.0322384	0.0677462	-0.00486457	0.00406236	0.231409	-0.0417892	0.0645012	0.517211	992
2860-19_2	Importin subunit alpha-1	KPNA2	P52292	-0.0587682	0.032223	0.0684835	-0.00522703	0.00405651	0.197853	0.0017359	0.0644976	0.978534	992
3348-49_2	Bone morphogenetic protein 1	BMP1	P13497	0.0607262	0.0333316	0.0687739	-0.00376962	0.00413884	0.362627	0.0102928	0.0655307	0.875223	992
4547-59_2	Leucine-rich repeat transmembrane protein FLRT1	FLRT1	Q9NZU1	0.0576673	0.0316704	0.0689298	-0.00515226	0.00405696	0.204389	-0.0240234	0.0634286	0.704957	992
5242-37_3	Dual specificity mitogen-activated protein kinase kinase 4	MAP2K4	P45985	-0.057848	0.0318521	0.0696503	-0.00593326	0.00407308	0.145515	-0.0284534	0.0635618	0.654504	992
3503-4_2	Integrin alpha-I: beta-1 complex	ITGA1 ITGB1	P56199, P05556	0.0580804	0.0320749	0.0704784	-0.00474654	0.0040667	0.243421	-0.0353807	0.063959	0.580266	992
3506-49_1	Lymphotoxin alpha2:beta1	LTA LTB	P01374, Q06643	-0.0575324	0.0318158	0.0708629	-0.00587059	0.00407029	0.149533	-0.0176659	0.063404	0.780591	992
2954-56_2	Neutrophil collagenase	MMP8	P22894	-0.0591691	0.0329136	0.0725274	-0.00517452	0.00405696	0.202443	0.0121344	0.0658609	0.853861	992
3379-29_1	Protein kinase C iota type	PRKCI	P41743	0.056978	0.0317881	0.0733687	-0.00495603	0.00406038	0.222534	-0.0295802	0.0636189	0.642063	992
4721-54_2	Trefoil factor 3	TFF3	Q07654	-0.0583512	0.0325993	0.0737665	-0.00390221	0.00412769	0.344698	-0.000507337	0.0643196	0.993708	992
3666-17_4	Complement factor H-related protein 5	CFHR5	Q9BXR6	0.0567436	0.0317037	0.0737892	-0.00557633	0.00406039	0.169954	-0.0210955	0.0633963	0.739389	992
3628-3_4	Dual specificity mitogen-activated protein kinase kinase 2	MAP2K2	P36507	0.0567984	0.0320092	0.0762968	-0.00627512	0.00409643	0.125878	-0.0194545	0.0633956	0.759003	992
3902-21_2	S-phase kinase-associated protein 1	SKP1	P63208	0.0562639	0.0317191	0.0764004	-0.00494866	0.00406077	0.223266	-0.0232962	0.0634226	0.713461	992
3179-51_2	Lysosomal protective protein	CTSA	P10619	0.0575	0.0325751	0.0778463	-0.00601915	0.00407922	0.140378	0.00428533	0.064869	0.947342	992
3199-54_2	Kallikrein-12	KLK12	Q9UKR0	0.0560006	0.0318393	0.0789109	-0.00585644	0.00407076	0.150562	-0.027725	0.0635496	0.662733	992
3710-49_2	Angiostatin	PLG	P00747	-0.0573756	0.0326792	0.0794442	-0.00642021	0.00410981	0.118567	0.00102637	0.0645159	0.98731	992
3010-53_2	Thymic stromal lymphopoietin	TSLP	Q969D9	0.0556625	0.0317075	0.0794826	-0.00513392	0.00405765	0.20608	-0.0272264	0.0635314	0.668344	992
4997-19_1	Eukaryotic initiation factor 4A-III	EIF4A3	P38919	-0.0553733	0.0316305	0.080319	-0.00524559	0.004057	0.196321	-0.020284	0.0633979	0.749076	992
3189-61_2	Enteropeptidase	TMPRSS15	P98073	-0.0549948	0.0316538	0.0826302	-0.00552602	0.00405982	0.173776	-0.0186893	0.0634034	0.768233	992
5349-69_3	Delta-like protein 1	DLL1	O00548	-0.0553068	0.031985	0.0840939	-0.00440455	0.00408765	0.281507	-0.0284994	0.0635913	0.654132	992
3836-51_2	Ubiquitin-fold modifier 1	UFM1	P61960	0.0568271	0.0328984	0.0844158	-0.0046098	0.00407493	0.258219	-0.0492161	0.065621	0.453429	992
5201-50_4	High affinity cGMP-specific 3',5'-cyclic phosphodiesterase 9A	PDE9A	O76083	-0.0548534	0.0317787	0.0846393	-0.00479308	0.00406642	0.238801	-0.0251657	0.0634716	0.691831	992
3320-49_2	Insulin-like growth factor-binding protein 7	IGFBP7	Q16270	-0.0564224	0.0327141	0.084891	-0.00449562	0.00408172	0.270988	-0.045061	0.0650473	0.488633	992
3005-5_2	Tyrosine-protein phosphatase non-receptor type 1	PTPN1	P18031	0.0549653	0.031883	0.0850247	-0.00462616	0.00407414	0.256444	-0.0290991	0.063621	0.647497	992
5110-84_3	Neurexin-1-beta	NRXN1	P58400	-0.0554804	0.0322076	0.0852751	-0.00463376	0.00407378	0.25562	-0.00430025	0.0640506	0.946485	992
3736-60_3	Bone morphogenetic protein 6	BMP6	P22004	0.0553584	0.0321764	0.0856603	-0.00464375	0.00407331	0.254544	-0.00352664	0.0641179	0.956148	992
3629-60_4	Serine/threonine-protein kinase MRCK beta	CDC42BPB	Q9Y5S2	0.0542582	0.0316509	0.0867913	-0.00515315	0.00405778	0.204402	-0.0195436	0.0634022	0.757958	992
3381-24_2	Tyrosine-protein kinase Lyn, isoform B	LYN	P07948	0.0548604	0.0321558	0.088306	-0.00422259	0.00410318	0.303683	-0.0304898	0.0637013	0.632302	992
4494-63_2	Interleukin-23	IL12B IL23A	P29460, Q9NPF7	-0.0539288	0.0316656	0.0888677	-0.00526488	0.00405732	0.194718	-0.0159699	0.0634465	0.80132	992
3289-19_2	Carbonic anhydrase-related protein 10	CA10	Q9NS85	-0.0538179	0.0316736	0.0896057	-0.00524501	0.00405736	0.196411	-0.0245707	0.0634609	0.698707	992
3583-54_1	Arylsulfatase A	ARSA	P15289	0.0537941	0.0317428	0.0904488	-0.00573905	0.00406694	0.158515	-0.0158956	0.0634495	0.802234	992
4985-11_1	Fatty acid-binding protein, epidermal	FABP5	Q01469	0.0537679	0.0317543	0.0907225	-0.00570134	0.0040655	0.161118	-0.0142397	0.0634944	0.822596	992
3326-58_2	Cell adhesion molecule 1	CADM1	Q9BY67	-0.0542767	0.0320876	0.0910525	-0.00446017	0.00408531	0.275204	-0.00788134	0.0638061	0.90172	992
2900-53_3	C-C motif chemokine 14	CCL14	Q16627	0.0548441	0.0326078	0.0928964	-0.00661394	0.00413578	0.110095	-0.0366528	0.0641756	0.56804	992
3367-8_3	Fetuin-B	FETUB	Q9UGM5	0.055264	0.0331003	0.0953154	-0.00426329	0.0041018	0.298886	-0.0473905	0.0654979	0.469517	992
2748-3_2	Inhibin beta A chain	INHBA	P08476	0.0536689	0.0321885	0.0957637	-0.00638749	0.00411287	0.120731	-0.029824	0.0636812	0.639649	992
5131-15_3	Tumor necrosis factor receptor superfamily member 19	TNFRSF19	Q9NS68	-0.0531608	0.0320161	0.0971419	-0.00437053	0.00409334	0.285907	-0.0258186	0.063505	0.684418	992
3024-18_2	Alpha-2-antiplasmin	SERPINF2	P08697	-0.0555788	0.0334966	0.0973844	-0.0073109	0.00424055	0.0850111	-0.00529037	0.0640224	0.93416	992
4984-83_1	S-formylglutathione hydrolase	ESD	P10768	0.0524793	0.0316487	0.0975967	-0.00510633	0.00405877	0.208653	-0.0218973	0.0634183	0.729954	992
4261-55_2	Serum paraoxonase/arylesterase 1	PON1	P27169	0.0523961	0.0316646	0.0982977	-0.00504381	0.00405988	0.214399	-0.0214888	0.0634146	0.734785	992
3593-72_3	Caspase-3	CASP3	P42574	0.0538643	0.0325749	0.0985352	-0.00441515	0.0040902	0.280651	-0.0414671	0.0647263	0.521896	992
3284-75_1	Biglycan	BGN	P21810	-0.0528656	0.0320337	0.0991953	-0.00477651	0.00406853	0.240672	-0.0060222	0.0639699	0.925016	992
4394-71_2	Fibroblast growth factor 8 isoform A	FGF8	P55075	0.0525035	0.0318684	0.09977	-0.00480839	0.00406722	0.237397	-0.0288447	0.0636368	0.650453	992
5129-12_3	Scavenger receptor class F member 1	SCARF1	Q14162	0.052487	0.0318684	0.0998766	-0.00574713	0.00406817	0.158056	-0.0298952	0.0636942	0.638919	992
4234-8_2	Interleukin-1 receptor-like 1	IL1RL1	Q01638	-0.0579048	0.0351752	0.100043	-0.00530401	0.00405777	0.191473	-0.0702597	0.0703825	0.318399	992
4774-62_3	Protein FAM107B	FAM107B	Q9H098	0.0525412	0.0319239	0.100117	-0.00519124	0.00405797	0.201101	-0.0334641	0.0639363	0.600814	992
2619-72_2	Tumor-associated calcium signal transducer 2	TACSTD2	P09758	0.0520637	0.0316376	0.100158	-0.00532852	0.00405788	0.189443	-0.0186221	0.0634143	0.769081	992
4154-57_2	P-Selectin	SELP	P16109	0.0522502	0.0317591	0.100244	-0.00510353	0.00405892	0.208919	-0.0121853	0.0635857	0.848067	992
3470-1_2	E-Selectin	SELE	P16581	0.0536042	0.0326077	0.100511	-0.0050891	0.00405916	0.210234	0.00574245	0.0653108	0.929954	992
3605-77_4	Mannan-binding lectin serine protease 1	MASP1	P48740	0.0524348	0.0318993	0.100543	-0.00494739	0.00406237	0.223567	-0.00853164	0.0637904	0.893631	992
4125-52_2	Advanced glycosylation end product-specific receptor, soluble	AGER	Q15109	-0.0544725	0.0331547	0.100704	-0.00609804	0.00408916	0.136209	0.00856594	0.0657461	0.896365	992
3613-62_5	Ficolin-1	FCN1	O00602	-0.05267	0.0321105	0.101266	-0.00517502	0.00405813	0.202529	-0.00314555	0.0642345	0.960953	992
4971-1_1	Cathepsin Z	CTSZ	Q9UBR2	0.0533889	0.032606	0.101865	-0.0064751	0.00412434	0.116741	-0.00431073	0.0641276	0.946419	992
2618-10_2	Receptor tyrosine-protein kinase erbB-4	ERBB4	Q15303	-0.0518483	0.0316909	0.102144	-0.00513586	0.00405856	0.206011	-0.018107	0.0634203	0.775314	992
4194-26_3	Acidic leucine-rich nuclear phosphoprotein 32 family member B	ANP32B	Q92688	-0.0516274	0.0317008	0.103719	-0.00525848	0.00405783	0.195316	-0.0140056	0.0635167	0.825525	992
5094-62_3	Junctional adhesion molecule-like	AMICA1	Q86YT9	-0.0513705	0.0316545	0.104939	-0.00537617	0.00405842	0.185577	-0.0185151	0.0634178	0.770383	992
4859-6_1	Bone morphogenetic protein receptor type-1A	BMPR1A	P36894	-0.0517106	0.031902	0.105353	-0.00579161	0.00407078	0.15513	-0.0120249	0.0636011	0.850078	992
4553-65_3	Hepatoma-derived growth factor-related protein 2	HDGFRP2	Q7Z4V5	0.0512289	0.031715	0.106566	-0.00522853	0.00405798	0.197887	-0.0138845	0.0635242	0.82703	992
5490-53_3	Testican-1	SPOCK1	Q08629	0.0514077	0.0318561	0.1069	-0.00483268	0.00406682	0.234992	-0.0293875	0.0636799	0.64455	992
2960-66_2	Properdin	CFP	P27918	0.0509161	0.0317372	0.108966	-0.00566288	0.00406549	0.163958	-0.0231694	0.0634445	0.715046	992
4440-15_2	Fc receptor-like protein 3	FCRL3	Q96P31	-0.0503376	0.0317309	0.112969	-0.004997	0.00406166	0.218881	-0.0165672	0.0634515	0.794069	992
5130-67_3	Scavenger receptor class F member 2	SCARF2	Q96GP6	-0.0502128	0.0316863	0.113357	-0.00537654	0.0040587	0.185577	-0.0241321	0.0634695	0.703866	992
2558-51_3	Beta-endorphin	POMC	P01189	-0.0499296	0.0317139	0.11572	-0.00513947	0.00405898	0.205739	-0.0168311	0.0634478	0.790853	992
3057-55_1	WNT1-inducible-signaling pathway protein 1	WISP1	O95388	0.0499189	0.0317142	0.115801	-0.00493578	0.00406362	0.224797	-0.021342	0.0634223	0.736561	992
5097-14_3	Killer cell immunoglobulin-like receptor 3DS1	KIR3DS1	Q14943	-0.0499247	0.0317707	0.116407	-0.00524612	0.00405822	0.196411	-0.0183578	0.063425	0.772304	992
4224-7_2	Heterogeneous nuclear ribonucleoprotein Q	SYNCRIP	O60506	0.049819	0.0317221	0.116622	-0.00529552	0.00405824	0.192236	-0.027012	0.0635747	0.671012	992
3195-50_2	Granulysin	GNLY	P22749	-0.0504209	0.0323166	0.119027	-0.00486003	0.00406662	0.232333	-0.00239158	0.0644116	0.970389	992
2635-61_2	Layilin	LAYN	Q6UX15	-0.0507334	0.032547	0.119369	-0.00384961	0.00415884	0.354856	-0.0118918	0.0636296	0.851785	992
2826-53_2	Ectodysplasin-A, secreted form	EDA	Q92838	-0.0494734	0.0317771	0.119817	-0.00578619	0.00407199	0.155638	-0.0181212	0.0634293	0.775174	992
3283-21_1	Transforming growth factor-beta-induced protein ig-h3	TGFBI	Q15582	-0.0535969	0.0344693	0.120284	-0.00425366	0.00411025	0.300973	-0.058785	0.0681527	0.388594	992
4785-30_3	Corticosteroid-binding globulin	SERPINA6	P08185	0.0493516	0.0317544	0.120463	-0.00493042	0.00406407	0.225352	-0.0132128	0.0635675	0.835385	992
2760-2_2	Protein FAM107A	FAM107A	O95990	0.0495962	0.0319399	0.12079	-0.00559005	0.00406366	0.16925	-0.00803513	0.0638831	0.899933	992
3206-4_2	Lymphatic vessel endothelial hyaluronic acid receptor 1	LYVE1	Q9Y5Y7	-0.0500889	0.0322637	0.120865	-0.00503592	0.00406104	0.215248	-0.00099462	0.0645865	0.987716	992
3341-33_4	Tyrosine-protein kinase ABL1	ABL1	P00519	-0.0490608	0.0316453	0.12138	-0.00523145	0.00405839	0.197683	-0.0181996	0.0634291	0.774227	992
2985-35_1	Growth-regulated alpha protein	CXCL1	P09341	0.0496942	0.032061	0.121462	-0.00565851	0.0040662	0.164356	-0.0328143	0.0639573	0.60802	992
3177-49_2	Carbonic anhydrase 4	CA4	P22748	-0.0492072	0.0317731	0.121772	-0.0047263	0.00407331	0.246202	-0.0217518	0.0634292	0.731724	992
4925-54_2	Collagenase 3	MMP13	P45452	-0.0488604	0.0316432	0.122882	-0.00530884	0.00405846	0.191145	-0.0214932	0.0634269	0.734783	992
3636-37_4	Oxidized low-density lipoprotein receptor 1	OLR1	P78380	0.0490314	0.0318053	0.123487	-0.0057291	0.00406946	0.159495	-0.0140218	0.0635371	0.825382	992
4829-43_6	14-3-3 protein sigma	SFN	P31947	0.0495598	0.0322228	0.124358	-0.0048299	0.00406833	0.235435	-0.00559971	0.0641051	0.930409	992
2843-13_2	Kunitz-type protease inhibitor 2	SPINT2	O43291	0.0490127	0.0319661	0.125528	-0.00610386	0.00409501	0.136394	-0.0238135	0.0634697	0.707596	992
4962-52_1	Cerebral dopamine neurotrophic factor	CDNF	Q49AH0	-0.0501922	0.0328192	0.126496	-0.00426637	0.00411082	0.299598	-0.0402413	0.0647901	0.534675	992
5424-55_3	Tumor necrosis factor receptor superfamily member 11A	TNFRSF11A	Q9Y6Q6	0.0483177	0.0316553	0.127237	-0.00514598	0.00405925	0.205196	-0.0175232	0.0634414	0.782444	992
4128-27_2	C-C motif chemokine 24	CCL24	O00175	0.0483304	0.0316692	0.127303	-0.00547306	0.00406074	0.17803	-0.0205744	0.0634223	0.745701	992
5103-30_3	Cell surface glycoprotein CD200 receptor 1	CD200R1	Q8TD46	-0.0482912	0.0317085	0.128084	-0.00555997	0.00406307	0.171492	-0.0166032	0.0634601	0.79366	992
3171-57_2	Amyloid beta A4 protein	APP	P05067	0.0488771	0.0321728	0.12903	-0.00493643	0.00406434	0.224819	-0.0364722	0.0643445	0.57096	992
4540-11_2	Chromobox protein homolog 5	CBX5	P45973	-0.0481013	0.0316686	0.129107	-0.00525999	0.00405853	0.195265	-0.0234758	0.0634636	0.711529	992
3431-54_2	Ephrin type-A receptor 1	EPHA1	P21709	0.0490066	0.0322695	0.129166	-0.00602482	0.00408912	0.140966	-0.00529962	0.064154	0.93418	992
3391-10_2	Phosphatidylinositol 4,5-bisphosphate 3-kinase catalytic subunit gamma isoform	PIK3CG	P48736	0.0480038	0.0316896	0.130138	-0.00528749	0.00405858	0.192947	-0.0241402	0.0634817	0.703827	992
2516-57_3	C-C motif chemokine 21	CCL21	O00585	0.0489428	0.0323287	0.130366	-0.00528464	0.00405857	0.193187	-0.000573128	0.0647044	0.992935	992
4472-5_2	Tropomyosin beta chain	TPM2	P07951	-0.048005	0.0317152	0.130439	-0.00524145	0.00405859	0.19685	-0.0164085	0.0634661	0.796044	992
4807-13_3	Collagen alpha-1(VIII) chain	COL8A1	P27658	-0.0479678	0.0317177	0.130767	-0.00544261	0.00406024	0.180401	-0.0187199	0.0634279	0.767952	992
3298-52_2	Contactin-4	CNTN4	Q8IWV2	-0.0478944	0.031775	0.132053	-0.00512825	0.00405964	0.206804	-0.0120637	0.0636398	0.849691	992
3516-60_2	Stromal cell-derived factor 1	CXCL12	P48061	-0.0479415	0.0318354	0.132406	-0.00463366	0.00408031	0.256392	-0.0188576	0.0634274	0.766292	992
5122-92_2	Semaphorin-6A	SEMA6A	Q9H2E6	-0.0477785	0.0317274	0.13241	-0.00498076	0.00406304	0.220539	-0.0232613	0.0634605	0.714035	992
4246-40_2	Neural cell adhesion molecule L1	L1CAM	P32004	-0.0482036	0.0320247	0.132591	-0.00534089	0.00405891	0.18853	-0.0329455	0.0640056	0.606858	992
5491-12_3	Testican-2	SPOCK2	Q92563	-0.0478577	0.0318155	0.132841	-0.00574597	0.00407111	0.15844	-0.0236925	0.0634713	0.70902	992
5384-67_3	Transcription factor IIIB 90 kDa subunit	BRF1	Q92994	0.0475419	0.0316806	0.133761	-0.00522703	0.00405872	0.198099	-0.0154487	0.0634953	0.80782	992
4562-1_2	Neurexophilin-1	NXPH1	P58417	-0.0475146	0.0317312	0.134605	-0.00525872	0.00405866	0.195388	-0.0244522	0.0634942	0.700239	992
4162-54_2	Serotransferrin	TF	P02787	-0.0479021	0.0319956	0.134673	-0.00605031	0.00409228	0.1396	-0.0202104	0.0634241	0.750055	992
2839-2_1	Tumor necrosis factor ligand superfamily member 4	TNFSF4	P23510	-0.0471762	0.0316554	0.136462	-0.00529483	0.00405875	0.192349	-0.0175062	0.0634462	0.782665	992
4876-32_1	Coagulation factor IX	F9	P00740	0.0479745	0.0322248	0.136872	-0.00553069	0.00406259	0.173706	-0.0128989	0.0636026	0.83933	992
2580-83_2	Myeloperoxidase	MPO	P05164	-0.0473545	0.0319494	0.138612	-0.005132	0.00405977	0.206487	-0.00735171	0.0639948	0.908564	992
4355-13_1	Death-associated protein kinase 2	DAPK2	Q9UIK4	0.0469814	0.0318211	0.140148	-0.00506753	0.00406103	0.212383	-0.0225159	0.0634492	0.722766	992
3028-36_2	Ck-beta-8-1	CCL23	P55773	-0.0474263	0.032155	0.140549	-0.00453868	0.00408869	0.267244	-0.031861	0.0639357	0.618363	992
5307-12_3	Coagulation factor IXab	F9	P00740	0.0474423	0.032222	0.141242	-0.00549574	0.00406179	0.176354	-0.0132043	0.0635928	0.835554	992
2620-4_2	Interleukin-6 receptor subunit beta	IL6ST	P40189	-0.0469795	0.0319515	0.141788	-0.00509596	0.00406048	0.209769	-0.0318725	0.0639403	0.618261	992
2973-15_2	Platelet glycoprotein 4	CD36	P16671	0.0495061	0.0337092	0.142252	-0.00569124	0.00406912	0.162233	-0.0536423	0.0674418	0.426579	992
4718-5_2	Peptidyl-prolyl cis-trans isomerase B	PPIB	P23284	-0.0466413	0.0317692	0.142385	-0.0056077	0.00406548	0.168099	-0.0258445	0.0635524	0.684342	992
4991-12_1	Glypican-5	GPC5	P78333	-0.0470738	0.0322315	0.144472	-0.00602851	0.00409227	0.141029	-0.00745763	0.064004	0.907265	992
2844-53_2	Tyrosine-protein kinase receptor Tie-1, soluble	TIE1	P35590	-0.0462259	0.0317155	0.145289	-0.00496913	0.00406403	0.221729	-0.022224	0.0634463	0.726203	992
4717-55_2	Interleukin-3	IL3	P08700	0.0464459	0.0318716	0.145356	-0.00485442	0.00406874	0.233115	-0.0117515	0.0636783	0.853624	992
4910-21_1	Phospholipase A2	PLA2G1B	P04054	-0.0462534	0.0317828	0.145903	-0.00560179	0.00406544	0.168543	-0.0144366	0.063542	0.820317	992
3807-1_2	Fibroblast growth factor 23	FGF23	Q9GZV9	-0.0461043	0.0317596	0.146911	-0.00539379	0.00405988	0.184299	-0.0125832	0.0636323	0.843282	992
2443-10_4	Fibroblast growth factor 8 isoform B	FGF8	P55075	0.0458775	0.0316716	0.147783	-0.00528726	0.00405898	0.19301	-0.0238103	0.0634836	0.707694	992
4568-17_2	SLIT and NTRK-like protein 5	SLITRK5	O94991	-0.0479202	0.0331094	0.148121	-0.00492692	0.00406574	0.225872	0.00662912	0.0660388	0.920061	992
2976-58_2	Desmoglein-1	DSG1	Q02413	0.0456862	0.0316584	0.149308	-0.00544124	0.00406079	0.180569	-0.0208571	0.0634319	0.742367	992
2429-27_4	Complement component C8	C8A C8B C8G	P07357,P07358,P07360	0.0457536	0.031708	0.149345	-0.00552639	0.00406298	0.174081	-0.0163238	0.0634795	0.797116	992
3280-49_2	Aggrecan core protein	ACAN	P16112	-0.0456468	0.0317206	0.150459	-0.00494074	0.00406532	0.224527	-0.0182223	0.063441	0.773994	992
4152-58_2	Plasma kallikrein	KLKB1	P03952	-0.0471804	0.0328043	0.150682	-0.00609016	0.0040992	0.137678	-0.000991236	0.0647885	0.987796	992
4979-34_2	Dermatopontin	DPT	Q07507	0.0488634	0.0341018	0.15221	-0.00754335	0.00435896	0.0838454	-0.0294169	0.0637711	0.644692	992
4156-74_1	Transforming growth factor beta-2	TGFB2	P61812	-0.0454075	0.0317145	0.152528	-0.00535459	0.00405952	0.187467	-0.0151188	0.0635207	0.811919	992
5339-49_3	Protein S100-A9	S100A9	P06702	0.0460444	0.0322266	0.153385	-0.00598429	0.00409003	0.143746	-0.0100771	0.0638076	0.874544	992
3727-35_1	Peptide YY	PYY	P10082	-0.0453023	0.0317388	0.153794	-0.00533495	0.00405936	0.189071	-0.0234323	0.0634766	0.712095	992
3480-7_1	Dual specificity protein phosphatase 3	DUSP3	P51452	0.0469611	0.0329876	0.154876	-0.00441367	0.00410308	0.282325	-0.0420224	0.0652937	0.51999	992
3654-27_4	BMP-binding endothelial regulator protein	BMPER	Q8N8U9	0.0453436	0.0320388	0.157302	-0.00535946	0.00405968	0.187083	-0.0185693	0.0634393	0.769805	992
4138-25_2	Interleukin-20	IL20	Q9NYY1	-0.0447714	0.0316633	0.157681	-0.0053158	0.0040593	0.190656	-0.0188614	0.0634365	0.766279	992
3359-11_2	Cyclin-dependent kinase 8:Cyclin-C complex	CDK8 CCNC	P49336 P24863	0.0448943	0.0318173	0.158557	-0.00477357	0.00407418	0.241614	-0.0247705	0.0635228	0.696659	992
3859-50_2	Proteasome subunit alpha type-1	PSMA1	P25786	0.0446611	0.0316539	0.158582	-0.00527004	0.00405917	0.194484	-0.0199048	0.0634319	0.75374	992
3169-70_2	alpha-L-iduronidase	IDUA	P35475	0.0447898	0.0317636	0.158824	-0.0054438	0.00406112	0.1804	-0.0231085	0.0634708	0.715875	992
2421-7_3	Brain-derived neurotrophic factor	BDNF	P23560	0.0450173	0.0319857	0.159617	-0.00533934	0.00405952	0.188726	-0.0327399	0.0640771	0.609503	992
2972-57_2	Bone morphogenetic protein 7	BMP7	P18075	-0.0506674	0.0360059	0.159682	-0.00517729	0.00405969	0.202505	-0.0286193	0.0637288	0.653473	992
2968-61_1	Tumor necrosis factor ligand superfamily member 15	TNFSF15	O95150	0.0448518	0.0320223	0.161633	-0.00571172	0.00407165	0.160989	-0.0318249	0.0639943	0.619082	992
4145-58_2	Neurotrophin-3	NTF3	P20783	-0.0444495	0.0317626	0.161997	-0.00504804	0.00406224	0.214282	-0.0140264	0.0635753	0.825429	992
3823-9_1	Megakaryocyte-associated tyrosine-protein kinase	MATK	P42679	-0.0439701	0.0316628	0.165236	-0.00533924	0.00405964	0.188746	-0.0180516	0.063449	0.776083	992
4541-49_2	Cell adhesion molecule-related/down-regulated by oncogenes	CDON	Q4KMG0	0.0450588	0.0324631	0.165449	-0.00398607	0.00416282	0.338528	-0.0172947	0.0634634	0.785283	992
5030-52_1	NAD-dependent protein deacetylase sirtuin-2	SIRT2	Q8IXJ6	-0.0440581	0.0317686	0.165801	-0.00568556	0.00407053	0.162798	-0.0228878	0.0634687	0.718464	992
2967-8_1	Vascular cell adhesion protein 1	VCAM1	P19320	0.0447226	0.0322701	0.166094	-0.00612509	0.00410631	0.136114	-0.00914184	0.0639141	0.886293	992
3471-49_1	Serine/threonine-protein kinase 16	STK16	O75716	0.0438126	0.0316781	0.166959	-0.00545843	0.0040617	0.179295	-0.0191598	0.0634371	0.762694	992
2614-28_2	Ephrin-A4	EFNA4	P52798	0.0453165	0.0327816	0.167167	-0.00650433	0.00415691	0.117971	-0.00838454	0.0639863	0.895773	992
4397-26_2	Interferon lambda-2	IFNL2	Q8IZJ0	-0.0437974	0.0316936	0.167314	-0.00498574	0.00406442	0.220235	-0.0185114	0.0634433	0.770517	992
3709-4_2	Alanine aminotransferase 1	GPT	P24298	0.0445567	0.0323031	0.168104	-0.00422104	0.00412952	0.306954	-0.0134144	0.0636129	0.833027	992
3191-50_2	WAP, kazal, immunoglobulin, kunitz and NTR domain-containing protein 1	WFIKKN1	Q96NZ8	0.0455091	0.0330438	0.16875	-0.00523365	0.00405943	0.19761	0.0059233	0.0661638	0.928683	992
2643-57_2	Cadherin-3	CDH3	P22223	-0.0444432	0.0323046	0.169208	-0.00552766	0.0040638	0.17407	-0.0341049	0.0642608	0.595728	992
4146-58_2	Neurotrophin-4	NTF4	P34130	-0.0435623	0.0316768	0.169376	-0.00532689	0.00405961	0.189767	-0.0180018	0.0634513	0.776692	992
3522-57_1	Vasoactive Intestinal Peptide	VIP	P01282	0.043637	0.031739	0.169483	-0.00520643	0.00405961	0.199969	-0.0264165	0.0636078	0.67801	992
2876-74_2	DNA topoisomerase 1	TOP1	P11387	0.0437013	0.0317864	0.16949	-0.00537958	0.00406021	0.185493	-0.0145469	0.0635579	0.819012	992
3738-54_1	Macrophage colony-stimulating factor 1	CSF1	P09603	-0.0435741	0.0317819	0.170675	-0.00536637	0.00406005	0.186557	-0.0269606	0.0636396	0.671917	992
2602-2_2	Angiopoietin-2	ANGPT2	O15123	0.0442915	0.0323626	0.171433	-0.00634015	0.0041345	0.125478	-0.018446	0.0634455	0.771313	992
2913-1_2	C-C motif chemokine 23	CCL23	P55773	-0.0439145	0.0320942	0.171528	-0.00463324	0.00408572	0.257065	-0.029877	0.0638469	0.639925	992
4908-6_1	Endoglin	ENG	P17813	-0.043424	0.0318431	0.172975	-0.0050618	0.00406222	0.213034	-0.012623	0.0636649	0.842873	992
2192-63_10	C-C motif chemokine 27	CCL27	Q9Y4X3	-0.0434367	0.031899	0.173603	-0.00485106	0.00407091	0.233687	-0.0278949	0.0637022	0.661557	992
5078-82_3	Ephrin type-B receptor 6	EPHB6	O15197	-0.0435731	0.0320101	0.173751	-0.00518034	0.00405995	0.202268	-0.00840515	0.0640034	0.895546	992
3351-1_1	Calcium/calmodulin-dependent protein kinase type II subunit beta	CAMK2B	Q13554	0.0446673	0.032839	0.174079	-0.0043636	0.00411339	0.289026	-0.0385023	0.0648819	0.553034	992
3056-11_1	NKG2-D type II integral membrane protein	KLRK1	P26718	-0.0428672	0.0316802	0.176324	-0.00541568	0.00406099	0.182646	-0.0223845	0.0634619	0.724371	992
4155-3_2	Tenascin	TNC	P24821	-0.0434058	0.0320802	0.176351	-0.00500292	0.00406417	0.218622	-0.00659884	0.0642029	0.918158	992
3479-71_2	Trypsin-3	PRSS3	P35030	-0.0428124	0.0317493	0.177821	-0.00561465	0.00406772	0.167807	-0.0226476	0.0634683	0.721293	992
2723-9_2	Interleukin-37	IL37	Q9NZH6	-0.0426902	0.0317346	0.178859	-0.004956	0.0040661	0.223188	-0.0223615	0.0634624	0.724645	992
2833-20_1	Kallikrein-4	KLK4	Q9Y5K2	0.0424598	0.0316539	0.180106	-0.00524343	0.0040596	0.196792	-0.0212104	0.0634447	0.738214	992
2603-61_2	T-lymphocyte activation antigen CD80	CD80	P33681	-0.0427959	0.0319073	0.180144	-0.00461913	0.00408817	0.2588	-0.016448	0.0634925	0.795647	992
2734-49_4	Natural cytotoxicity triggering receptor 2	NCR2	O95944	0.0423714	0.0316927	0.181547	-0.0053466	0.00406003	0.188181	-0.0186251	0.0634464	0.769158	992
5115-31_3	Tumor necrosis factor receptor superfamily member 19L	RELT	Q969Z4	-0.0469299	0.0351131	0.18168	-0.00390736	0.00418504	0.350712	-0.0537901	0.0682969	0.431124	992
2636-10_2	Tumor necrosis factor receptor superfamily member 3	LTBR	P36941	-0.0423613	0.0316951	0.181683	-0.00501354	0.004064	0.217627	-0.0181288	0.0634535	0.775165	992
5441-67_3	Troponin I, cardiac muscle	TNNI3	P19429	-0.0422778	0.0316688	0.182184	-0.00538767	0.00406061	0.184876	-0.0207382	0.0634411	0.743821	992
3452-17_2	Tyrosine-protein kinase Lck	LCK	P06239	0.0422516	0.0316658	0.182413	-0.0053065	0.00405971	0.191477	-0.0211851	0.0634451	0.738516	992
3045-72_2	Pleiotrophin	PTN	P21246	-0.0498354	0.0373514	0.182434	-0.00215355	0.00468234	0.645668	0.00148949	0.065447	0.981847	992
3855-56_1	Peroxiredoxin-1	PRDX1	Q06830	0.0422667	0.0318488	0.18478	-0.00481048	0.00407416	0.237994	-0.0254864	0.0635749	0.688589	992
5089-11_3	Interleukin-7 receptor subunit alpha	IL7R	P16871	-0.0418781	0.031703	0.186822	-0.00542094	0.00406136	0.182261	-0.0243876	0.0635275	0.701142	992
3291-30_2	Low affinity immunoglobulin epsilon Fc receptor	FCER2	P06734	0.0423943	0.0322819	0.189401	-0.00628764	0.00413349	0.128542	-0.0238311	0.0635082	0.707558	992
3852-19_2	DnaJ homolog subfamily B member 1	DNAJB1	P25685	0.0418388	0.0320449	0.191981	-0.00470395	0.00408256	0.249514	-0.0287531	0.0637961	0.652302	992
2578-67_2	C-C motif chemokine 2	CCL2	P13500	-0.0416338	0.0318967	0.192105	-0.00469832	0.00408304	0.250136	-0.0235266	0.0634993	0.711088	992
3168-8_2	A disintegrin and metalloproteinase with thrombospondin motifs 5	ADAMTS5	Q9UNA0	-0.0431594	0.0331646	0.193434	-0.00378631	0.00421612	0.369375	-0.00814759	0.0640893	0.898864	992
5196-7_3	Glycylpeptide N-tetradecanoyltransferase 1	NMT1	P30419	0.0415423	0.0320085	0.194639	-0.00493222	0.00406796	0.225627	-0.0310583	0.0640136	0.627654	992
5088-175_3	Interleukin-23 receptor	IL23R	Q5VWK5	0.0412757	0.0320027	0.197435	-0.00480364	0.00407568	0.238836	-0.0101291	0.0639002	0.874084	992
2827-23_2	Fractalkine	CX3CL1	P78423	-0.0410819	0.0318997	0.1981	-0.00462562	0.00409025	0.258374	-0.019498	0.0634436	0.758658	992
4245-80_2	E3 ubiquitin-protein ligase Mdm2	MDM2	Q00987	-0.0407618	0.0316556	0.198163	-0.0051783	0.00406043	0.202499	-0.0198414	0.0634426	0.75454	992
4965-27_1	ATP synthase subunit beta, mitochondrial	ATP5B	P06576	-0.040693	0.0316973	0.199511	-0.0051538	0.00406082	0.204685	-0.0240134	0.0635207	0.705481	992
5093-47_3	Protein jagged-2	JAG2	Q9Y219	-0.0408396	0.0318132	0.199536	-0.00554965	0.00406585	0.172581	-0.0172682	0.0634779	0.785652	992
5410-53_3	Cadherin-15	CDH15	P55291	0.040915	0.0319023	0.199964	-0.00534514	0.00406034	0.188335	-0.0100039	0.0639177	0.875661	992
2607-54_2	Cytokine receptor-like factor 1:Cardiotrophin-like cytokine factor 1 Complex	CRLF1 CLCF1	O75462 Q9UBD9	-0.0406522	0.0317584	0.200828	-0.00487143	0.00407161	0.231812	-0.0185344	0.0634531	0.770274	992
3311-27_1	Low affinity immunoglobulin gamma Fc region receptor III-B	FCGR3B	O75015	-0.0407635	0.0319674	0.202553	-0.00464427	0.00408915	0.256333	-0.0256332	0.0635984	0.687	992
3042-7_2	Myoglobin	MB	P02144	-0.045121	0.0354889	0.20388	-0.00512784	0.0040614	0.207038	-0.06065	0.0710528	0.393538	992
3459-49_2	Platelet-derived growth factor receptor beta	PDGFRB	P09619	-0.0403154	0.0317093	0.203883	-0.00525189	0.00405995	0.19611	-0.0164865	0.0635032	0.795214	992
4150-75_2	Plasmin	PLG	P00747	0.0404147	0.0318158	0.204286	-0.00561078	0.00406897	0.168231	-0.0243628	0.0635378	0.701477	992
5260-80_3	Non-receptor tyrosine-protein kinase TYK2	TYK2	P29597	0.0410798	0.0324264	0.205502	-0.0044702	0.00410834	0.276825	-0.00713137	0.0642494	0.911643	992
2878-66_2	Tyrosine-protein kinase Yes	YES1	P07947	0.0400069	0.0317185	0.207493	-0.00559008	0.00406808	0.169711	-0.0191845	0.0634478	0.762435	992
2711-6_2	Ciliary neurotrophic factor receptor subunit alpha	CNTFR	P26992	-0.0401609	0.0320126	0.209943	-0.00496501	0.00406713	0.222465	-0.0284056	0.0637999	0.656251	992
4557-61_2	Kin of IRRE-like protein 3	KIRREL3	Q8IZU9	-0.0400319	0.0319643	0.210722	-0.00473972	0.00408177	0.245843	-0.0126019	0.0637181	0.843261	992
2590-69_4	Tyrosine-protein kinase transmembrane receptor ROR1	ROR1	Q01973	-0.0402526	0.0322554	0.21235	-0.00455791	0.00409958	0.266494	-0.0121241	0.063757	0.849222	992
4123-60_2	Fibroblast growth factor 4	FGF4	P08620	-0.0395307	0.0317509	0.213416	-0.00566246	0.0040725	0.164716	-0.0200421	0.063446	0.75215	992
2505-49_3	GDNF family receptor alpha-3	GFRA3	O60609	-0.0393927	0.0316591	0.213692	-0.00523129	0.00406018	0.197893	-0.0207357	0.0634489	0.743881	992
4992-49_1	Granulins	GRN	P28799	-0.0398799	0.0321038	0.21445	-0.00482561	0.00407558	0.236685	-0.00966976	0.0639864	0.87991	992
3035-80_2	Interleukin-19	IL19	Q9UHD0	-0.0395959	0.0318931	0.214707	-0.00550166	0.0040645	0.176176	-0.0283263	0.0638016	0.657158	992
5061-27_3	ICOS ligand	ICOSLG	O75144	0.0394634	0.031939	0.216904	-0.00473836	0.00408257	0.24607	-0.0258112	0.0636221	0.685054	992
5069-9_3	Complement decay-accelerating factor	CD55	P08174	-0.0399602	0.0324932	0.219064	-0.00452462	0.00410473	0.270601	-0.0331993	0.0643516	0.606036	992
4697-59_2	Granulocyte-macrophage colony-stimulating factor	CSF2	P04141	-0.039264	0.0320639	0.221034	-0.00527944	0.00406019	0.193802	-0.020764	0.0634508	0.743552	992
2962-50_2	Parathyroid hormone-related protein	PTHLH	P12272	-0.039076	0.0319402	0.221465	-0.00463488	0.00409289	0.25773	-0.0218001	0.0634651	0.731297	992
3292-75_1	CD48 antigen	CD48	P09326	-0.0389299	0.0319013	0.222633	-0.00467719	0.00408882	0.252942	-0.0175549	0.0634789	0.782186	992
3317-33_1	Serine protease HTRA2, mitochondrial	HTRA2	O43464	0.0390045	0.0320677	0.224154	-0.0047759	0.00408021	0.242079	-0.0147199	0.0635953	0.817004	992
4588-1_2	Pancreatic hormone	PPY	P01298	-0.0405642	0.0333846	0.224634	-0.0036645	0.00426895	0.390875	-0.0237556	0.0635245	0.708514	992
3222-11_2	Semaphorin-3A	SEMA3A	Q14563	0.0386754	0.0318535	0.224973	-0.00520118	0.00406058	0.200531	-0.0125531	0.0637423	0.843919	992
3281-19_1	Angiopoietin-related protein 3	ANGPTL3	Q9Y5C1	0.0384626	0.0316939	0.225203	-0.00547589	0.00406389	0.178143	-0.0197893	0.0634486	0.755186	992
5226-36_3	Casein kinase II 2-alpha':2-beta heterotetramer	CSNK2A2 CSNK2B	P19784 P67870	0.0386893	0.031924	0.225832	-0.00525242	0.00406026	0.196098	-0.0297018	0.0639539	0.642445	992
2692-74_2	Phospholipase A2, membrane associated	PLA2G2A	P14555	-0.0395344	0.0329901	0.231059	-0.00457275	0.00410138	0.26515	-0.0011238	0.0653709	0.986288	992
3623-84_4	Lymphocyte antigen 86	LY86	O95711	0.0378205	0.0317028	0.233166	-0.00522011	0.00406052	0.19889	-0.0226542	0.0634897	0.721304	992
4556-10_2	Interleukin-34	IL34	Q6ZMJ4	-0.0378346	0.0317174	0.233207	-0.00503297	0.00406505	0.215969	-0.0222083	0.0634776	0.726517	992
3083-71_1	Tumor necrosis factor receptor superfamily member 27	EDA2R	Q9HAV5	-0.0386821	0.032428	0.233209	-0.00420874	0.00415605	0.311462	-0.0198145	0.0634502	0.75489	992
3376-49_2	Interleukin-17 receptor D	IL17RD	Q8NFM7	-0.0376283	0.0317737	0.236594	-0.00503458	0.0040651	0.215828	-0.0155662	0.0635599	0.80658	992
5090-49_2	Leukocyte immunoglobulin-like receptor subfamily B member 1	LILRB1	Q8NHL6	0.0375343	0.0316951	0.236607	-0.00530927	0.00406053	0.191336	-0.0217214	0.0634678	0.73224	992
2822-56_2	CD97 antigen	CD97	P48960	-0.0373886	0.0317165	0.238746	-0.00503149	0.0040653	0.216132	-0.0216525	0.063467	0.733054	992
3521-16_2	Thyroid Stimulating Hormone	CGA TSHB	P01215 P01222	0.0371745	0.0318552	0.243497	-0.0050387	0.00406515	0.215459	-0.0207536	0.0634554	0.743693	992
3034-1_2	Glial fibrillary acidic protein	GFAP	P14136	0.0369909	0.0317158	0.243764	-0.00501555	0.00406616	0.217687	-0.020956	0.0634576	0.741291	992
4960-72_1	Annexin A1	ANXA1	P04083	0.037263	0.0320355	0.245038	-0.00558177	0.0040695	0.170495	-0.0106844	0.0639532	0.867352	992
3815-14_1	Interleukin-12 receptor subunit beta-2	IL12RB2	Q99665	-0.0367398	0.0317525	0.247522	-0.00541182	0.00406244	0.183114	-0.0237896	0.0635382	0.708176	992
2616-23_18	Receptor tyrosine-protein kinase erbB-2	ERBB2	P04626	-0.0365979	0.0317193	0.248857	-0.00538441	0.0040618	0.185271	-0.0233358	0.0635197	0.713414	992
2997-8_1	Junctional adhesion molecule B	JAM2	P57087	0.0373457	0.0324204	0.249632	-0.00612365	0.00412813	0.138287	-0.0121547	0.0638154	0.848983	992
3486-58_2	Fibroblast growth factor 1	FGF1	P05230	-0.0365053	0.0317625	0.250701	-0.00490988	0.00407239	0.228239	-0.0184964	0.0634663	0.770778	992
4543-65_2	Collagen alpha-1(XXIII) chain	COL23A1	Q86Y22	0.0364168	0.0318356	0.25294	-0.00482077	0.00407923	0.237574	-0.0231168	0.063513	0.715959	992
2649-77_2	Intercellular adhesion molecule 3	ICAM3	P32942	0.0360635	0.0316865	0.255338	-0.00544257	0.00406353	0.180757	-0.0207003	0.0634573	0.744335	992
4978-54_2	Drebrin-like protein	DBNL	Q9UJU6	0.0361094	0.0320447	0.26008	-0.00474331	0.00408711	0.246104	-0.0272057	0.0637783	0.669788	992
3387-1_2	Serine/threonine-protein kinase PAK 3	PAK3	O75914	-0.0357526	0.0317536	0.260464	-0.00504305	0.0040655	0.215102	-0.0242023	0.0635658	0.703475	992
3152-57_1	Tumor necrosis factor receptor superfamily member 1B	TNFRSF1B	P20333	0.0370645	0.0330827	0.262832	-0.00643837	0.0041932	0.124997	-0.00988179	0.0640919	0.877498	992
3864-5_2	40S ribosomal protein S7	RPS7	P62081	0.0354469	0.0317844	0.265022	-0.00541384	0.00406284	0.182994	-0.0260054	0.0636855	0.683112	992
3032-11_2	Follicle stimulating hormone	CGA FSHB	P01215, P01225	-0.0628685	0.0566228	0.267137	-0.003827	0.0042627	0.369516	0.0824217	0.111948	0.461752	992
3814-63_1	Interleukin-11 receptor subunit alpha	IL11RA	Q14626	-0.0351766	0.0317182	0.267683	-0.00506826	0.00406466	0.212725	-0.0200595	0.0634562	0.751982	992
4567-82_2	SH2 domain-containing protein 1A	SH2D1A	O60880	0.0352643	0.0318817	0.268952	-0.00504806	0.00406554	0.214652	-0.0158861	0.0635641	0.802699	992
4930-21_1	Stanniocalcin-1	STC1	P52823	0.0382293	0.0346281	0.269862	-0.00646308	0.00420288	0.124423	0.00409271	0.0670975	0.951374	992
3361-26_2	C-type lectin domain family 4 member K	CD207	Q9UJ71	-0.0349937	0.0317185	0.270182	-0.00509535	0.00406372	0.210187	-0.0167979	0.063522	0.791494	992
3054-3_2	Haptoglobin	HP	P00738	0.0349527	0.0317258	0.270854	-0.00530768	0.00406093	0.191512	-0.0238971	0.0635564	0.706998	992
3868-8_1	Small glutamine-rich tetratricopeptide repeat-containing protein alpha	SGTA	O43765	0.0361567	0.0328579	0.271427	-0.00462147	0.00410287	0.260268	-0.0359644	0.0650987	0.580758	992
3446-7_2	Interleukin-18 receptor 1	IL18R1	Q13478	0.0353086	0.0320961	0.27156	-0.00562975	0.00407416	0.167339	-0.0105735	0.0640299	0.868872	992
5021-13_1	Inorganic pyrophosphatase	PPA1	Q15181	0.0348301	0.0317589	0.273037	-0.00504594	0.00406576	0.21487	-0.0240981	0.0635682	0.704702	992
3329-14_2	Peptidoglycan recognition protein 1	PGLYRP1	O75594	-0.0346057	0.031677	0.274899	-0.00538936	0.00406236	0.184927	-0.0199842	0.0634573	0.752887	992
3352-80_3	Carbonic anhydrase 6	CA6	P23280	-0.0369404	0.0338183	0.274958	-0.00595932	0.00411002	0.147389	-0.0440343	0.0671706	0.51226	992
4561-65_2	Baculoviral IAP repeat-containing protein 7 Isoform beta	BIRC7	Q96CA5	-0.0345316	0.0316687	0.275802	-0.00535402	0.0040616	0.18774	-0.0192976	0.0634605	0.761125	992
5494-52_3	Small nuclear ribonucleoprotein F	SNRPF	P62306	-0.0347328	0.0319142	0.276719	-0.00504836	0.00406577	0.214651	-0.0273146	0.0638148	0.668722	992
3321-2_2	Interleukin-24	IL24	Q13007	-0.0345227	0.0318266	0.278313	-0.00549049	0.00406608	0.177222	-0.0144184	0.0636645	0.820879	992
3172-28_2	Arylsulfatase B	ARSB	P15848	0.034275	0.0317329	0.280355	-0.00504914	0.00406584	0.214588	-0.0222535	0.0634932	0.726048	992
4969-2_1	Carbonic anhydrase 1	CA1	P00915	-0.0348884	0.0323973	0.281789	-0.00508264	0.00406446	0.211409	-0.0343879	0.064854	0.596068	992
4878-3_1	Coagulation Factor X	F10	P00742	-0.0361398	0.033587	0.282186	-0.00643332	0.00420314	0.126188	-0.0181978	0.06348	0.774425	992
2501-51_3	Cadherin-1	CDH1	P12830	-0.0342857	0.0318683	0.282253	-0.00480016	0.00408395	0.240128	-0.0205888	0.063461	0.745679	992
2853-68_2	Serine/threonine-protein kinase Chk1	CHEK1	O14757	-0.0339894	0.0316721	0.283459	-0.00520096	0.00406135	0.200633	-0.0198547	0.0634588	0.754441	992
2780-35_2	Lactotransferrin	LTF	P02788	0.0342695	0.0319494	0.283704	-0.0050029	0.00406832	0.219094	-0.013579	0.0637384	0.831337	992
3316-58_1	Heparin cofactor 2	SERPIND1	P05546	0.0342041	0.0320007	0.285394	-0.00494267	0.0040722	0.225128	-0.0277718	0.0638766	0.663822	992
2937-10_2	Apolipoprotein E (isoform E3)	APOE	P02649	0.0343337	0.0321219	0.285394	-0.00521075	0.00406124	0.199776	-0.00914078	0.0642637	0.88692	992
5261-13_3	Abelson tyrosine-protein kinase 2	ABL2	P42684	0.034122	0.0319418	0.285665	-0.00499969	0.00406859	0.219419	-0.0120301	0.0638936	0.850693	992
2515-14_3	GDNF family receptor alpha-2	GFRA2	O00451	-0.034095	0.0319448	0.286093	-0.0047093	0.00409434	0.25034	-0.0218863	0.0634843	0.730355	992
3049-61_2	Trypsin-1	PRSS1	P07477	-0.0339671	0.0318444	0.286386	-0.00550604	0.00406711	0.17611	-0.0153376	0.063608	0.809506	992
5100-53_3	Lysosome membrane protein 2	SCARB2	Q14108	-0.033782	0.0316787	0.286504	-0.00532353	0.00406127	0.190227	-0.0217135	0.06348	0.732384	992
2816-50_2	Basal Cell Adhesion Molecule	BCAM	P50895	-0.0338818	0.0320418	0.290576	-0.00480193	0.00408466	0.240037	-0.026849	0.0637916	0.673929	992
3630-27_4	Cell adhesion molecule 3	CADM3	Q8N126	0.0337417	0.0320957	0.293384	-0.00525455	0.004061	0.195999	-0.0309294	0.0643096	0.630662	992
2737-22_2	Protein NOV homolog	NOV	P48745	0.033465	0.0318439	0.293557	-0.00570638	0.00408249	0.162495	-0.0220613	0.0634912	0.728311	992
5080-131_3	Transmembrane glycoprotein NMB	GPNMB	Q14956	0.0335471	0.0319424	0.293864	-0.00532077	0.00406131	0.190461	-0.0126858	0.0638388	0.842525	992
4563-61_2	1-phosphatidylinositol 4,5-bisphosphate phosphodiesterase gamma-1	PLCG1	P19174	-0.0335201	0.0319347	0.294137	-0.00528525	0.00406103	0.193404	-0.0283503	0.0639597	0.65768	992
4217-49_3	3-hydroxyacyl-CoA dehydrogenase type-2	HSD17B10	Q99714	0.0335533	0.0320401	0.295249	-0.00460805	0.0041094	0.262413	-0.019781	0.0634607	0.755331	992
5096-51_3	Killer cell immunoglobulin-like receptor 3DL2	KIR3DL2	P43630	0.0329916	0.0317037	0.298304	-0.00536543	0.00406214	0.18686	-0.0171261	0.06352	0.78751	992
3587-53_1	Bone morphogenetic protein 10	BMP10	O95393	-0.0331386	0.0319152	0.299369	-0.00515469	0.00406247	0.20479	-0.0274369	0.0638664	0.667581	992
2670-67_4	Creatine kinase M-type	CKM	P06732	0.0339799	0.0331155	0.305094	-0.00479894	0.00408658	0.24055	-0.00140812	0.0659916	0.98298	992
4449-67_3	Gremlin-1	GREM1	O60565	-0.0325618	0.0317543	0.305411	-0.00501774	0.00406834	0.217732	-0.0168036	0.0635373	0.791474	992
5091-28_3	Leukocyte immunoglobulin-like receptor subfamily B member 2	LILRB2	Q8N423	-0.0327223	0.0319918	0.306635	-0.00488439	0.00407826	0.231333	-0.0253294	0.0636774	0.69088	992
4428-1_2	Carbohydrate sulfotransferase 2	CHST2	Q9Y4C5	0.0322345	0.0316849	0.309238	-0.00522231	0.00406136	0.198795	-0.0224595	0.0635093	0.723683	992
5312-49_3	Apolipoprotein E (isoform E2)	APOE	P02649	0.0326224	0.0321419	0.310378	-0.00511582	0.00406385	0.208377	-0.00976926	0.0642546	0.879186	992
2715-25_2	Erythropoietin receptor	EPOR	P19235	-0.0320543	0.0316714	0.311741	-0.00534201	0.00406183	0.188755	-0.0191544	0.0634679	0.762871	992
4696-2_2	Fatty acid-binding protein, heart	FABP3	P05413	0.0329848	0.032917	0.316559	-0.00634993	0.00420262	0.131121	-0.0146483	0.0636858	0.818133	992
2668-70_2	Calpain I	CAPN1 CAPNS1	P07384 P04632	0.0321295	0.0321388	0.317694	-0.00466342	0.00410577	0.256306	-0.0253508	0.0636908	0.690694	992
5029-3_1	Seprase	FAP	Q12884	-0.0317978	0.0318451	0.318273	-0.00538983	0.00406308	0.184967	-0.0260744	0.0637567	0.682652	992
4267-81_3	Pescadillo homolog	PES1	O00541	-0.0313247	0.0317007	0.323325	-0.00513621	0.00406339	0.206519	-0.0202864	0.063465	0.749304	992
3327-27_1	Netrin-4	NTN4	Q9HB63	0.0314322	0.0319002	0.324701	-0.00503416	0.0040681	0.216205	-0.0144096	0.0637155	0.821127	992
4995-16_1	15-hydroxyprostaglandin dehydrogenase [NAD(+)]	HPGD	P15428	0.0312294	0.0317026	0.324827	-0.00535118	0.00406216	0.188035	-0.0176799	0.0635073	0.78077	992
3616-3_5	N-acetylglucosamine-6-sulfatase	GNS	P15586	0.0315264	0.0320676	0.325787	-0.00568881	0.00408391	0.163938	-0.012892	0.0638725	0.840084	992
4771-10_3	Acid sphingomyelinase-like phosphodiesterase 3a	SMPDL3A	Q92484	0.0311128	0.0317441	0.32727	-0.00506412	0.00406653	0.213309	-0.0172369	0.0635263	0.786191	992
2952-75_2	Insulin-like growth factor I	IGF1	P05019	-0.0316531	0.0323327	0.327828	-0.00541381	0.00406406	0.183127	-0.00753833	0.0647242	0.907305	992
3040-59_1	C-C motif chemokine 3	CCL3	P10147	-0.0313161	0.0320091	0.32814	-0.00495621	0.00407366	0.224028	-0.0126256	0.0639082	0.843432	992
2681-23_2	Hepatocyte growth factor	HGF	P14210	0.0308337	0.0317178	0.331225	-0.00538125	0.00406302	0.185661	-0.0169389	0.0635422	0.789851	992
4874-3_1	Angiogenin	ANG	P03950	-0.031915	0.0334629	0.340446	-0.00512038	0.00406427	0.20802	-0.0403584	0.0669675	0.546875	992
2611-72_2	Tyrosine-protein kinase receptor TYRO3	TYRO3	Q06418	-0.0303378	0.031814	0.340519	-0.00522083	0.00406167	0.198956	-0.0144348	0.063732	0.820865	992
4973-18_1	Baculoviral IAP repeat-containing protein 3	BIRC3	Q13489	-0.0301238	0.0316914	0.342072	-0.005228	0.0040616	0.198333	-0.022399	0.0635177	0.724432	992
4673-13_2	Interleukin-6	IL6	P05231	0.0301744	0.0317683	0.34243	-0.00519615	0.00406207	0.20113	-0.0195707	0.0634681	0.757878	992
2524-56_3	High mobility group protein B1	HMGB1	P09429	0.0305914	0.0322165	0.342569	-0.00554393	0.00407188	0.173661	-0.0116262	0.0640731	0.85605	992
3218-8_2	Glutamate carboxypeptidase 2	FOLH1	Q04609	0.0301055	0.0317414	0.343125	-0.00549453	0.00406851	0.177162	-0.0178827	0.0635051	0.778313	992
4474-19_2	Ubiquitin	RPS27A	P62979	0.02992	0.0316986	0.345454	-0.00538854	0.00406347	0.185114	-0.0179635	0.0635028	0.77733	992
3192-3_2	Cytosolic non-specific dipeptidase	CNDP2	Q96KP4	0.0298004	0.0316773	0.347063	-0.0051599	0.00406302	0.204394	-0.0207205	0.0634721	0.744153	992
4144-13_1	C-C motif chemokine 13	CCL13	Q99616	-0.0297584	0.0316889	0.347919	-0.00536057	0.00406267	0.187317	-0.0201722	0.0634676	0.750678	992
3445-53_2	Interleukin-15 receptor subunit alpha	IL15RA	Q13261	0.0300944	0.0320875	0.348531	-0.00585769	0.00411005	0.15441	-0.0170375	0.0635447	0.788664	992
3178-5_2	Dipeptidyl peptidase 1	CTSC	P53634	0.0296666	0.0316772	0.349229	-0.00525684	0.00406146	0.195855	-0.019964	0.0634674	0.753166	992
4533-76_2	A disintegrin and metalloproteinase with thrombospondin motifs 15	ADAMTS15	Q8TE58	0.0296852	0.0317348	0.349803	-0.00546686	0.00406709	0.179201	-0.0180824	0.0634998	0.775885	992
2642-4_1	Platelet-activating factor acetylhydrolase IB subunit beta	PAFAH1B2	P68402	0.0296468	0.0318689	0.352456	-0.00502131	0.00407002	0.217596	-0.0254074	0.0637357	0.690247	992
2746-56_1	Cytokine receptor-like factor 2	CRLF2	Q9HC73	0.0294463	0.0316945	0.353081	-0.00530266	0.00406166	0.192012	-0.0221046	0.0635092	0.727874	992
2979-8_2	C-X-C motif chemokine 5	CXCL5	P42830	0.0294529	0.03171	0.353209	-0.005399	0.00406398	0.184318	-0.0219288	0.0635027	0.729926	992
3208-2_4	Matrilin-3	MATN3	O15232	0.0293492	0.0316701	0.3543	-0.00523298	0.00406165	0.197911	-0.0188957	0.0634788	0.766017	992
2706-69_2	Thyroxine-Binding Globulin	SERPINA7	P05543	-0.0306161	0.0330509	0.3545	-0.00532196	0.00406193	0.19043	-0.0025674	0.0661923	0.969068	992
3894-15_2	N-acetyl-D-glucosamine kinase	NAGK	Q9UJ70	0.0294813	0.0320615	0.358045	-0.00581506	0.00410507	0.156927	-0.0186156	0.0634857	0.769411	992
3473-78_2	Thrombopoietin Receptor	MPL	P40238	0.0291493	0.0318326	0.360043	-0.00494397	0.00407678	0.225528	-0.0218441	0.0635014	0.730923	992
2823-7_1	COMM domain-containing protein 7	COMMD7	Q86VX2	-0.0300484	0.0328361	0.360361	-0.00573666	0.00409388	0.161444	-0.0113455	0.0641658	0.85969	992
3324-51_1	T-lymphocyte surface antigen Ly-9	LY9	Q9HBG7	-0.0292561	0.032083	0.36205	-0.00508372	0.00406649	0.211539	-0.0115959	0.0641309	0.856549	992
5265-12_3	GRB2-related adapter protein 2	GRAP2	O75791	0.0289455	0.0317471	0.36212	-0.00513913	0.00406395	0.206324	-0.0163355	0.0635945	0.797333	992
2778-10_2	Interleukin-22	IL22	Q9GZX6	0.0290075	0.0318629	0.362842	-0.0053162	0.00406191	0.190908	-0.0144302	0.0637608	0.821	992
5346-24_3	Copine-1	CPNE1	Q99829	0.0289541	0.0318347	0.3633	-0.00491096	0.00408033	0.229043	-0.0212277	0.0634839	0.738164	992
3305-6_1	Delta-like protein 4	DLL4	Q9NR61	-0.0290437	0.0319722	0.363886	-0.00487375	0.00408451	0.233066	-0.0146848	0.0637359	0.817828	992
5178-5_3	High affinity cAMP-specific 3',5'-cyclic phosphodiesterase 7A	PDE7A	Q13946	0.028919	0.0318858	0.36465	-0.0054024	0.00406432	0.184079	-0.0207469	0.0634749	0.743849	992
3350-53_2	Calcium/calmodulin-dependent protein kinase type II subunit alpha	CAMK2A	Q9UQM7	0.0298017	0.0329178	0.365506	-0.00478071	0.00409687	0.243525	-0.0340727	0.065351	0.602219	992
2789-26_2	Matrilysin	MMP7	P09237	0.0292847	0.0323468	0.365508	-0.00601869	0.00414565	0.146871	-0.0226217	0.0635365	0.721885	992
4834-61_2	Ephrin type-A receptor 2	EPHA2	P29317	-0.029712	0.0328397	0.365813	-0.00431435	0.00419572	0.304072	-0.0238544	0.0636138	0.707749	992
5077-28_3	Ephrin type-B receptor 2	EPHB2	P29323	-0.0296758	0.0328282	0.366229	-0.00457254	0.00413351	0.268903	-0.00910291	0.0645993	0.887967	992
2774-10_3	Interleukin-16	IL16	Q14005	0.0297682	0.033012	0.367414	-0.00613889	0.00417518	0.14179	-0.0136349	0.063858	0.830966	992
2719-3_4	Granulocyte colony-stimulating factor receptor	CSF3R	Q99062	-0.0285303	0.0317535	0.36914	-0.00552282	0.00407159	0.175272	-0.0210576	0.0634811	0.740175	992
3508-78_3	C-C motif chemokine 22	CCL22	O00626	0.0285605	0.0319047	0.370907	-0.00520922	0.00406211	0.200004	-0.0255346	0.0637728	0.688948	992
4832-75_2	Tumor necrosis factor receptor superfamily member 10A	TNFRSF10A	O00220	0.0283703	0.0317259	0.371415	-0.00517954	0.00406277	0.202651	-0.0169719	0.0635588	0.789504	992
4127-75_1	Complement component C6	C6	P13671	0.0287795	0.0322669	0.372653	-0.00557933	0.00407672	0.171439	-0.0301319	0.0644831	0.6404	992
3440-7_2	Granzyme A	GZMA	P12544	-0.0283714	0.0318709	0.373576	-0.00496094	0.00407611	0.223864	-0.0171117	0.0635517	0.787789	992
2831-29_1	Kallikrein-11	KLK11	Q9UBX7	-0.0281956	0.0316778	0.373641	-0.00521311	0.00406207	0.199664	-0.020568	0.0634736	0.745975	992
3413-50_2	Bcl-2-related protein A1	BCL2A1	Q16548	-0.0279724	0.031703	0.377815	-0.00517169	0.00406307	0.203369	-0.0219667	0.0635106	0.72951	992
5264-65_3	Calreticulin	CALR	P27797	0.027904	0.0317505	0.379693	-0.00516297	0.00406337	0.204165	-0.0162428	0.0636129	0.798514	992
2201-17_6	Endostatin	COL18A1	P39060	-0.0285781	0.0325259	0.379817	-0.00451374	0.00415106	0.277138	-0.0242145	0.0636538	0.703723	992
4981-6_1	Desmocollin-3	DSC3	Q14574	-0.0278252	0.031732	0.380763	-0.00529947	0.00406184	0.192299	-0.0174782	0.0635348	0.783299	992
3077-66_2	Coagulation factor Xa	F10	P00742	-0.0289373	0.0333814	0.386223	-0.00613633	0.00418378	0.142776	-0.0185874	0.0634917	0.769772	992
3182-38_2	Ectonucleoside triphosphate diphosphohydrolase 1	ENTPD1	P49961	-0.0274644	0.0317178	0.386755	-0.00512631	0.00406494	0.207567	-0.0215706	0.0634982	0.734152	992
3003-29_2	Natural cytotoxicity triggering receptor 3	NCR3	O14931	0.0272131	0.0316897	0.390693	-0.00532201	0.00406225	0.19046	-0.018182	0.0635063	0.774706	992
4136-40_2	Interleukin-17D	IL17D	Q8TAD2	-0.027231	0.0317516	0.391306	-0.00536713	0.00406343	0.18686	-0.0165761	0.0635957	0.794419	992
3832-51_1	Protein-tyrosine kinase 6	PTK6	Q13882	-0.0270844	0.0318035	0.394632	-0.00533697	0.0040626	0.189256	-0.023841	0.0636342	0.707996	992
5034-79_1	Trypsin-2	PRSS2	P07478	0.0272866	0.0321263	0.395889	-0.00562155	0.00408321	0.168901	-0.0130451	0.063995	0.838516	992
3323-37_1	Low-density lipoprotein receptor-related protein 8	LRP8	Q14114	-0.0270964	0.0320633	0.398263	-0.00532596	0.00406239	0.190148	-0.0123075	0.0641182	0.847821	992
3892-21_2	Mediator of RNA polymerase II transcription subunit 1	MED1	Q15648	0.0268845	0.0318564	0.398914	-0.0051286	0.00406508	0.207381	-0.0252735	0.0637822	0.692008	992
2773-50_2	Interleukin-10	IL10	P22301	0.0266636	0.0316898	0.40033	-0.005327	0.00406243	0.190065	-0.0212248	0.0634902	0.738223	992
3346-72_2	Aurora kinase B	AURKB	Q96GD4	-0.0264239	0.0316884	0.404556	-0.00519228	0.0040628	0.201546	-0.0212324	0.0634911	0.738137	992
5002-76_1	Matrix metalloproteinase-14	MMP14	P50281	-0.026427	0.0317309	0.405132	-0.00531419	0.00406223	0.19111	-0.017406	0.0635483	0.784217	992
3600-2_3	Chitotriosidase-1	CHIT1	Q13231	-0.0276082	0.0331667	0.405379	-0.0042375	0.0042458	0.318501	-0.0219	0.0635154	0.730319	992
4957-1_2	40S ribosomal protein SA	RPSA	P08865	-0.0263648	0.0316967	0.405731	-0.00536734	0.00406363	0.186865	-0.0199581	0.0634734	0.753259	992
3201-49_2	Kallikrein-5	KLK5	Q9Y337	-0.0262735	0.0318511	0.409634	-0.00534177	0.00406287	0.188889	-0.014658	0.0638004	0.818335	992
2871-73_2	DNA repair protein RAD51 homolog 1	RAD51	Q06609	0.0259299	0.0317115	0.413736	-0.00541846	0.00406612	0.182973	-0.0197925	0.0634745	0.755244	992
4342-10_3	Intercellular adhesion molecule 1	ICAM1	P05362	-0.0259359	0.0317355	0.413982	-0.00517376	0.00406346	0.203232	-0.018372	0.0635045	0.77241	992
4330-4_2	Prostate-specific antigen	KLK3	P07288	-0.0392901	0.0482642	0.415804	-0.00484027	0.00409551	0.237549	-0.078108	0.0955412	0.413821	992
3890-8_2	L-lactate dehydrogenase B chain	LDHB	P07195	0.025971	0.0320219	0.417538	-0.00517834	0.00406335	0.20282	-0.0274703	0.0641433	0.668552	992
5347-59_3	G2/mitotic-specific cyclin-B1	CCNB1	P14635	-0.0256663	0.031672	0.417916	-0.00529532	0.00406205	0.19267	-0.0195405	0.0634768	0.758271	992
4964-67_1	Endoplasmic reticulum aminopeptidase 1	ERAP1	Q9NZ08	-0.0257147	0.0318508	0.419659	-0.00543297	0.00406713	0.181913	-0.0248229	0.0637578	0.697115	992
3209-69_1	Matrix extracellular phosphoglycoprotein	MEPE	Q9NQ76	-0.0255706	0.0316826	0.41981	-0.0052008	0.00406273	0.200801	-0.020186	0.0634752	0.750541	992
3822-54_2	MAP kinase-activated protein kinase 3	MAPKAPK3	Q16644	0.0256776	0.0319175	0.421302	-0.00496033	0.00407972	0.224331	-0.0231447	0.0635968	0.715989	992
2752-62_2	Growth/differentiation factor 5	GDF5	P43026	-0.0255695	0.0319323	0.423473	-0.00519046	0.00406304	0.201732	-0.0255792	0.0638594	0.688834	992
2579-17_5	Matrix metalloproteinase-9	MMP9	P14780	0.0254347	0.0318441	0.424641	-0.00524017	0.00406207	0.197343	-0.0158976	0.0636802	0.802912	992
3033-57_1	Galectin-2	LGALS2	P05162	-0.0252807	0.0317124	0.425533	-0.00539121	0.00406495	0.185056	-0.0184575	0.0635038	0.771378	992
4304-18_2	Ligand-dependent nuclear receptor corepressor-like protein	LCORL	Q8N3X6	-0.0251824	0.0317088	0.427283	-0.0051929	0.00406301	0.201517	-0.0183014	0.0635104	0.773282	992
2770-51_2	C-C motif chemokine 1	CCL1	P22362	0.0251094	0.0317792	0.429647	-0.00548419	0.00407129	0.178275	-0.0199304	0.0634756	0.753598	992
3394-81_2	Serine/threonine-protein kinase PLK1	PLK1	P53350	-0.0249338	0.0316904	0.431592	-0.00529901	0.00406218	0.192375	-0.0186498	0.0634981	0.769044	992
5345-51_3	Cytoskeleton-associated protein 2	CKAP2	Q8WWK9	-0.0251095	0.032021	0.433135	-0.00524491	0.00406208	0.196939	-0.026826	0.0640739	0.675546	992
4452-9_2	Leucine-rich repeat transmembrane neuronal protein 1	LRRTM1	Q86UE6	-0.0246713	0.0318668	0.438996	-0.00503906	0.00407264	0.216269	-0.0156655	0.0637202	0.805851	992
5112-73_3	OX-2 membrane glycoprotein	CD200	P41217	-0.0246457	0.0320418	0.441973	-0.00505651	0.00407121	0.214524	-0.015327	0.0637638	0.810091	992
5066-134_3	CMRF35-like molecule 6	CD300C	Q08708	0.0241756	0.0317983	0.447268	-0.00552476	0.00407623	0.175611	-0.0198514	0.0634772	0.754549	992
5364-7_3	Protein SET	SET	Q01105	0.0240687	0.0318813	0.45046	-0.00498441	0.00407924	0.222037	-0.0179135	0.0635361	0.778047	992
5236-2_3	Nuclear receptor subfamily 1 group D member 1	NR1D1	P20393	-0.0237809	0.0316887	0.45316	-0.00531867	0.00406268	0.190786	-0.0207889	0.0634867	0.743395	992
3202-28_2	Kremen protein 2	KREMEN2	Q8NCW0	0.023818	0.0317642	0.453529	-0.00522881	0.0040624	0.198352	-0.0235259	0.0636537	0.711766	992
4134-4_2	Heparin-binding EGF-like growth factor	HBEGF	Q99075	0.0237407	0.0317421	0.454682	-0.00512033	0.0040668	0.208307	-0.0218341	0.0635261	0.731143	992
3007-7_2	Sialic acid-binding Ig-like lectin 9	SIGLEC9	Q9Y336	0.02371	0.0317546	0.455445	-0.00517102	0.00406412	0.203544	-0.0195351	0.0634804	0.758349	992
5223-59_3	Glucokinase regulatory protein	GCKR	Q14397	0.0237593	0.0318751	0.456215	-0.0052572	0.00406213	0.195898	-0.0147227	0.0638679	0.817736	992
3594-6_5	Cathepsin E	CTSE	P14091	0.0236315	0.031757	0.45697	-0.00535634	0.0040639	0.187798	-0.0169598	0.0636072	0.789807	992
3737-6_3	Cathepsin H	CTSH	P09668	0.0251211	0.0338876	0.458683	-0.00633484	0.00431014	0.141946	-0.0147368	0.0638703	0.817572	992
4468-21_2	Sphingosine kinase 2	SPHK2	Q9NRA0	0.0234501	0.031688	0.459456	-0.0052379	0.00406231	0.197563	-0.0201347	0.0634783	0.751166	992
3647-49_4	Toll-like receptor 4:Lymphocyte antigen 96 complex	TLR4 LY96	O00206 Q9Y6Y9	-0.0234598	0.0317382	0.459982	-0.00533381	0.00406314	0.189577	-0.0211724	0.0634986	0.738879	992
4993-16_1	Glutathione S-transferase A3	GSTA3	Q16772	-0.0233305	0.0316993	0.461908	-0.00527889	0.00406217	0.194065	-0.0214544	0.0635099	0.735577	992
5443-62_2	Atrial natriuretic factor	NPPA	P01160	0.0231903	0.0318013	0.466036	-0.00547027	0.00407174	0.179427	-0.0225782	0.0635786	0.722573	992
3519-3_2	C-C motif chemokine 17	CCL17	Q92583	0.0231168	0.0317762	0.467099	-0.00539776	0.00406616	0.184654	-0.0171481	0.0635976	0.787498	992
4141-79_1	C-X-C motif chemokine 10	CXCL10	P02778	-0.0237259	0.0326635	0.467782	-0.0045276	0.00418763	0.279879	-0.0204359	0.0634818	0.747583	992
3520-58_1	Transforming growth factor beta-3	TGFB3	P10600	0.0230442	0.0317563	0.46822	-0.00543506	0.00406879	0.181924	-0.0186085	0.0635067	0.769571	992
5060-62_3	Programmed cell death 1 ligand 1	CD274	Q9NZQ7	-0.0230231	0.0317299	0.468258	-0.00517416	0.00406416	0.203275	-0.0215638	0.0635163	0.734305	992
5400-52_3	Leptin receptor	LEPR	P48357	-0.0228916	0.0317822	0.471533	-0.00514634	0.00406561	0.205874	-0.0165824	0.0636536	0.794524	992
4490-65_2	Interleukin-3 receptor subunit alpha	IL3RA	P26951	0.0226406	0.0317202	0.475544	-0.00519932	0.00406329	0.200991	-0.0220096	0.063543	0.729136	992
2859-69_2	Histone deacetylase 8	HDAC8	Q9BY41	-0.0226189	0.031779	0.476783	-0.00546802	0.00407205	0.179638	-0.0181026	0.0635339	0.775759	992
4500-50_2	Stem Cell Growth Factor-alpha	CLEC11A	Q9Y240	-0.0226766	0.0319413	0.477905	-0.00511982	0.00406747	0.208426	-0.0252803	0.0639174	0.692548	992
3427-63_2	Casein kinase II subunit alpha	CSNK2A1	P68400	-0.0223554	0.0317086	0.48096	-0.00535328	0.00406409	0.18807	-0.0182588	0.0635264	0.773851	992
3373-5_2	Granzyme H	GZMH	P20718	-0.0223136	0.0316838	0.481436	-0.0052912	0.00406238	0.193052	-0.018702	0.0635054	0.768441	992
3166-92_1	Myeloid cell surface antigen CD33	CD33	P20138	-0.0223207	0.0317051	0.481591	-0.00518947	0.00406371	0.201891	-0.0211571	0.0635018	0.739074	992
5193-51_3	GTPase KRas	KRAS	P01116	-0.0223276	0.0318157	0.482983	-0.00544507	0.00407019	0.18127	-0.0181603	0.0635325	0.775058	992
3365-7_2	Dickkopf-related protein 4	DKK4	Q9UBT3	-0.0237095	0.0339543	0.485167	-0.00445862	0.00422383	0.291415	-0.00858509	0.0655428	0.895814	992
3221-54_1	Secreted frizzled-related protein 1	SFRP1	Q8N474	0.0222944	0.0321005	0.48752	-0.00566406	0.00410237	0.167688	-0.0225307	0.0635865	0.723166	992
5132-71_3	Interleukin-27 receptor subunit alpha	IL27RA	Q6UWB1	0.0217571	0.0317061	0.49274	-0.00531031	0.00406278	0.191494	-0.0185405	0.0635149	0.770419	992
4990-87_1	Platelet glycoprotein Ib alpha chain	GP1BA	P07359	-0.0218028	0.0319476	0.495111	-0.00548675	0.00407508	0.178476	-0.0189909	0.063497	0.764939	992
2966-65_2	Stem Cell Growth Factor-beta	CLEC11A	Q9Y240	-0.0218451	0.0320318	0.49541	-0.00508325	0.00407118	0.212108	-0.025709	0.0640346	0.688148	992
2632-5_2	Interleukin-12 receptor subunit beta-1	IL12RB1	P42701	0.021621	0.0318142	0.496915	-0.00543145	0.00406953	0.182293	-0.0172677	0.0636058	0.786078	992
4140-3_2	Interleukin-7	IL7	P13232	0.0215419	0.0318655	0.499182	-0.00551262	0.00407857	0.17681	-0.022953	0.0636333	0.718395	992
3037-62_1	Interleukin-1 beta	IL1B	P01584	-0.0214715	0.0317687	0.499281	-0.00542513	0.00406907	0.182753	-0.0217309	0.0635339	0.732396	992
5354-11_3	Keratin, type I cytoskeletal 18	KRT18	P05783	0.0212415	0.0317176	0.503199	-0.00539222	0.00406665	0.185158	-0.0210976	0.0635032	0.739787	992
3489-9_2	Ciliary Neurotrophic Factor	CNTF	P26441	-0.0211963	0.0317576	0.504646	-0.00515452	0.0040658	0.205176	-0.0219541	0.0635503	0.729821	992
4886-3_1	C-C motif chemokine 7	CCL7	P80098	0.021366	0.0322433	0.507709	-0.00577524	0.00413422	0.162746	-0.0194853	0.0634858	0.758965	992
4911-49_2	Glutathione S-transferase P	GSTP1	P09211	0.021221	0.0323632	0.51216	-0.00553525	0.00408297	0.175506	-0.0274858	0.0645063	0.670131	992
5068-54_3	Cytotoxic and regulatory T-cell molecule	CRTAM	O95727	0.020647	0.0317103	0.515124	-0.0051861	0.00406426	0.202245	-0.0215722	0.0635292	0.734257	992
2686-67_2	Insulin-like growth factor-binding protein 6	IGFBP6	P24592	-0.0227276	0.0350807	0.517221	-0.0046999	0.00415549	0.258325	-0.0369683	0.0686862	0.590546	992
3719-2_2	Cyclin-dependent kinase inhibitor 1B	CDKN1B	P46527	-0.0206819	0.0319711	0.517849	-0.00555328	0.00408649	0.174475	-0.0217609	0.063542	0.732074	992
3399-31_2	Stabilin-2	STAB2	Q8WWQ8	0.0204351	0.0316859	0.519123	-0.00527058	0.0040624	0.194793	-0.0213286	0.0635168	0.737097	992
5255-22_3	cAMP-specific 3',5'-cyclic phosphodiesterase 4D	PDE4D	Q08499	0.0206668	0.0321836	0.520921	-0.00498711	0.00408565	0.222512	-0.0141476	0.0641281	0.825438	992
4851-25_1	Interleukin-1 alpha	IL1A	P01583	-0.020247	0.0319347	0.526218	-0.00537478	0.004066	0.186512	-0.0222655	0.0635852	0.726287	992
2693-20_3	Oncostatin-M	OSM	P13725	-0.0200898	0.0317031	0.526433	-0.00517947	0.00406475	0.202876	-0.0202701	0.0634843	0.749572	992
2615-60_2	Ephrin-A5	EFNA5	P52803	-0.0205046	0.0325435	0.528796	-0.00478928	0.00413247	0.24676	-0.0148503	0.0640021	0.816564	992
2247-20_11	Prokineticin-1	PROK1	P58294	0.0198786	0.0317072	0.530841	-0.00528824	0.00406258	0.193323	-0.021161	0.063511	0.739065	992
4467-49_2	SPARC-like protein 1	SPARCL1	Q14515	-0.0201115	0.0321765	0.53209	-0.00507077	0.00407451	0.213606	-0.0139628	0.0642081	0.827894	992
4143-74_2	Lymphotactin	XCL1	P47992	-0.0199047	0.0318615	0.532296	-0.00508189	0.00407319	0.212456	-0.0167191	0.0636969	0.793007	992
2585-2_5	Prolactin	PRL	P01236	-0.0201183	0.0322484	0.532867	-0.00567388	0.00411457	0.168214	-0.0162346	0.0637659	0.799087	992
2915-6_2	Proliferating cell nuclear antigen	PCNA	P12004	0.0197655	0.0317227	0.533381	-0.00527814	0.00406249	0.194165	-0.0216326	0.0635387	0.73358	992
2431-17_3	Cathepsin G	CTSG	P08311	-0.019866	0.0319057	0.533658	-0.00518055	0.0040648	0.202788	-0.0222017	0.0635835	0.727033	992
5228-25_2	Kinesin-like protein KIF23	KIF23	Q02241	0.0197666	0.0317705	0.533973	-0.0051797	0.00406485	0.202867	-0.0226762	0.0636312	0.72164	992
2624-31_2	Protein E7_HPV18	Human-virus	P06788	-0.0197387	0.0317936	0.534849	-0.00507194	0.00407454	0.213503	-0.0213141	0.0635197	0.73728	992
3070-1_2	Interleukin-2	IL2	P60568	0.0199519	0.0321478	0.534986	-0.00527038	0.00406246	0.194816	-0.0224591	0.063609	0.724103	992
4137-57_2	Interleukin-25	IL25	Q9H293	-0.0195427	0.0317594	0.538474	-0.00516892	0.00406557	0.203888	-0.0185753	0.0635242	0.770032	992
5128-53_3	SLAM family member 6	SLAMF6	Q96DU3	-0.0194586	0.0318131	0.540907	-0.00510733	0.00407081	0.209912	-0.0178433	0.0635793	0.77904	992
3197-70_2	Insulin-degrading enzyme	IDE	P14735	0.019301	0.031777	0.543732	-0.00511023	0.00407064	0.209634	-0.0185661	0.0635262	0.770149	992
4437-56_3	Ectonucleoside triphosphate diphosphohydrolase 5	ENTPD5	O75356	-0.0194935	0.0321303	0.544187	-0.00548823	0.00407888	0.178763	-0.0168788	0.0636888	0.79105	992
3059-50_2	Tumor necrosis factor ligand superfamily member 13B	TNFSF13B	Q9Y275	-0.0190576	0.0318704	0.549996	-0.00519177	0.00406444	0.201772	-0.016055	0.063822	0.801434	992
5139-32_3	Netrin receptor UNC5C	UNC5C	O95185	0.0195445	0.0327918	0.5513	-0.00588172	0.00419156	0.160861	-0.018743	0.0635179	0.767993	992
5204-13_3	Proteasome activator complex subunit 3	PSME3	P61289	-0.0187671	0.0316905	0.553853	-0.00523835	0.00406281	0.197579	-0.02014	0.0634849	0.751127	992
3633-70_1	Nidogen-2	NID2	Q14112	-0.0189655	0.0322716	0.556878	-0.00507978	0.00407496	0.212844	-0.0263645	0.0644081	0.682382	992
2695-25_1	Platelet endothelial cell adhesion molecule	PECAM1	P16284	0.0185624	0.0317538	0.558969	-0.00539438	0.00406842	0.185173	-0.0216994	0.0635529	0.732846	992
2764-20_2	Fibroblast growth factor 9	FGF9	P31371	0.0185211	0.0317026	0.559209	-0.00532606	0.00406382	0.190295	-0.019404	0.0634922	0.759964	992
3714-49_2	Creatine kinase M-type:Creatine kinase B-type heterodimer	CKB CKM	P12277 P06732	0.0196306	0.0338112	0.561645	-0.00489143	0.00411362	0.234692	-0.0073855	0.0670869	0.912361	992
3443-61_2	Homeodomain-interacting protein kinase 3	HIPK3	Q9H422	0.0183476	0.0316892	0.56273	-0.0052265	0.00406315	0.198632	-0.0193298	0.0634946	0.760863	992
3143-3_1	T-cell surface glycoprotein CD4	CD4	P01730	-0.0182819	0.0317301	0.564632	-0.00515326	0.00406732	0.205456	-0.0209619	0.0635079	0.741419	992
4139-71_2	Interleukin-6 receptor subunit alpha	IL6R	P08887	-0.0182722	0.0317409	0.564971	-0.00530705	0.00406317	0.191809	-0.0192	0.0634992	0.762437	992
2865-77_2	Histone acetyltransferase KAT6A	KAT6A	Q92794	0.0182941	0.0317805	0.564989	-0.00545455	0.00407566	0.181098	-0.0193933	0.063493	0.760095	992
3400-49_2	Serine/threonine-protein kinase TBK1	TBK1	Q9UHD2	0.0182341	0.0316805	0.565042	-0.00525634	0.0040626	0.196023	-0.0195755	0.0634887	0.757896	992
3132-1_1	Vascular endothelial growth factor C	VEGFC	P49767	0.0182366	0.0317535	0.565882	-0.00530521	0.00406312	0.191958	-0.0223693	0.0636214	0.725213	992
5116-62_2	Roundabout homolog 2	ROBO2	Q9HCK4	-0.0188052	0.0330753	0.569786	-0.00527721	0.00406262	0.194257	-0.00918014	0.0662646	0.889844	992
2809-25_2	A disintegrin and metalloproteinase with thrombospondin motifs 4	ADAMTS4	O75173	-0.0178518	0.0316962	0.573414	-0.00521043	0.00406382	0.200089	-0.020238	0.063487	0.749965	992
3213-65_2	Nidogen-1	NID1	P14543	-0.0190521	0.033933	0.574611	-0.00502068	0.00408614	0.219472	-0.0326488	0.0673778	0.628093	992
2795-23_3	Alkaline phosphatase, tissue-nonspecific isozyme	ALPL	P05186	0.0178898	0.0319763	0.575968	-0.00514964	0.00406798	0.205847	-0.0166091	0.0637703	0.794569	992
3606-2_1	Discoidin domain-containing receptor 2	DDR2	Q16832	-0.0179786	0.0321414	0.576042	-0.00519768	0.00406447	0.201263	-0.0259338	0.0643724	0.68713	992
2775-54_2	Interleukin-17F	IL17F	Q96PD4	0.0175836	0.0320095	0.582907	-0.00554374	0.00409383	0.175991	-0.0176114	0.0636317	0.782013	992
3302-58_1	Cystatin-F	CST7	O76096	0.0173453	0.0317248	0.584679	-0.00531168	0.00406347	0.191455	-0.0185672	0.0635383	0.77018	992
3310-62_1	Low affinity immunoglobulin gamma Fc region receptor II-a/b	FCGR2A FCGR2B	P31994	-0.017309	0.0317217	0.585428	-0.00524186	0.00406289	0.197288	-0.0193325	0.063497	0.760838	992
3627-71_4	Membrane metallo-endopeptidase-like 1	MMEL1	Q495T6	0.0172199	0.0317386	0.587559	-0.00512751	0.00407072	0.208108	-0.0195286	0.0634915	0.758468	992
2637-77_2	Macrophage mannose receptor 1	MRC1	P22897	0.0173489	0.0319978	0.587809	-0.00556976	0.00410094	0.174719	-0.0192855	0.0634989	0.761409	992
3175-51_5	A disintegrin and metalloproteinase with thrombospondin motifs 13	ADAMTS13	Q76LX8	-0.0173522	0.032072	0.588603	-0.0055826	0.00410441	0.174093	-0.0183726	0.0635554	0.772581	992
2449-1_4	Calcium-dependent phospholipase A2	PLA2G5	P39877	0.0170242	0.0316984	0.591341	-0.00534272	0.00406512	0.189055	-0.0197769	0.0634874	0.755479	992
5340-24_3	Caspase-10	CASP10	Q92851	-0.016926	0.0317133	0.593655	-0.005355	0.00406603	0.18814	-0.0205911	0.0634968	0.745791	992
2911-27_2	Midkine	MDK	P21741	0.0169392	0.0318888	0.595402	-0.00546844	0.00408039	0.180496	-0.0196234	0.06349	0.757326	992
3374-49_2	Tyrosine-protein kinase HCK	HCK	P08631	-0.0168407	0.0318018	0.59654	-0.00526899	0.00406267	0.194958	-0.0228308	0.0637148	0.720174	992
2765-4_3	Growth/differentiation factor 11	GDF11	O95390 O14793	0.017593	0.0335618	0.600258	-0.00508254	0.00407783	0.212918	-0.00880885	0.0669663	0.895374	992
4203-50_2	Cofilin-1	CFL1	P23528	0.0172146	0.032934	0.601299	-0.0047796	0.00416815	0.251783	-0.0248774	0.0641752	0.698359	992
3030-3_2	C-type lectin domain family 4 member M	CLEC4M	Q9H2X3	-0.0165116	0.0319114	0.604979	-0.00542833	0.0040747	0.183099	-0.0205359	0.0634961	0.746446	992
2455-17_4	Interleukin-12	IL12A IL12B	P29459, P29460	-0.0163233	0.031709	0.606819	-0.00517353	0.00406672	0.203614	-0.0195019	0.0634937	0.758797	992
3082-9_2	NKG2D ligand 2	ULBP2	Q9BZM5	-0.0159814	0.0317173	0.614464	-0.00524084	0.00406305	0.197393	-0.0213224	0.0635435	0.737277	992
4126-22_1	Bactericidal permeability-increasing protein	BPI	P17213	-0.0159974	0.0319056	0.616203	-0.00526947	0.00406273	0.194924	-0.0217064	0.0635811	0.732876	992
2633-52_2	Interleukin-13 receptor subunit alpha-1	IL13RA1	P78552	-0.0160678	0.0321147	0.616958	-0.00498301	0.00410208	0.224751	-0.0217389	0.0635851	0.732509	992
2468-62_3	C-C motif chemokine 20	CCL20	P78556	-0.0157882	0.0317574	0.619194	-0.00527065	0.00406275	0.194825	-0.0179771	0.0636149	0.777548	992
3831-21_1	Phosphatidylinositol 3,4,5-trisphosphate 3-phosphatase and dual-specificity protein phosphatase PTEN	PTEN	P60484	0.01575	0.0317147	0.61957	-0.00527687	0.00406279	0.194304	-0.0186791	0.0635414	0.768844	992
3608-12_1	Dipeptidyl peptidase 2	DPP7	Q9UHL4	0.0157698	0.0318117	0.620201	-0.00513763	0.00407106	0.20725	-0.0177872	0.0636411	0.779925	992
3358-51_2	Cyclin-dependent kinase 5:Cyclin-dependent kinase 5 activator 1 complex	CDK5 CDK5R1	Q00535 Q15078	-0.0156575	0.0316879	0.621333	-0.00523862	0.00406314	0.197593	-0.019176	0.0635084	0.762758	992
4436-1_2	Ectonucleoside triphosphate diphosphohydrolase 3	ENTPD3	O75355	0.0156389	0.0317531	0.622463	-0.00537033	0.0040682	0.187114	-0.0214946	0.0635625	0.73531	992
3212-30_3	Neutral ceramidase	ASAH2	Q9NR71	0.0157307	0.0319704	0.622799	-0.0051434	0.00407046	0.206673	-0.0235976	0.0639127	0.712045	992
4961-17_1	Annexin A2	ANXA2	P07355	-0.0155998	0.0319019	0.624955	-0.0051778	0.00406681	0.20325	-0.0231416	0.0638168	0.716962	992
5440-26_3	Troponin I, fast skeletal muscle	TNNI2	P48788	-0.0160549	0.0328908	0.625567	-0.00523402	0.0040633	0.198005	-0.0282933	0.065734	0.666983	992
3889-64_2	Lamin-B1	LMNB1	P20700	-0.0153381	0.0316795	0.628377	-0.00522827	0.00406353	0.198523	-0.0198465	0.0634886	0.75465	992
3081-70_2	NKG2D ligand 1	ULBP1	Q9BZM6	0.0153533	0.031723	0.628506	-0.00519162	0.00406572	0.201927	-0.020182	0.0634894	0.750643	992
5087-5_3	Interleukin-22 receptor subunit alpha-2	IL22RA2	Q969J5	0.0154582	0.0320907	0.630124	-0.00508231	0.00408074	0.213265	-0.023278	0.0638568	0.715536	992
2500-2_3	Angiopoietin-4	ANGPT4	Q9Y264	-0.0151698	0.0317168	0.632549	-0.00516409	0.00406843	0.204629	-0.019802	0.0634892	0.755186	992
2987-37_3	Histone H1.2	HIST1H1C	P16403	-0.0152452	0.0320589	0.634509	-0.00513212	0.00407261	0.20791	-0.0226302	0.0637329	0.722607	992
2858-29_2	Histone acetyltransferase type B catalytic subunit	HAT1	O14929	0.0150337	0.0317079	0.635511	-0.0051933	0.00406572	0.201782	-0.0193552	0.0635019	0.760585	992
3309-2_2	Low affinity immunoglobulin gamma Fc region receptor II-a	FCG2A	P12318	0.0149193	0.0316923	0.637919	-0.00527946	0.00406288	0.194096	-0.0199034	0.0634886	0.753969	992
3485-28_2	Beta-2-microglobulin	B2M	P61769	0.0159682	0.0339685	0.638394	-0.00595951	0.00432191	0.168234	-0.017137	0.0637752	0.788209	992
5301-7_3	Eotaxin	CCL11	P51671	-0.0153265	0.0326564	0.638939	-0.00482155	0.00417199	0.248085	-0.0218994	0.0636204	0.730754	992
3186-2_2	Complement C2	C2	P06681	-0.014816	0.0317386	0.640736	-0.00524689	0.00406302	0.196874	-0.0183379	0.0635856	0.773103	992
3061-61_2	Cathepsin B	CTSB	P07858	-0.014754	0.0319953	0.644805	-0.00512651	0.00407415	0.208578	-0.0232906	0.063894	0.715548	992
5011-11_1	Nicotinamide phosphoribosyltransferase	NAMPT	P43490	0.0146116	0.0317865	0.645846	-0.00537144	0.00406921	0.187132	-0.0218633	0.0636212	0.731183	992
4548-4_2	Galactoside 3(4)-L-fucosyltransferase	FUT3	P21217	-0.0144098	0.0316974	0.649491	-0.00524703	0.00406305	0.196865	-0.0208533	0.0635181	0.74275	992
2645-54_1	Protein kinase C zeta type	PRKCZ	Q05513	-0.014226	0.031706	0.653757	-0.00528756	0.0040631	0.193437	-0.0202132	0.0634912	0.750277	992
5117-14_3	Roundabout homolog 3	ROBO3	Q96MS0	-0.0142223	0.0317111	0.653893	-0.00524295	0.00406317	0.197227	-0.0212434	0.0635518	0.738247	992
2763-66_2	Fibroblast growth factor 20	FGF20	Q9NP95	0.0142522	0.031825	0.654374	-0.0052896	0.00406316	0.193271	-0.0225993	0.0637585	0.723075	992
2981-9_3	Endothelial cell-selective adhesion molecule	ESAM	Q96AP7	0.014283	0.0324497	0.659918	-0.00541604	0.00407701	0.184339	-0.0152419	0.0643943	0.812941	992
3072-4_2	Interleukin-13	IL13	P35225	-0.013877	0.031695	0.661606	-0.00528105	0.00406298	0.193973	-0.0207849	0.0635162	0.743557	992
3216-2_2	Polymeric immunoglobulin receptor	PIGR	P01833	-0.0140635	0.0321212	0.661608	-0.00554407	0.00411198	0.177878	-0.0203235	0.0634943	0.748972	992
2838-53_1	Matrix metalloproteinase-17	MMP17	Q9ULZ9	0.0138249	0.0317402	0.663247	-0.00530804	0.00406397	0.191814	-0.0192849	0.0635093	0.761454	992
3204-2_2	Leukotriene A-4 hydrolase	LTA4H	P09960	0.0138218	0.0318467	0.664374	-0.00536463	0.00406913	0.187683	-0.0218805	0.0636408	0.73106	992
3078-1_2	Placenta growth factor	PGF	P49763	0.0137447	0.031674	0.664425	-0.00526255	0.00406287	0.195525	-0.0197091	0.0634925	0.75631	992
4238-4_2	Protein lin-7 homolog B	LIN7B	Q9HAP6	-0.0137189	0.0317254	0.665525	-0.00516628	0.00406948	0.204554	-0.0197868	0.063491	0.755374	992
5125-6_3	Sialic acid-binding Ig-like lectin 14	SIGLEC14	Q08ET2	0.0136931	0.0317007	0.665871	-0.00526842	0.00406286	0.195027	-0.0203092	0.0634942	0.749143	992
3217-74_2	Glia-derived nexin	SERPINE2	P07093	0.0137362	0.0318172	0.666038	-0.00527655	0.00406293	0.194346	-0.0220477	0.0636704	0.729206	992
3472-40_2	Baculoviral IAP repeat-containing protein 5	BIRC5	O15392	-0.013687	0.0317444	0.666443	-0.00529484	0.00406339	0.192857	-0.0214995	0.0635877	0.735353	992
2841-13_2	Secreted frizzled-related protein 3	FRZB	Q92765	0.013767	0.0321774	0.668857	-0.00556616	0.00412275	0.17729	-0.019243	0.0635128	0.76197	992
2728-62_2	Laminin	LAMA1 LAMB1 LAMC1	P25391, P07942, P11047	0.0136823	0.0321589	0.670595	-0.00529161	0.0040633	0.193118	-0.0153867	0.0643999	0.811214	992
4493-92_1	Interleukin-11	IL11	P20809	-0.0134292	0.0317106	0.672027	-0.00521224	0.0040649	0.200053	-0.0190122	0.0635306	0.764804	992
4430-44_3	Collectin-11	COLEC11	Q9BWP8	-0.0136225	0.0325322	0.675497	-0.00513416	0.00407518	0.208016	-0.0257104	0.0649494	0.692299	992
2447-7_4	Group IIE secretory phospholipase A2	PLA2G2E	Q9NZK7	-0.013121	0.0317267	0.679284	-0.00521902	0.00406452	0.199427	-0.0204997	0.0635026	0.746902	992
5183-53_3	AMP Kinase (alpha1beta1gamma1)	PRKAA1 PRKAB1 PRKAG1	Q13131 Q9Y478 P54619	-0.0128919	0.0317123	0.684444	-0.00534214	0.00406715	0.189323	-0.0201101	0.063491	0.751508	992
3296-92_2	Contactin-2	CNTN2	Q02246	-0.0129164	0.0319121	0.68575	-0.00515801	0.00407176	0.205533	-0.018182	0.063645	0.775183	992
3418-12_2	Calcium/calmodulin-dependent protein kinase type 1D	CAMK1D	Q8IU85	0.0128103	0.0317038	0.686253	-0.00526303	0.00406292	0.19549	-0.0191249	0.0635253	0.763432	992
4132-27_2	Follistatin	FST	P19883	-0.0126298	0.0317366	0.690747	-0.00518782	0.00406774	0.202481	-0.0189908	0.0635388	0.76509	992
4914-10_1	Human Chorionic Gonadotropin	CGA CGB	P01215,P01233	-0.0178564	0.0449438	0.691227	-0.00481971	0.00421575	0.253206	0.00462489	0.088687	0.958421	992
2731-29_2	NADPH--cytochrome P450 reductase	POR	P16435	0.0129497	0.0331955	0.696543	-0.00504626	0.00410201	0.218917	-0.013277	0.0657727	0.840066	992
3581-53_3	Alpha-2-HS-glycoprotein	AHSG	P02765	0.012396	0.0318175	0.696919	-0.00512144	0.00407998	0.209679	-0.0196631	0.0634958	0.756872	992
3499-77_2	Interleukin-17B	IL17B	Q9UHF5	-0.0122654	0.0317422	0.699278	-0.0051738	0.00407003	0.203957	-0.0194692	0.0635043	0.759227	992
4429-51_2	Carbohydrate sulfotransferase 6	CHST6	Q9GZX3	-0.0121651	0.0317277	0.701489	-0.00522806	0.00406419	0.198613	-0.0188486	0.063559	0.76687	992
2942-50_2	Cytochrome c	CYCS	P99999	-0.0121993	0.0320893	0.703903	-0.00540463	0.00407914	0.185495	-0.0232314	0.0640653	0.716966	992
3825-18_2	Mitogen-activated protein kinase 8	MAPK8	P45983	-0.0120094	0.0318593	0.706291	-0.00537693	0.00407348	0.187145	-0.0184215	0.0636249	0.772234	992
3053-49_2	Fms-related tyrosine kinase 3 ligand	FLT3LG	P49771	-0.0118977	0.0318254	0.708601	-0.00521221	0.00406556	0.200129	-0.0219488	0.0637097	0.730534	992
4280-47_2	Proteasome subunit alpha type-2	PSMA2	P25787	-0.011781	0.0317027	0.710265	-0.00521817	0.00406505	0.199558	-0.020499	0.0635066	0.746925	992
5352-11_3	Tumor necrosis factor receptor superfamily member 14	TNFRSF14	Q92956	0.0117514	0.0317728	0.711569	-0.00533328	0.00406696	0.190037	-0.0185661	0.0636056	0.770429	992
3181-50_2	Cathepsin S	CTSS	P25774	-0.0117703	0.0318304	0.711624	-0.00514598	0.00407604	0.207068	-0.0209565	0.0635463	0.741634	992
3498-53_2	Interleukin-17A	IL17A	Q16552	0.0117201	0.0318179	0.712691	-0.00532693	0.00406626	0.190489	-0.0204147	0.0635023	0.747915	992
5026-66_1	40S ribosomal protein S3	RPS3	P23396	-0.011655	0.0317348	0.713502	-0.00523919	0.00406365	0.197601	-0.0212507	0.0635858	0.738295	992
3603-60_4	C-type lectin domain family 7 member A	CLEC7A	Q9BXN2	-0.0113634	0.0319359	0.722053	-0.00526052	0.00406302	0.195714	-0.0227323	0.0639619	0.722362	992
3766-51_4	Syntaxin-1A	STX1A	Q16623	-0.0114148	0.0326332	0.72657	-0.00525487	0.00406313	0.196207	-0.0202225	0.0634955	0.750182	992
3060-43_2	Complement component C9	C9	P02748	-0.0111472	0.0323687	0.730631	-0.00508582	0.00409677	0.214744	-0.0163152	0.0643759	0.799983	992
4423-77_2	Bcl-2-like protein 1	BCL2L1	Q07817	0.0109132	0.0317995	0.73153	-0.00521593	0.00406568	0.199821	-0.021725	0.0636957	0.73312	992
4904-7_1	Caspase-2	CASP2	P42575	0.0108613	0.0317372	0.732253	-0.00529767	0.00406402	0.192688	-0.018773	0.0635892	0.767885	992
2889-37_2	Cardiotrophin-1	CTF1	Q16619	0.0108426	0.031711	0.732483	-0.00528431	0.00406333	0.193736	-0.020291	0.0634984	0.749376	992
3494-71_3	Fibroblast growth factor 17	FGF17	O60258	0.0106852	0.0317119	0.73623	-0.00523661	0.00406399	0.197858	-0.0193304	0.0635209	0.760951	992
5019-16_2	Ubiquitin carboxyl-terminal hydrolase isozyme L1	UCHL1	P09936	-0.0108408	0.032187	0.736334	-0.00542769	0.00409106	0.184907	-0.017137	0.0640494	0.789094	992
3004-67_2	Programmed cell death 1 ligand 2	PDCD1LG2	Q9BQ51	-0.0105748	0.0317835	0.739422	-0.00517776	0.00407178	0.203806	-0.0209411	0.063558	0.741862	992
4420-7_2	Disintegrin and metalloproteinase domain-containing protein 12	ADAM12	O43184	0.0104985	0.0318816	0.742002	-0.00517466	0.0040726	0.204168	-0.0217176	0.0637116	0.733271	992
5238-26_3	Peptidyl-prolyl cis-trans isomerase E	PPIE	Q9UNP9	0.0105253	0.0321224	0.743236	-0.00516361	0.00407516	0.205419	-0.0230054	0.0641612	0.720003	992
3403-1_2	Tryptase beta-2	TPSB2	P20231	0.0100885	0.0317536	0.750771	-0.00530984	0.00406531	0.19181	-0.0188281	0.0635952	0.767246	992
2781-63_2	C-C motif chemokine 4-like	CCL4L1	Q8NHW4	0.00994214	0.0318234	0.75479	-0.00534071	0.00406996	0.189748	-0.0210214	0.0635803	0.740996	992
4481-34_2	Complement C4	C4A C4B	P0C0L4, P0C0L5	0.00989327	0.0317083	0.755099	-0.00526453	0.00406305	0.195377	-0.0202489	0.0634984	0.749879	992
4212-5_3	Epidermal growth factor receptor substrate 15-like 1	EPS15L1	Q9UBC2	0.00978741	0.0317353	0.757837	-0.00527752	0.0040632	0.194295	-0.0211367	0.0636037	0.739719	992
2829-19_2	Interleukin-27	IL27 EBI3	Q8NEV9 Q14213	0.00981515	0.0319262	0.758579	-0.00535403	0.00407299	0.188975	-0.0180195	0.063811	0.777704	992
3055-54_2	Interleukin-4 receptor subunit alpha	IL4R	P24394	0.00972538	0.0317419	0.759373	-0.00524867	0.00406347	0.196772	-0.0204213	0.063509	0.747861	992
3396-54_2	Renin	REN	P00797	0.0104997	0.0347002	0.76227	-0.00558865	0.00420014	0.183631	-0.0136455	0.0668519	0.838306	992
4890-10_1	Corticotropin	POMC	P01189	0.00955515	0.0317156	0.763267	-0.00526944	0.00406307	0.194963	-0.0191252	0.0635555	0.763538	992
3640-14_3	alpha-2-macroglobulin receptor-associated protein	LRPAP1	P30533	0.00961016	0.031919	0.763417	-0.00523652	0.00406429	0.197899	-0.0177028	0.0639404	0.781942	992
5357-60_3	Neuroligin-4, X-linked	NLGN4X	Q8N0W4	0.00946585	0.0319955	0.767407	-0.0054243	0.00409788	0.185913	-0.0203869	0.0635078	0.748267	992
2714-78_2	Endothelial monocyte-activating polypeptide 2	AIMP1	Q12904	-0.00955843	0.0323536	0.767722	-0.00536159	0.00407577	0.188652	-0.023476	0.0645878	0.716328	992
4546-27_3	EGF-like module-containing mucin-like hormone receptor-like 2	EMR2	Q9UHX3	-0.00948066	0.0323544	0.769564	-0.00504053	0.00413567	0.223213	-0.0212986	0.0636527	0.737993	992
3423-59_2	Chymase	CMA1	P23946	0.00909038	0.0316869	0.774263	-0.0052746	0.00406317	0.194538	-0.0201784	0.0634967	0.750714	992
5134-52_2	Hepatitis A virus cellular receptor 2	HAVCR2	Q8TDQ0	0.00914688	0.0323788	0.777622	-0.00550698	0.00415122	0.184949	-0.0199429	0.0634931	0.753515	992
4905-63_1	Coactosin-like protein	COTL1	Q14019	-0.00895543	0.0319395	0.779239	-0.00529038	0.00406397	0.193295	-0.0179456	0.063905	0.778909	992
3800-71_2	Creatine kinase B-type	CKB	P12277	-0.00893484	0.0318755	0.779302	-0.00516188	0.00408022	0.206134	-0.0205971	0.0635315	0.745852	992
2441-2_4	Fibroblast growth factor 10	FGF10	O15520	0.00887982	0.0317284	0.779635	-0.00522594	0.00406568	0.19896	-0.0193435	0.0635333	0.76084	992
5404-53_3	Tumor necrosis factor receptor superfamily member 21	TNFRSF21	O75509	-0.00893869	0.0319563	0.779754	-0.00514337	0.0040869	0.208506	-0.0196852	0.0635016	0.75663	992
5268-49_3	Matrix metalloproteinase-16	MMP16	P51512	-0.0086967	0.031711	0.783951	-0.00528252	0.0040635	0.193906	-0.0207071	0.0635489	0.74461	992
5006-71_1	Mitogen-activated protein kinase 13	MAPK13	O15264	0.00870805	0.0317795	0.784131	-0.00533705	0.00407121	0.190187	-0.019209	0.0635549	0.762531	992
4535-50_2	ADP-ribosyl cyclase/cyclic ADP-ribose hydrolase 2	BST1	Q10588	0.00869844	0.0319014	0.785167	-0.0052077	0.00406883	0.200879	-0.0214267	0.0637153	0.736724	992
2835-1_4	X-ray repair cross-complementing protein 6	XRCC6	P12956	-0.00863816	0.0317091	0.785357	-0.00529156	0.00406412	0.193213	-0.0206931	0.0635475	0.744771	992
4459-68_2	Proprotein convertase subtilisin/kexin type 7	PCSK7	Q16549	0.00846221	0.0317995	0.790208	-0.00521246	0.00406819	0.200397	-0.0203697	0.0635104	0.748482	992
4986-59_1	Focal adhesion kinase 1	PTK2	Q05397	0.00843222	0.031693	0.790249	-0.00528892	0.00406396	0.193417	-0.0201604	0.063497	0.750929	992
5082-51_3	X-linked interleukin-1 receptor accessory protein-like 2	IL1RAPL2	Q9NP60	-0.00781231	0.0317794	0.805865	-0.00523859	0.00406472	0.197769	-0.0202557	0.0635037	0.749817	992
4891-50_1	Glucagon	GCG	P01275	-0.0077098	0.0317937	0.808447	-0.0053034	0.00406596	0.192419	-0.0205245	0.0635337	0.746726	992
3390-72_2	Phosphatidylinositol 4,5-bisphosphate 3-kinase catalytic subunit alpha isoform:Phosphatidylinositol 3-kinase regulatory subunit alpha complex	PIK3CA PIK3R1	P42336 P27986	-0.0077186	0.0318895	0.808798	-0.00526694	0.00406312	0.195181	-0.0183763	0.0638372	0.773512	992
3041-55_2	C-type mannose receptor 2	MRC2	Q9UBG0	-0.00738901	0.0317336	0.81593	-0.00523344	0.00406563	0.19831	-0.0203406	0.0635129	0.74884	992
4133-54_2	Granzyme B	GZMB	P10144	-0.00740365	0.0318654	0.816321	-0.00521091	0.0040702	0.200753	-0.0212825	0.0637419	0.738536	992
3847-56_2	Persulfide dioxygenase ETHE1, mitochondrial	ETHE1	O95571	-0.00734846	0.0316991	0.816726	-0.00528798	0.00406418	0.19352	-0.0203277	0.0635118	0.748989	992
3322-52_2	Leucine-rich repeats and immunoglobulin-like domains protein 3	LRIG3	Q6UXM1	-0.00737502	0.032058	0.818098	-0.00536109	0.00408384	0.189568	-0.021576	0.0638731	0.735589	992
2666-53_2	Decorin	DCN	P07585	0.00720367	0.0319468	0.821645	-0.00533701	0.00407512	0.190615	-0.0184916	0.0638347	0.772123	992
4883-56_2	Insulin	INS	P01308	-0.00706873	0.031676	0.823459	-0.00526153	0.0040632	0.195649	-0.0199379	0.0634941	0.753578	992
3421-54_2	Tumor necrosis factor ligand superfamily member 8	TNFSF8	P32971	0.00701	0.0318969	0.826095	-0.00536372	0.0040871	0.189705	-0.020264	0.0635074	0.749732	992
3447-64_2	Interleukin-8	CXCL8	P10145	-0.00705144	0.0320879	0.826108	-0.00514068	0.00410335	0.210573	-0.0207667	0.0635955	0.744082	992
3031-66_1	Ferritin	FTH1 FTL	P02794 P02792	0.00688827	0.0318464	0.828801	-0.00527988	0.00406361	0.19414	-0.0185946	0.0638149	0.770819	992
2597-8_3	Vascular endothelial growth factor A	VEGFA	P15692	0.0068421	0.0324283	0.832937	-0.00539475	0.00410829	0.18944	-0.0179338	0.0642283	0.780134	992
2381-52_4	Complement C5	C5	P01031	0.00657356	0.0318309	0.836431	-0.00528427	0.00406406	0.193819	-0.0206436	0.0635761	0.745471	992
5102-55_3	MHC class I polypeptide-related sequence B	MICB	Q29980	-0.00648748	0.0318783	0.83878	-0.00518979	0.00408066	0.203741	-0.0207761	0.0636154	0.744048	992
4801-13_3	Lactoperoxidase	LPO	P22079	-0.00646438	0.0317688	0.8388	-0.00530796	0.00406824	0.192287	-0.019658	0.0635135	0.757	992
3091-70_2	Aurora kinase A	AURKA	O14965	-0.00628804	0.0317016	0.842811	-0.00525757	0.00406342	0.196009	-0.0195955	0.0635234	0.757784	992
4551-72_3	Probable G-protein coupled receptor 114	GPR114	Q8IZF4	0.00623366	0.0316854	0.844074	-0.00525768	0.00406342	0.195999	-0.0198353	0.0634984	0.754822	992
3357-67_2	Cyclin-dependent kinase 2:Cyclin-A2 complex	CDK2 CCNA2	P24941 P20248	0.00615318	0.0317918	0.846571	-0.0052695	0.00406319	0.194972	-0.0202976	0.0635159	0.749363	992
4913-78_1	C-C motif chemokine 16	CCL16	O15467	0.0063401	0.0328571	0.84703	-0.00535449	0.00408862	0.190631	-0.0169729	0.0653752	0.795209	992
4912-17_1	Aspartate aminotransferase, cytoplasmic	GOT1	P17174	-0.0059598	0.0316914	0.85087	-0.00524492	0.00406481	0.197238	-0.0199731	0.0634944	0.753158	992
5016-61_2	Protein DJ-1	PARK7	Q99497	-0.00595938	0.0317185	0.851006	-0.00524334	0.00406506	0.197401	-0.0204238	0.0635389	0.747947	992
4130-71_1	Fibroblast growth factor 6	FGF6	P10767	0.00587975	0.0317441	0.853091	-0.00525421	0.00406372	0.196328	-0.020626	0.063591	0.745738	992
3290-50_2	CD109 antigen	CD109	Q6YHK3	-0.00587851	0.0320093	0.854325	-0.00521238	0.00407389	0.201034	-0.0190596	0.0636907	0.76481	992
2977-7_2	Tumor necrosis factor receptor superfamily member EDAR	EDAR	Q9UNE0	-0.00583002	0.0320522	0.855705	-0.00531642	0.00407239	0.192033	-0.0184753	0.0640291	0.77299	992
3046-31_1	Resistin	RETN	Q9HD89	-0.00575555	0.031886	0.856794	-0.00520358	0.00407815	0.202266	-0.0199561	0.0634946	0.753363	992
4909-68_1	Galectin-8	LGALS8	O00214	0.00564846	0.0317746	0.858943	-0.00525468	0.00406373	0.196289	-0.0199321	0.063495	0.75365	992
5138-50_3	Tumor necrosis factor receptor superfamily member 12A	TNFRSF12A	Q9NP84	0.00559792	0.0317308	0.860001	-0.00528192	0.00406411	0.194023	-0.0205769	0.0635854	0.746302	992
3795-6_2	Disintegrin and metalloproteinase domain-containing protein 9	ADAM9	Q13443	-0.00549982	0.0317096	0.862338	-0.00527954	0.00406387	0.194197	-0.0197894	0.0635038	0.75539	992
3761-4_2	Prostaglandin G/H synthase 2	PTGS2	P35354	-0.00532153	0.0317803	0.867052	-0.00526815	0.0040632	0.195087	-0.0207609	0.0636669	0.744428	992
3514-49_2	Myeloblastin	PRTN3	P24158	0.00532242	0.0318303	0.867237	-0.00524859	0.00406461	0.196904	-0.0197169	0.0635137	0.756295	992
2514-65_3	Ephrin-B3	EFNB3	Q15768	0.00514826	0.0317819	0.871349	-0.00531839	0.00407574	0.192234	-0.0201297	0.0635016	0.751314	992
3067-67_1	Growth/differentiation factor 9	GDF9	O60383	-0.00513377	0.0317426	0.87155	-0.00526361	0.00406323	0.195475	-0.0193496	0.0636131	0.761057	992
4184-43_3	Eukaryotic translation initiation factor 4E-binding protein 2	EIF4EBP2	Q13542	0.00494718	0.0317359	0.876155	-0.00523277	0.00406899	0.198739	-0.0201589	0.0635054	0.75098	992
3797-1_1	Cadherin-2	CDH2	P19022	-0.00493631	0.0317803	0.876596	-0.00527449	0.00406351	0.194585	-0.0207443	0.0636865	0.744701	992
5104-57_3	Natural cytotoxicity triggering receptor 1	NCR1	O76036	0.0048818	0.031897	0.878391	-0.00532152	0.00407901	0.192328	-0.0193608	0.0636223	0.760957	992
3187-52_2	Cysteine-rich secretory protein 3	CRISP3	P54108	0.0048444	0.0317743	0.878853	-0.00529345	0.00406701	0.19337	-0.0205058	0.0635894	0.747163	992
3798-71_1	Carbonic anhydrase 9	CA9	Q16790	-0.00475974	0.0318801	0.881346	-0.00532112	0.00407957	0.192422	-0.0194132	0.063607	0.760274	992
5114-65_3	Prolactin receptor	PRLR	P16471	-0.00466133	0.031828	0.883593	-0.00526888	0.00406323	0.195028	-0.0208595	0.06378	0.743696	992
5001-6_2	Mammaglobin-B	SCGB2A1	O75556	0.00470129	0.0321131	0.883637	-0.00519535	0.00409225	0.20454	-0.0209596	0.0638485	0.742776	992
3858-5_1	Low molecular weight phosphotyrosine protein phosphatase	ACP1	P24666	0.00464027	0.0318563	0.884217	-0.00524088	0.00406704	0.19783	-0.0206706	0.0636731	0.745524	992
2640-3_2	Macrophage-stimulating protein receptor	MST1R	Q04912	-0.00391148	0.0317372	0.901937	-0.00523968	0.00406908	0.198157	-0.0198343	0.0635056	0.75486	992
3651-50_5	Vascular endothelial growth factor receptor 2	KDR	P35968	0.00398216	0.032818	0.903446	-0.00516365	0.00415087	0.213797	-0.0186449	0.0644373	0.772375	992
4982-54_1	Elafin	PI3	P19957	0.00413249	0.0341672	0.903756	-0.00531018	0.00407915	0.193292	-0.0170673	0.0678999	0.801588	992
4148-49_2	Pappalysin-1	PAPPA	Q13219	0.00378453	0.0318523	0.905446	-0.00530018	0.00407303	0.193462	-0.019581	0.0635825	0.758176	992
3743-1_2	Stromelysin-2	MMP10	P09238	0.00375437	0.0318453	0.906176	-0.0052594	0.00406367	0.195881	-0.0195538	0.0635965	0.758553	992
2875-15_2	TATA-box-binding protein	TBP	P20226	0.00366021	0.0317473	0.908237	-0.0052728	0.00406357	0.194734	-0.0195194	0.063619	0.759047	992
4549-78_2	Alpha-(1,3)-fucosyltransferase 5	FUT5	Q11128	0.00373202	0.0331015	0.910256	-0.00536932	0.00416409	0.197548	-0.0186138	0.0646362	0.773423	992
4542-24_2	Clusterin	CLU	P10909	-0.00357151	0.0319628	0.911052	-0.00523163	0.00407526	0.199528	-0.0192399	0.063837	0.76318	992
4476-22_2	Tyrosine-protein kinase ZAP-70	ZAP70	P43403	-0.00327091	0.0317479	0.917962	-0.00524039	0.00407118	0.198327	-0.0201085	0.063508	0.751592	992
3898-5_2	26S proteasome non-ATPase regulatory subunit 7	PSMD7	P51665	0.00325725	0.0317237	0.918241	-0.0052816	0.00406585	0.19424	-0.0202422	0.0635476	0.750146	992
3821-28_1	MAP kinase-activated protein kinase 5	MAPKAPK5	Q8IW41	0.00317854	0.0316878	0.92012	-0.00526614	0.00406323	0.19526	-0.0201343	0.0635145	0.751308	992
2785-15_2	C-C motif chemokine 8	CCL8	P80075	0.00317598	0.0318249	0.920527	-0.00529107	0.00407061	0.193964	-0.0195694	0.0636265	0.758476	992
3044-3_2	C-C motif chemokine 18	CCL18	P55774	0.00320354	0.0328424	0.922315	-0.00536302	0.00418173	0.19997	-0.0192544	0.063926	0.763326	992
4237-70_3	Leucine carboxyl methyltransferase 1	LCMT1	Q9UIC8	0.00299565	0.0318924	0.925184	-0.00527299	0.00406379	0.194742	-0.0193075	0.0638941	0.762578	992
4496-60_2	Macrophage metalloelastase	MMP12	P39900	-0.00316549	0.0347106	0.927355	-0.00510645	0.00442652	0.248941	-0.0205232	0.063777	0.747674	992
3312-64_1	High affinity immunoglobulin gamma Fc receptor I	FCGR1A	P12314	0.00288577	0.0319522	0.928055	-0.00526511	0.00406326	0.195351	-0.0202982	0.0635947	0.749657	992
2609-59_2	Cystatin-C	CST3	P01034	0.0029731	0.0341055	0.930551	-0.00539253	0.00431237	0.211419	-0.0190956	0.0642955	0.766531	992
4328-2_2	Brother of CDO	BOC	Q9BWV1	0.00269013	0.0319683	0.932954	-0.00524062	0.00407495	0.198722	-0.0205366	0.0638425	0.747765	992
2333-72_1	Transforming growth factor beta-1	TGFB1	P01137	0.00260462	0.0316963	0.934525	-0.0052586	0.0040644	0.196029	-0.0198693	0.0635088	0.754453	992
3504-58_2	Hepcidin	HAMP	P81172	-0.00268052	0.0327065	0.934698	-0.00520441	0.00413349	0.208297	-0.0208119	0.064307	0.746284	992
2436-49_4	C-X-C motif chemokine 16	CXCL16	Q9H2A7	0.00256259	0.0317826	0.935753	-0.0052739	0.00406424	0.194714	-0.0203783	0.0636899	0.749065	992
5229-90_3	Inosine-5'-monophosphate dehydrogenase 1	IMPDH1	P20839	0.00251602	0.0317341	0.936822	-0.00527282	0.00406399	0.194778	-0.0202416	0.0635829	0.750286	992
5487-7_3	SLAM family member 7	SLAMF7	Q9NQ25	-0.00253115	0.0319339	0.93684	-0.00525109	0.00406794	0.197058	-0.0205525	0.0639089	0.747831	992
4284-18_3	RNA-binding protein 39	RBM39	Q14498	0.00250894	0.0317435	0.937018	-0.00528388	0.00406911	0.194405	-0.0198313	0.0635221	0.754958	992
3611-70_4	Endothelin-converting enzyme 1	ECE1	P42892	-0.00253112	0.032107	0.937181	-0.00528289	0.00406847	0.19442	-0.0192847	0.0641	0.76359	992
4866-59_2	BDNF/NT-3 growth factors receptor	NTRK2	Q16620	0.00244172	0.0319338	0.939067	-0.00528493	0.00407029	0.194446	-0.0204983	0.0638602	0.748287	992
2806-49_2	Activin receptor type-1B	ACVR1B	P36896	0.0023093	0.0316953	0.941933	-0.00525923	0.00406449	0.195985	-0.0200067	0.0634966	0.752765	992
4959-2_1	Anterior gradient protein 2 homolog	AGR2	O95994	0.00224345	0.0317074	0.943607	-0.00526822	0.0040633	0.195091	-0.0197949	0.0635476	0.755489	992
3642-4_1	SLAM family member 5	CD84	Q9UIB8	-0.00218007	0.0318945	0.945519	-0.00527908	0.00406733	0.194615	-0.0195149	0.0638544	0.759961	992
4435-66_2	Ectonucleotide pyrophosphatase/phosphodiesterase family member 7	ENPP7	Q6UWV6	0.00217807	0.0320082	0.945762	-0.00528468	0.0040719	0.194644	-0.0194479	0.0639699	0.761179	992
3477-63_2	High affinity nerve growth factor receptor	NTRK1	P04629	-0.00196889	0.0317505	0.950566	-0.00528284	0.00407165	0.194772	-0.0199515	0.0634967	0.753425	992
5032-64_1	FACT complex subunit SSRP1	SSRP1	Q08945	0.00193138	0.0317623	0.951525	-0.0052729	0.00406455	0.194834	-0.0197304	0.0636249	0.756547	992
4564-2_2	Plexin-C1	PLXNC1	O60486	-0.00184386	0.031697	0.953624	-0.00526372	0.00406354	0.1955	-0.0198739	0.0635202	0.754441	992
3450-4_2	Kallikrein-6	KLK6	Q92876	-0.00184375	0.0318724	0.953881	-0.00525345	0.0040696	0.197039	-0.0202966	0.0637351	0.750209	992
3174-2_1	A disintegrin and metalloproteinase with thrombospondin motifs 1	ADAMTS1	Q9UHI8	0.00167827	0.0317171	0.957811	-0.00527345	0.00406529	0.194868	-0.0201066	0.0635426	0.751744	992
3509-1_1	C-C motif chemokine 15	CCL15	Q16663	-0.00169384	0.032277	0.958158	-0.00522634	0.00413505	0.206558	-0.0199174	0.0635056	0.753866	992
3676-15_3	Cation-independent mannose-6-phosphate receptor	IGF2R	P11717	-0.0016689	0.0321966	0.958671	-0.0052473	0.00408027	0.198736	-0.0204338	0.0641038	0.749975	992
2953-31_2	Luteinizing hormone	CGA LHB	P01215, P01229	-0.00266963	0.052987	0.959828	-0.00523472	0.00411224	0.203331	-0.0157132	0.105802	0.881967	992
3448-13_2	Insulin receptor	INSR	P06213	-0.0015781	0.0320191	0.960701	-0.00524722	0.00408224	0.19896	-0.0202664	0.0637661	0.750685	992
2605-49_2	Tumor necrosis factor receptor superfamily member 8	TNFRSF8	P28908	-0.0015436	0.0319294	0.961452	-0.00524561	0.00408639	0.199554	-0.019761	0.0636526	0.756284	992
5359-65_3	Serine/threonine-protein kinase pim-1	PIM1	P11309	-0.00146715	0.0316859	0.963078	-0.00526502	0.00406338	0.195372	-0.0199616	0.0634963	0.753303	992
3873-51_2	Thyroid peroxidase	TPO	P07202	-0.00136003	0.0316837	0.96577	-0.00526721	0.00406326	0.195173	-0.0199851	0.0634957	0.75302	992
3038-9_2	C-X-C motif chemokine 11	CXCL11	O14625	-0.00128894	0.0321349	0.968013	-0.00524952	0.00408551	0.199122	-0.0196298	0.0640833	0.759428	992
4322-28_3	Protein amnionless	AMN	Q9BXJ7	0.00123372	0.0317909	0.969052	-0.00527646	0.00407117	0.195258	-0.0198466	0.0635844	0.755007	992
3620-67_5	Interleukin-22 receptor subunit alpha-1	IL22RA1	Q8N6P7	0.00101014	0.0317203	0.974602	-0.0052712	0.0040658	0.195114	-0.0199159	0.0635246	0.753956	992
4594-22_2	Pituitary adenylate cyclase-activating polypeptide 38	ADCYAP1	P18509	-0.000997128	0.0317683	0.974967	-0.0052717	0.00406648	0.195146	-0.020082	0.0635833	0.752192	992
3538-26_1	Aromatic-L-amino-acid decarboxylase	DDC	P20711	0.000890752	0.0317197	0.977602	-0.00526345	0.0040648	0.195661	-0.0199296	0.063518	0.753767	992
4956-2_1	Epiregulin	EREG	O14944	0.000879658	0.0317305	0.977889	-0.00526613	0.00406328	0.195267	-0.0200686	0.0635812	0.752344	992
2631-50_2	Interleukin-10 receptor subunit beta	IL10RB	Q08334	-0.000852465	0.0317487	0.978584	-0.0052663	0.00406326	0.19525	-0.0200908	0.0636365	0.752288	992
4922-13_1	C-C motif chemokine 19	CCL19	Q99731	0.000810828	0.03171	0.979605	-0.0052668	0.00406325	0.195206	-0.0200365	0.063538	0.752564	992
4163-5_2	Histone H2A.z	H2AFZ	P0C0S5	0.000514423	0.0324021	0.987336	-0.00527638	0.00410964	0.199475	-0.0198602	0.0639212	0.756096	992
3488-64_2	Catalase	CAT	P04040	0.000514808	0.0331409	0.987609	-0.00527133	0.00407458	0.196067	-0.0196883	0.0661613	0.766086	992
4314-12_2	dCTP pyrophosphatase 1	DCTPP1	Q9H773	-0.000446356	0.0321918	0.98894	-0.00525678	0.00412456	0.202782	-0.0199399	0.0635521	0.753771	992
5231-79_3	Proprotein convertase subtilisin/kexin type 9	PCSK9	Q8NBP7	0.00043752	0.0319807	0.989087	-0.00526668	0.00406325	0.195217	-0.0200824	0.06396	0.7536	992
5468-67_3	Interleukin-17 receptor C	IL17RC	Q8NAC3	-0.00036653	0.0318701	0.990826	-0.00526392	0.00406996	0.196188	-0.0200437	0.0637586	0.753308	992
2783-18_2	C-C motif chemokine 3-like 1	CCL3L1	P16619	0.000307605	0.032026	0.992338	-0.00527193	0.00410087	0.198895	-0.0199535	0.0635432	0.753576	992
4301-58_2	Thymidine kinase, cytosolic	TK1	P04183	-0.000285483	0.031695	0.992815	-0.00526592	0.00406396	0.195359	-0.0199712	0.0634989	0.753197	992
3388-58_2	Serine/threonine-protein kinase PAK 7	PAK7	Q9P286	0.000242342	0.031677	0.993897	-0.00526643	0.00406331	0.195245	-0.0199733	0.0634974	0.753167	992
5337-64_3	T-lymphocyte activation antigen CD86	CD86	P42081	-0.000241678	0.031766	0.993931	-0.00526811	0.00406803	0.19562	-0.0199541	0.0635677	0.753661	992
4271-75_2	Prefoldin subunit 5	PFDN5	Q99471	-0.000196226	0.0318052	0.995079	-0.00526614	0.00406396	0.195341	-0.0199471	0.063682	0.754173	992
3487-32_2	C-X-C motif chemokine 13	CXCL13	O43927	0.000178379	0.0320102	0.995555	-0.00526982	0.00410391	0.199408	-0.0199712	0.0635043	0.753218	992
2622-18_1	Heme oxygenase 2	HMOX2	P30519	-0.000148519	0.0317853	0.996273	-0.00526718	0.00406506	0.195374	-0.0199905	0.0635605	0.753198	992
3881-49_2	Dynein light chain 1, cytoplasmic	DYNLL1	P63167	8.99082e-05	0.0322169	0.997774	-0.00526632	0.00406454	0.195389	-0.0199713	0.0635299	0.753313	992
