# Supplementary material for: Revealing the role of the human blood plasma proteome in obesity using genetic drivers
Source: Nat Commun. 2021 Feb 24;12:1279. doi: 10.1038/s41467-021-21542-4 (PMC7904950; doi:10.1038/s41467-021-21542-4)
Supplement: Supplementary file 9 — Supplementary Data 6 [file 41467_2021_21542_MOESM9_ESM.xlsx]

## Sheet: Sheet1
Supplementary Data 6: Replication of BMI GPS - protein associations in QMDiab.
Association statistics for the association of BMI GPS with proteins in a linear regression model with QMDiab specific paramters: lm(BMI_GPS ~ proteins + age + sex + genoPCs + somaPCs). Five proteins remained significantly associated with GPSBMI after Bonferroni correction in QMDiab (p<0.05/19; 2.63x10-3).
SOMA_SeqID	TargetFullName	EntrezGeneSymbol	Beta	SE	P_value	N
2575-5_5	Leptin	LEP	0.120184	0.0401411	0.0029623	328
2771-35_2	Insulin-like growth factor-binding protein 1	IGFBP1	-0.134676	0.0566357	0.0179826	328
2570-72_5	Insulin-like growth factor-binding protein 2	IGFBP2	-0.0386049	0.0478233	0.420113	328
2925-9_1	Plasminogen activator inhibitor 1	SERPINE1	0.00693884	0.0464152	0.881255	328
3235-50_2	WAP, Kazal, immunoglobulin, Kunitz and NTR domain-containing protein 2	WFIKKN2	-0.0984101	0.0435286	0.0244259	328
3607-71_1	Dickkopf-related protein 3	DKK3	-0.042866	0.0550337	0.436597	328
5000-52_1	Galectin-3-binding protein	LGALS3BP	0.0951124	0.0548595	0.0839028	328
4929-55_1	Sex hormone-binding globulin	SHBG	-0.099772	0.0538341	0.0647337	328
2948-58_2	Growth hormone receptor	GHR	0.00847593	0.0533282	0.873815	328
4880-21_1	Growth/differentiation factor 2	GDF2	-0.0564709	0.0488134	0.248166	328
5140-56_3	Netrin receptor UNC5D	UNC5D	-0.161102	0.0420714	0.000153968	328
5107-7_2	Neurogenic locus notch homolog protein 1	NOTCH1	-0.119422	0.0319542	0.000219385	328
2837-3_2	Hepatocyte growth factor receptor	MET	-0.142502	0.0493202	0.00411764	328
3344-60_4	Antithrombin-III	SERPINC1	-0.172994	0.055961	0.00216334	328
4337-49_2	C-reactive protein	CRP	0.180492	0.0569235	0.00166378	328
4498-62_2	Neural cell adhesion molecule 1, 120 kDa isoform	NCAM1	-0.171723	0.0514371	0.000939215	328
5092-51_3	Protein jagged-1	JAG1	0.00739938	0.0460959	0.872569	328
3303-23_2	Cystatin-M	CST6	-0.0724897	0.0547543	0.186456	328
3805-16_2	Endothelial cell-specific molecule 1	ESM1	-0.0099267	0.054943	0.856736	328
3590-8_3	Complement C1s subcomponent	C1S	0.0281339	0.051638	0.586241	328
3069-52_3	Immunoglobulin M	IGHM IGJ IGK@ IGL@	-0.106843	0.0564812	0.0594169	328
2677-1_1	Epidermal growth factor receptor	EGFR	-0.16558	0.048582	0.000735266	328
2475-1_3	Mast/stem cell growth factor receptor Kit	KIT	-0.0216989	0.0485574	0.655263	328
3457-57_1	Periostin	POSTN	-0.0885277	0.0451915	0.0509659	328
3415-61_2	Bone sialoprotein 2	IBSP	0.0141804	0.0529154	0.788882	328
4276-10_2	Phosphatidylethanolamine-binding protein 1	PEBP1	0.0345372	0.0286036	0.228132	328
3554-24_1	Adiponectin	ADIPOQ	-0.0410753	0.0546783	0.453061	328
2999-6_2	Limbic system-associated membrane protein	LSAMP	-0.0744603	0.0386418	0.0548511	328
3773-15_4	Angiopoietin-1 receptor, soluble	TEK	-0.114434	0.0476137	0.0167987	328
4149-8_2	Platelet-derived growth factor subunit B	PDGFB	-0.00264136	0.0431121	0.951184	328
3644-5_4	Dickkopf-like protein 1	DKKL1	0.0105241	0.0468108	0.822258	328
4923-79_1	Muellerian-inhibiting factor	AMH	0.00385488	0.0554844	0.944652	328
2212-69_1	Tissue-type plasminogen activator	PLAT	0.105089	0.0573536	0.0678128	328
2762-30_2	Fibroblast growth factor 19	FGF19	-0.0153882	0.058096	0.791272	328
3412-7_1	Apoptosis regulator Bcl-2	BCL2	-0.00337353	0.0288547	0.906999	328
4159-130_1	Complement factor H	CFH	0.117697	0.0582219	0.0440374	328
5259-2_3	Mitogen-activated protein kinase kinase kinase 7:TGF-beta-activated kinase 1 and MAP3K7-binding protein 1 fusion	MAP3K7 TAB1	-0.114979	0.0534906	0.0323248	328
2630-12_2	Interleukin-1 Receptor accessory protein	IL1RAP	-0.0289468	0.055672	0.603447	328
3397-7_4	Tyrosine-protein phosphatase non-receptor type 11	PTPN11	-0.0231299	0.0327096	0.479989	328
4786-58_3	UMP-CMP kinase	CMPK1	-0.0628656	0.0574677	0.274789	328
3741-4_3	Interleukin-5	IL5	-0.110698	0.0578784	0.0566693	328
3026-5_2	Calpastatin	CAST	-0.138352	0.0572906	0.0162853	328
2797-56_2	Apolipoprotein B	APOB	-0.101304	0.0544579	0.0637492	328
3461-58_1	Brevican core protein	BCAN	-0.0805317	0.0549199	0.143511	328
3622-33_4	Legumain	LGMN	-0.0493837	0.0494816	0.319004	328
2998-53_2	Junctional adhesion molecule C	JAM3	-0.00491104	0.0222389	0.825362	328
4920-10_1	Lysozyme C	LYZ	-0.0639151	0.045633	0.162269	328
2794-60_2	Superoxide dismutase [Cu-Zn]	SOD1	-0.00396522	0.0328009	0.903854	328
4983-6_1	Endoplasmic reticulum resident protein 29	ERP29	0.0771398	0.0572222	0.178565	328
2625-53_4	Heat shock protein HSP 90-alpha/beta	HSP90AA1 HSP90AB1	-0.00201854	0.0226812	0.929139	328
5015-15_1	Platelet-activating factor acetylhydrolase	PLA2G7	-0.0946826	0.0486683	0.0525729	328
4383-97_1	Inhibin beta A chain:Inhibin beta B chain heterodimer	INHBA INHBB	-0.0120022	0.0276485	0.664502	328
4209-60_2	Vacuolar protein sorting-associated protein VTA1 homolog	VTA1	-0.00896458	0.0264027	0.734426	328
2849-49_1	Allograft inflammatory factor 1	AIF1	0.0312728	0.0303372	0.303376	328
2989-17_2	Interferon gamma	IFNG	0.0013085	0.0223599	0.95337	328
4479-14_2	Plasma protease C1 inhibitor	SERPING1	-0.033014	0.0612937	0.590515	328
3634-5_4	Opioid-binding protein/cell adhesion molecule	OPCML	0.0356208	0.0456962	0.436239	328
3601-54_3	Neural cell adhesion molecule L1-like protein	CHL1	-0.0807697	0.0505253	0.110872	328
3657-74_3	Calcineurin subunit B type 1	PPP3R1	-0.0116895	0.0454253	0.797082	328
3484-60_2	Angiotensinogen	AGT	-0.0673119	0.0555449	0.226444	328
4815-25_3	Thioredoxin domain-containing protein 12	TXNDC12	-0.0284599	0.0586522	0.627836	328
3347-9_2	beta-adrenergic receptor kinase 1	ADRBK1	-0.0745073	0.0313892	0.0181883	328
2982-82_2	Galectin-4	LGALS4	-0.0721119	0.0424741	0.0904968	328
3364-76_2	Cathepsin L2	CTSV	-0.0910649	0.0486263	0.0619923	328
5105-2_3	Reticulon-4 receptor	RTN4R	0.0955519	0.0510204	0.0619828	328
4272-46_2	Glucose-6-phosphate isomerase	GPI	-0.0394308	0.0296883	0.185049	328
4160-49_1	72 kDa type IV collagenase	MMP2	0.00072946	0.0462265	0.987419	328
3835-11_2	Toll-like receptor 2	TLR2	0.0318071	0.0587477	0.588586	328
4559-64_2	Kynureninase	KYNU	0.0252838	0.0491028	0.60696	328
5272-55_2	SHC-transforming protein 1	SHC1	-0.0618846	0.0296753	0.0378062	328
5062-60_3	CD226 antigen	CD226	0.0679701	0.0522691	0.194381	328
4389-2_1	Desert hedgehog protein N-product	DHH	-0.0242879	0.0240906	0.314107	328
3585-54_4	Basigin	BSG	-0.0326356	0.045366	0.472415	328
3874-8_1	Ubiquitin-conjugating enzyme E2 L3	UBE2L3	0.0136368	0.021892	0.533774	328
3449-58_2	Kallistatin	SERPINA4	-0.166908	0.0575574	0.00398531	328
2970-60_2	Amphiregulin	AREG	0.000308308	0.0238363	0.989688	328
4842-62_2	Glypican-3	GPC3	-0.0993284	0.0522144	0.058005	328
3867-49_1	Seizure 6-like protein 2	SEZ6L2	0.035206	0.0371982	0.344619	328
4455-89_2	Lactadherin	MFGE8	0.011391	0.0347645	0.743377	328
3853-56_1	Malate dehydrogenase, cytoplasmic	MDH1	0.0138285	0.0289309	0.632981	328
5358-3_3	Osteomodulin	OMD	-0.0520345	0.053154	0.328332	328
3860-7_2	Proteasome subunit alpha type-6	PSMA6	-0.0319856	0.0243398	0.189722	328
3437-80_3	Receptor-type tyrosine-protein kinase FLT3	FLT3	0.00281054	0.0275266	0.918737	328
3336-50_1	Tissue factor pathway inhibitor	TFPI	0.107318	0.0525957	0.0421077	328
5031-10_1	Spectrin alpha chain, non-erythrocytic 1	SPTAN1	0.079136	0.0550958	0.15186	328
5246-64_3	cGMP-dependent 3',5'-cyclic phosphodiesterase	PDE2A	-0.020846	0.0431596	0.62942	328
5070-76_3	Tumor necrosis factor receptor superfamily member 6B	TNFRSF6B	0.0761587	0.0582812	0.192215	328
3872-2_1	Translationally-controlled tumor protein	TPT1	-0.0152042	0.0211099	0.471889	328
2617-56_35	Receptor tyrosine-protein kinase erbB-3	ERBB3	-0.0708686	0.0511866	0.167142	328
2819-23_2	Cadherin-5	CDH5	-0.0600193	0.046685	0.199482	328
3681-87_3	Kallikrein-14	KLK14	-0.000537634	0.0490409	0.99126	328
4491-4_2	Interleukin-5 receptor subunit alpha	IL5RA	-0.0930769	0.0521185	0.0750436	328
4309-59_3	Triosephosphate isomerase	TPI1	-0.000702246	0.0190645	0.970639	328
5245-40_5	AMP Kinase (alpha2beta2gamma1)	PRKAA2 PRKAB2 PRKAG1	-0.0831275	0.0322873	0.0104732	328
4534-10_2	Brain-specific serine protease 4	PRSS22	-0.0345076	0.0429321	0.422111	328
3416-2_2	Tyrosine-protein kinase BTK	BTK	-0.0469477	0.0292338	0.10925	328
3534-14_2	CD40 ligand	CD40LG	0.0299544	0.0454225	0.510061	328
3897-61_1	Pyridoxal phosphate phosphatase	PDXP	0.00671309	0.0230958	0.771493	328
3708-62_1	Alpha-2-macroglobulin	A2M	0.00746178	0.0540216	0.890226	328
4306-4_2	Transketolase	TKT	-0.00380194	0.0196646	0.846813	328
2888-49_2	Complement component C7	C7	0.0821224	0.0541638	0.130435	328
3684-78_3	Macrophage scavenger receptor types I and II	MSR1	-0.0811562	0.0551184	0.141872	328
3612-6_4	Ephrin type-B receptor 4	EPHB4	-0.0195515	0.0396309	0.622104	328
3535-84_1	Dickkopf-related protein 1	DKK1	0.0134795	0.0425768	0.751755	328
2950-57_2	Insulin-like growth factor-binding protein 4	IGFBP4	0.0368294	0.0542053	0.497336	328
2571-12_3	Insulin-like growth factor-binding protein 3	IGFBP3	-0.163456	0.0521504	0.00187818	328
4703-87_2	Lymphotoxin-alpha	LTA	-0.165857	0.0576763	0.00429568	328
3392-68_2	RAC-alpha/beta/gamma serine/threonine-protein kinase	AKT1 AKT2 AKT3	-0.00748555	0.0211591	0.723735	328
4393-3_1	Fibroblast growth factor 16	FGF16	-0.00573804	0.0234749	0.807048	328
4970-55_1	Carbonic anhydrase 2	CA2	-0.0673307	0.0588297	0.25325	328
3362-61_2	Chordin-like protein 1	CHRDL1	0.00245057	0.039665	0.950774	328
2647-66_2	Rab GDP dissociation inhibitor beta	GDI2	0.0117917	0.0236266	0.618053	328
4232-19_2	Insulin-like growth factor 1 receptor	IGF1R	-0.0642091	0.0339334	0.0593435	328
2813-11_2	Agouti-related protein	AGRP	-0.0943759	0.048864	0.0542949	328
3905-62_1	Ubiquitin-conjugating enzyme E2 N	UBE2N	0.0180584	0.0210594	0.391796	328
5024-67_1	Retinoblastoma-associated protein	RB1	0.0911676	0.0590824	0.123781	328
5008-51_1	Superoxide dismutase [Mn], mitochondrial	SOD2	-0.0673887	0.0555369	0.225848	328
5036-50_1	Tumor necrosis factor-inducible gene 6 protein	TNFAIP6	-0.143786	0.0450334	0.00154521	328
2943-5_2	Cytochrome P450 3A4	CYP3A4	-0.0253703	0.0253208	0.317103	328
3339-33_1	Thrombospondin-2	THBS2	0.130905	0.0450967	0.00394927	328
5225-50_3	Casein kinase II 2-alpha:2-beta heterotetramer	CSNK2A1 CSNK2B	-0.031765	0.0283119	0.262698	328
5451-1_3	CD166 antigen	ALCAM	-0.0300899	0.034558	0.384551	328
2986-49_2	Gro-beta/gamma	CXCL3 CXCL2	0.0397924	0.0315531	0.20816	328
3363-31_4	Tyrosine-protein kinase CSK	CSK	-0.0417351	0.0302507	0.168637	328
5007-1_1	Mitogen-activated protein kinase 14	MAPK14	-0.00918602	0.0207226	0.657853	328
4499-21_1	Platelet-derived growth factor subunit A	PDGFA	-0.0105268	0.0434015	0.808509	328
3220-40_2	Proto-oncogene tyrosine-protein kinase receptor Ret	RET	0.022062	0.0574086	0.701006	328
5227-60_3	[Pyruvate dehydrogenase (acetyl-transferring)] kinase isozyme 1, mitochondrial	PDK1	-0.0171729	0.0520096	0.74147	328
2634-2_2	Cytokine receptor common subunit gamma	IL2RG	-0.0240639	0.0235896	0.308429	328
3414-40_2	Cytoplasmic tyrosine-protein kinase BMX	BMX	0.0517942	0.0516852	0.317029	328
3903-49_2	Sorting nexin-4	SNX4	-0.0451681	0.0309547	0.145475	328
5249-31_3	Serine/threonine-protein kinase 17B	STK17B	-0.121667	0.0560742	0.0307433	328
3435-53_2	Fibronectin Fragment 4	FN1	0.0213945	0.0505239	0.672242	328
5254-69_3	cGMP-inhibited 3',5'-cyclic phosphodiesterase A	PDE3A	-0.0688022	0.0558858	0.219159	328
3405-6_2	Ubiquitin-fold modifier-conjugating enzyme 1	UFC1	-0.0613894	0.0330686	0.0642891	328
3052-8_2	Tumor necrosis factor ligand superfamily member 6, soluble form	FASLG	-0.0322788	0.0556229	0.5621	328
2877-3_1	SUMO-conjugating enzyme UBC9	UBE2I	0.0287258	0.0241131	0.234401	328
3299-29_2	Contactin-5	CNTN5	0.0161561	0.0523031	0.757598	328
4931-59_1	Tissue Factor	F3	0.00993302	0.0557115	0.858602	328
2991-9_2	Interleukin-1 receptor type 1	IL1R1	-0.101919	0.041429	0.0144056	328
5033-27_1	Tropomyosin alpha-1 chain	TPM1	-0.0230308	0.0606341	0.704316	328
2755-8_2	C3a anaphylatoxin des Arginine	C3	-0.0792212	0.0562747	0.160149	328
2665-26_2	Tumor necrosis factor receptor superfamily member 17	TNFRSF17	-0.000386606	0.0520249	0.994075	328
3803-10_2	Cystatin-D	CST5	-0.0254748	0.0523917	0.627123	328
5363-51_3	Semaphorin-3E	SEMA3E	0.0162485	0.0491406	0.741118	328
5489-18_3	Stress-induced-phosphoprotein 1	STIP1	-0.0201984	0.0239762	0.400158	328
2612-5_2	Eukaryotic translation initiation factor 5	EIF5	0.0771046	0.0521865	0.140506	328
2992-59_2	Interleukin-17 receptor A	IL17RA	-0.0485008	0.0590834	0.412307	328
4708-3_2	Estradiol 17-beta-dehydrogenase 1	HSD17B1	-0.0547327	0.0534933	0.306981	328
2828-82_2	Kunitz-type protease inhibitor 1	SPINT1	-0.110872	0.0471958	0.0194068	328
3879-50_1	Hsp90 co-chaperone Cdc37	CDC37	0.00591307	0.025146	0.814239	328
5356-2_3	Macrophage migration inhibitory factor	MIF	0.0236405	0.0302563	0.435164	328
2526-53_3	Tumor necrosis factor receptor superfamily member 11B	TNFRSF11B	-0.0742985	0.0462848	0.109401	328
4165-2_1	Thyroglobulin	TG	0.0296711	0.0568085	0.601814	328
3009-3_2	Transforming growth factor beta receptor type 3	TGFBR3	-0.0481085	0.0437951	0.272795	328
3000-66_1	Mannose-binding protein C	MBL2	-0.0215455	0.058751	0.714059	328
5084-154_3	Interleukin-17 receptor B	IL17RB	-0.0261773	0.0569936	0.646321	328
2855-49_2	Mitogen-activated protein kinase 3	MAPK3	-0.0222501	0.0290854	0.444827	328
3173-49_2	N-acylethanolamine-hydrolyzing acid amidase	NAAA	-0.140397	0.0562517	0.0130553	328
4249-64_2	Nucleoside diphosphate kinase B	NME2	-0.0448547	0.0326911	0.170977	328
3810-50_2	Tyrosine-protein kinase Fgr	FGR	-0.0709702	0.0577517	0.219996	328
3314-74_2	GDNF family receptor alpha-1	GFRA1	0.0137526	0.0489734	0.779028	328
2846-24_2	Ubiquitin+1, truncated mutation for UbB	RPS27A	0.0380385	0.0401179	0.343741	328
4258-15_2	Proliferation-associated protein 2G4	PA2G4	-0.0153496	0.0248911	0.53788	328
2939-10_2	Artemin	ARTN	-0.0511344	0.0559629	0.361535	328
5316-54_3	Prothrombin	F2	-0.128303	0.0571481	0.0254279	328
2644-11_2	Protein kinase C alpha type	PRKCA	-0.048075	0.037139	0.196417	328
3891-56_1	Methyl-CpG-binding domain protein 4	MBD4	0.0617334	0.0481984	0.201163	328
3820-68_2	MAP kinase-activated protein kinase 2	MAPKAPK2	-0.0018633	0.0336379	0.955859	328
2864-2_3	Dual specificity mitogen-activated protein kinase kinase 1	MAP2K1	0.0775589	0.04427	0.0807166	328
4292-5_3	Alpha-soluble NSF attachment protein	NAPA	-0.0215797	0.0201619	0.285262	328
2705-5_2	C-C motif chemokine 25	CCL25	0.0201305	0.0567207	0.722888	328
5012-67_1	Adenylate kinase isoenzyme 1	AK1	-0.032983	0.0448898	0.463014	328
3758-68_3	Activated Protein C	PROC	-0.0507843	0.0583284	0.384576	328
5351-52_3	Heterogeneous nuclear ribonucleoproteins A2/B1	HNRNPA2B1	0.0322559	0.0382464	0.399636	328
3888-8_1	Inhibitor of growth protein 1	ING1	-0.00583762	0.0293533	0.842484	328
3234-23_2	Coiled-coil domain-containing protein 80	CCDC80	0.106635	0.0553518	0.0549057	328
2906-55_3	Interleukin-4	IL4	0.049427	0.0493132	0.316933	328
4359-87_1	Dual specificity tyrosine-phosphorylation-regulated kinase 3	DYRK3	-0.0335477	0.058948	0.569673	328
4487-1_1	Fibroblast growth factor 7	FGF7	-0.00854095	0.0332241	0.797285	328
2890-59_2	C-C motif chemokine 28	CCL28	-0.0862274	0.0515901	0.0955973	328
2599-51_2	Tumor necrosis factor ligand superfamily member 9	TNFSF9	-0.053147	0.0562492	0.345431	328
5280-68_5	Mitochondrial glutamate carrier 2	SLC25A18	0.0143805	0.0563029	0.798564	328
3438-10_2	Follistatin-related protein 3	FSTL3	0.135573	0.0365751	0.000246417	328
3331-8_1	RGM domain family member B	RGMB	-0.0595186	0.0483771	0.219464	328
3325-2_2	Matrilin-2	MATN2	-0.0143299	0.0395905	0.717621	328
3453-87_2	Tyrosine-protein kinase Lyn	LYN	-0.0440398	0.0338105	0.193643	328
3115-64_2	Mitogen-activated protein kinase 1	MAPK1	-0.0247622	0.029406	0.400358	328
2949-6_2	Group 10 secretory phospholipase A2	PLA2G10	-0.00021551	0.0538673	0.99681	328
2805-6_2	Angiotensin-converting enzyme 2	ACE2	-0.00476632	0.0461049	0.917725	328
4593-11_1	Pituitary adenylate cyclase-activating polypeptide 27	ADCYAP1	-0.0679267	0.0579225	0.24176	328
4917-62_1	Integrin alpha-V: beta-5 complex	ITGAV ITGB5	-0.142408	0.0593606	0.0169962	328
2687-2_1	Melanoma-derived growth regulatory protein	MIA	-0.120938	0.0555337	0.030137	328
3340-53_1	Thrombospondin-4	THBS4	0.0348389	0.0596703	0.559718	328
5335-73_3	Annexin A6	ANXA6	-0.0155548	0.0453291	0.731702	328
2975-19_2	Connective tissue growth factor	CTGF	-0.03485	0.0329698	0.291276	328
4792-51_2	gp41 C34 peptide, HIV	Human-virus	-0.100364	0.0510079	0.0499551	328
2945-25_1	Estrogen receptor	ESR1	0.0344038	0.0552731	0.53409	328
3848-14_2	Glyceraldehyde-3-phosphate dehydrogenase	GAPDH	-0.0154237	0.0269185	0.567053	328
3808-76_2	Fibroblast growth factor receptor 2	FGFR2	-0.0389328	0.0579413	0.502098	328
4124-24_2	Heat shock 70 kDa protein 1A	HSPA1A	0.0986072	0.0516836	0.057277	328
3635-76_4	OCIA domain-containing protein 1	OCIAD1	-0.0509397	0.0558341	0.36226	328
3401-8_2	Tyrosine-protein phosphatase non-receptor type 2	PTPN2	0.0161616	0.0405562	0.690522	328
3466-8_2	cAMP-dependent protein kinase catalytic subunit alpha	PRKACA	-0.0330885	0.0443301	0.455954	328
4469-78_2	Carbohydrate sulfotransferase 15	CHST15	-0.0586831	0.0412116	0.155412	328
4775-34_3	Gelsolin	GSN	-0.0534996	0.0546523	0.328347	328
3294-55_2	Cryptic protein	CFC1	-0.0378706	0.0340645	0.267068	328
4414-69_2	Pulmonary surfactant-associated protein D	SFTPD	-0.00189873	0.0411331	0.96321	328
3828-54_2	Platelet-derived growth factor C	PDGFC	-0.0242313	0.0587505	0.680283	328
5475-10_3	Protein kinase C beta type (splice variant beta-II)	PRKCB	-0.0231211	0.029581	0.435001	328
4998-50_1	Tyrosine-protein kinase JAK2	JAK2	-0.00915004	0.0536492	0.86468	328
3723-1_2	Brain natriuretic peptide 32	NPPB	0.0167222	0.0557686	0.764482	328
3343-1_4	Aminoacylase-1	ACY1	0.00239301	0.0591571	0.967758	328
2790-54_2	Neutrophil-activating peptide 2	PPBP	0.0126673	0.0346347	0.714795	328
4963-19_1	cAMP-regulated phosphoprotein 19	ARPP19	-0.00948597	0.0265072	0.720675	328
4450-26_2	Heterogeneous nuclear ribonucleoprotein A/B	HNRNPAB	0.00174371	0.0269344	0.948421	328
4994-178_1	Heterogeneous nuclear ribonucleoprotein K	HNRNPK	0.0157116	0.0573333	0.784227	328
2654-19_1	Tumor necrosis factor receptor superfamily member 1A	TNFRSF1A	0.193923	0.0527576	0.000276975	328
3877-67_2	Calcium/calmodulin-dependent protein kinase kinase 1	CAMKK1	0.000324207	0.0195444	0.986775	328
4192-10_2	Alcohol dehydrogenase [NADP(+)]	AKR1A1	0.0228108	0.0312397	0.465797	328
2994-71_2	Interleukin-1 receptor-like 2	IL1RL2	-0.00259427	0.0547379	0.962228	328
4413-3_2	Antileukoproteinase	SLPI	-0.0376122	0.0510714	0.461975	328
3043-49_2	SPARC	SPARC	0.00590883	0.0413917	0.886572	328
3122-6_2	Diablo homolog, mitochondrial	DIABLO	0.00242088	0.0468545	0.958825	328
5028-59_1	Scavenger receptor cysteine-rich type 1 protein M130	CD163	0.0974157	0.0504248	0.0542331	328
4129-72_1	Complement factor B	CFB	0.0672765	0.0575498	0.243247	328
2358-19_2	Vascular endothelial growth factor receptor 3	FLT4	-0.0498644	0.0525557	0.343425	328
2891-1_3	B-cell receptor CD22	CD22	-0.0185908	0.044015	0.673029	328
2917-3_2	Tumor necrosis factor ligand superfamily member 11	TNFSF11	0.0871798	0.0585854	0.137691	328
3422-4_2	Cyclin-dependent kinase 1:G2/mitotic-specific cyclin-B1 complex	CDC2 CCNB1	-0.0175631	0.0299407	0.557878	328
5230-99_3	3-hydroxy-3-methylglutaryl-coenzyme A reductase	HMGCR	0.0531891	0.0519121	0.306307	328
3073-51_2	Interleukin-18-binding protein	IL18BP	0.00520278	0.0318645	0.8704	328
3332-57_1	Hemojuvelin	HFE2	-0.00509082	0.050132	0.919177	328
3809-1_2	Fibroblast growth factor receptor 3	FGFR3	0.0136729	0.0565185	0.808994	328
2848-2_2	Wnt inhibitory factor 1	WIF1	-0.0392759	0.0470366	0.404321	328
2652-15_1	Urokinase plasminogen activator surface receptor	PLAUR	-0.0164271	0.0290442	0.572059	328
2834-54_1	Kallikrein-8	KLK8	-0.0424736	0.046024	0.356759	328
4545-53_3	Mitochondrial import inner membrane translocase subunit TIM14	DNAJC19	0.0683667	0.0386015	0.0774743	328
4318-12_3	Tyrosine-protein phosphatase non-receptor type 6	PTPN6	-0.023829	0.0309138	0.441367	328
5133-17_3	TGF-beta receptor type-2	TGFBR2	-0.0644433	0.0551388	0.243354	328
3214-3_2	Neuropilin-1	NRP1	-0.0350289	0.053898	0.516205	328
2704-74_1	Tumor necrosis factor receptor superfamily member 13B	TNFRSF13B	-0.0221597	0.0574741	0.700073	328
2708-54_2	Tumor necrosis factor ligand superfamily member 18	TNFSF18	-0.0660645	0.0570688	0.247857	328
4967-1_1	Complement component 1 Q subcomponent-binding protein, mitochondrial	C1QBP	-0.0330878	0.0504057	0.512007	328
4324-33_2	Cystatin-SA	CST2	-0.023949	0.0521826	0.646577	328
3799-11_2	Carbonic anhydrase 3	CA3	0.0648873	0.0574408	0.259454	328
2747-3_2	NKG2D ligand 3	ULBP3	0.0371561	0.0285153	0.19348	328
4889-82_1	Protein Wnt-7a	WNT7A	0.0462047	0.0603129	0.444178	328
4988-49_2	Fibroblast growth factor receptor 4	FGFR4	-0.00478836	0.0602678	0.936722	328
3591-51_3	Cadherin-6	CDH6	0.00416061	0.0432008	0.923334	328
2474-54_5	Serum amyloid P-component	APCS	0.0400741	0.0528155	0.448543	328
3624-3_4	Serine protease 27	PRSS27	-0.0456919	0.0573982	0.426578	328
4135-84_2	Immunoglobulin E	IGHE IGK@ IGL@	0.00903395	0.0581548	0.876646	328
2788-55_1	Stromelysin-1	MMP3	-0.0470074	0.0567833	0.408364	328
3378-49_2	Kallikrein-7	KLK7	-0.0900472	0.0569963	0.115099	328
4297-62_3	Spondin-1	SPON1	-0.00427645	0.0455325	0.92523	328
3730-81_2	Tumor necrosis factor receptor superfamily member 4	TNFRSF4	0.0184562	0.0492943	0.708342	328
3065-65_1	Fibroblast growth factor 5	FGF5	0.0158449	0.0568845	0.780769	328
3029-52_2	CD209 antigen	CD209	-0.0898427	0.0567015	0.114047	328
3806-55_1	Ephrin type-A receptor 5	EPHA5	-0.0619035	0.0510638	0.226279	328
3196-6_2	Hyaluronan and proteoglycan link protein 1	HAPLN1	-0.0937152	0.0601159	0.119983	328
5109-24_3	Neuronal cell adhesion molecule	NRCAM	-0.0781625	0.0422141	0.0649858	328
4712-28_2	Apolipoprotein D	APOD	0.0418769	0.0519351	0.420636	328
3481-87_1	Xaa-Pro aminopeptidase 1	XPNPEP1	-0.059963	0.0364339	0.100762	328
3232-28_2	Tartrate-resistant acid phosphatase type 5	ACP5	-0.058425	0.0513771	0.256294	328
3313-21_2	Ficolin-2	FCN2	0.110689	0.0544266	0.0427835	328
3151-6_1	Interleukin-2 receptor subunit alpha	IL2RA	0.0256625	0.0590396	0.664091	328
5250-53_3	Inosine-5'-monophosphate dehydrogenase 2	IMPDH2	0.0145932	0.0365403	0.689879	328
2974-61_2	Contactin-1	CNTN1	-0.0124607	0.0529996	0.81427	328
2696-87_2	Persephin	PSPN	-0.0015016	0.0562046	0.978702	328
5111-15_3	Neurexin-3-beta	NRXN3	-0.00435121	0.0470919	0.926438	328
2811-27_1	Angiopoietin-1	ANGPT1	-0.00742928	0.0389154	0.848715	328
5098-79_3	Killer cell lectin-like receptor subfamily F member 1	KLRF1	0.0145307	0.0534458	0.785888	328
4396-54_1	Interferon lambda-1	IFNL1	0.0170958	0.0320064	0.593609	328
5020-50_1	Phosphoglycerate kinase 1	PGK1	-0.104419	0.0400746	0.00958901	328
3893-64_1	Mesothelin	MSLN	-0.0531696	0.0570516	0.352045	328
5343-74_3	Carboxypeptidase E	CPE	-0.0634749	0.0549263	0.248671	328
4976-57_1	Adapter molecule crk	CRK	-0.0325294	0.0345929	0.347731	328
3656-9_1	Cadherin-12	CDH12	-0.0272308	0.048878	0.577827	328
2742-68_2	Sialic acid-binding Ig-like lectin 7	SIGLEC7	-0.0339079	0.0525468	0.519191	328
2969-11_1	Serine/threonine-protein kinase receptor R3	ACVRL1	0.00770463	0.0527611	0.883989	328
2567-5_6	Complement factor I	CFI	0.0646929	0.0532423	0.225214	328
2523-31_3	C-C motif chemokine 5	CCL5	0.0137936	0.0414173	0.739317	328
4831-4_2	L-Selectin	SELL	-0.081157	0.0564845	0.151728	328
2685-21_2	Insulin-like growth factor-binding protein 5	IGFBP5	-0.119088	0.059035	0.0444844	328
2944-66_2	Neuroblastoma suppressor of tumorigenicity 1	NBL1	0.0499951	0.04321	0.248104	328
4987-17_1	Immunoglobulin alpha Fc receptor	FCAR	0.0972856	0.0538594	0.07179	328
5355-69_3	Tumor necrosis factor ligand superfamily member 14	TNFSF14	0.0558396	0.0563419	0.322375	328
3875-62_1	AT-rich interactive domain-containing protein 3A	ARID3A	-0.0716964	0.0397494	0.0721943	328
2860-19_2	Importin subunit alpha-1	KPNA2	-0.00855696	0.0509421	0.866707	328
3348-49_2	Bone morphogenetic protein 1	BMP1	-0.0990432	0.0533154	0.0641096	328
4547-59_2	Leucine-rich repeat transmembrane protein FLRT1	FLRT1	0.00911232	0.033493	0.785742	328
5242-37_3	Dual specificity mitogen-activated protein kinase kinase 4	MAP2K4	-0.0190302	0.0588303	0.746541	328
3503-4_2	Integrin alpha-I: beta-1 complex	ITGA1 ITGB1	-0.0437662	0.0482414	0.36495	328
3506-49_1	Lymphotoxin alpha2:beta1	LTA LTB	0.0149947	0.0443641	0.735585	328
2954-56_2	Neutrophil collagenase	MMP8	-0.0526642	0.0560612	0.348214	328
3379-29_1	Protein kinase C iota type	PRKCI	-0.0351141	0.0304201	0.249215	328
4721-54_2	Trefoil factor 3	TFF3	0.0595784	0.0543728	0.273997	328
3666-17_4	Complement factor H-related protein 5	CFHR5	0.00689133	0.0453723	0.879372	328
3628-3_4	Dual specificity mitogen-activated protein kinase kinase 2	MAP2K2	0.0311157	0.0582164	0.593369	328
3902-21_2	S-phase kinase-associated protein 1	SKP1	-0.00981659	0.0377434	0.79496	328
3179-51_2	Lysosomal protective protein	CTSA	-0.00829054	0.0568677	0.884179	328
3199-54_2	Kallikrein-12	KLK12	0.0847719	0.0574158	0.140781	328
3710-49_2	Angiostatin	PLG	0.00965539	0.0517096	0.851993	328
3010-53_2	Thymic stromal lymphopoietin	TSLP	0.0282187	0.0302399	0.351425	328
4997-19_1	Eukaryotic initiation factor 4A-III	EIF4A3	0.0395297	0.0453316	0.383839	328
3189-61_2	Enteropeptidase	TMPRSS15	0.0993817	0.0476143	0.0376394	328
5349-69_3	Delta-like protein 1	DLL1	0.0571318	0.0486161	0.240782	328
3836-51_2	Ubiquitin-fold modifier 1	UFM1	-0.0489106	0.0297246	0.100833	328
5201-50_4	High affinity cGMP-specific 3',5'-cyclic phosphodiesterase 9A	PDE9A	0.00492414	0.0571041	0.931336	328
3320-49_2	Insulin-like growth factor-binding protein 7	IGFBP7	0.0495355	0.042899	0.249054	328
3005-5_2	Tyrosine-protein phosphatase non-receptor type 1	PTPN1	-0.0432659	0.0273612	0.114777	328
5110-84_3	Neurexin-1-beta	NRXN1	-0.152787	0.0544095	0.00528218	328
3736-60_3	Bone morphogenetic protein 6	BMP6	-0.10772	0.0518033	0.038357	328
3629-60_4	Serine/threonine-protein kinase MRCK beta	CDC42BPB	-0.0338231	0.0541073	0.532333	328
3381-24_2	Tyrosine-protein kinase Lyn, isoform B	LYN	-0.0638038	0.0386881	0.100068	328
4494-63_2	Interleukin-23	IL12B IL23A	0.0178977	0.0546736	0.743608	328
3289-19_2	Carbonic anhydrase-related protein 10	CA10	-0.00795661	0.0587477	0.89235	328
NA	NA	NA	NA	NA	NA	NA
4985-11_1	Fatty acid-binding protein, epidermal	FABP5	0.0611442	0.0587621	0.298856	328
3326-58_2	Cell adhesion molecule 1	CADM1	-0.136015	0.0383628	0.000448873	328
2900-53_3	C-C motif chemokine 14	CCL14	0.037446	0.0506023	0.459826	328
3367-8_3	Fetuin-B	FETUB	0.00634271	0.0599413	0.915793	328
2748-3_2	Inhibin beta A chain	INHBA	-0.0474895	0.0508315	0.35086	328
5131-15_3	Tumor necrosis factor receptor superfamily member 19	TNFRSF19	0.00202946	0.0557765	0.970997	328
3024-18_2	Alpha-2-antiplasmin	SERPINF2	-0.133981	0.0551607	0.0156803	328
4984-83_1	S-formylglutathione hydrolase	ESD	-0.101634	0.0582698	0.0820616	328
4261-55_2	Serum paraoxonase/arylesterase 1	PON1	-0.0289432	0.0475558	0.543201	328
3593-72_3	Caspase-3	CASP3	-0.0285246	0.0339663	0.401638	328
3284-75_1	Biglycan	BGN	-0.0543136	0.0496652	0.274935	328
4394-71_2	Fibroblast growth factor 8 isoform A	FGF8	0.0589437	0.0369525	0.111648	328
5129-12_3	Scavenger receptor class F member 1	SCARF1	-0.0441062	0.0343351	0.199846	328
4234-8_2	Interleukin-1 receptor-like 1	IL1RL1	-0.0375851	0.0547704	0.493053	328
4774-62_3	Protein FAM107B	FAM107B	-0.0697454	0.0563354	0.216587	328
2619-72_2	Tumor-associated calcium signal transducer 2	TACSTD2	0.03897	0.0578206	0.500797	328
4154-57_2	P-selectin	SELP	0.00252177	0.0318999	0.937039	328
3470-1_2	E-selectin	SELE	0.003528	0.058183	0.951686	328
3605-77_4	Mannan-binding lectin serine protease 1	MASP1	-0.101763	0.0492684	0.039662	328
4125-52_2	Advanced glycosylation end product-specific receptor, soluble	AGER	0.00381671	0.0582398	0.947788	328
3613-62_5	Ficolin-1	FCN1	0.0116247	0.0581713	0.841733	328
4971-1_1	Cathepsin Z	CTSZ	0.131562	0.0508642	0.0101249	328
2618-10_2	Receptor tyrosine-protein kinase erbB-4	ERBB4	0.0221789	0.0584262	0.704484	328
4194-26_3	Acidic leucine-rich nuclear phosphoprotein 32 family member B	ANP32B	0.0844606	0.0492327	0.0871906	328
5094-62_3	Junctional adhesion molecule-like	AMICA1	0.0383215	0.056829	0.500577	328
4859-6_1	Bone morphogenetic protein receptor type-1A	BMPR1A	-0.173317	0.0516995	0.000894774	328
4553-65_3	Hepatoma-derived growth factor-related protein 2	HDGFRP2	0.0621406	0.0495349	0.21056	328
5490-53_3	Testican-1	SPOCK1	-0.023796	0.0184264	0.197472	328
2960-66_2	Properdin	CFP	0.0300829	0.0580656	0.604748	328
4440-15_2	Fc receptor-like protein 3	FCRL3	-0.0471092	0.0569825	0.408991	328
5130-67_3	Scavenger receptor class F member 2	SCARF2	0.00419014	0.0539373	0.938126	328
2558-51_3	Beta-endorphin	POMC	-0.0735808	0.0553559	0.184695	328
3057-55_1	WNT1-inducible-signaling pathway protein 1	WISP1	0.0874364	0.0486022	0.0729346	328
5097-14_3	Killer cell immunoglobulin-like receptor 3DS1	KIR3DS1	-0.0690216	0.0570961	0.227585	328
4224-7_2	Heterogeneous nuclear ribonucleoprotein Q	SYNCRIP	-0.029115	0.0351414	0.407984	328
3195-50_2	Granulysin	GNLY	-0.00198697	0.0577287	0.972564	328
2635-61_2	Layilin	LAYN	0.0635387	0.0464807	0.172564	328
2826-53_2	Ectodysplasin-A, secreted form	EDA	-0.148835	0.0554966	0.00769169	328
3283-21_1	Transforming growth factor-beta-induced protein ig-h3	TGFBI	-0.0700213	0.0484434	0.149293	328
4785-30_3	Corticosteroid-binding globulin	SERPINA6	0.00378016	0.0524664	0.942607	328
2760-2_2	Protein FAM107A	FAM107A	0.0819196	0.0579224	0.158223	328
3206-4_2	Lymphatic vessel endothelial hyaluronic acid receptor 1	LYVE1	-0.0394622	0.0561829	0.482935	328
3341-33_4	Tyrosine-protein kinase ABL1	ABL1	0.0919318	0.0571366	0.108582	328
2985-35_1	Growth-regulated alpha protein	CXCL1	0.0308791	0.0456009	0.498782	328
3177-49_2	Carbonic anhydrase 4	CA4	0.0253523	0.0431101	0.556881	328
4925-54_2	Collagenase 3	MMP13	0.0496953	0.0590342	0.40051	328
3636-37_4	Oxidized low-density lipoprotein receptor 1	OLR1	-0.126128	0.057641	0.0293625	328
4829-43_6	14-3-3 protein sigma	SFN	0.0512684	0.0490388	0.296578	328
2843-13_2	Kunitz-type protease inhibitor 2	SPINT2	0.0137801	0.0408821	0.73628	328
4962-52_1	Cerebral dopamine neurotrophic factor	CDNF	-0.0329044	0.0558683	0.556291	328
5424-55_3	Tumor necrosis factor receptor superfamily member 11A	TNFRSF11A	0.0421803	0.0583594	0.470338	328
4128-27_2	C-C motif chemokine 24	CCL24	0.0107802	0.0552687	0.845474	328
5103-30_3	Cell surface glycoprotein CD200 receptor 1	CD200R1	-0.0299828	0.035759	0.402378	328
3171-57_2	Amyloid beta A4 protein	APP	0.00101592	0.0377171	0.978528	328
4540-11_2	Chromobox protein homolog 5	CBX5	0.0656621	0.0494965	0.185563	328
3431-54_2	Ephrin type-A receptor 1	EPHA1	-0.0200234	0.0485574	0.680341	328
3391-10_2	Phosphatidylinositol 4,5-bisphosphate 3-kinase catalytic subunit gamma isoform	PIK3CG	-0.0922212	0.0448928	0.0407435	328
2516-57_3	C-C motif chemokine 21	CCL21	0.0535681	0.0545611	0.326922	328
4472-5_2	Tropomyosin beta chain	TPM2	-0.0048912	0.0499591	0.922068	328
4807-13_3	Collagen alpha-1(VIII) chain	COL8A1	0.0563574	0.0620368	0.364308	328
3298-52_2	Contactin-4	CNTN4	-0.0105577	0.0447965	0.813828	328
3516-60_2	Stromal cell-derived factor 1	CXCL12	-0.0250341	0.0578958	0.665735	328
5122-92_2	Semaphorin-6A	SEMA6A	-0.0998899	0.0445985	0.0257761	328
4246-40_2	Neural cell adhesion molecule L1	L1CAM	-0.0389244	0.0488719	0.426343	328
5491-12_3	Testican-2	SPOCK2	-0.0295406	0.0514812	0.566488	328
5384-67_3	Transcription factor IIIB 90 kDa subunit	BRF1	-0.0344329	0.0575031	0.549719	328
4562-1_2	Neurexophilin-1	NXPH1	-0.0506157	0.0539643	0.348961	328
4162-54_2	Serotransferrin	TF	-0.135361	0.056078	0.0163349	328
2839-2_1	Tumor necrosis factor ligand superfamily member 4	TNFSF4	-0.0757303	0.0567944	0.183323	328
4876-32_1	Coagulation factor IX	F9	0.132241	0.0571829	0.0213639	328
2580-83_2	Myeloperoxidase	MPO	0.00922851	0.0535694	0.86333	328
4355-13_1	Death-associated protein kinase 2	DAPK2	-0.115303	0.0538704	0.0330609	328
3028-36_2	Ck-beta-8-1	CCL23	0.00620622	0.0476742	0.896504	328
5307-12_3	Coagulation factor IXab	F9	0.132228	0.0578855	0.0229926	328
2620-4_2	Interleukin-6 receptor subunit beta	IL6ST	-0.00337809	0.0446907	0.939793	328
2973-15_2	Platelet glycoprotein 4	CD36	0.0673301	0.0580793	0.247186	328
4718-5_2	Peptidyl-prolyl cis-trans isomerase B	PPIB	-0.0230677	0.0545192	0.672491	328
4991-12_1	Glypican-5	GPC5	0.0574365	0.0601353	0.34022	328
2844-53_2	Tyrosine-protein kinase receptor Tie-1, soluble	TIE1	-0.0337185	0.0494722	0.495995	328
4717-55_2	Interleukin-3	IL3	-0.104253	0.0599734	0.0830938	328
4910-21_1	Phospholipase A2	PLA2G1B	-0.0182444	0.0603865	0.762746	328
3807-1_2	Fibroblast growth factor 23	FGF23	0.0545066	0.054532	0.318274	328
2443-10_4	Fibroblast growth factor 8 isoform B	FGF8	-0.0282873	0.0525473	0.590721	328
4568-17_2	SLIT and NTRK-like protein 5	SLITRK5	-0.122334	0.0435128	0.00522839	328
2976-58_2	Desmoglein-1	DSG1	-0.00760497	0.0511289	0.881849	328
2429-27_4	Complement component C8	C8A C8B C8G	-0.0139387	0.0504397	0.782459	328
3280-49_2	Aggrecan core protein	ACAN	-0.00280095	0.056525	0.960509	328
4152-58_2	Plasma kallikrein	KLKB1	-0.0833746	0.0570621	0.14494	328
4979-34_2	Dermatopontin	DPT	0.0883604	0.0506284	0.0818737	328
4156-74_1	Transforming growth factor beta-2	TGFB2	0.0102568	0.0543819	0.850518	328
5339-49_3	Protein S100-A9	S100A9	0.0725046	0.0582735	0.21431	328
3727-35_1	Peptide YY	PYY	0.0166712	0.0574887	0.772007	328
3480-7_1	Dual specificity protein phosphatase 3	DUSP3	-0.0446885	0.0335708	0.184057	328
3654-27_4	BMP-binding endothelial regulator protein	BMPER	-0.0568333	0.0545854	0.298559	328
4138-25_2	Interleukin-20	IL20	0.0443983	0.0519159	0.393066	328
3359-11_2	Cyclin-dependent kinase 8:Cyclin-C complex	CDK8 CCNC	-0.0270533	0.0266279	0.31039	328
3859-50_2	Proteasome subunit alpha type-1	PSMA1	0.0919893	0.0415147	0.0273898	328
3169-70_2	Alpha-L-iduronidase	IDUA	-0.0509259	0.0575171	0.376587	328
2421-7_3	Brain-derived neurotrophic factor	BDNF	-0.00160577	0.0428008	0.970095	328
2972-57_2	Bone morphogenetic protein 7	BMP7	-0.0659668	0.0490674	0.179744	328
2968-61_1	Tumor necrosis factor ligand superfamily member 15	TNFSF15	0.0615746	0.0461945	0.183476	328
4145-58_2	Neurotrophin-3	NTF3	-0.000246322	0.031651	0.993795	328
3823-9_1	Megakaryocyte-associated tyrosine-protein kinase	MATK	-0.0325519	0.0568116	0.567051	328
4541-49_2	Cell adhesion molecule-related/down-regulated by oncogenes	CDON	-0.0220363	0.051685	0.670128	328
5030-52_1	NAD-dependent protein deacetylase sirtuin-2	SIRT2	-0.0998895	0.0585748	0.089079	328
2967-8_1	Vascular cell adhesion protein 1	VCAM1	0.0467305	0.0418852	0.265375	328
3471-49_1	Serine/threonine-protein kinase 16	STK16	-0.0614687	0.0597009	0.303951	328
2614-28_2	Ephrin-A4	EFNA4	0.0388971	0.0330348	0.239866	328
4397-26_2	Interferon lambda-2	IFNL2	0.0150683	0.0537791	0.77951	328
3709-4_2	Alanine aminotransferase 1	GPT	-0.0617697	0.0451082	0.171821	328
3191-50_2	WAP, kazal, immunoglobulin, kunitz and NTR domain-containing protein 1	WFIKKN1	-0.00168293	0.0473973	0.971697	328
2643-57_2	Cadherin-3	CDH3	0.0519463	0.0564951	0.358519	328
4146-58_2	Neurotrophin-4	NTF4	0.00257113	0.0583415	0.964875	328
3522-57_1	Vasoactive Intestinal Peptide	VIP	0.00604119	0.026679	0.821	328
2876-74_2	DNA topoisomerase 1	TOP1	0.056973	0.0548194	0.299437	328
3738-54_1	Macrophage colony-stimulating factor 1	CSF1	-0.140635	0.0562298	0.0128688	328
2602-2_2	Angiopoietin-2	ANGPT2	0.182543	0.0492609	0.000247402	328
2913-1_2	C-C motif chemokine 23	CCL23	0.0266204	0.0563335	0.636849	328
4908-6_1	Endoglin	ENG	-0.101162	0.0462431	0.0294041	328
2192-63_10	C-C motif chemokine 27	CCL27	-0.0968524	0.0486036	0.0471228	328
5078-82_3	Ephrin type-B receptor 6	EPHB6	0.0933415	0.0460447	0.0434511	328
3351-1_1	Calcium/calmodulin-dependent protein kinase type II subunit beta	CAMK2B	-0.0851492	0.0326872	0.00960663	328
3056-11_1	NKG2-D type II integral membrane protein	KLRK1	0.069102	0.0562405	0.22007	328
4155-3_2	Tenascin	TNC	-0.0780696	0.0547403	0.154767	328
3479-71_2	Trypsin-3	PRSS3	0.0997138	0.05988	0.0968224	328
2723-9_2	Interleukin-37	IL37	0.0449817	0.0556391	0.419415	328
2833-20_1	Kallikrein-4	KLK4	0.0398141	0.0539231	0.46083	328
2603-61_2	T-lymphocyte activation antigen CD80	CD80	0.0443071	0.0540405	0.412875	328
2734-49_4	Natural cytotoxicity triggering receptor 2	NCR2	-0.00890211	0.0375536	0.812765	328
5115-31_3	Tumor necrosis factor receptor superfamily member 19L	RELT	0.0282587	0.0381236	0.459079	328
2636-10_2	Tumor necrosis factor receptor superfamily member 3	LTBR	-0.0495656	0.0510363	0.332173	328
5441-67_3	Troponin I, cardiac muscle	TNNI3	0.0318028	0.0556722	0.568221	328
3452-17_2	Tyrosine-protein kinase Lck	LCK	0.0242223	0.0563802	0.667751	328
3045-72_2	Pleiotrophin	PTN	0.0493692	0.0554799	0.374195	328
3855-56_1	Peroxiredoxin-1	PRDX1	0.0210025	0.0312412	0.501885	328
5089-11_3	Interleukin-7 receptor subunit alpha	IL7R	-0.0612345	0.057116	0.28446	328
3291-30_2	Low affinity immunoglobulin epsilon Fc receptor	FCER2	0.172589	0.0523219	0.00107836	328
3852-19_2	DnaJ homolog subfamily B member 1	DNAJB1	-0.0266697	0.0367097	0.468049	328
2578-67_2	C-C motif chemokine 2	CCL2	0.00316436	0.0601571	0.958081	328
3168-8_2	A disintegrin and metalloproteinase with thrombospondin motifs 5	ADAMTS5	0.0462954	0.0503238	0.358274	328
5196-7_3	Glycylpeptide N-tetradecanoyltransferase 1	NMT1	0.0125195	0.0320606	0.696424	328
5088-175_3	Interleukin-23 receptor	IL23R	0.0142427	0.0461563	0.75784	328
2827-23_2	Fractalkine	CX3CL1	-0.00098579	0.0437833	0.982051	328
4245-80_2	E3 ubiquitin-protein ligase Mdm2	MDM2	-0.0464211	0.0357399	0.194905	328
4965-27_1	ATP synthase subunit beta, mitochondrial	ATP5B	-0.0155658	0.0591574	0.79262	328
5093-47_3	Protein jagged-2	JAG2	0.00513231	0.0566174	0.927827	328
5410-53_3	Cadherin-15	CDH15	-0.0945177	0.058098	0.104726	328
2607-54_2	Cytokine receptor-like factor 1:Cardiotrophin-like cytokine factor 1 Complex	CRLF1 CLCF1	0.000796907	0.057812	0.98901	328
3311-27_1	Low affinity immunoglobulin gamma Fc region receptor III-B	FCGR3B	-0.0266443	0.0551098	0.62908	328
3042-7_2	Myoglobin	MB	0.0463748	0.0524144	0.376928	328
3459-49_2	Platelet-derived growth factor receptor beta	PDGFRB	-0.0610977	0.0548827	0.26642	328
4150-75_2	Plasmin	PLG	0.0468392	0.0414302	0.259067	328
5260-80_3	Non-receptor tyrosine-protein kinase TYK2	TYK2	0.0930693	0.0576557	0.10744	328
2878-66_2	Tyrosine-protein kinase Yes	YES1	-0.0742436	0.0419384	0.0776059	328
2711-6_2	Ciliary neurotrophic factor receptor subunit alpha	CNTFR	-0.0426588	0.03618	0.239225	328
4557-61_2	Kin of IRRE-like protein 3	KIRREL3	-0.0378026	0.0484542	0.435853	328
2590-69_4	Tyrosine-protein kinase transmembrane receptor ROR1	ROR1	7.42073e-05	0.0508023	0.998835	328
4123-60_2	Fibroblast growth factor 4	FGF4	0.000433825	0.0473647	0.992698	328
2505-49_3	GDNF family receptor alpha-3	GFRA3	0.126468	0.0569996	0.0271871	328
4992-49_1	Granulins	GRN	0.0281545	0.0516637	0.586153	328
3035-80_2	Interleukin-19	IL19	-0.0651797	0.0499283	0.192649	328
5061-27_3	ICOS ligand	ICOSLG	-0.0410779	0.0316522	0.195271	328
5069-9_3	Complement decay-accelerating factor	CD55	-0.0183923	0.0420056	0.661781	328
4697-59_2	Granulocyte-macrophage colony-stimulating factor	CSF2	-0.00179647	0.0600151	0.976138	328
2962-50_2	Parathyroid hormone-related protein	PTHLH	-0.02038	0.054225	0.707279	328
3292-75_1	CD48 antigen	CD48	0.0861034	0.0474336	0.0704	328
3317-33_1	Serine protease HTRA2, mitochondrial	HTRA2	-0.0484947	0.0363701	0.183337	328
4588-1_2	Pancreatic hormone	PPY	0.0580033	0.0532143	0.276515	328
3222-11_2	Semaphorin-3A	SEMA3A	0.146749	0.0539222	0.00684556	328
3281-19_1	Angiopoietin-related protein 3	ANGPTL3	4.86195e-05	0.0460527	0.999158	328
5226-36_3	Casein kinase II 2-alpha':2-beta heterotetramer	CSNK2A2 CSNK2B	0.0093715	0.0422973	0.824792	328
2692-74_2	Phospholipase A2, membrane associated	PLA2G2A	0.0958102	0.0482395	0.0478503	328
3623-84_4	Lymphocyte antigen 86	LY86	-0.0306847	0.0275555	0.266284	328
4556-10_2	Interleukin-34	IL34	-0.0719705	0.047621	0.13167	328
3083-71_1	Tumor necrosis factor receptor superfamily member 27	EDA2R	0.082664	0.0558875	0.14007	328
3376-49_2	Interleukin-17 receptor D	IL17RD	0.0259243	0.0569813	0.649438	328
5090-49_2	Leukocyte immunoglobulin-like receptor subfamily B member 1	LILRB1	-0.0531535	0.0481434	0.270374	328
2822-56_2	CD97 antigen	CD97	-0.015114	0.0483033	0.754558	328
3521-16_2	Thyroid Stimulating Hormone	CGA TSHB	-0.0433743	0.0591048	0.463562	328
3034-1_2	Glial fibrillary acidic protein	GFAP	0.0451675	0.0613875	0.462392	328
4960-72_1	Annexin A1	ANXA1	-0.0685548	0.0559393	0.221258	328
3815-14_1	Interleukin-12 receptor subunit beta-2	IL12RB2	-0.0131757	0.0611263	0.829473	328
2616-23_18	Receptor tyrosine-protein kinase erbB-2	ERBB2	0.0537939	0.0602565	0.372647	328
2997-8_1	Junctional adhesion molecule B	JAM2	0.0715718	0.0459685	0.120441	328
3486-58_2	Fibroblast growth factor 1	FGF1	0.00505256	0.0558092	0.927919	328
4543-65_2	Collagen alpha-1(XXIII) chain	COL23A1	-0.0104539	0.0266489	0.695103	328
2649-77_2	Intercellular adhesion molecule 3	ICAM3	-0.0218108	0.0528768	0.680255	328
4978-54_2	Drebrin-like protein	DBNL	-0.0216052	0.0222713	0.332716	328
3387-1_2	Serine/threonine-protein kinase PAK 3	PAK3	-0.0376426	0.0572301	0.511165	328
3152-57_1	Tumor necrosis factor receptor superfamily member 1B	TNFRSF1B	0.0466718	0.0587972	0.4279	328
3864-5_2	40S ribosomal protein S7	RPS7	0.022764	0.0430579	0.597383	328
3032-11_2	Follicle stimulating hormone	CGA FSHB	-0.025861	0.0434195	0.551848	328
3814-63_1	Interleukin-11 receptor subunit alpha	IL11RA	-0.0299389	0.0528837	0.571695	328
4567-82_2	SH2 domain-containing protein 1A	SH2D1A	-0.0748974	0.0548314	0.172888	328
4930-21_1	Stanniocalcin-1	STC1	-0.0214144	0.0514861	0.677736	328
3361-26_2	C-type lectin domain family 4 member K	CD207	0.130415	0.06032	0.0313367	328
3054-3_2	Haptoglobin	HP	0.0586239	0.057306	0.307062	328
3868-8_1	Small glutamine-rich tetratricopeptide repeat-containing protein alpha	SGTA	-0.0447302	0.03446	0.195188	328
3446-7_2	Interleukin-18 receptor 1	IL18R1	0.0326976	0.0473369	0.490216	328
5021-13_1	Inorganic pyrophosphatase	PPA1	-0.115692	0.051168	0.0244126	328
3329-14_2	Peptidoglycan recognition protein 1	PGLYRP1	-0.0956277	0.0580415	0.100398	328
3352-80_3	Carbonic anhydrase 6	CA6	-0.038172	0.0580742	0.511451	328
4561-65_2	Baculoviral IAP repeat-containing protein 7 Isoform beta	BIRC7	-0.0117772	0.0573072	0.837301	328
5494-52_3	Small nuclear ribonucleoprotein F	SNRPF	-0.0679261	0.0588645	0.249365	328
3321-2_2	Interleukin-24	IL24	0.00874331	0.0544424	0.872509	328
3172-28_2	Arylsulfatase B	ARSB	0.0169264	0.0614645	0.783193	328
4969-2_1	Carbonic anhydrase 1	CA1	-0.0321172	0.0566247	0.57097	328
4878-3_1	Coagulation Factor X	F10	-0.107022	0.0579172	0.0655256	328
2501-51_3	Cadherin-1	CDH1	-0.044237	0.0443576	0.319363	328
2853-68_2	Serine/threonine-protein kinase Chk1	CHEK1	0.0308089	0.0458173	0.501784	328
2780-35_2	Lactotransferrin	LTF	0.000689174	0.0579826	0.990524	328
3316-58_1	Heparin cofactor 2	SERPIND1	0.0620829	0.0551255	0.2609	328
2937-10_2	Apolipoprotein E (isoform E3)	APOE	-0.132189	0.0562576	0.0193805	328
5261-13_3	Abelson tyrosine-protein kinase 2	ABL2	-0.110252	0.0568181	0.053182	328
2515-14_3	GDNF family receptor alpha-2	GFRA2	-0.0639484	0.0481045	0.184652	328
3049-61_2	Trypsin-1	PRSS1	-0.113417	0.0577442	0.0503585	328
5100-53_3	Lysosome membrane protein 2	SCARB2	0.0490304	0.0558362	0.380526	328
2816-50_2	Basal Cell Adhesion Molecule	BCAM	-0.0349277	0.0460812	0.449019	328
3630-27_4	Cell adhesion molecule 3	CADM3	-0.0392668	0.0585131	0.502643	328
2737-22_2	Protein NOV homolog	NOV	0.011987	0.0532381	0.821997	328
5080-131_3	Transmembrane glycoprotein NMB	GPNMB	-0.00811788	0.0489424	0.868365	328
4563-61_2	1-phosphatidylinositol 4,5-bisphosphate phosphodiesterase gamma-1	PLCG1	0.0236166	0.0569484	0.678631	328
4217-49_3	3-hydroxyacyl-CoA dehydrogenase type-2	HSD17B10	-0.0339297	0.0278898	0.224645	328
5096-51_3	Killer cell immunoglobulin-like receptor 3DL2	KIR3DL2	-0.0290141	0.0576828	0.615306	328
NA	NA	NA	NA	NA	NA	NA
2670-67_4	Creatine kinase M-type	CKM	-0.0835043	0.0529747	0.115919	328
4449-67_3	Gremlin-1	GREM1	0.00183766	0.0484099	0.969742	328
5091-28_3	Leukocyte immunoglobulin-like receptor subfamily B member 2	LILRB2	-0.0307802	0.0529342	0.561316	328
4428-1_2	Carbohydrate sulfotransferase 2	CHST2	0.0177314	0.0568743	0.755418	328
5312-49_3	Apolipoprotein E (isoform E2)	APOE	-0.149797	0.0572517	0.00929551	328
2715-25_2	Erythropoietin receptor	EPOR	0.0153804	0.0434874	0.72381	328
4696-2_2	Fatty acid-binding protein, heart	FABP3	0.0526143	0.0587021	0.370753	328
2668-70_2	Calpain I	CAPN1 CAPNS1	0.0171944	0.0213601	0.421417	328
5029-3_1	Prolyl endopeptidase FAP	FAP	-0.037842	0.0521549	0.46862	328
4267-81_3	Pescadillo homolog	PES1	0.0121111	0.048479	0.802881	328
3327-27_1	Netrin-4	NTN4	0.061482	0.0537656	0.253657	328
4995-16_1	15-hydroxyprostaglandin dehydrogenase [NAD(+)]	HPGD	0.0283704	0.0300081	0.345139	328
3616-3_5	N-acetylglucosamine-6-sulfatase	GNS	-0.0968403	0.0536824	0.0721569	328
4771-10_3	Acid sphingomyelinase-like phosphodiesterase 3a	SMPDL3A	-0.0436529	0.0453769	0.336755	328
2952-75_2	Insulin-like growth factor I	IGF1	-0.0794673	0.0364832	0.0301041	328
3040-59_1	C-C motif chemokine 3	CCL3	0.0497059	0.0576929	0.389559	328
2681-23_2	Hepatocyte growth factor	HGF	0.0330458	0.060037	0.582403	328
4874-3_1	Angiogenin	ANG	-0.0384712	0.0569604	0.499895	328
2611-72_2	Tyrosine-protein kinase receptor TYRO3	TYRO3	-0.0221057	0.0583159	0.704883	328
4973-18_1	Baculoviral IAP repeat-containing protein 3	BIRC3	0.0504533	0.053284	0.3444	328
4673-13_2	Interleukin-6	IL6	-0.0167856	0.0479998	0.726788	328
2524-56_3	High mobility group protein B1	HMGB1	0.00786589	0.0438174	0.857644	328
3218-8_2	Glutamate carboxypeptidase 2	FOLH1	-0.0164756	0.0536983	0.759176	328
4474-19_2	Ubiquitin	RPS27A	0.0694777	0.0554303	0.210944	328
3192-3_2	Cytosolic non-specific dipeptidase	CNDP2	-0.0163267	0.0393531	0.678503	328
4144-13_1	C-C motif chemokine 13	CCL13	-0.00712584	0.0520946	0.891283	328
3445-53_2	Interleukin-15 receptor subunit alpha	IL15RA	0.0276979	0.0395318	0.484018	328
3178-5_2	Dipeptidyl peptidase 1	CTSC	0.0240561	0.0515578	0.641106	328
4533-76_2	A disintegrin and metalloproteinase with thrombospondin motifs 15	ADAMTS15	-0.016214	0.0589999	0.783632	328
2642-4_1	Platelet-activating factor acetylhydrolase IB subunit beta	PAFAH1B2	-0.00880647	0.0308709	0.775619	328
2746-56_1	Cytokine receptor-like factor 2	CRLF2	0.0534033	0.0335597	0.112507	328
2979-8_2	C-X-C motif chemokine 5	CXCL5	0.0832743	0.0453939	0.0674879	328
3208-2_4	Matrilin-3	MATN3	-0.0910145	0.0526651	0.0848982	328
2706-69_2	Thyroxine-binding globulin	SERPINA7	-0.0859092	0.0553578	0.121653	328
3894-15_2	N-acetyl-D-glucosamine kinase	NAGK	-0.0126799	0.0302385	0.67525	328
3473-78_2	Thrombopoietin Receptor	MPL	-0.00345977	0.0369717	0.925501	328
2823-7_1	COMM domain-containing protein 7	COMMD7	-0.173081	0.0521299	0.00100085	328
3324-51_1	T-lymphocyte surface antigen Ly-9	LY9	-0.0775455	0.0462973	0.0948974	328
5265-12_3	GRB2-related adapter protein 2	GRAP2	-0.145675	0.0578298	0.0122427	328
2778-10_2	Interleukin-22	IL22	0.0428552	0.0593613	0.470847	328
5346-24_3	Copine-1	CPNE1	-0.034282	0.0413738	0.407938	328
3305-6_1	Delta-like protein 4	DLL4	-0.0198501	0.0520137	0.702981	328
5178-5_3	High affinity cAMP-specific 3',5'-cyclic phosphodiesterase 7A	PDE7A	-0.0173745	0.0528213	0.742419	328
3350-53_2	Calcium/calmodulin-dependent protein kinase type II subunit alpha	CAMK2A	-0.0730014	0.0309131	0.0187849	328
2789-26_2	Matrilysin	MMP7	0.0734509	0.0490878	0.135532	328
4834-61_2	Ephrin type-A receptor 2	EPHA2	0.0163848	0.0300262	0.585656	328
5077-28_3	Ephrin type-B receptor 2	EPHB2	-0.00877302	0.0309465	0.77698	328
2774-10_3	Interleukin-16	IL16	0.0839178	0.0547631	0.126393	328
2719-3_4	Granulocyte colony-stimulating factor receptor	CSF3R	0.0436528	0.0520926	0.40265	328
3508-78_3	C-C motif chemokine 22	CCL22	0.000323408	0.0579783	0.995553	328
4832-75_2	Tumor necrosis factor receptor superfamily member 10A	TNFRSF10A	-0.116056	0.0572183	0.0433379	328
4127-75_1	Complement component C6	C6	0.0298425	0.0568828	0.600193	328
3440-7_2	Granzyme A	GZMA	0.0561482	0.0469422	0.232516	328
2831-29_1	Kallikrein-11	KLK11	0.00927848	0.0504059	0.854068	328
3413-50_2	Bcl-2-related protein A1	BCL2A1	0.00285194	0.0311382	0.92708	328
5264-65_3	Calreticulin	CALR	0.0824201	0.0596069	0.167689	328
2201-17_6	Endostatin	COL18A1	0.0304265	0.050181	0.544712	328
4981-6_1	Desmocollin-3	DSC3	0.043813	0.0587188	0.456111	328
3077-66_2	Coagulation factor Xa	F10	-0.0794323	0.0593155	0.181449	328
3182-38_2	Ectonucleoside triphosphate diphosphohydrolase 1	ENTPD1	0.0473751	0.05517	0.391128	328
3003-29_2	Natural cytotoxicity triggering receptor 3	NCR3	-0.0328503	0.0539435	0.542962	328
4136-40_2	Interleukin-17D	IL17D	-0.0589541	0.0554452	0.288434	328
3832-51_1	Protein-tyrosine kinase 6	PTK6	-0.0241398	0.0563971	0.668908	328
5034-79_1	Trypsin-2	PRSS2	-0.00285642	0.0579134	0.960692	328
3323-37_1	Low-density lipoprotein receptor-related protein 8	LRP8	-0.0863673	0.0509357	0.0909077	328
3892-21_2	Mediator of RNA polymerase II transcription subunit 1	MED1	0.0462358	0.0473304	0.329352	328
2773-50_2	Interleukin-10	IL10	0.123185	0.0579467	0.0342642	328
3346-72_2	Aurora kinase B	AURKB	0.038895	0.0569118	0.49482	328
5002-76_1	Matrix metalloproteinase-14	MMP14	0.01788	0.0606465	0.768316	328
3600-2_3	Chitotriosidase-1	CHIT1	0.0168531	0.0578536	0.771001	328
4957-1_2	40S ribosomal protein SA	RPSA	-0.0267308	0.060387	0.658305	328
3201-49_2	Kallikrein-5	KLK5	-0.0355215	0.056039	0.526607	328
2871-73_2	DNA repair protein RAD51 homolog 1	RAD51	0.0396594	0.0557756	0.477557	328
4342-10_3	Intercellular adhesion molecule 1	ICAM1	0.0215437	0.0572377	0.70687	328
4330-4_2	Prostate-specific antigen	KLK3	0.00897017	0.0493415	0.855854	328
3890-8_2	L-lactate dehydrogenase B chain	LDHB	-0.0110299	0.0269884	0.683033	328
5347-59_3	G2/mitotic-specific cyclin-B1	CCNB1	0.0282977	0.059164	0.632761	328
4964-67_1	Endoplasmic reticulum aminopeptidase 1	ERAP1	-0.121156	0.0568127	0.0337034	328
3209-69_1	Matrix extracellular phosphoglycoprotein	MEPE	-0.00405875	0.0587978	0.945009	328
3822-54_2	MAP kinase-activated protein kinase 3	MAPKAPK3	-0.0353544	0.0240419	0.142377	328
2752-62_2	Growth/differentiation factor 5	GDF5	0.0180346	0.0572402	0.75291	328
2579-17_5	Matrix metalloproteinase-9	MMP9	-0.0590994	0.0591291	0.318291	328
3033-57_1	Galectin-2	LGALS2	-0.0996106	0.0590642	0.0926544	328
4304-18_2	Ligand-dependent nuclear receptor corepressor-like protein	LCORL	-0.0464345	0.0481404	0.335474	328
2770-51_2	C-C motif chemokine 1	CCL1	-0.0206021	0.0546465	0.706413	328
3394-81_2	Serine/threonine-protein kinase PLK1	PLK1	0.0123221	0.0552657	0.823705	328
5345-51_3	Cytoskeleton-associated protein 2	CKAP2	0.0539146	0.0518928	0.299589	328
4452-9_2	Leucine-rich repeat transmembrane neuronal protein 1	LRRTM1	0.0340801	0.0577112	0.555243	328
5112-73_3	OX-2 membrane glycoprotein	CD200	-0.172823	0.056021	0.00220882	328
5066-134_3	CMRF35-like molecule 6	CD300C	0.0498773	0.0487218	0.306724	328
5364-7_3	Protein SET	SET	-0.086716	0.0566169	0.126578	328
5236-2_3	Nuclear receptor subfamily 1 group D member 1	NR1D1	-0.00128502	0.0603295	0.983019	328
3202-28_2	Kremen protein 2	KREMEN2	-0.0142116	0.0312297	0.649362	328
4134-4_2	Heparin-binding EGF-like growth factor	HBEGF	0.0361014	0.0459716	0.432846	328
3007-7_2	Sialic acid-binding Ig-like lectin 9	SIGLEC9	-0.0197998	0.0587161	0.736173	328
5223-59_3	Glucokinase regulatory protein	GCKR	0.050569	0.0546866	0.355799	328
3594-6_5	Cathepsin E	CTSE	0.00226894	0.0610181	0.97036	328
3737-6_3	Cathepsin H	CTSH	0.104346	0.0487062	0.0329005	328
4468-21_2	Sphingosine kinase 2	SPHK2	0.0453547	0.0542393	0.403653	328
3647-49_4	Toll-like receptor 4:Lymphocyte antigen 96 complex	TLR4 LY96	-0.126719	0.0432497	0.00362786	328
4993-16_1	Glutathione S-transferase A3	GSTA3	0.012046	0.0587784	0.837746	328
5443-62_2	Atrial natriuretic factor	NPPA	0.0282418	0.0563875	0.616811	328
3519-3_2	C-C motif chemokine 17	CCL17	-0.0451082	0.0499441	0.367096	328
4141-79_1	C-X-C motif chemokine 10	CXCL10	0.0682553	0.053666	0.204326	328
3520-58_1	Transforming growth factor beta-3	TGFB3	0.000618097	0.0525371	0.99062	328
5060-62_3	Programmed cell death 1 ligand 1	CD274	-0.0642573	0.0593979	0.280131	328
5400-52_3	Leptin receptor	LEPR	-0.0721558	0.0592061	0.223825	328
4490-65_2	Interleukin-3 receptor subunit alpha	IL3RA	0.010851	0.0427679	0.799873	328
2859-69_2	Histone deacetylase 8	HDAC8	-0.0596785	0.0360797	0.0990689	328
4500-50_2	Stem cell growth factor-alpha	CLEC11A	-0.0155305	0.0570235	0.785523	328
3427-63_2	Casein kinase II subunit alpha	CSNK2A1	-0.00961633	0.0474151	0.839408	328
3373-5_2	Granzyme H	GZMH	0.169318	0.056322	0.00284899	328
3166-92_1	Myeloid cell surface antigen CD33	CD33	0.0514087	0.0506916	0.311261	328
5193-51_3	GTPase KRas	KRAS	-0.0494882	0.0562465	0.379587	328
3365-7_2	Dickkopf-related protein 4	DKK4	-0.0359983	0.044747	0.421699	328
3221-54_1	Secreted frizzled-related protein 1	SFRP1	-0.105156	0.0554094	0.0586008	328
5132-71_3	Interleukin-27 receptor subunit alpha	IL27RA	0.0359491	0.0603188	0.551596	328
4990-87_1	Platelet glycoprotein Ib alpha chain	GP1BA	0.0157389	0.0572422	0.783525	328
2966-65_2	Stem Cell Growth Factor-beta	CLEC11A	0.0256877	0.0547873	0.63948	328
2632-5_2	Interleukin-12 receptor subunit beta-1	IL12RB1	0.0202881	0.0545248	0.710066	328
4140-3_2	Interleukin-7	IL7	0.0644693	0.0548667	0.24084	328
3037-62_1	Interleukin-1 beta	IL1B	0.083742	0.0561494	0.136814	328
5354-11_3	Keratin, type I cytoskeletal 18	KRT18	0.0250803	0.0461122	0.586882	328
3489-9_2	Ciliary neurotrophic factor	CNTF	-0.0225116	0.0564048	0.690074	328
4886-3_1	C-C motif chemokine 7	CCL7	0.030771	0.0579885	0.596028	328
4911-49_2	Glutathione S-transferase P	GSTP1	-0.0176201	0.0456931	0.700029	328
5068-54_3	Cytotoxic and regulatory T-cell molecule	CRTAM	0.0777166	0.0488498	0.112589	328
2686-67_2	Insulin-like growth factor-binding protein 6	IGFBP6	0.100444	0.0525977	0.0570479	328
3719-2_2	Cyclin-dependent kinase inhibitor 1B	CDKN1B	-0.0210717	0.057674	0.715079	328
3399-31_2	Stabilin-2	STAB2	-0.000460624	0.0590698	0.993783	328
5255-22_3	cAMP-specific 3',5'-cyclic phosphodiesterase 4D	PDE4D	-0.0750188	0.058736	0.202428	328
4851-25_1	Interleukin-1 alpha	IL1A	0.0742399	0.0621646	0.233244	328
2693-20_3	Oncostatin-M	OSM	0.00399235	0.0488539	0.934919	328
2615-60_2	Ephrin-A5	EFNA5	-0.0457636	0.0365094	0.210926	328
2247-20_11	Prokineticin-1	PROK1	0.0265761	0.0512506	0.604423	328
4467-49_2	SPARC-like protein 1	SPARCL1	0.025983	0.0505797	0.607804	328
4143-74_2	Lymphotactin	XCL1	0.0457312	0.0481439	0.34287	328
2585-2_5	Prolactin	PRL	-0.0377582	0.0539877	0.484807	328
2915-6_2	Proliferating cell nuclear antigen	PCNA	0.0840492	0.0566062	0.138556	328
2431-17_3	Cathepsin G	CTSG	0.0104013	0.0502217	0.836054	328
5228-25_2	Kinesin-like protein KIF23	KIF23	-0.000180095	0.0375873	0.99618	328
2624-31_2	Protein E7_HPV18	Human-virus	0.0154953	0.0519264	0.76558	328
3070-1_2	Interleukin-2	IL2	-0.00591836	0.0524605	0.910246	328
4137-57_2	Interleukin-25	IL25	-0.0307992	0.0579957	0.595737	328
5128-53_3	SLAM family member 6	SLAMF6	-0.0331803	0.0472738	0.483255	328
3197-70_2	Insulin-degrading enzyme	IDE	-0.0278305	0.0475316	0.558603	328
4437-56_3	Ectonucleoside triphosphate diphosphohydrolase 5	ENTPD5	-0.0358808	0.0566377	0.52684	328
3059-50_2	Tumor necrosis factor ligand superfamily member 13B	TNFSF13B	-0.0767587	0.0501815	0.127074	328
5139-32_3	Netrin receptor UNC5C	UNC5C	0.029179	0.0386506	0.450825	328
5204-13_3	Proteasome activator complex subunit 3	PSME3	-0.00955477	0.0550864	0.862404	328
NA	NA	NA	NA	NA	NA	NA
2695-25_1	Platelet endothelial cell adhesion molecule	PECAM1	-0.017752	0.0340165	0.602117	328
2764-20_2	Fibroblast growth factor 9	FGF9	0.0471596	0.0566305	0.405586	328
3714-49_2	Creatine kinase M-type:Creatine kinase B-type heterodimer	CKB CKM	-0.0836571	0.0515622	0.105668	328
3443-61_2	Homeodomain-interacting protein kinase 3	HIPK3	-0.0411281	0.0601076	0.494306	328
3143-3_1	T-cell surface glycoprotein CD4	CD4	-0.0312054	0.051417	0.544333	328
4139-71_2	Interleukin-6 receptor subunit alpha	IL6R	-0.0313858	0.0533058	0.556409	328
2865-77_2	Histone acetyltransferase KAT6A	KAT6A	0.0100326	0.0534441	0.851211	328
3400-49_2	Serine/threonine-protein kinase TBK1	TBK1	-0.0488112	0.0518544	0.347238	328
3132-1_1	Vascular endothelial growth factor C	VEGFC	0.00562233	0.0392312	0.886131	328
5116-62_2	Roundabout homolog 2	ROBO2	0.00635059	0.0445085	0.886629	328
2809-25_2	A disintegrin and metalloproteinase with thrombospondin motifs 4	ADAMTS4	0.163781	0.0531321	0.00222652	328
3213-65_2	Nidogen-1	NID1	0.0430439	0.0552398	0.436412	328
2795-23_3	Alkaline phosphatase, tissue-nonspecific isozyme	ALPL	-0.0300306	0.0573328	0.600775	328
NA	NA	NA	NA	NA	NA	NA
2775-54_2	Interleukin-17F	IL17F	0.00175301	0.0575592	0.975722	328
3302-58_1	Cystatin-F	CST7	-0.0631615	0.0583175	0.279577	328
3310-62_1	Low affinity immunoglobulin gamma Fc region receptor II-b	FCGR2B	-0.133037	0.0588855	0.0245234	328
3627-71_4	Membrane metallo-endopeptidase-like 1	MMEL1	0.00753978	0.0575971	0.89593	328
2637-77_2	Macrophage mannose receptor 1	MRC1	0.0820669	0.0453053	0.0709907	328
3175-51_5	A disintegrin and metalloproteinase with thrombospondin motifs 13	ADAMTS13	-0.0585983	0.0487768	0.23048	328
2449-1_4	Calcium-dependent phospholipase A2	PLA2G5	0.0324754	0.0332746	0.329793	328
5340-24_3	Caspase-10	CASP10	-0.0124077	0.0530456	0.815204	328
2911-27_2	Midkine	MDK	-0.0237903	0.0442224	0.590964	328
3374-49_2	Tyrosine-protein kinase HCK	HCK	-0.0333446	0.0558572	0.550945	328
2765-4_3	Growth/differentiation factor 11/8	GDF11 MSTN	-0.0592087	0.0460317	0.19926	328
4203-50_2	Cofilin-1	CFL1	-0.0562669	0.0367769	0.126992	328
3030-3_2	C-type lectin domain family 4 member M	CLEC4M	-0.00687468	0.0593128	0.907798	328
2455-17_4	Interleukin-12	IL12A IL12B	-0.0615772	0.0527713	0.244111	328
3082-9_2	NKG2D ligand 2	ULBP2	0.0356752	0.0580017	0.538933	328
4126-22_1	Bactericidal permeability-increasing protein	BPI	-0.0407192	0.0563466	0.470405	328
2633-52_2	Interleukin-13 receptor subunit alpha-1	IL13RA1	-0.0609221	0.0399978	0.128688	328
2468-62_3	C-C motif chemokine 20	CCL20	0.055123	0.0561877	0.327291	328
3831-21_1	Phosphatidylinositol 3,4,5-trisphosphate 3-phosphatase and dual-specificity protein phosphatase PTEN	PTEN	-0.0324992	0.0554766	0.558401	328
3608-12_1	Dipeptidyl peptidase 2	DPP7	0.0706285	0.053309	0.186131	328
3358-51_2	Cyclin-dependent kinase 5:Cyclin-dependent kinase 5 activator 1 complex	CDK5 CDK5R1	-0.0880394	0.0592017	0.137947	328
4436-1_2	Ectonucleoside triphosphate diphosphohydrolase 3	ENTPD3	-0.0318088	0.0472349	0.501156	328
3212-30_3	Neutral ceramidase	ASAH2	-0.0659916	0.0535698	0.218876	328
4961-17_1	Annexin A2	ANXA2	-0.0140922	0.0548016	0.797225	328
5440-26_3	Troponin I, fast skeletal muscle	TNNI2	-0.0531047	0.0512179	0.300575	328
3889-64_2	Lamin-B1	LMNB1	-0.0372439	0.0414229	0.369251	328
3081-70_2	NKG2D ligand 1	ULBP1	-0.0640436	0.0597363	0.284461	328
5087-5_3	Interleukin-22 receptor subunit alpha-2	IL22RA2	-0.127638	0.0482676	0.00857727	328
2500-2_3	Angiopoietin-4	ANGPT4	0.0356617	0.0327193	0.276545	328
2987-37_3	Histone H1.2	HIST1H1C	0.013154	0.0584534	0.822093	328
2858-29_2	Histone acetyltransferase type B catalytic subunit	HAT1	-0.0134331	0.0415394	0.746612	328
3309-2_2	Low affinity immunoglobulin gamma Fc region receptor II-a	FCGR2A	-0.13327	0.0597936	0.0265027	328
3485-28_2	Beta-2-microglobulin	B2M	0.134024	0.0447865	0.00297674	328
5301-7_3	Eotaxin	CCL11	-0.0446881	0.0479439	0.351975	328
3186-2_2	Complement C2	C2	0.081116	0.060359	0.179912	328
3061-61_2	Cathepsin B	CTSB	-0.0422424	0.0571894	0.460653	328
5011-11_1	Nicotinamide phosphoribosyltransferase	NAMPT	0.0820202	0.0562501	0.14576	328
4548-4_2	Galactoside 3(4)-L-fucosyltransferase	FUT3	-0.0182939	0.0574261	0.75026	328
2645-54_1	Protein kinase C zeta type	PRKCZ	0.08318	0.0405538	0.0410509	328
5117-14_3	Roundabout homolog 3	ROBO3	0.0597164	0.0558178	0.285476	328
2763-66_2	Fibroblast growth factor 20	FGF20	-0.0650577	0.0591064	0.271839	328
2981-9_3	Endothelial cell-selective adhesion molecule	ESAM	0.01292	0.0406993	0.751104	328
3072-4_2	Interleukin-13	IL13	0.026581	0.0505674	0.599484	328
3216-2_2	Polymeric immunoglobulin receptor	PIGR	-0.118623	0.0558341	0.0343703	328
2838-53_1	Matrix metalloproteinase-17	MMP17	0.0903967	0.0523557	0.0851832	328
3204-2_2	Leukotriene A-4 hydrolase	LTA4H	-0.0332363	0.0521774	0.524578	328
3078-1_2	Placenta growth factor	PGF	0.049962	0.0581818	0.391121	328
4238-4_2	Protein lin-7 homolog B	LIN7B	-0.0137893	0.0496133	0.781238	328
5125-6_3	Sialic acid-binding Ig-like lectin 14	SIGLEC14	-0.0764202	0.0516292	0.139787	328
3217-74_2	Glia-derived nexin	SERPINE2	-0.0212533	0.0417524	0.611071	328
3472-40_2	Baculoviral IAP repeat-containing protein 5	BIRC5	0.0952284	0.0547865	0.0831187	328
2841-13_2	Secreted frizzled-related protein 3	FRZB	0.00353624	0.0546139	0.948413	328
2728-62_2	Laminin	LAMA1 LAMB1 LAMC1	0.0623584	0.0553454	0.260687	328
4493-92_1	Interleukin-11	IL11	-0.0145265	0.0537896	0.787282	328
4430-44_3	Collectin-11	COLEC11	0.0706441	0.0547672	0.197995	328
2447-7_4	Group IIE secretory phospholipase A2	PLA2G2E	-0.0249727	0.0534976	0.640953	328
5183-53_3	AMP Kinase (alpha1beta1gamma1)	PRKAA1 PRKAB1 PRKAG1	-0.0688218	0.0567439	0.226061	328
3296-92_2	Contactin-2	CNTN2	-0.00085765	0.0460475	0.985151	328
3418-12_2	Calcium/calmodulin-dependent protein kinase type 1D	CAMK1D	0.0100679	0.0591431	0.864934	328
4132-27_2	Follistatin	FST	-0.00970325	0.0405516	0.811037	328
4914-10_1	Human Chorionic Gonadotropin	CGA CGB	-0.00852986	0.0489238	0.861698	328
2731-29_2	NADPH--cytochrome P450 reductase	POR	-0.0624166	0.0563656	0.268953	328
3581-53_3	Alpha-2-HS-glycoprotein	AHSG	-0.023918	0.0569455	0.674749	328
3499-77_2	Interleukin-17B	IL17B	-0.0281603	0.0575949	0.625213	328
4429-51_2	Carbohydrate sulfotransferase 6	CHST6	0.0284554	0.052568	0.588664	328
2942-50_2	Cytochrome c	CYCS	-0.0283623	0.0563646	0.615166	328
3825-18_2	Mitogen-activated protein kinase 8	MAPK8	-0.0333794	0.0283343	0.239628	328
3053-49_2	Fms-related tyrosine kinase 3 ligand	FLT3LG	0.0690112	0.0596169	0.247878	328
4280-47_2	Proteasome subunit alpha type-2	PSMA2	0.0234181	0.0537452	0.663323	328
5352-11_3	Tumor necrosis factor receptor superfamily member 14	TNFRSF14	0.0980834	0.0557301	0.0793449	328
3181-50_2	Cathepsin S	CTSS	-0.0374754	0.0491887	0.446685	328
3498-53_2	Interleukin-17A	IL17A	0.0864167	0.0572328	0.132028	328
5026-66_1	40S ribosomal protein S3	RPS3	0.0210397	0.0417179	0.614366	328
3603-60_4	C-type lectin domain family 7 member A	CLEC7A	-0.037732	0.0576296	0.513098	328
3766-51_4	Syntaxin-1A	STX1A	0.078844	0.0475259	0.0980779	328
3060-43_2	Complement component C9	C9	0.11589	0.0584361	0.0481798	328
4423-77_2	Bcl-2-like protein 1	BCL2L1	-0.00797812	0.0262724	0.761573	328
4904-7_1	Caspase-2	CASP2	0.0157909	0.0504104	0.754292	328
2889-37_2	Cardiotrophin-1	CTF1	0.0811418	0.0463618	0.0810213	328
3494-71_3	Fibroblast growth factor 17	FGF17	0.0288794	0.0508052	0.57013	328
5019-16_2	Ubiquitin carboxyl-terminal hydrolase isozyme L1	UCHL1	-0.00994189	0.0208971	0.634565	328
3004-67_2	Programmed cell death 1 ligand 2	PDCD1LG2	-0.0130267	0.053074	0.806266	328
4420-7_2	Disintegrin and metalloproteinase domain-containing protein 12	ADAM12	0.00341594	0.0583694	0.953368	328
5238-26_3	Peptidyl-prolyl cis-trans isomerase E	PPIE	-0.0128011	0.0282632	0.650903	328
3403-1_2	Tryptase beta-2	TPSB2	-0.0555339	0.0572284	0.332567	328
2781-63_2	C-C motif chemokine 4-like	CCL4L1	-0.0243889	0.0571534	0.669858	328
4481-34_2	Complement C4	C4A C4B	-0.0681202	0.0601064	0.257904	328
4212-5_3	Epidermal growth factor receptor substrate 15-like 1	EPS15L1	-0.0517198	0.0391152	0.187008	328
2829-19_2	Interleukin-27	IL27 EBI3	-0.0170413	0.0587944	0.772117	328
3055-54_2	Interleukin-4 receptor subunit alpha	IL4R	0.0220907	0.0602763	0.714235	328
3396-54_2	Renin	REN	-0.0253323	0.0566109	0.654824	328
4890-10_1	Corticotropin	POMC	0.000435972	0.0533368	0.993483	328
3640-14_3	alpha-2-macroglobulin receptor-associated protein	LRPAP1	-0.0302116	0.0494518	0.54167	328
5357-60_3	Neuroligin-4, X-linked	NLGN4X	-0.0311667	0.0586003	0.595188	328
2714-78_2	Endothelial monocyte-activating polypeptide 2	AIMP1	-0.0550391	0.0573852	0.338206	328
4546-27_3	Adhesion G protein-coupled receptor E2	ADGRE2	0.0389934	0.0458221	0.395405	328
3423-59_2	Chymase	CMA1	-0.016958	0.0458496	0.711725	328
5134-52_2	Hepatitis A virus cellular receptor 2	HAVCR2	0.115612	0.0369787	0.00192758	328
4905-63_1	Coactosin-like protein	COTL1	-0.0642758	0.0484344	0.185409	328
3800-71_2	Creatine kinase B-type	CKB	0.00898663	0.057144	0.875134	328
2441-2_4	Fibroblast growth factor 10	FGF10	0.00709915	0.0578955	0.902483	328
5404-53_3	Tumor necrosis factor receptor superfamily member 21	TNFRSF21	0.0207722	0.0378001	0.583016	328
5268-49_3	Matrix metalloproteinase-16	MMP16	-0.0684763	0.0580142	0.238722	328
5006-71_1	Mitogen-activated protein kinase 13	MAPK13	0.0119163	0.0590106	0.840093	328
4535-50_2	ADP-ribosyl cyclase/cyclic ADP-ribose hydrolase 2	BST1	-0.0330396	0.0544469	0.544388	328
2835-1_4	X-ray repair cross-complementing protein 6	XRCC6	-0.0137491	0.0535662	0.797591	328
4459-68_2	Proprotein convertase subtilisin/kexin type 7	PCSK7	-0.0288186	0.0553877	0.6032	328
4986-59_1	Focal adhesion kinase 1	PTK2	0.137079	0.0602702	0.0235866	328
5082-51_3	X-linked interleukin-1 receptor accessory protein-like 2	IL1RAPL2	-0.0368028	0.0616086	0.550676	328
4891-50_1	Glucagon	GCG	0.0137335	0.0567789	0.809027	328
3390-72_2	PIK3CA/PIK3R1	PIK3CA PIK3R1	-0.0450413	0.0351342	0.200755	328
3041-55_2	C-type mannose receptor 2	MRC2	0.0130541	0.0495667	0.792435	328
4133-54_2	Granzyme B	GZMB	0.0731796	0.0587881	0.214093	328
3847-56_2	Persulfide dioxygenase ETHE1, mitochondrial	ETHE1	-0.0058711	0.0607684	0.923092	328
3322-52_2	Leucine-rich repeats and immunoglobulin-like domains protein 3	LRIG3	-0.115407	0.0401535	0.00431565	328
2666-53_2	Decorin	DCN	-0.0226956	0.0526251	0.666555	328
4883-56_2	Insulin	INS	0.0474887	0.056582	0.401919	328
3421-54_2	Tumor necrosis factor ligand superfamily member 8	TNFSF8	-0.00355103	0.045907	0.93839	328
3447-64_2	Interleukin-8	CXCL8	-0.035179	0.0592414	0.553039	328
3031-66_1	Ferritin	FTH1 FTL	-0.0144612	0.0596499	0.808595	328
2597-8_3	Vascular endothelial growth factor A	VEGFA	0.0235512	0.0489439	0.630704	328
2381-52_4	Complement C5	C5	0.0562811	0.0589723	0.340602	328
5102-55_3	MHC class I polypeptide-related sequence B	MICB	-0.0610706	0.0525738	0.246235	328
4801-13_3	Lactoperoxidase	LPO	-0.0583814	0.0565009	0.302233	328
3091-70_2	Aurora kinase A	AURKA	-0.0264038	0.057018	0.643615	328
4551-72_3	Adhesion G-protein coupled receptor G5	ADGRG5	0.0788252	0.058611	0.179591	328
3357-67_2	Cyclin-dependent kinase 2:Cyclin-A2 complex	CDK2 CCNA2	0.0189141	0.0492787	0.701361	328
4913-78_1	C-C motif chemokine 16	CCL16	0.0414925	0.0603644	0.492337	328
4912-17_1	Aspartate aminotransferase, cytoplasmic	GOT1	-0.0313467	0.0538814	0.56112	328
5016-61_2	Protein deglycase DJ-1	PARK7	0.0428443	0.0559666	0.444505	328
4130-71_1	Fibroblast growth factor 6	FGF6	0.0258267	0.0346841	0.457031	328
3290-50_2	CD109 antigen	CD109	-0.0982583	0.0462167	0.034247	328
2977-7_2	Tumor necrosis factor receptor superfamily member EDAR	EDAR	-0.0397225	0.0377534	0.293502	328
3046-31_1	Resistin	RETN	0.0496893	0.0561821	0.37711	328
4909-68_1	Galectin-8	LGALS8	-0.00982783	0.0594074	0.868707	328
5138-50_3	Tumor necrosis factor receptor superfamily member 12A	TNFRSF12A	0.0215325	0.0604465	0.721902	328
3795-6_2	Disintegrin and metalloproteinase domain-containing protein 9	ADAM9	-0.014672	0.0574228	0.798491	328
3761-4_2	Prostaglandin G/H synthase 2	PTGS2	0.0164769	0.0582073	0.777299	328
3514-49_2	Myeloblastin	PRTN3	0.0439662	0.0570294	0.441298	328
2514-65_3	Ephrin-B3	EFNB3	0.102707	0.0537963	0.0571112	328
3067-67_1	Growth/differentiation factor 9	GDF9	-0.0850294	0.0590117	0.15057	328
4184-43_3	Eukaryotic translation initiation factor 4E-binding protein 2	EIF4EBP2	0.0627842	0.0498756	0.208992	328
3797-1_1	Cadherin-2	CDH2	0.0323613	0.0579713	0.577068	328
5104-57_3	Natural cytotoxicity triggering receptor 1	NCR1	0.0698173	0.0524119	0.183756	328
3187-52_2	Cysteine-rich secretory protein 3	CRISP3	0.0155246	0.060315	0.797037	328
3798-71_1	Carbonic anhydrase 9	CA9	0.00749381	0.0567272	0.894984	328
5114-65_3	Prolactin receptor	PRLR	-0.0207982	0.0550054	0.705592	328
5001-6_2	Mammaglobin-B	SCGB2A1	-0.00882687	0.0288449	0.75979	328
3858-5_1	Low molecular weight phosphotyrosine protein phosphatase	ACP1	-0.0884979	0.0483144	0.0679016	328
2640-3_2	Macrophage-stimulating protein receptor	MST1R	-0.0233565	0.0482873	0.628922	328
3651-50_5	Vascular endothelial growth factor receptor 2	KDR	-0.126308	0.0491932	0.0106836	328
4982-54_1	Elafin	PI3	0.111604	0.0538009	0.0388234	328
4148-49_2	Pappalysin-1	PAPPA	0.0129799	0.0550117	0.81362	328
3743-1_2	Stromelysin-2	MMP10	-0.0841892	0.0580807	0.148148	328
2875-15_2	TATA-box-binding protein	TBP	-0.00276659	0.0597267	0.963083	328
4549-78_2	Alpha-(1,3)-fucosyltransferase 5	FUT5	-0.0293326	0.0452185	0.516995	328
4542-24_2	Clusterin	CLU	0.10641	0.0491085	0.0309663	328
4476-22_2	Tyrosine-protein kinase ZAP-70	ZAP70	-0.0146184	0.0511979	0.775421	328
3898-5_2	26S proteasome non-ATPase regulatory subunit 7	PSMD7	0.0555072	0.0457146	0.225541	328
3821-28_1	MAP kinase-activated protein kinase 5	MAPKAPK5	-0.0316902	0.0561691	0.573008	328
2785-15_2	C-C motif chemokine 8	CCL8	0.0129943	0.0525776	0.80495	328
3044-3_2	C-C motif chemokine 18	CCL18	0.0633787	0.0581509	0.276557	328
4237-70_3	Leucine carboxyl methyltransferase 1	LCMT1	-0.0573528	0.0532208	0.281986	328
4496-60_2	Macrophage metalloelastase	MMP12	0.0178354	0.0478237	0.709434	328
3312-64_1	High affinity immunoglobulin gamma Fc receptor I	FCGR1A	0.0184292	0.0595093	0.756997	328
2609-59_2	Cystatin-C	CST3	0.0604106	0.0463101	0.192984	328
4328-2_2	Brother of CDO	BOC	-0.100459	0.043461	0.0214258	328
2333-72_1	Transforming growth factor beta-1	TGFB1	-0.0226876	0.0578946	0.695403	328
3504-58_2	Hepcidin	HAMP	0.0476057	0.052887	0.368706	328
2436-49_4	C-X-C motif chemokine 16	CXCL16	0.0974149	0.0469581	0.0388117	328
5229-90_3	Inosine-5'-monophosphate dehydrogenase 1	IMPDH1	-0.101722	0.0571547	0.0760387	328
5487-7_3	SLAM family member 7	SLAMF7	-0.0299015	0.05594	0.593338	328
4284-18_3	RNA-binding protein 39	RBM39	0.0539452	0.0489508	0.271257	328
3611-70_4	Endothelin-converting enzyme 1	ECE1	-0.0393854	0.054574	0.471001	328
4866-59_2	BDNF/NT-3 growth factors receptor	NTRK2	0.010082	0.0480668	0.833993	328
2806-49_2	Activin receptor type-1B	ACVR1B	0.00924968	0.0538868	0.863818	328
4959-2_1	Anterior gradient protein 2 homolog	AGR2	-0.0372013	0.0566871	0.512119	328
3642-4_1	SLAM family member 5	CD84	-0.0831802	0.0443586	0.0616567	328
4435-66_2	Ectonucleotide pyrophosphatase/phosphodiesterase family member 7	ENPP7	0.0134394	0.0568697	0.813333	328
3477-63_2	High affinity nerve growth factor receptor	NTRK1	0.0412093	0.0521418	0.429906	328
5032-64_1	FACT complex subunit SSRP1	SSRP1	0.0216225	0.059228	0.715293	328
4564-2_2	Plexin-C1	PLXNC1	0.0829039	0.0485668	0.0887671	328
3450-4_2	Kallikrein-6	KLK6	0.0790191	0.0532996	0.139155	328
3174-2_1	A disintegrin and metalloproteinase with thrombospondin motifs 1	ADAMTS1	-0.0218559	0.042614	0.608379	328
3509-1_1	C-C motif chemokine 15	CCL15	-0.0203904	0.0529564	0.700456	328
3676-15_3	Cation-independent mannose-6-phosphate receptor	IGF2R	-0.0317157	0.0513852	0.537522	328
2953-31_2	Luteinizing hormone	CGA LHB	0.0222628	0.0494663	0.652964	328
3448-13_2	Insulin receptor	INSR	-0.0897853	0.0453295	0.0484569	328
2605-49_2	Tumor necrosis factor receptor superfamily member 8	TNFRSF8	-0.0133547	0.0526558	0.799946	328
5359-65_3	Serine/threonine-protein kinase pim-1	PIM1	0.0191489	0.0578572	0.74088	328
3873-51_2	Thyroid peroxidase	TPO	-0.0179218	0.0557283	0.747967	328
3038-9_2	C-X-C motif chemokine 11	CXCL11	0.0568094	0.0514144	0.269999	328
4322-28_3	Protein amnionless	AMN	0.0130355	0.0575494	0.820946	328
3620-67_5	Interleukin-22 receptor subunit alpha-1	IL22RA1	-0.0721613	0.0547227	0.188199	328
4594-22_2	Pituitary adenylate cyclase-activating polypeptide 38	ADCYAP1	-0.104117	0.0535705	0.0528044	328
3538-26_1	Aromatic-L-amino-acid decarboxylase	DDC	0.0212191	0.0529826	0.689055	328
4956-2_1	Epiregulin	EREG	0.0215639	0.0596904	0.718136	328
2631-50_2	Interleukin-10 receptor subunit beta	IL10RB	-0.0422409	0.0521368	0.418416	328
4922-13_1	C-C motif chemokine 19	CCL19	0.0272416	0.05446	0.617261	328
4163-5_2	Histone H2A.z	H2AFZ	0.0789378	0.0558478	0.158474	328
3488-64_2	Catalase	CAT	-0.0198446	0.0563687	0.725027	328
4314-12_2	dCTP pyrophosphatase 1	DCTPP1	-0.10605	0.0507526	0.0374289	328
5231-79_3	Proprotein convertase subtilisin/kexin type 9	PCSK9	0.0242649	0.0565566	0.668178	328
5468-67_3	Interleukin-17 receptor C	IL17RC	0.0294266	0.0501056	0.557413	328
2783-18_2	C-C motif chemokine 3-like 1	CCL3L1	0.0331616	0.0515567	0.52054	328
4301-58_2	Thymidine kinase, cytosolic	TK1	0.0772358	0.0568753	0.175402	328
3388-58_2	Serine/threonine-protein kinase PAK 7	PAK7	-0.0226766	0.0419263	0.588964	328
5337-64_3	T-lymphocyte activation antigen CD86	CD86	-0.0635677	0.0465728	0.173217	328
4271-75_2	Prefoldin subunit 5	PFDN5	0.0311315	0.0538755	0.563767	328
3487-32_2	C-X-C motif chemokine 13	CXCL13	-0.0695136	0.0542832	0.201248	328
2622-18_1	Heme oxygenase 2	HMOX2	0.0433057	0.0514729	0.400776	328
3881-49_2	Dynein light chain 1, cytoplasmic	DYNLL1	0.0534714	0.0615807	0.385858	328
