# Supplementary material for: Revealing the role of the human blood plasma proteome in obesity using genetic drivers
Source: Nat Commun. 2021 Feb 24;12:1279. doi: 10.1038/s41467-021-21542-4 (PMC7904950; doi:10.1038/s41467-021-21542-4)
Supplement: Supplementary file 10 — Supplementary Data 7 [file 41467_2021_21542_MOESM10_ESM.xlsx]

## Sheet: Sheet1
Supplementary Data 7: Table comparing GPS-protein statistics from the linear regression when the GPS computation includes all genetic variants versus exclusion of all SNPs within 100MB of the protein and any known pQTL
There is no considerable difference in p-value significance when excluding cis-SNPs in the BMI score computation.
				GPS using genome-wide SNPs			GPS excluding protein cis-SNPs
SOMA_SeqID	TargetFullName	EntrezGeneSymbol	UniProt	Beta_protein	SE_protein	P_value_protein	Beta_protein	SE_protein	P_value_protein
2575-5_5	Leptin	LEP	P41159	0.273142	0.038014	1.31625e-12	0.281006	0.0379722	2.89393e-13
2771-35_2	Insulin-like growth factor-binding protein 1	IGFBP1	P08833	-0.205072	0.0325961	4.71529e-10	-0.209382	0.0325777	2.01612e-10
2570-72_5	Insulin-like growth factor-binding protein 2	IGFBP2	P18065	-0.189117	0.0317548	3.59529e-09	-0.189198	0.0317676	3.59178e-09
2925-9_1	Plasminogen activator inhibitor 1	SERPINE1	P05121	0.174761	0.0312319	2.84367e-08	0.17313	0.0312526	3.88094e-08
3235-50_2	WAP, Kazal, immunoglobulin, Kunitz and NTR domain-containing protein 2	WFIKKN2	Q8TEU8	-0.173738	0.0317868	5.83207e-08	-0.172788	0.0317923	6.90162e-08
3607-71_1	Dickkopf-related protein 3	DKK3	Q9UBP4	-0.159829	0.0321528	7.84648e-07	-0.161354	0.0320769	6.57465e-07
5000-52_1	Galectin-3-binding protein	LGALS3BP	Q08380	0.153658	0.0314311	1.18329e-06	0.153658	0.0314311	1.18329e-06
4929-55_1	Sex hormone-binding globulin	SHBG	P04278	-0.159243	0.0332124	1.87863e-06	-0.159448	0.0332119	1.82225e-06
2948-58_2	Growth hormone receptor	GHR	P10912	0.148282	0.0317341	3.38338e-06	0.140278	0.0317801	1.12595e-05
4880-21_1	Growth/differentiation factor 2	GDF2	Q9UK05	-0.149352	0.0323286	4.34609e-06	-0.152465	0.0314646	2.75686e-06
5140-56_3	Netrin receptor UNC5D	UNC5D	Q6UXZ4	-0.152376	0.0330777	4.62549e-06	-0.155731	0.0330507	2.80434e-06
5107-7_2	Neurogenic locus notch homolog protein 1	NOTCH1	P46531	-0.145225	0.0316636	5.08337e-06	-0.145337	0.0316596	4.9867e-06
2837-3_2	Hepatocyte growth factor receptor	MET	P08581	-0.142596	0.0314936	6.68443e-06	-0.153073	0.0314547	1.32105e-06
3344-60_4	Antithrombin-III	SERPINC1	P01008	-0.146634	0.0324177	6.82488e-06	-0.146771	0.032417	6.6893e-06
4337-49_2	C-reactive protein	CRP	P02741	0.133413	0.0318132	2.99059e-05	0.133947	0.031811	2.77702e-05
4498-62_2	Neural cell adhesion molecule 1, 120 kDa isoform	NCAM1	P13591	-0.132416	0.031611	3.05259e-05	-0.130625	0.0316165	3.90715e-05
5092-51_3	Protein jagged-1	JAG1	P78504	-0.132401	0.0318224	3.44894e-05	-0.129022	0.0318322	5.44783e-05
3303-23_2	Cystatin-M	CST6	Q15828	-0.138775	0.0334162	3.56487e-05	-0.147194	0.0333727	1.14333e-05
3805-16_2	Endothelial cell-specific molecule 1	ESM1	Q9NQ30	-0.130017	0.0316522	4.326e-05	-0.115744	0.0317151	0.000276442
