# Supplementary material for: Revealing the role of the human blood plasma proteome in obesity using genetic drivers
Source: Nat Commun. 2021 Feb 24;12:1279. doi: 10.1038/s41467-021-21542-4 (PMC7904950; doi:10.1038/s41467-021-21542-4)
Supplement: Supplementary file 11 — Supplementary Data 8 [file 41467_2021_21542_MOESM11_ESM.xlsx]

## Sheet: Sheet1
Supplementary Data 8: Association of proteins with different GPS extremes of population
Statistics for the association of BMI GPS with proteins in a linear regression model lm(BMI_GPS ~ proteins + age + sex) for different GPS extremes (all 921 proteins).
SeqID	TargetFullName	EntrezGeneSymbol	pval_full	pval_25	pval_20	pval_15	pval_10	pval_5	beta_full	beta_25	beta_20	beta_15	beta_10	beta_5	se_full	se_25	se_20	se_15	se_10	se_5
2575-5_5	Leptin	LEP	1.31625e-12	1.30021e-10	4.82773e-10	2.13142e-10	3.22564e-12	1.51887e-06	0.273142	0.44089	0.511119	0.655866	0.956358	1.08641	0.038014	0.0671339	0.0800599	0.0996739	0.128672	0.211855
2771-35_2	Insulin-like growth factor-binding protein 1	IGFBP1	4.71529e-10	8.67321e-09	7.17559e-09	1.84933e-09	1.01949e-09	1.48749e-06	-0.205072	-0.35029	-0.418042	-0.548393	-0.782045	-1.04599	0.0325961	0.0598205	0.0706731	0.0883911	0.121863	0.203774
2570-72_5	Insulin-like growth factor-binding protein 2	IGFBP2	3.59529e-09	3.03402e-08	1.36247e-07	2.56421e-07	3.92374e-08	1.07663e-07	-0.189117	-0.331449	-0.373523	-0.459485	-0.672083	-1.07257	0.0317548	0.0588769	0.0695898	0.0871009	0.117487	0.186671
2925-9_1	Plasminogen activator inhibitor 1	SERPINE1	2.84367e-08	6.66933e-08	5.71564e-08	1.12473e-06	5.66201e-07	4.07128e-06	0.174761	0.316654	0.380776	0.424043	0.588829	1.0018	0.0312319	0.057748	0.0688118	0.0852879	0.11382	0.204929
3235-50_2	WAP, Kazal, immunoglobulin, Kunitz and NTR domain-containing protein 2	WFIKKN2	5.83207e-08	1.92914e-07	2.49793e-06	1.64572e-06	4.60935e-06	7.82705e-06	-0.173738	-0.326727	-0.3553	-0.462015	-0.594951	-0.908088	0.0317868	0.0618683	0.0743608	0.0944537	0.126221	0.192139
3607-71_1	Dickkopf-related protein 3	DKK3	7.84648e-07	2.95869e-06	1.48916e-05	1.73678e-05	0.000220201	0.000267226	-0.159829	-0.294082	-0.322064	-0.408013	-0.505626	-0.856651	0.0321528	0.0621968	0.0734487	0.093411	0.134302	0.226303
5000-52_1	Galectin-3-binding protein	LGALS3BP	1.18329e-06	7.13386e-06	8.14001e-06	4.80711e-06	3.05261e-05	0.00168619	0.153658	0.2782	0.347233	0.455413	0.575733	0.714646	0.0314311	0.0613021	0.0768038	0.0977478	0.134853	0.221132
4929-55_1	Sex hormone-binding globulin	SHBG	1.87863e-06	2.16333e-06	2.03233e-06	1.29244e-06	2.1879e-06	1.43141e-05	-0.159243	-0.302918	-0.375568	-0.482894	-0.631725	-0.957703	0.0332124	0.0631825	0.0778899	0.0976996	0.129439	0.2094
2948-58_2	Growth hormone receptor	GHR	3.38338e-06	3.92846e-05	3.30359e-05	4.21197e-05	5.82898e-05	0.00762439	0.148282	0.253412	0.310423	0.383476	0.504786	0.569559	0.0317341	0.0610747	0.0739147	0.0922296	0.122839	0.20895
4880-21_1	Growth/differentiation factor 2	GDF2	4.34609e-06	2.66335e-06	1.89466e-05	4.99223e-05	0.000232075	0.00440348	-0.149352	-0.291224	-0.314823	-0.365401	-0.450386	-0.675662	0.0323286	0.0613035	0.0727139	0.0887638	0.120079	0.231647
5140-56_3	Netrin receptor UNC5D	UNC5D	4.62549e-06	1.66787e-06	4.5637e-06	5.36625e-07	2.33318e-06	6.88653e-06	-0.152376	-0.319853	-0.368326	-0.532209	-0.706516	-1.10166	0.0330777	0.0659673	0.0792374	0.103835	0.145187	0.231526
5107-7_2	Neurogenic locus notch homolog protein 1	NOTCH1	5.08337e-06	1.25096e-06	2.24493e-06	7.66448e-06	1.989e-05	0.000215726	-0.145225	-0.296828	-0.344432	-0.413716	-0.534456	-0.72773	0.0316636	0.0604766	0.0717458	0.0908262	0.12222	0.1892
2837-3_2	Hepatocyte growth factor receptor	MET	6.68443e-06	5.82907e-06	4.7606e-06	8.26345e-06	3.02327e-05	0.000226914	-0.142596	-0.267025	-0.326455	-0.390368	-0.494031	-0.717895	0.0314936	0.0582721	0.070369	0.0860206	0.115652	0.187341
3344-60_4	Antithrombin-III	SERPINC1	6.82488e-06	4.04414e-05	6.00929e-05	0.000273284	0.000451198	0.000765474	-0.146634	-0.257433	-0.302132	-0.338348	-0.417412	-0.793025	0.0324177	0.0621469	0.0744869	0.0918512	0.116967	0.228131
4337-49_2	C-reactive protein	CRP	2.99059e-05	2.57792e-05	0.000122003	0.000559378	0.000483571	0.0511059	0.133413	0.254687	0.280057	0.32014	0.420827	0.405995	0.0318132	0.0599541	0.0721677	0.0917683	0.118568	0.205536
4498-62_2	Neural cell adhesion molecule 1, 120 kDa isoform	NCAM1	3.05259e-05	2.18679e-05	8.48563e-05	9.68603e-05	3.08027e-05	0.000184941	-0.132416	-0.252594	-0.277498	-0.34913	-0.50351	-0.723484	0.031611	0.0589331	0.0698734	0.0883356	0.117997	0.185995
5092-51_3	Protein jagged-1	JAG1	3.44894e-05	4.0884e-05	2.06803e-05	0.000202469	0.00101095	0.00134727	-0.132401	-0.248294	-0.310491	-0.346275	-0.417771	-0.70099	0.0318224	0.0599782	0.0720501	0.0920232	0.125169	0.212265
3303-23_2	Cystatin-M	CST6	3.56487e-05	1.50372e-05	7.08852e-05	0.000405999	0.000271462	0.000866052	-0.138775	-0.279999	-0.30785	-0.347223	-0.505884	-0.817989	0.0334162	0.0640475	0.0766597	0.0970738	0.136415	0.237875
3805-16_2	Endothelial cell-specific molecule 1	ESM1	4.326e-05	0.000139551	0.000455068	0.000892813	0.000531579	0.0200391	-0.130017	-0.222124	-0.243659	-0.306632	-0.4525	-0.513779	0.0316522	0.0578589	0.0689171	0.091358	0.128455	0.217238
3590-8_3	Complement C1s subcomponent	C1S	6.30209e-05	2.06061e-05	5.22097e-05	0.000164971	0.000287239	0.00402442	0.127208	0.284904	0.318697	0.378131	0.49378	0.597124	0.0316563	0.0662598	0.0779154	0.0990836	0.133704	0.202602
3069-52_3	Immunoglobulin M	IGHM IGJ IGK@ IGL@	6.76861e-05	2.27101e-05	0.000468265	0.000380822	0.00532613	0.0613597	-0.128363	-0.259988	-0.262039	-0.337852	-0.381111	-0.455731	0.0320805	0.0607818	0.0742795	0.0939956	0.135237	0.240735
2677-1_1	Epidermal growth factor receptor	EGFR	8.49256e-05	5.26328e-05	7.10579e-05	5.00927e-05	7.76304e-05	0.000300371	-0.131038	-0.254794	-0.303619	-0.390384	-0.496238	-0.679343	0.0332043	0.0624587	0.0756173	0.0948516	0.122924	0.181067
2475-1_3	Mast/stem cell growth factor receptor Kit	KIT	9.5919e-05	5.51791e-05	0.000246857	0.000332653	0.000549695	0.00501073	-0.130635	-0.271788	-0.294064	-0.364967	-0.472739	-0.631499	0.0333534	0.0668107	0.0794945	0.100516	0.134562	0.219834
3457-57_1	Periostin	POSTN	0.000104094	0.000317444	0.000589023	0.00104457	0.00588467	0.00723638	-0.126976	-0.223034	-0.259916	-0.307512	-0.373456	-0.622269	0.0325862	0.0615057	0.0750202	0.0928743	0.134114	0.226743
3415-61_2	Bone sialoprotein 2	IBSP	0.000113195	0.000154169	0.000207025	0.000136548	0.00248716	0.00670185	-0.122341	-0.215798	-0.244785	-0.308765	-0.319658	-0.512579	0.0315643	0.0565836	0.0653601	0.079887	0.104309	0.184947
4276-10_2	Phosphatidylethanolamine-binding protein 1	PEBP1	0.000133796	4.5144e-05	0.000147949	0.000153698	0.000186443	0.000185011	0.120758	0.250086	0.28229	0.349058	0.454093	0.659268	0.031493	0.0607572	0.0736724	0.0910288	0.119208	0.169491
3554-24_1	Adiponectin	ADIPOQ	0.000179312	0.000268679	0.000552043	0.000586372	0.00149523	0.00202885	-0.133251	-0.245118	-0.276894	-0.351345	-0.433965	-0.707025	0.0354319	0.0667849	0.079509	0.101094	0.134726	0.222846
2999-6_2	Limbic system-associated membrane protein	LSAMP	0.000211326	0.000615096	0.00200979	0.00244887	0.00503479	0.00773451	-0.12939	-0.226836	-0.241974	-0.311612	-0.382508	-0.616909	0.0347929	0.0658057	0.0778185	0.101973	0.134835	0.226746
3773-15_4	Angiopoietin-1 receptor, soluble	TEK	0.00024817	5.77566e-05	7.72394e-05	0.000236246	0.00129813	0.00785411	-0.116704	-0.248897	-0.29997	-0.359017	-0.414576	-0.573289	0.0317346	0.0613498	0.0750923	0.09645	0.127032	0.211138
4149-8_2	Platelet-derived growth factor subunit B	PDGFB	0.000250454	5.70209e-05	3.13974e-05	0.000219468	0.000252456	0.000696056	0.116782	0.250165	0.319184	0.344465	0.467206	0.642963	0.0317763	0.0616153	0.075784	0.0920602	0.125321	0.18345
3644-5_4	Dickkopf-like protein 1	DKKL1	0.000299885	0.000223955	0.000562406	0.000568062	0.00160974	0.00247984	0.114358	0.24269	0.26096	0.302715	0.338558	0.692998	0.0315187	0.0652774	0.0750444	0.0868802	0.105841	0.222987
4923-79_1	Muellerian-inhibiting factor	AMH	0.000306304	0.000156837	0.000434884	0.000819445	0.000100487	4.7861e-05	-0.115672	-0.236946	-0.260663	-0.319183	-0.517497	-0.828567	0.0319298	0.0621997	0.0734699	0.0944068	0.130322	0.194536
2212-69_1	Tissue-type plasminogen activator	PLAT	0.000393999	0.00160582	0.00208467	0.00369023	0.000637008	0.102063	0.118805	0.213379	0.261778	0.306443	0.496981	0.407178	0.0334076	0.0672604	0.0844888	0.104703	0.143167	0.246666
2762-30_2	Fibroblast growth factor 19	FGF19	0.000408635	7.93741e-05	0.000106161	0.000139198	0.000745655	7.91862e-05	-0.112014	-0.249441	-0.304167	-0.382945	-0.492766	-0.870295	0.0315845	0.0626795	0.0776803	0.0992061	0.143823	0.211033
3412-7_1	Apoptosis regulator Bcl-2	BCL2	0.000448347	0.000169442	0.000318838	0.00305237	0.003242	0.00335561	0.111556	0.224909	0.267563	0.280407	0.378106	0.567392	0.0316769	0.0593473	0.0736791	0.093874	0.126859	0.188615
4159-130_1	Complement factor H	CFH	0.000455324	0.000466117	0.0015237	0.00616922	0.0245165	0.103089	0.111444	0.205984	0.221412	0.238422	0.266902	0.334311	0.0316825	0.0584666	0.0693562	0.0864337	0.117762	0.203138
5259-2_3	Mitogen-activated protein kinase kinase kinase 7:TGF-beta-activated kinase 1 and MAP3K7-binding protein 1 fusion	MAP3K7 TAB1	0.000513588	0.000567722	0.00195743	0.00659241	0.0158797	0.0593556	0.110435	0.202834	0.214669	0.217358	0.23746	0.307867	0.0316882	0.0584674	0.0688606	0.0794402	0.0976074	0.161341
2630-12_2	Interleukin-1 Receptor accessory protein	IL1RAP	0.00054555	0.00382678	0.0045461	0.0185536	0.014971	0.132719	-0.112731	-0.180741	-0.210857	-0.218455	-0.324052	-0.34048	0.0324999	0.0621988	0.0738852	0.0922738	0.132011	0.22454
3397-7_4	Tyrosine-protein phosphatase non-receptor type 11	PTPN11	0.000589535	0.00016543	0.000539995	0.00541325	0.00319987	0.00118487	0.109804	0.230053	0.258419	0.254394	0.377275	0.697637	0.0318503	0.0606068	0.0740745	0.0907896	0.126403	0.208722
4786-58_3	UMP-CMP kinase	CMPK1	0.00065733	0.000165564	0.000521919	0.000106669	9.9965e-05	0.0001675	0.10888	0.266111	0.289869	0.441562	0.567628	0.880128	0.0318583	0.0701098	0.0828669	0.112416	0.142898	0.224661
3741-4_3	Interleukin-5	IL5	0.000737457	0.000159621	2.45195e-05	4.9731e-05	4.60027e-05	0.000265151	0.109245	0.23639	0.332519	0.390117	0.511728	0.751659	0.0322652	0.062127	0.0778771	0.0947461	0.122763	0.19845
3026-5_2	Calpastatin	CAST	0.000746725	0.000540668	0.000647645	0.008054	0.0252608	0.177545	-0.112644	-0.208212	-0.254599	-0.244581	-0.288731	-0.275298	0.0333032	0.0597863	0.0740493	0.0916765	0.12806	0.202675
2797-56_2	Apolipoprotein B	APOB	0.000753836	0.00069917	0.00129254	0.00374919	0.00138024	0.011506	-0.107272	-0.203732	-0.235117	-0.270107	-0.402193	-0.494551	0.0317398	0.0597199	0.072548	0.0924482	0.123935	0.191951
3461-58_1	Brevican core protein	BCAN	0.000770568	0.000695036	0.000929525	0.000909902	0.00181798	0.0439249	-0.108175	-0.220192	-0.26244	-0.326689	-0.430803	-0.521727	0.0320651	0.0645136	0.0786642	0.0974919	0.136259	0.255536
3622-33_4	Legumain	LGMN	0.000772703	0.000701854	0.00162055	0.00372866	0.00682003	0.000934697	0.107115	0.21749	0.236043	0.256584	0.301075	0.786728	0.0317581	0.0637729	0.0743657	0.0877668	0.110102	0.230343
2998-53_2	Junctional adhesion molecule C	JAM3	0.000808801	7.20087e-05	0.000178105	0.0013821	0.00183398	0.000325265	0.106206	0.257585	0.296746	0.305682	0.392645	0.759865	0.031608	0.0643404	0.0784187	0.0946689	0.124295	0.203775
4920-10_1	Lysozyme C	LYZ	0.000959059	0.00271151	0.013505	0.0199317	0.00439745	0.00107428	-0.104987	-0.180417	-0.182295	-0.21086	-0.352059	-0.648848	0.0316971	0.0598615	0.0734681	0.0900992	0.122174	0.192381
2794-60_2	Superoxide dismutase [Cu-Zn]	SOD1	0.00106731	0.000467834	0.000387232	0.000433472	0.000207057	0.000111127	0.103875	0.200251	0.250575	0.32701	0.472787	0.688807	0.0316514	0.0568553	0.0700063	0.0918825	0.125032	0.17086
4983-6_1	Endoplasmic reticulum resident protein 29	ERP29	0.00110667	0.000873132	0.00168318	0.0031734	0.00748097	0.0448962	0.106582	0.208748	0.234445	0.282939	0.333065	0.477033	0.0325789	0.0623321	0.0741262	0.0951123	0.123233	0.234737
2625-53_4	Heat shock protein HSP 90-alpha/beta	HSP90AA1 HSP90AB1	0.00112877	8.67714e-05	0.000230475	0.000784021	0.00113439	0.000604468	0.104919	0.246074	0.278876	0.309556	0.407218	0.678347	0.032126	0.0621757	0.0750237	0.0912195	0.123262	0.191241
5015-15_1	Platelet-activating factor acetylhydrolase	PLA2G7	0.00116225	0.00083604	0.00237006	0.00416292	0.00841759	0.0203223	-0.10728	-0.209228	-0.233754	-0.281259	-0.355129	-0.471057	0.0329337	0.0622471	0.0764098	0.0973888	0.133417	0.199639
4383-97_1	Inhibin beta A chain:Inhibin beta B chain heterodimer	INHBA INHBB	0.00121534	0.000335618	0.000426284	0.00461477	0.00192854	0.000210994	0.103537	0.238423	0.324325	0.331277	0.501505	0.977572	0.0319104	0.0660187	0.091274	0.116054	0.159535	0.253741
4209-60_2	Vacuolar protein sorting-associated protein VTA1 homolog	VTA1	0.00126583	0.000191321	0.000718913	0.00363185	0.0051487	0.000366416	0.103664	0.234238	0.254707	0.261781	0.339125	0.683158	0.0320654	0.0623214	0.0747156	0.0892872	0.119857	0.184916
2849-49_1	Allograft inflammatory factor 1	AIF1	0.00134201	0.00102845	0.00146046	0.00242811	0.00308467	0.0120459	0.101823	0.21667	0.251228	0.3104	0.394923	0.585873	0.0316616	0.065612	0.0783879	0.101489	0.131798	0.228908
2989-17_2	Interferon gamma	IFNG	0.00142041	0.000109384	0.000235893	0.00140711	0.00135047	0.000225279	0.101525	0.244303	0.280496	0.294143	0.391183	0.680487	0.0317317	0.0626375	0.0755832	0.0912454	0.1203	0.177484
4479-14_2	Plasma protease C1 inhibitor	SERPING1	0.00144462	0.000543495	0.000506473	0.000413536	0.00157221	0.00185253	-0.101073	-0.216828	-0.255589	-0.3316	-0.397423	-0.645677	0.0316392	0.0622861	0.0728949	0.0928363	0.123966	0.201659
3634-5_4	Opioid-binding protein/cell adhesion molecule	OPCML	0.00148713	0.00299985	0.00250055	0.0032462	0.00648886	0.0169728	0.100651	0.199936	0.240551	0.269929	0.305822	0.573761	0.0315909	0.0670353	0.0790572	0.0909583	0.111148	0.23615
3601-54_3	Neural cell adhesion molecule L1-like protein	CHL1	0.00154302	0.00395348	0.00432014	0.00249093	0.0101276	0.0433823	-0.100915	-0.172305	-0.201664	-0.271069	-0.293226	-0.394003	0.0317814	0.0595081	0.0702578	0.0888586	0.112925	0.19247
3657-74_3	Calcineurin subunit B type 1	PPP3R1	0.00156625	0.000872296	0.00227755	0.0023108	0.00298347	0.0142089	0.100003	0.216281	0.227985	0.262297	0.322139	0.48835	0.0315378	0.0645761	0.0742282	0.0853344	0.107128	0.195536
3484-60_2	Angiotensinogen	AGT	0.00175887	0.000218128	7.07426e-05	0.000250696	0.00186008	0.0382179	-0.10282	-0.25872	-0.346378	-0.428207	-0.476245	-0.497169	0.0327797	0.0694612	0.0862432	0.115526	0.150966	0.236581
4815-25_3	Thioredoxin domain-containing protein 12	TXNDC12	0.00186656	0.00054515	0.000788838	0.00207971	0.000412219	0.000350249	-0.0986331	-0.207982	-0.244275	-0.29095	-0.439165	-0.807506	0.0316226	0.0597592	0.0722096	0.0936712	0.122201	0.217802
3347-9_2	beta-adrenergic receptor kinase 1	ADRBK1	0.00187084	0.000199051	0.000745038	0.00276871	0.00237466	0.000266052	0.0996807	0.234821	0.255137	0.273492	0.375402	0.717863	0.0319654	0.0626465	0.075063	0.0906302	0.121922	0.189576
2982-82_2	Galectin-4	LGALS4	0.00188763	0.00160331	0.000313247	0.000498725	6.77577e-06	0.000630867	0.0999049	0.197349	0.290538	0.357247	0.677901	0.832061	0.0320647	0.0621986	0.0799021	0.101479	0.146555	0.235423
3364-76_2	Cathepsin L2	CTSV	0.0020201	0.00122733	0.00250203	0.00666162	0.00742175	0.0632053	-0.103201	-0.208826	-0.22967	-0.254124	-0.318155	-0.316752	0.0333393	0.0642288	0.0754857	0.0929976	0.117597	0.168527
5105-2_3	Reticulon-4 receptor	RTN4R	0.00214816	0.00799635	0.00587691	0.0104722	0.0177679	0.131716	0.0983944	0.161484	0.20356	0.235214	0.312319	0.317496	0.0319771	0.0606387	0.0734985	0.0913006	0.130645	0.208834
4272-46_2	Glucose-6-phosphate isomerase	GPI	0.00215593	0.000651448	0.000646259	0.00303247	0.00127622	0.000208741	0.0975696	0.208758	0.263243	0.28383	0.421904	0.78809	0.0317203	0.0608421	0.0765501	0.0949543	0.129076	0.204398
4160-49_1	72 kDa type IV collagenase	MMP2	0.00229221	0.00228747	0.00568025	0.00715893	0.0060902	0.0265623	-0.0966468	-0.181298	-0.202551	-0.247018	-0.341334	-0.471299	0.0316104	0.0591296	0.0728373	0.0912116	0.123091	0.209225
3835-11_2	Toll-like receptor 2	TLR2	0.00235799	0.00574709	0.00308277	0.00594688	0.0281168	0.281167	-0.0961839	-0.15706	-0.193748	-0.20785	-0.199455	-0.157641	0.0315474	0.0566189	0.0650663	0.0750163	0.0901666	0.145452
4559-64_2	Kynureninase	KYNU	0.00235912	0.000576318	0.00176805	0.00464888	0.00137748	0.000520718	0.0974694	0.221843	0.247583	0.287306	0.47176	0.835279	0.0319706	0.0640233	0.0786462	0.100735	0.145346	0.232578
5272-55_2	SHC-transforming protein 1	SHC1	0.00254782	0.000713281	0.00151902	0.00655843	0.00471756	0.00136959	0.0963243	0.207151	0.234971	0.243355	0.347186	0.61469	0.0318395	0.0608217	0.0735826	0.088885	0.12146	0.186423
5062-60_3	CD226 antigen	CD226	0.00256173	0.000598164	0.000340829	0.00011456	0.00115472	0.0101885	-0.0954824	-0.209521	-0.250364	-0.411215	-0.446493	-0.565024	0.0315786	0.0606466	0.069283	0.105174	0.135366	0.21556
4389-2_1	Desert hedgehog protein N-product	DHH	0.00292131	0.000707665	0.00185585	0.0100767	0.0161486	0.00136688	0.0950988	0.213402	0.243373	0.244948	0.31758	0.681323	0.031877	0.0626164	0.0776679	0.0945798	0.130878	0.206592
3585-54_4	Basigin	BSG	0.00294758	0.00395166	0.00728263	0.0082038	0.0130831	0.113506	0.0944384	0.178615	0.190015	0.219409	0.252394	0.256464	0.031685	0.0616844	0.0704385	0.0824375	0.100782	0.16057
3874-8_1	Ubiquitin-conjugating enzyme E2 L3	UBE2L3	0.00299788	0.000173165	0.000632204	0.00229912	0.00360527	0.00320698	0.0943887	0.242372	0.261406	0.27982	0.350969	0.527895	0.031724	0.0640493	0.0758805	0.090989	0.11912	0.174611
3449-58_2	Kallistatin	SERPINA4	0.00314525	0.00698385	0.0111861	0.0270161	0.0212416	0.025685	-0.0959175	-0.164182	-0.190846	-0.21347	-0.30948	-0.532291	0.0323999	0.0606072	0.0748769	0.0960564	0.133262	0.234883
2970-60_2	Amphiregulin	AREG	0.00316457	0.000546573	0.00187574	0.00597376	0.00435187	0.000294758	0.0941647	0.214002	0.233973	0.249761	0.354341	0.709915	0.0318283	0.0615015	0.0747445	0.0901917	0.122821	0.188943
4842-62_2	Glypican-3	GPC3	0.00319548	0.00131175	0.000791416	0.00620783	0.00169264	0.00263609	-0.0941443	-0.194048	-0.258697	-0.273969	-0.409827	-0.703979	0.031854	0.0600413	0.0764937	0.0993956	0.128736	0.227984
3867-49_1	Seizure 6-like protein 2	SEZ6L2	0.00322675	0.00150408	0.00193207	0.00410267	0.00438768	0.000624093	0.0938174	0.198742	0.232692	0.264237	0.366016	0.775757	0.031776	0.062267	0.0745479	0.0913457	0.126986	0.219292
4455-89_2	Lactadherin	MFGE8	0.003356	0.000323645	0.000584696	0.000309392	0.000190249	0.000125608	-0.0936069	-0.236869	-0.275952	-0.390331	-0.56595	-0.838357	0.0318368	0.0654136	0.0796017	0.106926	0.148782	0.209712
3853-56_1	Malate dehydrogenase, cytoplasmic	MDH1	0.00337467	0.000417146	0.00111908	0.00128518	0.000925481	0.000119629	0.094961	0.22047	0.244522	0.309475	0.436431	0.814391	0.0323164	0.0620489	0.0744857	0.0952102	0.129754	0.203033
5358-3_3	Osteomodulin	OMD	0.00338392	0.00493946	0.0044931	0.00895734	0.0129838	0.091834	-0.0954391	-0.176288	-0.212526	-0.246285	-0.332481	-0.370479	0.0324886	0.0624321	0.074371	0.0936062	0.132614	0.217565
3860-7_2	Proteasome subunit alpha type-6	PSMA6	0.00345105	0.00088617	0.00170666	0.00807238	0.0114674	0.000706916	0.0934086	0.20692	0.234335	0.239998	0.33124	0.69321	0.0318641	0.0618639	0.0741886	0.0899852	0.129788	0.19805
3437-80_3	Receptor-type tyrosine-protein kinase FLT3	FLT3	0.00347184	0.000184974	0.000237183	0.0017976	0.00119305	0.000691924	0.0925738	0.242066	0.291078	0.302639	0.426194	0.705325	0.0315996	0.0642556	0.0784647	0.0960652	0.129593	0.20114
3336-50_1	Tissue factor pathway inhibitor	TFPI	0.00360874	0.00201903	0.00383353	0.00307907	0.00118035	0.0739071	0.0946888	0.193619	0.215845	0.283477	0.456206	0.470085	0.0324561	0.0623782	0.0742062	0.094989	0.138585	0.260158
5031-10_1	Spectrin alpha chain, non-erythrocytic 1	SPTAN1	0.00362856	0.00163009	0.000588996	0.00149811	0.00443154	0.000830557	-0.0920115	-0.185547	-0.248245	-0.298603	-0.352275	-0.889118	0.0315571	0.0585696	0.0716513	0.0931673	0.122357	0.257606
5246-64_3	cGMP-dependent 3',5'-cyclic phosphodiesterase	PDE2A	0.00364444	0.000474305	0.000409793	0.000636741	0.00120421	0.00943229	0.0920642	0.243535	0.292284	0.328011	0.377408	0.601545	0.03159	0.069218	0.0820098	0.0950109	0.114855	0.227058
5070-76_3	Tumor necrosis factor receptor superfamily member 6B	TNFRSF6B	0.0037169	0.00156142	0.00566462	0.0104045	0.025727	0.0694749	-0.091881	-0.187144	-0.185676	-0.228573	-0.260911	-0.563932	0.0315944	0.0588368	0.0667472	0.0886438	0.116093	0.307177
3872-2_1	Translationally-controlled tumor protein	TPT1	0.00377643	0.000383856	0.000715433	0.00234881	0.0027116	0.00137427	0.0928957	0.222119	0.256912	0.278718	0.376833	0.632699	0.0319985	0.0621217	0.0753325	0.0908254	0.124067	0.191947
2617-56_35	Receptor tyrosine-protein kinase erbB-3	ERBB3	0.00380696	0.000163043	7.46209e-05	0.000825863	0.000786021	0.000702965	-0.0983245	-0.247627	-0.311572	-0.323111	-0.436712	-0.629879	0.0338982	0.0651727	0.0778312	0.0956315	0.128031	0.179869
2819-23_2	Cadherin-5	CDH5	0.00384179	0.0020861	0.00305256	0.0152319	0.0478871	0.0621723	-0.0919341	-0.200139	-0.228033	-0.233824	-0.264795	-0.395414	0.0317266	0.0646845	0.0765011	0.0957896	0.133006	0.209538
3681-87_3	Kallikrein-14	KLK14	0.0038623	0.00251035	0.00667635	0.00572906	0.00344154	0.00887888	0.0918644	0.207095	0.212945	0.253341	0.323424	0.57989	0.031721	0.0681759	0.0780889	0.0910256	0.109216	0.21709
4491-4_2	Interleukin-5 receptor subunit alpha	IL5RA	0.00389789	0.00705526	0.0104099	0.0115544	0.00403781	0.00965828	-0.0916695	-0.158525	-0.177055	-0.215262	-0.35466	-0.505725	0.0316854	0.0585931	0.0687807	0.0847056	0.121895	0.191512
4309-59_3	Triosephosphate isomerase	TPI1	0.00396337	0.000597201	0.00120192	0.00229008	0.00261908	0.000482564	0.0924748	0.212864	0.242785	0.281498	0.387718	0.707945	0.0320222	0.0616065	0.0744268	0.0914987	0.127192	0.195897
5245-40_5	AMP Kinase (alpha2beta2gamma1)	PRKAA2 PRKAB2 PRKAG1	0.00428136	0.00302061	0.00554278	0.00491427	0.00515547	0.0143083	0.0918577	0.182399	0.206	0.259778	0.336586	0.430559	0.0320815	0.0611995	0.0738625	0.0916674	0.118978	0.172578
4534-10_2	Brain-specific serine protease 4	PRSS22	0.00441137	0.00239149	0.0067695	0.00875765	0.00852501	0.0410831	-0.0941275	-0.194201	-0.212404	-0.261148	-0.359296	-0.504385	0.0329845	0.0636198	0.0780239	0.0989605	0.135208	0.243597
3416-2_2	Tyrosine-protein kinase BTK	BTK	0.00459916	0.000655922	0.00166253	0.00496989	0.00920408	0.00285549	0.0920576	0.218169	0.242264	0.266019	0.339659	0.596208	0.0324111	0.0636202	0.0765095	0.0939925	0.129124	0.194736
3534-14_2	CD40 ligand	CD40LG	0.00474564	0.00532862	0.0157986	0.0420752	0.0337884	0.00925478	0.0895262	0.188915	0.202726	0.230358	0.353187	0.855119	0.0316323	0.0674967	0.0836336	0.112831	0.165226	0.321934
3897-61_1	Pyridoxal phosphate phosphatase	PDXP	0.00474857	0.000534871	0.00115346	0.00437237	0.00461568	0.000367872	0.0899176	0.218149	0.246358	0.269999	0.370985	0.763615	0.0317729	0.0625866	0.0752461	0.094008	0.129459	0.206758
3708-62_1	Alpha-2-macroglobulin	A2M	0.00482285	0.000674677	0.000586503	0.00294165	0.00419297	0.0157752	-0.0943932	-0.225929	-0.266671	-0.289975	-0.40078	-0.579038	0.0334135	0.0660341	0.0769433	0.0967007	0.138332	0.235598
4306-4_2	Transketolase	TKT	0.00494439	0.000553527	0.00120996	0.00259527	0.00365506	0.000632339	0.0903608	0.21569	0.243563	0.277931	0.369764	0.69483	0.0320775	0.0620487	0.0747096	0.0914901	0.125688	0.196634
2888-49_2	Complement component C7	C7	0.00500756	0.00101161	0.000880275	0.00397749	0.0693023	0.425593	-0.0906095	-0.226415	-0.276161	-0.303029	-0.261425	-0.228214	0.0322128	0.0684649	0.0823932	0.104395	0.143132	0.285209
3684-78_3	Macrophage scavenger receptor types I and II	MSR1	0.00507196	0.0181416	0.0160823	0.0215849	0.00907707	0.0200471	0.0888148	0.127342	0.175282	0.19701	0.29744	0.430126	0.0316214	0.0537169	0.0725084	0.0852916	0.112865	0.18188
3612-6_4	Ephrin type-B receptor 4	EPHB4	0.00508263	0.00414768	0.00755769	0.0105628	0.010438	0.04553	0.08883	0.183053	0.199878	0.224377	0.272376	0.48584	0.0316345	0.063557	0.0744424	0.087197	0.105332	0.239792
3535-84_1	Dickkopf-related protein 1	DKK1	0.00540112	0.00300269	0.00328107	0.0103738	0.00835314	0.0147787	0.0890972	0.184738	0.22104	0.244908	0.350511	0.544239	0.0319548	0.0619457	0.0747236	0.0949402	0.13155	0.219221
2950-57_2	Insulin-like growth factor-binding protein 4	IGFBP4	0.00546288	0.00858229	0.0120119	0.0338774	0.0350954	0.0340853	0.0886823	0.169512	0.196714	0.209621	0.271691	0.445143	0.0318485	0.0642379	0.0779549	0.0983476	0.128037	0.207064
2571-12_3	Insulin-like growth factor-binding protein 3	IGFBP3	0.00564774	0.0203995	0.0267083	0.0478582	0.0884246	0.436227	-0.0930945	-0.140757	-0.169566	-0.189606	-0.23216	-0.200978	0.0335643	0.0605034	0.0762421	0.0954292	0.135585	0.257054
4703-87_2	Lymphotoxin-alpha	LTA	0.00575852	0.00209637	0.00197514	0.00714803	0.0240002	0.185611	-0.0874356	-0.198772	-0.234889	-0.274131	-0.287417	-0.464161	0.0315967	0.0642735	0.0754125	0.101204	0.126348	0.348148
3392-68_2	Protein kinase B alpha/beta/gamma	AKT1 AKT2 AKT3	0.0057816	0.000707997	0.00177598	0.00408211	0.00420964	0.000778153	0.0889856	0.221926	0.249033	0.284453	0.393507	0.736468	0.0321721	0.0651199	0.0791405	0.0982791	0.135883	0.212164
4393-3_1	Fibroblast growth factor 16	FGF16	0.00604504	0.00166762	0.00240172	0.0123329	0.0103553	0.0006979	0.0877377	0.19158	0.235996	0.234457	0.324851	0.691832	0.0318902	0.0606032	0.0772454	0.0931155	0.125487	0.197438
4970-55_1	Carbonic anhydrase 2	CA2	0.00623062	0.0140346	0.0232083	0.0105581	0.021227	0.0220295	-0.0869731	-0.141921	-0.150889	-0.23662	-0.267846	-0.522773	0.0317275	0.057571	0.0662131	0.0919496	0.115321	0.22459
3362-61_2	Chordin-like protein 1	CHRDL1	0.00623163	0.00419824	0.00733822	0.00972853	0.0393067	0.00823936	-0.10156	-0.200841	-0.222028	-0.26124	-0.269627	-0.586453	0.0370495	0.0698274	0.0823846	0.100391	0.12995	0.217358
2647-66_2	Rab GDP dissociation inhibitor beta	GDI2	0.00635287	0.00073585	0.00128491	0.00269776	0.00271628	0.000398136	0.0877156	0.209362	0.238385	0.275993	0.386262	0.735335	0.0320737	0.0616286	0.0735171	0.0912139	0.127194	0.20035
4232-19_2	Insulin-like growth factor 1 receptor	IGF1R	0.00683135	0.00861783	0.00622093	0.0067743	0.00869691	0.0199758	-0.0870615	-0.162526	-0.20934	-0.255493	-0.345582	-0.551986	0.0321185	0.0616237	0.0761061	0.093693	0.13039	0.23327
2813-11_2	Agouti-related protein	AGRP	0.00694342	0.00327708	0.0051703	0.0167884	0.00482926	0.0409445	-0.0861915	-0.18523	-0.21706	-0.222382	-0.382899	-0.451327	0.0318615	0.0626858	0.0771939	0.0924682	0.134318	0.21782
3905-62_1	Ubiquitin-conjugating enzyme E2 N	UBE2N	0.00699982	0.00115241	0.00183465	0.00297221	0.00518631	0.000733335	0.0870108	0.202558	0.234281	0.274665	0.358365	0.696654	0.0321966	0.0619531	0.0746839	0.0916944	0.126766	0.199664
5024-67_1	Retinoblastoma-associated protein	RB1	0.00704623	0.00641181	0.0240259	0.0357078	0.0837902	0.311983	-0.0852428	-0.16317	-0.159554	-0.20547	-0.227237	-0.321029	0.0315682	0.0596029	0.0704298	0.0973845	0.13075	0.315842
5008-51_1	Superoxide dismutase [Mn], mitochondrial	SOD2	0.00721704	0.000839971	0.00118861	0.00310386	0.000108078	3.13949e-05	-0.0880394	-0.21996	-0.253578	-0.294124	-0.515533	-0.938272	0.0327012	0.0654657	0.0776583	0.09864	0.130445	0.214683
5036-50_1	Tumor necrosis factor-inducible gene 6 protein	TNFAIP6	0.00726581	0.00300011	0.0065409	0.00349207	0.00410345	0.0163588	-0.0859064	-0.181121	-0.196312	-0.265737	-0.341707	-0.452958	0.0319358	0.0607275	0.0718082	0.0902511	0.117656	0.185348
2943-5_2	Cytochrome P450 3A4	CYP3A4	0.0072853	0.00117396	0.00138546	0.0024227	0.000652163	0.000698729	0.0859604	0.20495	0.246064	0.292339	0.453232	0.763319	0.0319666	0.0627879	0.0764062	0.0955619	0.130817	0.217862
3339-33_1	Thrombospondin-2	THBS2	0.0075524	0.00536619	0.0122217	0.0124488	0.0234491	0.0249801	0.0858157	0.178656	0.196294	0.253322	0.312162	0.507221	0.0320574	0.063884	0.0779799	0.100743	0.136679	0.222717
5225-50_3	Casein kinase II 2-alpha:2-beta heterotetramer	CSNK2A1 CSNK2B	0.00760928	0.000801523	0.00151935	0.00643511	0.0036332	0.000614544	0.0863726	0.210234	0.242338	0.248283	0.369181	0.669628	0.032296	0.0623257	0.0758911	0.0904734	0.125408	0.189045
5451-1_3	CD166 antigen	ALCAM	0.00779596	0.00565864	0.0104839	0.0112122	0.0266605	0.00266021	-0.0896939	-0.175326	-0.195	-0.2335	-0.281625	-0.642048	0.033641	0.0630873	0.0758251	0.091496	0.126103	0.208128
2986-49_2	Gro-beta/gamma	CXCL3 CXCL2	0.00802195	0.00378557	0.00147929	0.00340945	0.0121725	0.000490731	0.0847556	0.175281	0.236071	0.267151	0.309289	0.764477	0.0319048	0.0602482	0.0737458	0.0904968	0.122219	0.21183
3363-31_4	Tyrosine-protein kinase CSK	CSK	0.00813188	0.000933059	0.00205425	0.0065139	0.00942817	0.00189362	0.0849992	0.209043	0.234143	0.247569	0.318706	0.588273	0.0320523	0.0627736	0.0754611	0.0903485	0.121551	0.184134
5007-1_1	Mitogen-activated protein kinase 14	MAPK14	0.00833652	0.00138167	0.00238787	0.00434655	0.0082903	0.00111162	0.0852257	0.198798	0.231832	0.269206	0.34786	0.704407	0.0322406	0.0618014	0.0758383	0.0936693	0.130426	0.209509
4499-21_1	Platelet-derived growth factor subunit A	PDGFA	0.00860462	0.00490758	0.00225752	0.00578247	0.00489226	0.00368193	0.0836308	0.178223	0.239712	0.270816	0.38141	0.632717	0.0317672	0.0630703	0.0779776	0.0974128	0.133997	0.212521
3220-40_2	Proto-oncogene tyrosine-protein kinase receptor Ret	RET	0.00871836	0.00833328	0.0334624	0.0659508	0.0704188	0.106092	0.0842109	0.168362	0.166248	0.178051	0.220427	0.321646	0.0320422	0.0635586	0.0779071	0.0964738	0.121172	0.197165
5227-60_3	[Pyruvate dehydrogenase (acetyl-transferring)] kinase isozyme 1, mitochondrial	PDK1	0.00884712	0.054726	0.0777216	0.0917387	0.120437	0.205187	-0.0835744	-0.122028	-0.135487	-0.192881	-0.274887	-0.366549	0.031861	0.0633711	0.0766049	0.11401	0.17624	0.287362
2634-2_2	Cytokine receptor common subunit gamma	IL2RG	0.0088482	0.00546934	0.0175536	0.0545925	0.0727073	0.000119738	0.0833827	0.153519	0.15612	0.146966	0.17297	0.844072	0.0317884	0.0550187	0.0654618	0.0761578	0.0958614	0.210446
3414-40_2	Cytoplasmic tyrosine-protein kinase BMX	BMX	0.00918797	0.0149898	0.0210374	0.0565168	0.268361	0.176841	0.0827078	0.153128	0.178988	0.190582	0.177598	0.483219	0.0316876	0.0627271	0.0772648	0.0995454	0.159999	0.355164
3903-49_2	Sorting nexin-4	SNX4	0.00945132	0.00200863	0.00517102	0.0109161	0.0230567	0.00249936	0.0833832	0.201293	0.221067	0.245851	0.297651	0.680096	0.0320661	0.0648179	0.0786202	0.0959773	0.129951	0.219016
5249-31_3	Serine/threonine-protein kinase 17B	STK17B	0.00978186	0.00521115	0.00666237	0.00155917	0.00234986	0.0140154	0.0832818	0.171535	0.193758	0.308561	0.372455	0.443497	0.0321744	0.0611276	0.0710347	0.0966337	0.120836	0.177209
3435-53_2	Fibronectin Fragment 4	FN1	0.00999197	0.0111008	0.0180063	0.00898499	0.00461195	0.00125691	-0.0817782	-0.157534	-0.176359	-0.252662	-0.36889	-0.689686	0.0316838	0.0617993	0.0742447	0.0960693	0.128716	0.207481
5254-69_3	cGMP-inhibited 3',5'-cyclic phosphodiesterase A	PDE3A	0.0101719	0.00459863	0.00929613	0.00915585	0.0160646	0.0076691	0.0817255	0.178946	0.190281	0.232534	0.28225	0.490587	0.0317397	0.0628566	0.0727993	0.088637	0.116224	0.180115
3405-6_2	Ubiquitin-fold modifier-conjugating enzyme 1	UFC1	0.0105961	0.00310366	0.00510407	0.0169424	0.0173136	0.0059277	0.0836222	0.197386	0.227957	0.239769	0.320311	0.589093	0.0326572	0.0664168	0.0809477	0.0998396	0.133442	0.209308
3052-8_2	Tumor necrosis factor ligand superfamily member 6, soluble form	FASLG	0.0106917	0.00247742	0.0052906	0.00511547	0.00782488	0.0170043	-0.0808502	-0.193537	-0.207376	-0.296222	-0.346304	-0.622306	0.0316135	0.0636275	0.0739486	0.105017	0.128872	0.256206
2877-3_1	SUMO-conjugating enzyme UBC9	UBE2I	0.0107338	0.00650706	0.00746462	0.0101637	0.0104922	0.00594201	0.081962	0.159693	0.186872	0.214186	0.350727	0.614862	0.0320655	0.058438	0.0694895	0.082799	0.135728	0.218529
3299-29_2	Contactin-5	CNTN5	0.0108415	0.0126791	0.0133536	0.0187582	0.0314604	0.10661	-0.0840106	-0.157023	-0.187957	-0.223248	-0.276664	-0.407846	0.032912	0.0627643	0.0756253	0.0944637	0.127686	0.25038
4931-59_1	Tissue Factor	F3	0.0111896	0.0142366	0.00674807	0.0153821	0.035866	0.0776859	-0.0816439	-0.153486	-0.205966	-0.247378	-0.281893	-0.511703	0.0321245	0.0623938	0.0756295	0.101493	0.133409	0.28693
2991-9_2	Interleukin-1 receptor type 1	IL1R1	0.0112401	0.0231551	0.0335983	0.016599	0.00962615	0.0359213	-0.0811751	-0.137344	-0.154689	-0.230396	-0.350748	-0.480542	0.03196	0.0602926	0.072546	0.0956325	0.134147	0.225847
5033-27_1	Tropomyosin alpha-1 chain	TPM1	0.0116107	0.000625738	0.00167825	0.00361874	0.00946105	0.00563681	-0.079906	-0.218941	-0.22562	-0.269049	-0.320115	-0.487629	0.0316027	0.063603	0.0713163	0.0917301	0.122146	0.172187
2755-8_2	C3a anaphylatoxin des Arginine	C3	0.0119214	0.0104278	0.0291667	0.0369371	0.059008	0.414529	0.0797714	0.138692	0.139026	0.158643	0.1794	0.108754	0.0316665	0.0539417	0.063506	0.0756906	0.0944613	0.132707
2665-26_2	Tumor necrosis factor receptor superfamily member 17	TNFRSF17	0.0119803	0.0196825	0.0313361	0.0421253	0.00699704	0.0654942	-0.0799935	-0.139783	-0.158202	-0.189402	-0.35888	-0.398148	0.0317767	0.0597371	0.0732259	0.0927932	0.131664	0.213693
3803-10_2	Cystatin-D	CST5	0.0126025	0.0278685	0.0292709	0.0461173	0.0266073	0.0979832	-0.0803909	-0.136717	-0.164023	-0.185181	-0.286457	-0.361051	0.0321646	0.0619852	0.0749729	0.0924639	0.128221	0.216072
5363-51_3	Semaphorin-3E	SEMA3E	0.0126427	0.0357811	0.0492342	0.150307	0.0337617	0.0597865	-0.0798579	-0.125836	-0.139555	-0.127366	-0.299077	-0.436459	0.0319659	0.0597747	0.0707459	0.0883146	0.139891	0.229124
5489-18_3	Stress-induced-phosphoprotein 1	STIP1	0.0140183	0.00168279	0.0011438	0.00234315	0.00390449	0.00106799	0.0793688	0.197127	0.249538	0.29093	0.383028	0.680618	0.0322486	0.0624111	0.0761605	0.0947817	0.131152	0.201692
2612-5_2	Eukaryotic translation initiation factor 5	EIF5	0.014048	0.0075203	0.00861865	0.0176686	0.00335466	0.0049463	0.0787858	0.171901	0.202008	0.235033	0.41	0.719978	0.0320216	0.0640479	0.0765187	0.0985114	0.138068	0.250247
2992-59_2	Interleukin-17 receptor A	IL17RA	0.0140775	0.0248902	0.0460337	0.0368787	0.07982	0.299182	-0.0777963	-0.132481	-0.145807	-0.187223	-0.204727	-0.245706	0.0316292	0.0588813	0.0728536	0.0892987	0.116265	0.235388
4708-3_2	Estradiol 17-beta-dehydrogenase 1	HSD17B1	0.0143511	0.0316952	0.0447024	0.0595365	0.182862	0.136065	0.0784635	0.114238	0.125165	0.133247	0.148424	0.344384	0.031991	0.0530265	0.0621523	0.0704461	0.111035	0.229097
2828-82_2	Kunitz-type protease inhibitor 1	SPINT1	0.015245	0.00289001	0.00565379	0.00521749	0.0094853	0.0308291	-0.0798664	-0.190951	-0.216024	-0.273705	-0.340333	-0.499144	0.032857	0.0637744	0.0776391	0.0972583	0.129905	0.227756
3879-50_1	Hsp90 co-chaperone Cdc37	CDC37	0.0155209	0.00980495	0.0140726	0.0153617	0.00701789	0.0626375	0.0766509	0.167619	0.197826	0.243495	0.41985	0.490098	0.0316193	0.0646507	0.08021	0.0998794	0.15409	0.260184
5356-2_3	Macrophage migration inhibitory factor	MIF	0.0156852	0.0137812	0.0146885	0.0112923	0.0537632	0.0229091	0.0787927	0.150552	0.187435	0.277657	0.3346	0.620138	0.0325545	0.0609091	0.0764816	0.108907	0.172437	0.268214
2526-53_3	Tumor necrosis factor receptor superfamily member 11B	TNFRSF11B	0.0158175	0.0131096	0.0207092	0.0170591	0.0284203	0.236452	-0.076458	-0.155588	-0.173297	-0.22719	-0.302237	-0.336622	0.0316301	0.0624906	0.0746146	0.0947026	0.136897	0.282554
4165-2_1	Thyroglobulin	TG	0.01653	0.0141085	0.019144	0.0371777	0.0336413	0.0930351	-0.075927	-0.12667	-0.138638	-0.140378	-0.269103	-0.287732	0.031622	0.051424	0.0589359	0.0670624	0.125785	0.169605
3009-3_2	Transforming growth factor beta receptor type 3	TGFBR3	0.0167529	0.0202072	0.0188509	0.0054519	0.0209931	0.00364253	-0.0760628	-0.142465	-0.169937	-0.253217	-0.29295	-0.628225	0.0317438	0.0611432	0.0720633	0.0904457	0.125898	0.210757
3000-66_1	Mannose-binding protein C	MBL2	0.0169751	0.0254555	0.0200971	0.0141382	0.0323222	0.112068	-0.0762957	-0.140367	-0.178488	-0.252457	-0.295658	-0.416992	0.0319058	0.0626299	0.076474	0.102277	0.137149	0.260021
5084-154_3	interleukin-17 receptor B	IL17RB	0.0174922	0.0216861	0.0186681	0.0332361	0.0731709	0.14116	-0.07543	-0.136401	-0.164064	-0.19281	-0.205875	-0.249083	0.0316909	0.0592243	0.0694649	0.0901311	0.114284	0.167878
2855-49_2	Mitogen-activated protein kinase 3	MAPK3	0.0176725	0.00296427	0.00814534	0.044398	0.039545	0.0219367	0.0755219	0.187997	0.201035	0.185277	0.253127	0.468965	0.0317802	0.062954	0.0755936	0.0917706	0.122147	0.201328
3173-49_2	N-acylethanolamine-hydrolyzing acid amidase	NAAA	0.0178144	0.000948158	0.0022286	0.00379299	0.0121566	0.11591	-0.0756474	-0.209385	-0.240183	-0.299439	-0.344488	-0.355003	0.0318729	0.0629628	0.078031	0.102618	0.136103	0.223762
4249-64_2	Nucleoside diphosphate kinase B	NME2	0.0179003	0.00295952	0.00510546	0.0133777	0.0184643	0.00308034	0.0766236	0.195146	0.221657	0.234063	0.303989	0.592647	0.0323085	0.0653367	0.0787131	0.0940576	0.12794	0.195167
3810-50_2	Tyrosine-protein kinase Fgr	FGR	0.0186858	0.0503607	0.0322701	0.0271228	0.0236233	0.139585	-0.0747042	-0.112707	-0.140298	-0.192125	-0.235339	-0.291448	0.0317132	0.0574541	0.0652966	0.0865125	0.103173	0.195644
3314-74_2	GDNF family receptor alpha-1	GFRA1	0.0188975	0.0230021	0.0416646	0.0445974	0.0797137	0.790579	0.0754706	0.138576	0.159242	0.194606	0.244571	0.0637429	0.032096	0.0607653	0.0779264	0.0964827	0.138843	0.239364
2846-24_2	Ubiquitin+1, truncated mutation for UbB	RPS27A	0.0189596	0.00634627	0.0096336	0.0050111	0.00856454	0.00278224	0.0750537	0.168783	0.191856	0.267497	0.353545	0.644949	0.0319354	0.0615761	0.0737524	0.0946053	0.133125	0.21007
4258-15_2	Proliferation-associated protein 2G4	PA2G4	0.0195696	0.00261544	0.00506761	0.00761863	0.00991091	0.00110075	0.0751806	0.189583	0.212614	0.248493	0.338096	0.664583	0.0321518	0.062671	0.0754363	0.0924816	0.129821	0.197486
2939-10_2	Artemin	ARTN	0.0198842	0.0604758	0.104535	0.148197	0.162716	0.242724	0.0737312	0.128804	0.134303	0.162164	0.258823	0.487806	0.0316131	0.0684539	0.0825469	0.111859	0.184707	0.414997
5316-54_3	Prothrombin	F2	0.0204132	0.0710197	0.0786135	0.0621458	0.0504914	0.0610792	-0.0758476	-0.110519	-0.126918	-0.168015	-0.227231	-0.493833	0.0326592	0.0610855	0.0719757	0.0897354	0.11547	0.260575
2644-11_2	Protein kinase C alpha type	PRKCA	0.0206719	0.00495222	0.0110942	0.0350415	0.0450154	0.00537169	0.0743525	0.17925	0.194156	0.189729	0.240043	0.544304	0.0320812	0.0635	0.0760883	0.0895959	0.118985	0.191074
3891-56_1	Methyl-CpG-binding domain protein 4	MBD4	0.0213954	0.0362783	0.0411925	0.130247	0.0633844	0.938472	0.0729541	0.128667	0.146228	0.131448	0.214393	0.0238623	0.031656	0.0612844	0.0713908	0.0866302	0.114828	0.308326
3820-68_2	MAP kinase-activated protein kinase 2	MAPKAPK2	0.021967	0.00435546	0.0113193	0.0389652	0.0867085	0.00402126	0.0729877	0.182739	0.195688	0.193626	0.222314	0.606713	0.0318091	0.063796	0.0769035	0.0933691	0.129127	0.205837
2864-2_3	Dual specificity mitogen-activated protein kinase kinase 1	MAP2K1	0.0220954	0.00926723	0.0144009	0.0192404	0.0112333	0.000462255	0.0725678	0.162955	0.17986	0.204775	0.295617	0.957039	0.0316568	0.0623799	0.0731747	0.0870006	0.115494	0.2639
4292-5_3	Alpha-soluble NSF attachment protein	NAPA	0.0221228	0.00267614	0.00548324	0.0077765	0.0135484	0.00185993	0.0737397	0.191305	0.213842	0.24879	0.320712	0.644075	0.0321747	0.0633886	0.0765764	0.0928352	0.12872	0.201239
2705-5_2	C-C motif chemokine 25	CCL25	0.0221638	0.0269153	0.0965709	0.114762	0.0207373	0.0048064	0.0726339	0.139571	0.126527	0.154892	0.315489	0.738711	0.031702	0.0628877	0.0759621	0.0979208	0.13531	0.255883
5012-67_1	Adenylate kinase isoenzyme 1	AK1	0.0222879	0.00455436	0.0108203	0.00470725	0.00886329	0.000400104	0.0730246	0.174249	0.188402	0.266225	0.349267	0.769101	0.0319022	0.0611395	0.0735784	0.0934772	0.132111	0.209632
3758-68_3	Activated Protein C	PROC	0.0223536	0.0193509	0.0266599	0.0280903	0.0184061	0.0652469	0.0723371	0.150353	0.174301	0.203884	0.319725	0.336681	0.0316174	0.0640788	0.0783458	0.0923857	0.134495	0.180534
5351-52_3	Heterogeneous nuclear ribonucleoproteins A2/B1	HNRNPA2B1	0.0224563	0.00355815	0.00268087	0.00442216	0.00601134	0.0194304	0.0728852	0.196913	0.24753	0.297005	0.395857	0.520305	0.0318814	0.0672297	0.0819303	0.103544	0.142527	0.218878
3888-8_1	Inhibitor of growth protein 1	ING1	0.0229345	0.00954483	0.0180018	0.056088	0.0502033	0.0293916	0.0726152	0.157445	0.17277	0.173362	0.246967	0.449567	0.0318758	0.0605078	0.0727308	0.0903925	0.12534	0.203308
3234-23_2	Coiled-coil domain-containing protein 80	CCDC80	0.0230411	0.0232886	0.0340414	0.0354933	0.0200477	0.537723	0.0789854	0.153115	0.173364	0.207845	0.289923	0.129019	0.0346992	0.0672811	0.0815079	0.0983951	0.123655	0.208607
2906-55_3	Interleukin-4	IL4	0.0230429	0.0425647	0.0513424	0.0563458	0.0845771	0.158334	0.0723629	0.108987	0.122668	0.142009	0.162362	0.250996	0.0317903	0.053603	0.062761	0.074123	0.0936606	0.176538
4359-87_1	Dual specificity tyrosine-phosphorylation-regulated kinase 3	DYRK3	0.0231692	0.0248295	0.0435923	0.0186788	0.026129	0.0267182	0.0732683	0.129508	0.131046	0.232113	0.283579	0.420314	0.0322177	0.0575355	0.0647308	0.0981484	0.126525	0.186788
4487-1_1	Fibroblast growth factor 7	FGF7	0.0233841	0.0129432	0.0203757	0.0686034	0.039978	0.0137343	0.0728578	0.149047	0.186225	0.175723	0.258621	0.454578	0.0320873	0.0597531	0.0799686	0.0961451	0.125074	0.181084
2890-59_2	C-C motif chemokine 28	CCL28	0.0236227	0.0546251	0.108726	0.0625548	0.0783807	0.0715403	-0.0719685	-0.118754	-0.121245	-0.175303	-0.242999	-0.429858	0.0317502	0.0616449	0.0754211	0.0937751	0.137333	0.235903
2599-51_2	Tumor necrosis factor ligand superfamily member 9	TNFSF9	0.0237343	0.0764109	0.0559134	0.00811858	0.0036341	0.00461183	-0.0715938	-0.0949125	-0.123028	-0.351612	-0.518566	-1.16179	0.0316103	0.0534531	0.0641659	0.131931	0.176157	0.400477
5280-68_5	Mitochondrial glutamate carrier 2	SLC25A18	0.0239613	0.0145341	0.0200596	0.0152017	0.0199502	0.0434686	0.0718351	0.162744	0.180073	0.220057	0.250744	0.378775	0.0317683	0.0663601	0.0771298	0.0901229	0.106859	0.185109
3438-10_2	Follistatin-related protein 3	FSTL3	0.0243625	0.0201362	0.0232141	0.0741852	0.0297307	0.703586	0.075349	0.15829	0.185295	0.181264	0.295251	0.0899974	0.033417	0.0678962	0.0813145	0.101162	0.13484	0.23583
3331-8_1	RGM domain family member B	RGMB	0.0249789	0.0255343	0.0145943	0.0102445	0.0324135	0.0200028	-0.0728509	-0.134341	-0.195981	-0.264824	-0.295887	-0.589902	0.0324483	0.0599732	0.079892	0.102485	0.137328	0.249349
3325-2_2	Matrilin-2	MATN2	0.025855	0.0166528	0.0236917	0.0101227	0.0101683	0.000531298	-0.0718794	-0.146035	-0.162076	-0.233792	-0.32066	-0.727477	0.0322078	0.0607855	0.0713722	0.0903283	0.123558	0.202898
3453-87_2	Tyrosine-protein kinase Lyn	LYN	0.0264055	0.00528932	0.0135656	0.0393302	0.0273317	0.00475554	0.0712418	0.177119	0.1893	0.19209	0.282203	0.587453	0.0320401	0.0632274	0.0763407	0.0928023	0.126925	0.203233
3115-64_2	Mitogen-activated protein kinase 1	MAPK1	0.0269025	0.00520505	0.00996828	0.0367706	0.0493662	0.00912112	0.0702405	0.182771	0.202261	0.199248	0.249828	0.568939	0.0316938	0.0651226	0.0781109	0.0949796	0.126324	0.213769
2949-6_2	Group 10 secretory phospholipase A2	PLA2G10	0.0271187	0.0215034	0.0848984	0.149997	0.648701	0.407387	-0.0699765	-0.142293	-0.124303	-0.135422	-0.0654039	-0.161555	0.0316194	0.0616957	0.0719649	0.0938286	0.143345	0.19414
2805-6_2	Angiotensin-converting enzyme 2	ACE2	0.0281258	0.0263556	0.00606442	0.0136768	0.00612458	0.00094291	0.0695732	0.138945	0.225983	0.265293	0.387383	0.862468	0.0316421	0.0623737	0.0819037	0.106953	0.139794	0.252716
4593-11_1	Pituitary adenylate cyclase-activating polypeptide 27	ADCYAP1	0.0285792	0.0557877	0.0776503	0.0845408	0.142473	0.187535	0.0696332	0.113845	0.120502	0.140916	0.187474	0.24083	0.0317605	0.0593806	0.0681159	0.0814196	0.127311	0.181434
4917-62_1	Integrin alpha-V: beta-5 complex	ITGAV ITGB5	0.0290926	0.0461446	0.0364697	0.0582875	0.104034	0.65381	-0.069748	-0.117306	-0.145847	-0.154876	-0.159096	-0.0931665	0.0319154	0.0586792	0.0694917	0.0814755	0.0974139	0.207091
2687-2_1	Melanoma-derived growth regulatory protein	MIA	0.0291908	0.0113022	0.0147037	0.0591289	0.0329878	0.0266161	-0.0692643	-0.160069	-0.181817	-0.174825	-0.263759	-0.44933	0.0317135	0.062951	0.0742006	0.092279	0.122826	0.199545
3340-53_1	Thrombospondin-4	THBS4	0.0292686	0.128528	0.0918045	0.146821	0.12971	0.323074	0.0704785	0.0866548	0.132468	0.140374	0.194636	0.204215	0.0322849	0.0569167	0.0783811	0.0964989	0.127912	0.205598
5335-73_3	Annexin A6	ANXA6	0.029531	0.00655808	0.00265108	0.00689601	0.00416749	0.00718262	0.0696708	0.175041	0.23473	0.262425	0.393047	0.573212	0.0319668	0.0641156	0.0776045	0.0964481	0.13557	0.208667
2975-19_2	Connective tissue growth factor	CTGF	0.0296065	0.0563688	0.126611	0.320598	0.384739	0.466411	0.07004	0.119853	0.114703	0.0867483	0.0901765	0.114522	0.0321511	0.062663	0.0749291	0.0871931	0.103515	0.156612
4792-51_2	gp41 C34 peptide, HIV	Human-virus	0.0310261	0.0252017	0.0795003	0.0973829	0.254662	0.148993	-0.069791	-0.129897	-0.121735	-0.138008	-0.130903	-0.243693	0.0323134	0.0578574	0.0692418	0.0829905	0.114581	0.167512
2945-25_1	Estrogen receptor	ESR1	0.031118	0.0515495	0.052694	0.0376075	0.0292123	0.311579	0.0683226	0.122225	0.147693	0.199267	0.287621	0.217997	0.0316509	0.0626277	0.0760028	0.0954118	0.130931	0.214294
3848-14_2	Glyceraldehyde-3-phosphate dehydrogenase	GAPDH	0.0317146	0.00460462	0.00614522	0.0141678	0.0292445	0.00810506	0.0691839	0.178578	0.208772	0.224497	0.271968	0.534765	0.0321631	0.0627367	0.075787	0.0909778	0.123831	0.197769
3808-76_2	Fibroblast growth factor receptor 2	FGFR2	0.0317288	0.0270614	0.047788	0.147341	0.0236171	0.0612006	-0.0680452	-0.154483	-0.16117	-0.153898	-0.349727	-0.458419	0.0316364	0.0696736	0.081177	0.105933	0.153314	0.242004
4124-24_2	Heat shock 70 kDa protein 1A/1B	HSPA1A	0.0317684	0.0345694	0.106306	0.17862	0.0918494	0.19336	0.0696896	0.131382	0.131129	0.137103	0.25215	0.341104	0.0324084	0.0619954	0.0810085	0.101692	0.148847	0.260407
3635-76_4	OCIA domain-containing protein 1	OCIAD1	0.0318237	0.0168197	0.0253168	0.0215088	0.0102756	0.0877501	0.0681621	0.139772	0.155698	0.196376	0.273175	0.27945	0.0317084	0.0582682	0.0693519	0.0849674	0.105413	0.162002
3401-8_2	Tyrosine-protein phosphatase non-receptor type 2	PTPN2	0.0324472	0.0418202	0.087598	0.231999	0.113867	0.279805	-0.0677704	-0.110326	-0.102857	-0.0865241	-0.26295	-0.352839	0.0316408	0.0540653	0.0600644	0.0722429	0.165571	0.32463
3466-8_2	cAMP-dependent protein kinase catalytic subunit alpha	PRKACA	0.0324941	0.0129558	0.0246959	0.0296698	0.0112298	0.00762167	0.0695562	0.160944	0.175955	0.221361	0.362036	0.605125	0.0324834	0.0645316	0.0780381	0.101308	0.141436	0.221987
4469-78_2	Carbohydrate sulfotransferase 15	CHST15	0.0325962	0.0132227	0.00355231	0.00764209	0.0276349	0.0802369	-0.069272	-0.14572	-0.204998	-0.232553	-0.250127	-0.334602	0.0323697	0.0585999	0.0698939	0.0865834	0.112721	0.189254
4775-34_3	Gelsolin	GSN	0.0333684	0.0264128	0.013121	0.0130073	0.0120782	0.0157215	-0.0676742	-0.134841	-0.186083	-0.236348	-0.325947	-0.536973	0.0317632	0.0605544	0.0746805	0.0945886	0.128659	0.218367
3294-55_2	Cryptic protein	CFC1	0.0336068	0.00814831	0.00700553	0.0276205	0.00210702	0.000615265	0.0684556	0.16636	0.243119	0.243283	0.453815	0.79226	0.0321733	0.062621	0.0896875	0.109905	0.14563	0.223688
4414-69_2	Pulmonary surfactant-associated protein D	SFTPD	0.0336921	0.00925047	0.00543353	0.00834251	0.00656125	0.0147795	0.068071	0.157111	0.201646	0.238114	0.323679	0.467905	0.0320079	0.0601283	0.0721314	0.0896606	0.117799	0.188476
3828-54_2	Platelet-derived growth factor C	PDGFC	0.0338337	0.0574411	0.160958	0.422409	0.393454	0.342249	-0.0673838	-0.119511	-0.100502	-0.0753607	-0.11337	-0.224202	0.0317101	0.0627556	0.0715576	0.0938063	0.132557	0.234899
5475-10_3	Protein kinase C beta type (splice variant beta-II)	PRKCB	0.0339924	0.00542315	0.0117715	0.0225167	0.0403857	0.00512231	0.0682729	0.177333	0.193129	0.207978	0.248904	0.55868	0.0321571	0.0634898	0.076316	0.0906791	0.120624	0.194998
4998-50_1	Tyrosine-protein kinase JAK2	JAK2	0.0343497	0.0118751	0.017969	0.00233399	0.00512152	0.000973772	-0.0675041	-0.166958	-0.185935	-0.315245	-0.396891	-0.709829	0.0318586	0.0661167	0.0782506	0.102663	0.140186	0.208594
3723-1_2	Brain natriuretic peptide 32	NPPB	0.0345355	0.0178366	0.0234859	0.0538357	0.138069	0.298827	-0.0669771	-0.146817	-0.164809	-0.175129	-0.181858	-0.210049	0.0316425	0.0617671	0.0724679	0.0904655	0.122127	0.201079
3343-1_4	Aminoacylase-1	ACY1	0.0349188	0.0688095	0.0868099	0.114572	0.0220846	0.114625	0.0721369	0.117254	0.135478	0.156087	0.334551	0.377116	0.0341525	0.0642964	0.0789162	0.0986248	0.144999	0.236851
2790-54_2	Neutrophil-activating peptide 2	PPBP	0.0349193	0.0231924	0.00875099	0.0104236	0.00650442	0.0118399	0.0681652	0.144902	0.201076	0.248181	0.355381	0.555323	0.0322722	0.0636277	0.0763176	0.0962724	0.129198	0.21643
4963-19_1	cAMP-regulated phosphoprotein 19	ARPP19	0.035076	0.0264441	0.0474995	0.0539792	0.0819324	0.0101611	0.0672412	0.131849	0.151582	0.196934	0.242938	0.588972	0.0318622	0.0592233	0.0762485	0.10179	0.138936	0.224612
4450-26_2	Heterogeneous nuclear ribonucleoprotein A/B	HNRNPAB	0.0352585	0.0109518	0.0178101	0.0182596	0.0345472	0.0319112	0.0669082	0.147616	0.18	0.222191	0.267824	0.409041	0.0317362	0.0578004	0.0756471	0.093614	0.125829	0.187868
4994-178_1	Heterogeneous nuclear ribonucleoprotein K	HNRNPK	0.0353766	0.0857054	0.0673513	0.214808	0.316143	0.558503	-0.0667448	-0.0990468	-0.130667	-0.117703	-0.132893	-0.12218	0.0316791	0.0575203	0.071233	0.0946833	0.132234	0.208101
2654-19_1	Tumor necrosis factor receptor superfamily member 1A	TNFRSF1A	0.0354419	0.0505614	0.0389294	0.205085	0.104406	0.767762	0.0707877	0.132121	0.173499	0.131663	0.226091	0.0769802	0.03361	0.0674096	0.0837423	0.103673	0.138585	0.259945
3877-67_2	Calcium/calmodulin-dependent protein kinase kinase 1	CAMKK1	0.0365188	0.026585	0.0136584	0.0291185	0.0243812	0.00433871	0.0668103	0.133714	0.188821	0.201672	0.273069	0.710057	0.0319065	0.0601175	0.0762236	0.0919806	0.120368	0.243019
4192-10_2	Alcohol dehydrogenase [NADP(+)]	AKR1A1	0.0366043	0.0280386	0.0293263	0.0724785	0.0392628	0.0403116	0.0663706	0.139058	0.163947	0.169916	0.268492	0.474913	0.031711	0.063115	0.0749641	0.0942648	0.129374	0.228466
2994-71_2	Interleukin-1 receptor-like 2	IL1RL2	0.0368336	0.0790431	0.0864126	0.108595	0.0394374	0.155318	0.0665399	0.111722	0.131668	0.151707	0.2768	0.284819	0.0318308	0.0634822	0.0765999	0.0942632	0.133497	0.198861
4413-3_2	Antileukoproteinase	SLPI	0.0371224	0.0103346	0.0150141	0.00404752	0.00209434	8.26145e-05	-0.0697991	-0.179897	-0.20674	-0.302995	-0.449741	-0.882895	0.0334411	0.069882	0.0846357	0.104586	0.144236	0.214688
3043-49_2	SPARC	SPARC	0.0375051	0.0188018	0.00805984	0.0221194	0.0191511	0.00994657	0.0662591	0.146353	0.203271	0.220553	0.31279	0.594028	0.0318092	0.0620872	0.0763306	0.0958748	0.132419	0.225868
3122-6_2	Diablo homolog, mitochondrial	DIABLO	0.0377926	0.00897944	0.0176794	0.0583917	0.0783648	0.383467	-0.0662791	-0.162598	-0.17695	-0.173391	-0.210087	-0.145282	0.0318668	0.061984	0.0742793	0.0912536	0.118726	0.165935
5028-59_1	Scavenger receptor cysteine-rich type 1 protein M130	CD163	0.0380359	0.032414	0.034515	0.0234564	0.00548799	0.0882799	0.0664316	0.13236	0.160708	0.221814	0.367511	0.370758	0.0319807	0.0616969	0.0757583	0.0973845	0.130876	0.2153
4129-72_1	Complement factor B	CFB	0.0380637	0.0382749	0.037475	0.0532755	0.0323726	0.285324	0.0666993	0.132492	0.168008	0.194936	0.292739	0.229728	0.0321142	0.0637761	0.0804801	0.10046	0.135835	0.213814
2358-19_2	Vascular endothelial growth factor receptor 3	FLT4	0.0387646	0.0116908	0.0128295	0.00600047	0.0101811	0.0199243	-0.0655625	-0.150802	-0.180061	-0.252672	-0.341929	-0.52579	0.0316815	0.0595874	0.0720299	0.0912921	0.131776	0.222105
2891-1_3	B-cell receptor CD22	CD22	0.0391204	0.0154391	0.0174965	0.0629279	0.0419527	0.0505524	0.065384	0.171138	0.189869	0.170468	0.241603	0.346909	0.031653	0.0704169	0.0795726	0.0913188	0.118005	0.175196
2917-3_2	Tumor necrosis factor ligand superfamily member 11	TNFSF11	0.040234	0.00599474	0.00341705	0.00581917	0.00174171	0.0104918	0.0651659	0.176251	0.234203	0.252271	0.356008	0.478854	0.0317258	0.0638589	0.079518	0.0908108	0.112137	0.183438
3422-4_2	Cyclin-dependent kinase 1:G2/mitotic-specific cyclin-B1 complex	CDC2 CCNB1	0.0404619	0.0956378	0.0086836	0.0342491	0.0323442	0.00192435	0.0649034	0.112554	0.273461	0.316453	0.429382	1.10967	0.0316341	0.0674149	0.103686	0.148781	0.199206	0.347897
5230-99_3	3-hydroxy-3-methylglutaryl-coenzyme A reductase	HMGCR	0.0405395	0.0629955	0.122648	0.223026	0.275341	0.169314	-0.064999	-0.102736	-0.100586	-0.0921608	-0.104755	-0.345994	0.031693	0.0551329	0.0650174	0.0754746	0.0957626	0.249846
3073-51_2	Interleukin-18-binding protein	IL18BP	0.0407699	0.0707454	0.110528	0.0940383	0.163077	0.227849	-0.0680327	-0.123289	-0.131854	-0.177435	-0.197083	-0.285023	0.0332103	0.0680774	0.0824395	0.105624	0.140768	0.234842
3332-57_1	Hemojuvelin	HFE2	0.0409116	0.0395525	0.0869424	0.0738004	0.108799	0.0507705	-0.0656493	-0.126025	-0.125514	-0.1723	-0.214313	-0.465909	0.0320695	0.0610625	0.073143	0.0960314	0.133035	0.235519
3809-1_2	Fibroblast growth factor receptor 3	FGFR3	0.0409466	0.0143125	0.0132959	0.0182178	0.0832074	0.115334	-0.0647327	-0.148528	-0.199914	-0.250246	-0.227029	-0.406547	0.0316272	0.0604257	0.0803859	0.105396	0.130382	0.255841
2848-2_2	Wnt inhibitory factor 1	WIF1	0.0417275	0.0211435	0.0307405	0.00950236	0.00793679	0.00578427	-0.0648191	-0.147613	-0.162813	-0.252225	-0.389201	-0.744445	0.0317916	0.0638244	0.0750924	0.0966211	0.145102	0.263706
2652-15_1	Urokinase plasminogen activator surface receptor	PLAUR	0.0418156	0.0408801	0.0163487	0.0086555	0.0747242	0.0242452	-0.0667696	-0.126947	-0.186304	-0.244621	-0.279601	-0.59801	0.0327625	0.0619217	0.0772618	0.0925552	0.156054	0.261205
2834-54_1	Kallikrein-8	KLK8	0.0426641	0.0260246	0.0491463	0.0510781	0.130382	0.0799351	-0.064836	-0.144239	-0.152225	-0.198291	-0.223556	-0.408588	0.0319453	0.0646068	0.0771388	0.101232	0.147177	0.230867
4545-53_3	Mitochondrial import inner membrane translocase subunit TIM14	DNAJC19	0.042946	0.0612477	0.0060219	0.000849528	0.00192645	0.000777016	0.0643768	0.110326	0.271958	0.516249	0.645815	1.21049	0.0317622	0.0588096	0.098483	0.153161	0.20542	0.348679
4318-12_3	Tyrosine-protein phosphatase non-receptor type 6	PTPN6	0.0429635	0.0258309	0.0480629	0.13796	0.0531439	0.00389076	0.0659922	0.13788	0.150569	0.138262	0.258359	0.665221	0.0325619	0.0616778	0.0759318	0.0929524	0.132797	0.224838
5133-17_3	TGF-beta receptor type-2	TGFBR2	0.0436526	0.0623257	0.143738	0.263035	0.391445	0.459264	-0.063964	-0.110415	-0.102928	-0.101882	-0.0949342	-0.124958	0.0316654	0.0591024	0.0702621	0.0908542	0.11053	0.168169
3214-3_2	Neuropilin-1	NRP1	0.0439284	0.0734644	0.0674656	0.11177	0.226719	0.802445	-0.0645074	-0.105481	-0.135452	-0.145967	-0.148264	-0.0497233	0.0319764	0.058805	0.0738729	0.0915133	0.122264	0.198198
2704-74_1	Tumor necrosis factor receptor superfamily member 13B	TNFRSF13B	0.0442415	0.0537701	0.0874988	0.139258	0.180434	0.420315	0.0637136	0.108338	0.116207	0.113974	0.123338	0.320667	0.0316298	0.0560377	0.0678392	0.0768771	0.0917552	0.396203
2708-54_2	Tumor necrosis factor ligand superfamily member 18	TNFSF18	0.0446208	0.0614471	0.120339	0.124246	0.318825	0.561917	-0.0636997	-0.112168	-0.108301	-0.127771	-0.121529	-0.105222	0.0316794	0.0598377	0.0695706	0.0828835	0.1216	0.180787
4967-1_1	Complement component 1 Q subcomponent-binding protein, mitochondrial	C1QBP	0.0448639	0.0164402	0.0200471	0.0619124	0.111635	0.0827577	-0.064129	-0.159403	-0.182021	-0.188495	-0.216641	-0.405947	0.0319293	0.0662188	0.0779566	0.100583	0.135563	0.231545
4324-33_2	Cystatin-SA	CST2	0.0448674	0.0390846	0.0366037	0.0340586	0.0110866	0.0153613	-0.064265	-0.128065	-0.160257	-0.202652	-0.339899	-0.544169	0.0319975	0.0619032	0.0764123	0.0951752	0.13255	0.2205
3799-11_2	Carbonic anhydrase 3	CA3	0.0449144	0.0485957	0.0762809	0.174097	0.322192	0.862917	0.0676287	0.130878	0.142165	0.138032	0.137244	0.038593	0.0336797	0.0661998	0.0799876	0.101313	0.138286	0.222918
2747-3_2	NKG2D ligand 3	ULBP3	0.0453728	0.00326307	0.0029076	0.00207388	0.0085315	0.000168222	0.0633808	0.193843	0.262455	0.384673	0.456601	1.29383	0.0316318	0.0655708	0.087602	0.123811	0.171842	0.330364
4889-82_1	Protein Wnt-7a	WNT7A	0.0459601	0.0345963	0.0852197	0.15922	0.172594	0.80851	-0.063345	-0.152484	-0.144551	-0.141433	-0.219453	-0.0837144	0.0316999	0.0719635	0.0837737	0.100218	0.160312	0.344479
4988-49_2	Fibroblast growth factor receptor 4	FGFR4	0.0459782	0.0138609	0.0335219	0.0132471	0.00433047	0.00926542	-0.0631903	-0.161145	-0.166705	-0.254618	-0.441969	-0.725635	0.0316252	0.0652495	0.0781474	0.102171	0.153108	0.273229
3591-51_3	Cadherin-6	CDH6	0.0460856	0.02832	0.0349949	0.0273966	0.0124023	0.0736138	0.0633033	0.167314	0.185484	0.224718	0.326987	0.427134	0.0316974	0.0760763	0.0876708	0.101371	0.12956	0.236143
2474-54_5	Serum amyloid P-component	APCS	0.046197	0.0565591	0.0680297	0.0996395	0.0972426	0.234323	0.07106	0.132927	0.151907	0.173169	0.254481	0.322766	0.0355996	0.0695523	0.083018	0.104838	0.152718	0.269686
3624-3_4	Serine protease 27	PRSS27	0.0463013	0.0862339	0.126232	0.133864	0.16636	0.235624	0.0637741	0.108659	0.110983	0.129556	0.152146	0.18936	0.0319648	0.0632089	0.0724265	0.0861889	0.109523	0.158662
4135-84_2	Immunoglobulin E	IGHE IGK@ IGL@	0.0464882	0.0448497	0.0499246	0.0172337	0.0209423	0.0113956	-0.0642208	-0.12631	-0.152261	-0.23756	-0.314257	-0.608761	0.0322163	0.0628042	0.0774228	0.0991824	0.135001	0.235954
2788-55_1	Stromelysin-1	MMP3	0.0465126	0.0721249	0.0682045	0.0975278	0.0809823	0.564126	0.0633573	0.120944	0.136215	0.139949	0.178233	0.260531	0.0317867	0.0671096	0.0744897	0.0841944	0.101611	0.450176
3378-49_2	Kallikrein-7	KLK7	0.0472946	0.011101	0.0190846	0.0334056	0.0147106	0.0300965	-0.064636	-0.169424	-0.190459	-0.213525	-0.350002	-0.499625	0.0325438	0.0664638	0.0809252	0.0999115	0.142206	0.226947
4297-62_3	Spondin-1	SPON1	0.0477728	0.0293523	0.00393154	0.0141093	0.0207091	0.0127004	-0.065603	-0.132946	-0.225956	-0.239174	-0.319133	-0.54461	0.033102	0.0608425	0.0778982	0.0968662	0.136842	0.214439
3730-81_2	Tumor necrosis factor receptor superfamily member 4	TNFRSF4	0.0480743	0.0348888	0.0365037	0.0259892	0.118146	0.227715	-0.0626216	-0.133316	-0.154038	-0.207979	-0.189713	-0.309238	0.0316405	0.063019	0.0734077	0.0929462	0.120875	0.254721
3065-65_1	Fibroblast growth factor 5	FGF5	0.0488952	0.0227115	0.0448859	0.0414225	0.0507975	0.126221	-0.0624167	-0.131698	-0.150568	-0.205345	-0.25064	-0.339475	0.0316526	0.0576255	0.0748311	0.100256	0.127536	0.220069
3029-52_2	CD209 antigen	CD209	0.0499739	0.0713654	0.0714509	0.0536917	0.00486946	0.0186253	-0.0631985	-0.111634	-0.135812	-0.17789	-0.356576	-0.46572	0.0322017	0.0617775	0.0751398	0.0918358	0.125205	0.194564
3806-55_1	Ephrin type-A receptor 5	EPHA5	0.0500871	0.0477532	0.0638566	0.109943	0.563144	0.763422	-0.0623159	-0.117216	-0.123881	-0.129155	-0.0625183	0.051498	0.0317677	0.0590658	0.0666606	0.0805574	0.107946	0.17061
3196-6_2	Hyaluronan and proteoglycan link protein 1	HAPLN1	0.0500927	0.137558	0.309797	0.135389	0.146214	0.150095	-0.0623032	-0.0841426	-0.0771344	-0.137355	-0.167722	-0.27257	0.031762	0.0565718	0.0758487	0.0917372	0.114971	0.187876
5109-24_3	Neuronal cell adhesion molecule	NRCAM	0.0507644	0.0366167	0.0183444	0.0478507	0.028386	0.0329169	-0.0626053	-0.132327	-0.183216	-0.193886	-0.304111	-0.509034	0.0320094	0.0631419	0.0773586	0.0975803	0.137716	0.235189
4712-28_2	Apolipoprotein D	APOD	0.052244	0.0322689	0.0738489	0.0600806	0.0468146	0.014547	0.0616443	0.143138	0.137958	0.172977	0.225935	0.594451	0.031719	0.0666648	0.0769728	0.091647	0.112933	0.23887
3481-87_1	Xaa-Pro aminopeptidase 1	XPNPEP1	0.0524254	0.00822069	0.0100714	0.0275851	0.0170725	0.000852002	0.0625817	0.178127	0.212954	0.235925	0.3506	0.775954	0.0322261	0.0671269	0.0823551	0.106556	0.14574	0.225325
3232-28_2	Tartrate-resistant acid phosphatase type 5	ACP5	0.0533263	0.140034	0.107453	0.152758	0.107725	0.249928	-0.0641646	-0.099618	-0.132816	-0.148866	-0.236894	-0.318208	0.0331672	0.0673987	0.0823206	0.103845	0.146602	0.274902
3313-21_2	Ficolin-2	FCN2	0.0533725	0.120746	0.174651	0.203034	0.207463	0.247782	0.0613422	0.0935551	0.0993426	0.115396	0.176445	0.257223	0.0317145	0.0601899	0.0730541	0.0904517	0.13951	0.221205
3151-6_1	Interleukin-2 receptor subunit alpha	IL2RA	0.0554193	0.0599946	0.0762243	0.0977278	0.0962797	0.0309324	0.0609922	0.114792	0.129331	0.146452	0.199052	0.640897	0.0318027	0.0608924	0.0727528	0.0881593	0.119108	0.292622
5250-53_3	Inosine-5'-monophosphate dehydrogenase 2	IMPDH2	0.0555816	0.0276399	0.0538044	0.0296263	0.033496	0.0100068	0.0606399	0.153764	0.15798	0.21308	0.271224	0.658187	0.0316401	0.0696112	0.0816786	0.0974915	0.126671	0.250474
2974-61_2	Contactin-1	CNTN1	0.0562126	0.0438746	0.0330352	0.0596143	0.0528583	0.21188	-0.0615601	-0.120543	-0.172918	-0.18677	-0.271019	-0.279395	0.0322031	0.059661	0.0808353	0.0987732	0.139136	0.222309
2696-87_2	Persephin	PSPN	0.0568525	0.0607575	0.0952366	0.0883713	0.0376414	0.118152	0.0668284	0.124824	0.126069	0.149729	0.250224	0.257694	0.0350499	0.0664113	0.0753826	0.0875768	0.119556	0.163438
5111-15_3	Neurexin-3-beta	NRXN3	0.0584208	0.00918753	0.0205587	0.0359985	0.154955	0.130958	-0.0610036	-0.215049	-0.230663	-0.268858	-0.243016	-0.458613	0.0321967	0.0822274	0.0991956	0.12763	0.170209	0.301055
2811-27_1	Angiopoietin-1	ANGPT1	0.0595839	0.0540226	0.0439753	0.0370488	0.0458432	0.0229193	0.0600149	0.119317	0.164648	0.215556	0.28728	0.577896	0.0318209	0.0617818	0.0814777	0.102906	0.142953	0.249963
5098-79_3	Killer cell lectin-like receptor subfamily F member 1	KLRF1	0.0599518	0.0918504	0.207538	0.484266	0.468292	0.668654	-0.0596068	-0.102678	-0.0894731	-0.0839416	-0.110055	-0.135232	0.0316502	0.0607924	0.0708739	0.119858	0.151449	0.314994
4396-54_1	Interferon lambda-1	IFNL1	0.0605129	0.0520422	0.0787701	0.181363	0.164792	0.0319843	0.0599172	0.130223	0.172267	0.157857	0.211908	0.530348	0.0318848	0.066867	0.0977447	0.117828	0.151976	0.243689
5020-50_1	Phosphoglycerate kinase 1	PGK1	0.0609023	0.0677871	0.0814412	0.225826	0.0788949	0.0337823	0.0603498	0.111637	0.132267	0.115026	0.261384	0.504276	0.0321636	0.0609892	0.0757178	0.0947723	0.14798	0.234163
3893-64_1	Mesothelin	MSLN	0.0610017	0.0317422	0.0243521	0.0151381	0.0137763	0.00986769	0.059561	0.134187	0.165422	0.224397	0.323436	0.543676	0.0317554	0.0623036	0.0731894	0.0918422	0.130132	0.206495
5343-74_3	Carboxypeptidase E	CPE	0.0613729	0.041622	0.0843153	0.0653201	0.00120762	0.0139032	-0.0595992	-0.125789	-0.125872	-0.163882	-0.553315	-0.649521	0.0318215	0.0615829	0.072736	0.0885882	0.168431	0.259216
4976-57_1	Adapter molecule crk	CRK	0.0618446	0.0232936	0.0426523	0.0455718	0.0396998	0.0146146	0.060828	0.157993	0.170597	0.226716	0.317698	0.595215	0.0325367	0.0694271	0.0838866	0.112917	0.153427	0.239346
3656-9_1	Cadherin-12	CDH12	0.0624502	0.0692752	0.0533665	0.0405182	0.0121404	0.0627529	0.0591267	0.0986342	0.125052	0.160569	0.261859	0.271033	0.0317001	0.0541773	0.064535	0.0780427	0.103438	0.143951
2742-68_2	Sialic acid-binding Ig-like lectin 7	SIGLEC7	0.0626283	0.172124	0.238455	0.389461	0.278757	0.295782	0.060182	0.0846076	0.0850972	0.085911	0.141035	0.264126	0.0322879	0.0618752	0.0720772	0.0996807	0.129852	0.251249
2969-11_1	Serine/threonine-protein kinase receptor R3	ACVRL1	0.063044	0.0945307	0.0186572	0.01706	0.00776663	0.0724821	0.0589007	0.097731	0.206491	0.253095	0.384532	0.435846	0.0316505	0.0583404	0.0874202	0.105502	0.142961	0.239995
2567-5_6	Complement factor I	CFI	0.0631482	0.065109	0.0326317	0.0531748	0.0419908	0.146687	0.0591253	0.108838	0.167723	0.19102	0.273529	0.362856	0.0317838	0.0588748	0.0782249	0.0983997	0.133623	0.247993
2523-31_3	C-C motif chemokine 5	CCL5	0.0632732	0.0293057	0.0106187	0.0242003	0.0460191	0.0194956	0.0593862	0.133188	0.19577	0.217078	0.261553	0.503306	0.0319392	0.060936	0.0762583	0.0958164	0.130257	0.211844
4831-4_2	L-Selectin	SELL	0.0635129	0.0400676	0.0975764	0.106378	0.182367	0.149827	-0.0608786	-0.133301	-0.132241	-0.16172	-0.197753	-0.366035	0.0327716	0.064757	0.0796324	0.0998503	0.14777	0.252131
2685-21_2	Insulin-like growth factor-binding protein 5	IGFBP5	0.0659389	0.0510262	0.051338	0.108059	0.154304	0.728328	-0.0587065	-0.113717	-0.145474	-0.149289	-0.178172	-0.0753788	0.0318906	0.0581372	0.0744278	0.0926193	0.124594	0.216378
2944-66_2	Neuroblastoma suppressor of tumorigenicity 1	NBL1	0.0668499	0.0766064	0.0622515	0.189619	0.221493	0.691099	0.0601217	0.105494	0.131731	0.120774	0.162305	0.0988873	0.0327693	0.0594518	0.0704526	0.0918621	0.132335	0.248109
4987-17_1	Immunoglobulin alpha Fc receptor	FCAR	0.0675079	0.073509	0.093864	0.293341	0.229568	0.173879	-0.0579528	-0.118114	-0.133651	-0.102023	-0.191005	-0.503139	0.0316633	0.0658575	0.0795826	0.0969167	0.15848	0.367251
5355-69_3	Tumor necrosis factor ligand superfamily member 14	TNFSF14	0.067542	0.0604551	0.0666113	0.0406803	0.0220819	0.0461107	0.05811	0.104233	0.132177	0.177411	0.371455	0.507832	0.0317532	0.0553908	0.0718604	0.0862984	0.16099	0.251332
3875-62_1	AT-rich interactive domain-containing protein 3A	ARID3A	0.0677462	0.026915	0.0235526	0.0501831	0.059937	0.0348697	0.0589541	0.139765	0.177518	0.188831	0.229984	0.429124	0.0322384	0.062975	0.0780935	0.0960275	0.121543	0.200503
2860-19_2	Importin subunit alpha-1	KPNA2	0.0684835	0.0229643	0.0167293	0.0629907	0.10874	0.0672746	-0.0587682	-0.142791	-0.179633	-0.164188	-0.176987	-0.312285	0.032223	0.0625961	0.0747598	0.0879758	0.109846	0.16873
3348-49_2	Bone morphogenetic protein 1	BMP1	0.0687739	0.190904	0.36319	0.212036	0.770093	0.50229	0.0607262	0.0847408	0.0716283	0.125219	0.0429352	0.154662	0.0333316	0.0647022	0.0786819	0.10012	0.146708	0.229662
4547-59_2	Leucine-rich repeat transmembrane protein FLRT1	FLRT1	0.0689298	0.024737	0.0290838	0.0621162	0.00108799	9.41388e-05	0.0576673	0.131686	0.148267	0.148691	0.493743	0.935914	0.0316704	0.0584653	0.067692	0.0794058	0.148896	0.229565
5242-37_3	Dual specificity mitogen-activated protein kinase kinase 4	MAP2K4	0.0696503	0.0589852	0.11558	0.0845031	0.0850404	0.216406	-0.057848	-0.120797	-0.121585	-0.170563	-0.229888	-0.29938	0.0318521	0.0638231	0.0770962	0.0985371	0.132813	0.240595
3503-4_2	Integrin alpha-I: beta-1 complex	ITGA1 ITGB1	0.0704784	0.0350637	0.03548	0.0332083	0.0109785	0.00657888	0.0580804	0.129027	0.162315	0.203776	0.349694	0.603695	0.0320749	0.0610506	0.0769243	0.095242	0.136183	0.217312
3506-49_1	Lymphotoxin alpha2:beta1	LTA LTB	0.0708629	0.0212507	0.0312167	0.0371096	0.0489634	0.135931	-0.0575324	-0.14735	-0.16604	-0.203065	-0.245725	-0.350896	0.0318158	0.0637639	0.0767996	0.0969742	0.124026	0.233349
2954-56_2	Neutrophil collagenase	MMP8	0.0725274	0.0800825	0.0627268	0.120784	0.0926274	0.0611095	-0.0591691	-0.103548	-0.138784	-0.143001	-0.218074	-0.427496	0.0329136	0.0590418	0.0743596	0.0919049	0.129042	0.225599
3379-29_1	Protein kinase C iota type	PRKCI	0.0733687	0.106281	0.138305	0.178756	0.0912938	0.00150441	0.056978	0.0961742	0.103456	0.114918	0.209938	0.654547	0.0317881	0.0594368	0.0696612	0.0852639	0.123715	0.200301
4721-54_2	Trefoil factor 3	TFF3	0.0737665	0.0176643	0.0167976	0.0064614	0.00672436	0.0112113	-0.0583512	-0.172629	-0.206211	-0.303262	-0.389609	-0.57169	0.0325993	0.0725159	0.0858751	0.110563	0.142228	0.221068
3666-17_4	Complement factor H-related protein 5	CFHR5	0.0737892	0.0912017	0.151052	0.156445	0.173418	0.0625744	0.0567436	0.099097	0.106263	0.130897	0.163589	0.34491	0.0317037	0.0585544	0.0738654	0.0921326	0.119734	0.183061
3628-3_4	Dual specificity mitogen-activated protein kinase kinase 2	MAP2K2	0.0762968	0.115813	0.126676	0.0563657	0.082651	0.390072	0.0567984	0.095118	0.11103	0.173126	0.214882	0.181256	0.0320092	0.0603785	0.0725419	0.0903721	0.123182	0.209934
3902-21_2	S-phase kinase-associated protein 1	SKP1	0.0764004	0.0495499	0.0738167	0.131372	0.168472	0.171308	0.0562639	0.122348	0.130154	0.129752	0.176785	0.268052	0.0317191	0.0621477	0.0726104	0.0857636	0.127898	0.194477
3179-51_2	Lysosomal protective protein	CTSA	0.0778463	0.140278	0.10724	0.170849	0.188526	0.22576	0.0575	0.0986057	0.134458	0.145739	0.194028	0.306936	0.0325751	0.0667548	0.0832871	0.106161	0.147041	0.251755
3199-54_2	Kallikrein-12	KLK12	0.0789109	0.120466	0.120276	0.241904	0.392234	0.119311	0.0560006	0.092359	0.111398	0.112163	0.112869	0.315402	0.0318393	0.0593755	0.0715481	0.0956542	0.13163	0.200676
3710-49_2	Angiostatin	PLG	0.0794442	0.0426401	0.0533893	0.0177022	0.00555068	0.00718021	-0.0573756	-0.125392	-0.155057	-0.260003	-0.432816	-0.698316	0.0326792	0.0616942	0.0800276	0.10901	0.154342	0.254197
3010-53_2	Thymic stromal lymphopoietin	TSLP	0.0794826	0.018003	0.0277334	0.04173	0.0334143	0.174698	0.0556625	0.166091	0.196126	0.212115	0.280826	0.357513	0.0317075	0.0699779	0.0887776	0.103719	0.131095	0.261458
4997-19_1	Eukaryotic initiation factor 4A-III	EIF4A3	0.080319	0.0596811	0.0407659	0.0602858	0.0598772	0.234726	-0.0553733	-0.135724	-0.183553	-0.208844	-0.298	-0.261195	0.0316305	0.0719074	0.0894234	0.110739	0.157451	0.21843
3189-61_2	Enteropeptidase	TMPRSS15	0.0826302	0.0510126	0.0375377	0.095773	0.167792	0.143541	-0.0549948	-0.111323	-0.144388	-0.140243	-0.15955	-0.352594	0.0316538	0.0569098	0.0691882	0.0839262	0.115244	0.239081
5349-69_3	Delta-like protein 1	DLL1	0.0840939	0.202675	0.404878	0.525469	0.467024	0.259898	-0.0553068	-0.0777644	-0.0681272	-0.0794515	-0.135711	-0.327674	0.031985	0.0609601	0.0817037	0.124984	0.186224	0.289124
3836-51_2	Ubiquitin-fold modifier 1	UFM1	0.0844158	0.0421082	0.0511556	0.0453448	0.0740476	0.00624272	0.0568271	0.138633	0.163482	0.216083	0.258388	0.671493	0.0328984	0.0680327	0.0835751	0.107507	0.143875	0.240128
5201-50_4	High affinity cGMP-specific 3',5'-cyclic phosphodiesterase 9A	PDE9A	0.0846393	0.230643	0.186984	0.372447	0.167708	0.346183	-0.0548534	-0.0681663	-0.0889213	-0.0788726	-0.206278	-0.197848	0.0317787	0.0567966	0.0672708	0.0882982	0.148966	0.208994
3320-49_2	Insulin-like growth factor-binding protein 7	IGFBP7	0.084891	0.0607455	0.0911313	0.0945052	0.071759	0.0552815	-0.0564224	-0.126758	-0.139394	-0.175619	-0.255005	-0.469187	0.0327141	0.0674374	0.0823071	0.104692	0.140852	0.241816
3005-5_2	Tyrosine-protein phosphatase non-receptor type 1	PTPN1	0.0850247	0.0322295	0.0416343	0.0306663	0.00789647	0.0091841	0.0549653	0.145594	0.167918	0.222954	0.381569	0.616842	0.031883	0.0677929	0.0821597	0.10266	0.142163	0.231985
5110-84_3	Neurexin-1-beta	NRXN1	0.0852751	0.088533	0.189577	0.41788	0.782507	0.0281869	-0.0554804	-0.0965201	-0.0842553	-0.0607215	-0.0258302	-0.575565	0.0322076	0.0565584	0.0641169	0.0748503	0.0934412	0.258285
3736-60_3	Bone morphogenetic protein 6	BMP6	0.0856603	0.0493128	0.0947762	0.100536	0.0444382	0.244831	0.0553584	0.121417	0.121614	0.139539	0.21547	0.179144	0.0321764	0.0616104	0.072617	0.0847022	0.106514	0.153093
3629-60_4	Serine/threonine-protein kinase MRCK beta	CDC42BPB	0.0867913	0.102938	0.144546	0.0628827	0.0806295	0.130077	0.0542582	0.0896109	0.0933712	0.146027	0.172335	0.209518	0.0316509	0.0548482	0.0638673	0.0782125	0.0981341	0.137219
3381-24_2	Tyrosine-protein kinase Lyn, isoform B	LYN	0.088306	0.027633	0.0534373	0.12586	0.0969452	0.03502	0.0548604	0.140494	0.149363	0.14237	0.209819	0.423055	0.0321558	0.0636006	0.0771046	0.0927513	0.125803	0.197834
4494-63_2	Interleukin-23	IL12B IL23A	0.0888677	0.0382104	0.0175522	0.0344574	0.0707062	0.123999	-0.0539288	-0.117235	-0.173836	-0.176871	-0.192503	-0.24027	0.0316656	0.0564131	0.0728895	0.0832534	0.105931	0.154832
3289-19_2	Carbonic anhydrase-related protein 10	CA10	0.0896057	0.122392	0.112315	0.115163	0.536657	0.905424	-0.0538179	-0.0870057	-0.107413	-0.130897	-0.0936608	0.0294981	0.0316736	0.0562248	0.0674955	0.0828436	0.151318	0.247621
3583-54_1	Arylsulfatase A	ARSA	0.0904488	0.183986	0.0970897	0.100766	0.0651613	0.229034	0.0537941	0.0743797	0.108537	0.127764	0.242496	0.277977	0.0317428	0.055906	0.0652633	0.0776076	0.130756	0.229626
4985-11_1	Fatty acid-binding protein, epidermal	FABP5	0.0907225	0.0366686	0.0456325	0.0655945	0.0440132	0.0827597	0.0537679	0.136331	0.151178	0.163241	0.324185	0.401892	0.0317543	0.0650707	0.0753969	0.0883319	0.159931	0.229233
3326-58_2	Cell adhesion molecule 1	CADM1	0.0910525	0.0885296	0.107286	0.110135	0.169812	0.0165016	-0.0542767	-0.0969767	-0.107498	-0.135292	-0.163802	-0.531695	0.0320876	0.0568253	0.0665964	0.0844313	0.11888	0.217865
2900-53_3	C-C motif chemokine 14	CCL14	0.0928964	0.256638	0.320701	0.245948	0.255816	0.442501	0.0548441	0.0698303	0.0758701	0.110247	0.154174	0.211309	0.0326078	0.0614873	0.0763076	0.0948317	0.13528	0.274012
3367-8_3	Fetuin-B	FETUB	0.0953154	0.271357	0.242775	0.330047	0.313282	0.291377	0.055264	0.07121	0.0915013	0.0994987	0.139458	0.23619	0.0331003	0.0646673	0.078218	0.101985	0.137946	0.222622
2748-3_2	Inhibin beta A chain	INHBA	0.0957637	0.0723791	0.0809414	0.112654	0.12306	0.172076	0.0536689	0.112521	0.133281	0.154299	0.212714	0.320997	0.0321885	0.0624914	0.0761725	0.0969761	0.137347	0.233311
5131-15_3	Tumor necrosis factor receptor superfamily member 19	TNFRSF19	0.0971419	0.158269	0.206662	0.308564	0.218473	0.0290415	-0.0531608	-0.0839775	-0.088642	-0.0895731	-0.153846	-0.652069	0.0320161	0.0594296	0.07008	0.0878173	0.124616	0.294232
3024-18_2	Alpha-2-antiplasmin	SERPINF2	0.0973844	0.0831693	0.098975	0.254237	0.0966417	0.487857	-0.0555788	-0.105031	-0.133759	-0.114675	-0.229546	-0.15989	0.0334966	0.0604981	0.0808832	0.100386	0.137505	0.229593
4984-83_1	S-formylglutathione hydrolase	ESD	0.0975967	0.083155	0.0726393	0.132356	0.181276	0.163617	0.0524793	0.108504	0.136789	0.149488	0.180324	0.299313	0.0316487	0.0624959	0.0759984	0.099062	0.134409	0.213223
4261-55_2	Serum paraoxonase/arylesterase 1	PON1	0.0982977	0.153487	0.226566	0.14761	0.202554	0.246353	0.0523961	0.0907624	0.0938745	0.13372	0.164789	0.204126	0.0316646	0.0634916	0.0775096	0.0921048	0.128884	0.175009
3593-72_3	Caspase-3	CASP3	0.0985352	0.0450144	0.043795	0.0967059	0.149208	0.0358267	0.0538643	0.131522	0.161634	0.161596	0.198275	0.475258	0.0325749	0.0654459	0.0799172	0.0969772	0.136928	0.223247
3284-75_1	Biglycan	BGN	0.0991953	0.0340553	0.0503201	0.0736405	0.166912	0.510907	-0.0528656	-0.127105	-0.142176	-0.169553	-0.188015	-0.155877	0.0320337	0.0598052	0.0724197	0.0944475	0.135522	0.236217
4394-71_2	Fibroblast growth factor 8 isoform A	FGF8	0.09977	0.0159369	0.042165	0.110025	0.0504133	0.0233761	0.0525035	0.156597	0.156029	0.144522	0.244966	0.411879	0.0318684	0.0647443	0.0765415	0.0901633	0.124439	0.178763
5129-12_3	Scavenger receptor class F member 1	SCARF1	0.0998766	0.0440195	0.0288627	0.0438681	0.107815	0.460578	0.052487	0.125186	0.165154	0.193449	0.209694	0.164476	0.0318684	0.0620019	0.0752975	0.0955775	0.129803	0.222002
4234-8_2	Interleukin-1 receptor-like 1	IL1RL1	0.100043	0.0849712	0.0878399	0.263053	0.728884	0.837905	-0.0579048	-0.119214	-0.142499	-0.117593	-0.0528431	0.0548826	0.0351752	0.0690691	0.0832774	0.104868	0.152239	0.26755
4774-62_3	Protein FAM107B	FAM107B	0.100117	0.106125	0.250406	0.15375	0.160722	0.203087	0.0525412	0.106321	0.0847385	0.13347	0.165704	0.213632	0.0319239	0.0656782	0.0736184	0.0933303	0.117689	0.166698
2619-72_2	Tumor-associated calcium signal transducer 2	TACSTD2	0.100158	0.164464	0.256045	0.268335	0.245284	0.178226	0.0520637	0.0869662	0.0794612	0.0900593	0.11032	0.161102	0.0316376	0.0624631	0.0698601	0.0812084	0.0946645	0.118792
4154-57_2	P-Selectin	SELP	0.100244	0.0588308	0.0894898	0.0673274	0.0180737	0.0097065	0.0522502	0.114455	0.126151	0.169858	0.321601	0.658938	0.0317591	0.0604353	0.0741078	0.0925042	0.134892	0.249704
3470-1_2	E-Selectin	SELE	0.100511	0.345079	0.383224	0.383432	0.143795	0.301196	0.0536042	0.0578694	0.0662319	0.0883109	0.213459	0.255749	0.0326077	0.0612321	0.0758722	0.101171	0.14544	0.246037
3605-77_4	Mannan-binding lectin serine protease 1	MASP1	0.100543	0.0978071	0.113719	0.141442	0.133283	0.116377	0.0524348	0.0862922	0.09583	0.117069	0.142562	0.209611	0.0318993	0.0520234	0.0604529	0.0794018	0.0945663	0.132291
4125-52_2	Advanced glycosylation end product-specific receptor, soluble	AGER	0.100704	0.0605784	0.153837	0.120894	0.220452	0.178042	-0.0544725	-0.120726	-0.109757	-0.149448	-0.158861	-0.29791	0.0331547	0.0641864	0.0768155	0.0960764	0.129234	0.219576
3613-62_5	Ficolin-1	FCN1	0.101266	0.0747422	0.09601	0.184756	0.363718	0.442065	-0.05267	-0.107146	-0.115281	-0.114665	-0.101985	-0.12706	0.0321105	0.0599984	0.0690932	0.0862566	0.112019	0.164605
4971-1_1	Cathepsin Z	CTSZ	0.101865	0.15253	0.164107	0.17105	0.219836	0.529228	0.0533889	0.093167	0.108898	0.135641	0.167394	0.151957	0.032606	0.0650216	0.0781201	0.0988513	0.135993	0.240636
2618-10_2	Receptor tyrosine-protein kinase erbB-4	ERBB4	0.102144	0.132246	0.219165	0.424327	0.129391	0.0468767	-0.0518483	-0.0856948	-0.0825785	-0.0630598	-0.198757	-0.484163	0.0316909	0.0568345	0.0670988	0.0788204	0.130511	0.240475
4194-26_3	Acidic leucine-rich nuclear phosphoprotein 32 family member B	ANP32B	0.103719	0.130084	0.160284	0.194979	0.133451	0.179985	-0.0516274	-0.0762381	-0.0910232	-0.124249	-0.242886	-0.318352	0.0317008	0.0502792	0.0647042	0.0956549	0.161184	0.235704
5094-62_3	Junctional adhesion molecule-like	AMICA1	0.104939	0.0715353	0.0347874	0.0835913	0.106094	0.0474879	-0.0513705	-0.110253	-0.175006	-0.180371	-0.230589	-0.511712	0.0316545	0.0610499	0.0826231	0.103896	0.142034	0.254877
4859-6_1	Bone morphogenetic protein receptor type-1A	BMPR1A	0.105353	0.280807	0.316138	0.473128	0.469286	0.61468	-0.0517106	-0.0536667	-0.0561622	-0.0455299	-0.0547055	-0.0628658	0.031902	0.0497057	0.0559553	0.063384	0.0754507	0.124474
4553-65_3	Hepatoma-derived growth factor-related protein 2	HDGFRP2	0.106566	0.110054	0.0381029	0.0982506	0.147552	0.0493707	0.0512289	0.085147	0.201186	0.198652	0.250228	0.73034	0.031715	0.0531893	0.0966912	0.119769	0.172099	0.366898
5490-53_3	Testican-1	SPOCK1	0.1069	0.0675119	0.101601	0.11417	0.130369	0.174895	0.0514077	0.114825	0.120177	0.139121	0.171591	0.249928	0.0318561	0.0626681	0.0732359	0.0878067	0.112962	0.182863
2960-66_2	Properdin	CFP	0.108966	0.0259053	0.0495517	0.0551762	0.105708	0.411305	0.0509161	0.136052	0.147622	0.178594	0.207531	0.186475	0.0317372	0.0608904	0.0749406	0.0927718	0.127689	0.225977
4440-15_2	Fc receptor-like protein 3	FCRL3	0.112969	0.0323582	0.0441412	0.091393	0.0759166	0.0371314	-0.0503376	-0.134415	-0.141813	-0.161385	-0.216225	-0.363855	0.0317309	0.0626347	0.0702329	0.0952911	0.12118	0.17214
5130-67_3	Scavenger receptor class F member 2	SCARF2	0.113357	0.0670665	0.125522	0.156661	0.215786	0.430097	-0.0502128	-0.102906	-0.0970798	-0.126821	-0.152075	-0.172285	0.0316863	0.0560711	0.0632341	0.0893106	0.122461	0.21743
2558-51_3	Beta-endorphin	POMC	0.11572	0.0523652	0.0751126	0.236164	0.0440047	0.0378122	-0.0499296	-0.141499	-0.16236	-0.141321	-0.327159	-0.669562	0.0317139	0.0727575	0.090985	0.119054	0.161391	0.317929
3057-55_1	WNT1-inducible-signaling pathway protein 1	WISP1	0.115801	0.115748	0.126148	0.0919779	0.122419	0.456495	0.0499189	0.0984692	0.113066	0.153783	0.185555	0.184965	0.0317142	0.0624946	0.073769	0.090967	0.119605	0.247393
5097-14_3	Killer cell immunoglobulin-like receptor 3DS1	KIR3DS1	0.116407	0.121667	0.212036	0.20268	0.157882	0.186405	-0.0499247	-0.0881026	-0.0847049	-0.110612	-0.210156	-0.318134	0.0317707	0.0568228	0.0677637	0.0866337	0.148243	0.239054
4224-7_2	Heterogeneous nuclear ribonucleoprotein Q	SYNCRIP	0.116622	0.0974568	0.105067	0.219509	0.277685	0.040739	0.049819	0.0878306	0.106194	0.0988428	0.162331	0.58562	0.0317221	0.0528954	0.0653703	0.0803312	0.149125	0.282338
3195-50_2	Granulysin	GNLY	0.119027	0.139666	0.0891616	0.333367	0.216679	0.0562464	-0.0504209	-0.0905966	-0.125692	-0.0951673	-0.168116	-0.450303	0.0323166	0.0612381	0.0737618	0.0982182	0.135643	0.233017
2635-61_2	Layilin	LAYN	0.119369	0.142622	0.148602	0.130454	0.177917	0.0268292	-0.0507334	-0.0860846	-0.0969082	-0.126684	-0.142049	-0.662222	0.032547	0.0586232	0.0669575	0.0835357	0.105062	0.294513
2826-53_2	Ectodysplasin-A, secreted form	EDA	0.119817	0.0812076	0.0927156	0.0341821	0.0276304	0.100289	-0.0494734	-0.0988282	-0.110293	-0.172088	-0.339049	-0.488643	0.0317771	0.0565607	0.0654435	0.0808771	0.15279	0.294461
3283-21_1	Transforming growth factor-beta-induced protein ig-h3	TGFBI	0.120284	0.150129	0.095736	0.09187	0.0250227	0.0105164	-0.0535969	-0.0970007	-0.138308	-0.174675	-0.321638	-0.620704	0.0344693	0.0673	0.0828257	0.103291	0.142419	0.237856
4785-30_3	Corticosteroid-binding globulin	SERPINA6	0.120463	0.090227	0.0696345	0.107875	0.0493185	0.216278	0.0493516	0.10262	0.142395	0.202093	0.349465	0.334514	0.0317544	0.0604524	0.0782728	0.125313	0.176667	0.268754
2760-2_2	Protein FAM107A	FAM107A	0.12079	0.218972	0.362276	0.365477	0.42275	0.284479	0.0495962	0.0712462	0.0603294	0.0692518	0.0902961	0.188638	0.0319399	0.0578847	0.0661442	0.0764057	0.112401	0.17526
3206-4_2	Lymphatic vessel endothelial hyaluronic acid receptor 1	LYVE1	0.120865	0.114896	0.0846126	0.152973	0.291222	0.39665	-0.0500889	-0.101354	-0.133793	-0.137237	-0.144272	-0.22775	0.0322637	0.0641745	0.0773881	0.0957831	0.136324	0.267492
3341-33_4	Tyrosine-protein kinase ABL1	ABL1	0.12138	0.0430071	0.0265018	0.0189093	0.0344959	0.0838272	-0.0490608	-0.115954	-0.164885	-0.226792	-0.278028	-0.357418	0.0316453	0.0571521	0.0740355	0.0960867	0.130586	0.204584
2985-35_1	Growth-regulated alpha protein	CXCL1	0.121462	0.0550785	0.0760267	0.0849153	0.194526	0.0672116	0.0496942	0.11525	0.128811	0.162783	0.166304	0.415398	0.032061	0.0599382	0.0724116	0.0941679	0.127753	0.224391
3177-49_2	Carbonic anhydrase 4	CA4	0.121772	0.0898682	0.135318	0.29403	0.1912	0.738857	-0.0492072	-0.0985959	-0.105028	-0.0930931	-0.164207	-0.144058	0.0317731	0.0580171	0.0701823	0.08856	0.125199	0.430881
4925-54_2	Collagenase 3	MMP13	0.122882	0.178035	0.210891	0.254445	0.287766	0.618283	-0.0488604	-0.0764358	-0.0854786	-0.101694	-0.120601	-0.0925219	0.0316432	0.0566716	0.068211	0.0890623	0.113141	0.185077
3636-37_4	Oxidized low-density lipoprotein receptor 1	OLR1	0.123487	0.3341	0.334584	0.318434	0.151407	0.181666	0.0490314	0.0567263	0.0660175	0.0923975	0.17052	0.291778	0.0318053	0.0586722	0.0683341	0.0924562	0.118401	0.216871
4829-43_6	14-3-3 protein sigma	SFN	0.124358	0.121177	0.197121	0.198678	0.134335	0.10884	0.0495598	0.10051	0.109079	0.136151	0.206637	0.475307	0.0322228	0.06474	0.0844282	0.10569	0.137443	0.293675
2843-13_2	Kunitz-type protease inhibitor 2	SPINT2	0.125528	0.11308	0.143467	0.291642	0.0600002	0.0373441	0.0490127	0.101241	0.108714	0.0974984	0.253392	0.5044	0.0319661	0.063781	0.0741618	0.0922922	0.133946	0.238905
4962-52_1	Cerebral dopamine neurotrophic factor	CDNF	0.126496	0.024311	0.0272084	0.0741895	0.00879235	0.00302597	-0.0501922	-0.151501	-0.177712	-0.175689	-0.416448	-0.809991	0.0328192	0.067062	0.0801683	0.0980527	0.157355	0.266225
5424-55_3	Tumor necrosis factor receptor superfamily member 11A	TNFRSF11A	0.127237	0.188032	0.311409	0.439894	0.322981	0.192581	0.0483177	0.0854024	0.0742185	0.0668979	0.110856	0.390813	0.0316553	0.0647849	0.0732251	0.0864968	0.11188	0.29783
4128-27_2	C-C motif chemokine 24	CCL24	0.127303	0.285547	0.293206	0.549738	0.756473	0.529152	0.0483304	0.0780703	0.090647	0.0675413	0.0461646	-0.226828	0.0316692	0.0730244	0.0861244	0.112787	0.148654	0.359136
5103-30_3	Cell surface glycoprotein CD200 receptor 1	CD200R1	0.128084	0.0980516	0.180971	0.233843	0.457695	0.390076	-0.0482912	-0.104536	-0.10049	-0.108774	-0.0927086	-0.155312	0.0317085	0.0630679	0.0749851	0.0911805	0.124588	0.179887
3171-57_2	Amyloid beta A4 protein	APP	0.12903	0.0694339	0.0271206	0.0572166	0.081186	0.0255116	0.0488771	0.117142	0.172566	0.188184	0.232391	0.514864	0.0321728	0.06438	0.0778022	0.0985722	0.132576	0.226919
4540-11_2	Chromobox protein homolog 5	CBX5	0.129107	0.0948952	0.0772004	0.252118	0.116157	0.208319	-0.0481013	-0.0930067	-0.144736	-0.114973	-0.307179	-0.423894	0.0316686	0.0555818	0.0816895	0.100198	0.194652	0.334638
3431-54_2	Ephrin type-A receptor 1	EPHA1	0.129166	0.181888	0.148257	0.224359	0.565224	0.701359	0.0490066	0.0809325	0.103004	0.107934	0.0755989	-0.0837679	0.0322695	0.0605398	0.0711089	0.0886472	0.13123	0.217786
3391-10_2	Phosphatidylinositol 4,5-bisphosphate 3-kinase catalytic subunit gamma isoform	PIK3CG	0.130138	0.14941	0.31662	0.429032	0.115322	0.0482212	0.0480038	0.0781711	0.0797212	0.0829882	0.245965	0.473883	0.0316896	0.05414	0.0795069	0.104791	0.155503	0.236829
2516-57_3	C-C motif chemokine 21	CCL21	0.130366	0.162512	0.151199	0.17176	0.363033	0.692898	0.0489428	0.088135	0.109344	0.129448	0.116974	0.0945161	0.0323287	0.0630093	0.076034	0.0944954	0.128299	0.238606
4472-5_2	Tropomyosin beta chain	TPM2	0.130439	0.196169	0.138126	0.217244	0.354052	0.462792	-0.048005	-0.0826196	-0.136416	-0.139649	-0.144517	-0.227539	0.0317152	0.0638337	0.0918127	0.112937	0.155569	0.308649
4807-13_3	Collagen alpha-1(VIII) chain	COL8A1	0.130767	0.0763808	0.0548783	0.0960474	0.322532	0.291398	-0.0479678	-0.108057	-0.146814	-0.161768	-0.15203	-0.295356	0.0317177	0.0608496	0.0762458	0.0968881	0.153291	0.278402
3298-52_2	Contactin-4	CNTN4	0.132053	0.0432085	0.0215755	0.0239358	0.0309638	0.0309693	-0.0478944	-0.12806	-0.177098	-0.221334	-0.281423	-0.497752	0.031775	0.0631801	0.0767686	0.0975106	0.129497	0.227316
3516-60_2	Stromal cell-derived factor 1	CXCL12	0.132406	0.201355	0.247187	0.540341	0.9914	0.38202	-0.0479415	-0.0762646	-0.0849207	-0.0569324	0.00133719	-0.184893	0.0318354	0.0596094	0.0732757	0.0928737	0.123898	0.210532
5122-92_2	Semaphorin-6A	SEMA6A	0.13241	0.0708517	0.0684642	0.0662065	0.103438	0.0900597	-0.0477785	-0.113497	-0.138583	-0.18521	-0.236981	-0.421507	0.0317274	0.0626942	0.0758563	0.100448	0.144851	0.246156
4246-40_2	Neural cell adhesion molecule L1	L1CAM	0.132591	0.106483	0.128517	0.114698	0.285094	0.310808	-0.0482036	-0.101601	-0.114176	-0.156595	-0.152199	-0.241124	0.0320247	0.0628271	0.0749604	0.0989803	0.141993	0.236649
5491-12_3	Testican-2	SPOCK2	0.132841	0.0498919	0.0379508	0.0385259	0.0121552	0.0349231	-0.0478577	-0.116874	-0.153995	-0.190737	-0.350998	-0.497548	0.0318155	0.0594562	0.0739522	0.0917672	0.138673	0.232543
5384-67_3	Transcription factor IIIB 90 kDa subunit	BRF1	0.133761	0.121072	0.193554	0.0768294	0.0662576	0.0423857	0.0475419	0.105429	0.102232	0.180108	0.238108	0.410481	0.0316806	0.0678888	0.0784983	0.101436	0.128918	0.199541
4562-1_2	Neurexophilin-1	NXPH1	0.134605	0.241888	0.32184	0.292307	0.370576	0.436252	-0.0475146	-0.0688176	-0.0711483	-0.0973381	-0.114687	0.183612	0.0317312	0.0587338	0.0717276	0.0922676	0.127791	0.234855
4162-54_2	Serotransferrin	TF	0.134673	0.438667	0.491533	0.536966	0.348194	0.473527	-0.0479021	-0.0471676	-0.0504327	-0.0588837	-0.123181	-0.156561	0.0319956	0.0608556	0.0732489	0.0952614	0.130994	0.217571
2839-2_1	Tumor necrosis factor ligand superfamily member 4	TNFSF4	0.136462	0.185624	0.213577	0.309923	0.569901	0.781382	-0.0471762	-0.0649505	-0.0803402	-0.0816588	-0.0798264	0.0835441	0.0316554	0.0490015	0.0644892	0.0802837	0.140254	0.300196
4876-32_1	Coagulation factor IX	F9	0.136872	0.181262	0.430614	0.664274	0.913332	0.183801	0.0479745	0.0841978	0.0593993	0.0407245	0.0144785	0.346967	0.0322248	0.062892	0.0752891	0.0937367	0.132858	0.259164
2580-83_2	Myeloperoxidase	MPO	0.138612	0.141363	0.108972	0.227078	0.538287	0.181689	-0.0473545	-0.0932397	-0.120911	-0.116265	-0.0835357	-0.386551	0.0319494	0.0632953	0.0752663	0.0960521	0.135502	0.287329
4355-13_1	Death-associated protein kinase 2	DAPK2	0.140148	0.115221	0.137298	0.110161	0.106043	0.177194	0.0469814	0.0989087	0.110205	0.140539	0.189067	0.207784	0.0318211	0.0626823	0.0740154	0.0877118	0.116441	0.152846
3028-36_2	Ck-beta-8-1	CCL23	0.140549	0.104337	0.146864	0.181744	0.286804	0.0980921	-0.0474263	-0.105683	-0.114074	-0.131069	-0.139337	-0.373437	0.032155	0.0649485	0.07848	0.0979184	0.130457	0.223558
5307-12_3	Coagulation factor IXab	F9	0.141242	0.19968	0.450074	0.655793	0.880229	0.171969	0.0474423	0.0803748	0.0568056	0.0415349	0.0198478	0.359316	0.032222	0.0625883	0.0751356	0.0930898	0.131551	0.261098
2620-4_2	Interleukin-6 receptor subunit beta	IL6ST	0.141788	0.0784184	0.141659	0.103463	0.0700282	0.0131381	-0.0469795	-0.108974	-0.110508	-0.15358	-0.227816	-0.554358	0.0319515	0.0617909	0.0750441	0.0940289	0.125058	0.219373
2973-15_2	Platelet glycoprotein 4	CD36	0.142252	0.144487	0.228279	0.269849	0.0950904	0.353748	0.0495061	0.0983569	0.100386	0.117449	0.245034	0.223881	0.0337092	0.0672939	0.0831926	0.106242	0.146094	0.240253
4718-5_2	Peptidyl-prolyl cis-trans isomerase B	PPIB	0.142385	0.0419865	0.0485744	0.021389	0.0363764	0.0374063	-0.0466413	-0.119021	-0.132681	-0.19615	-0.223695	-0.306849	0.0317692	0.0583734	0.067064	0.0847909	0.10616	0.145385
4991-12_1	Glypican-5	GPC5	0.144472	0.104197	0.110646	0.0915155	0.0883511	0.194021	-0.0470738	-0.0988425	-0.114704	-0.186541	-0.252027	-0.309154	0.0322315	0.0607201	0.0717406	0.110186	0.147153	0.236369
2844-53_2	Tyrosine-protein kinase receptor Tie-1, soluble	TIE1	0.145289	0.0918251	0.0444605	0.0282076	0.0196746	0.0216273	-0.0462259	-0.0996432	-0.144627	-0.20798	-0.303865	-0.496692	0.0317155	0.0589908	0.071735	0.0943126	0.129205	0.212718
4717-55_2	Interleukin-3	IL3	0.145356	0.153616	0.260222	0.130612	0.0763413	0.207378	0.0464459	0.0905787	0.0838641	0.137378	0.205741	0.191175	0.0318716	0.0633828	0.0743819	0.0906247	0.115472	0.150606
4910-21_1	Phospholipase A2	PLA2G1B	0.145903	0.127265	0.141968	0.06599	0.0603411	0.0134757	-0.0462534	-0.087649	-0.104057	-0.191856	-0.251013	-0.663903	0.0317828	0.057379	0.0707179	0.103969	0.132867	0.263717
3807-1_2	Fibroblast growth factor 23	FGF23	0.146911	0.162516	0.220157	0.41566	0.239628	0.292272	-0.0461043	-0.087666	-0.0954711	-0.0906927	-0.184013	-0.327018	0.0317596	0.0626746	0.0777419	0.111263	0.156009	0.308809
2443-10_4	Fibroblast growth factor 8 isoform B	FGF8	0.147783	0.292107	0.517492	0.393941	0.384588	0.313914	0.0458775	0.0558812	0.0404702	0.0612906	0.0775229	0.411966	0.0316716	0.0529863	0.0624737	0.071791	0.0889611	0.40694
4568-17_2	SLIT and NTRK-like protein 5	SLITRK5	0.148121	0.166513	0.0880657	0.132542	0.379457	0.18653	-0.0479202	-0.0884149	-0.14274	-0.160347	-0.128177	-0.314586	0.0331094	0.0638127	0.0834778	0.106309	0.145509	0.236456
2976-58_2	Desmoglein-1	DSG1	0.149308	0.0288072	0.0620095	0.10616	0.0659242	0.00626956	0.0456862	0.199152	0.232746	0.251078	0.39525	0.994785	0.0316584	0.0908321	0.124361	0.154926	0.213733	0.355929
2429-27_4	Complement component C8	C8A C8B C8G	0.149345	0.334769	0.383722	0.385889	0.644945	0.684696	0.0457536	0.050415	0.051073	0.0731488	0.07858	0.0995658	0.031708	0.0522168	0.058568	0.0842358	0.170268	0.244454
3280-49_2	Aggrecan core protein	ACAN	0.150459	0.0554691	0.0655529	0.128226	0.181605	0.293117	-0.0456468	-0.12941	-0.148553	-0.146973	-0.167952	-0.22302	0.0317206	0.0674111	0.0804474	0.0963501	0.125282	0.210973
4152-58_2	Plasma kallikrein	KLKB1	0.150682	0.141408	0.0990985	0.345376	0.227231	0.105032	-0.0471804	-0.103149	-0.142363	-0.106321	-0.187572	-0.43579	0.0328043	0.0700301	0.0861177	0.112496	0.154849	0.266312
4979-34_2	Dermatopontin	DPT	0.15221	0.382768	0.281079	0.575922	0.839303	0.69089	0.0488634	0.0610671	0.0911254	0.0593412	-0.0278356	-0.0967145	0.0341018	0.0699039	0.0844245	0.105972	0.137084	0.242484
4156-74_1	Transforming growth factor beta-2	TGFB2	0.152528	0.0847225	0.0749167	0.0974141	0.136942	0.502	-0.0454075	-0.0927151	-0.129015	-0.15188	-0.198953	-0.136698	0.0317145	0.0536735	0.07225	0.0913409	0.133222	0.202849
5339-49_3	Protein S100-A9	S100A9	0.153385	0.094346	0.115849	0.136255	0.20028	0.450205	0.0460444	0.103421	0.116449	0.133688	0.156846	0.166359	0.0322266	0.0617022	0.0738941	0.0894869	0.122051	0.219421
3727-35_1	Peptide YY	PYY	0.153794	0.0880267	0.0932916	0.146648	0.225835	0.290965	-0.0453023	-0.105297	-0.122258	-0.129189	-0.140337	-0.179005	0.0317388	0.0616029	0.0726716	0.088772	0.115506	0.168577
3480-7_1	Dual specificity protein phosphatase 3	DUSP3	0.154876	0.0863199	0.0920994	0.147423	0.154417	0.0337546	0.0469611	0.113398	0.135796	0.14446	0.203186	0.505993	0.0329876	0.0659843	0.0804236	0.0994566	0.142126	0.234923
3654-27_4	BMP-binding endothelial regulator protein	BMPER	0.157302	0.173218	0.259134	0.169639	0.464588	0.516949	0.0453436	0.0818945	0.0827485	0.121282	0.0864732	0.0996076	0.0320388	0.060044	0.0732247	0.0880945	0.118012	0.153134
4138-25_2	Interleukin-20	IL20	0.157681	0.068794	0.105689	0.151966	0.321364	0.302603	-0.0447714	-0.120695	-0.12733	-0.129604	-0.110194	-0.173631	0.0316633	0.0661798	0.078522	0.090233	0.11084	0.167527
3359-11_2	Cyclin-dependent kinase 8:Cyclin-C complex	CDK8 CCNC	0.158557	0.161037	0.422857	0.649948	0.322469	0.0782447	0.0448943	0.0717069	0.0756863	0.0525407	0.164923	0.424558	0.0318173	0.0510842	0.0943359	0.115653	0.16627	0.238519
3859-50_2	Proteasome subunit alpha type-1	PSMA1	0.158582	0.0317394	0.047534	0.0460138	0.0628933	0.0170865	0.0446611	0.168414	0.195013	0.231703	0.265902	0.745678	0.0316539	0.0781941	0.0981103	0.115638	0.142149	0.307233
3169-70_2	alpha-L-iduronidase	IDUA	0.158824	0.269024	0.315373	0.136039	0.0836065	0.0832825	0.0447898	0.069587	0.0748047	0.144709	0.232992	0.407413	0.0317636	0.0628861	0.0744113	0.0968102	0.133981	0.232783
2421-7_3	Brain-derived neurotrophic factor	BDNF	0.159617	0.218463	0.158066	0.246796	0.156476	0.125515	0.0450173	0.0726828	0.101973	0.101405	0.178498	0.349294	0.0319857	0.0589865	0.0721023	0.087383	0.125483	0.226007
2972-57_2	Bone morphogenetic protein 7	BMP7	0.159682	0.0643696	0.0745809	0.0726607	0.0952172	0.313007	-0.0506674	-0.12971	-0.142744	-0.174641	-0.229898	-0.39872	0.0360059	0.0699715	0.0798455	0.0969486	0.137122	0.393113
2968-61_1	Tumor necrosis factor ligand superfamily member 15	TNFSF15	0.161633	0.321343	0.419311	0.437245	0.585891	0.712993	0.0448518	0.0615007	0.0593304	0.068929	0.0614489	-0.142311	0.0320223	0.061953	0.0733868	0.0886084	0.112605	0.38574
4145-58_2	Neurotrophin-3	NTF3	0.161997	0.236913	0.204489	0.23956	0.0382642	0.194302	-0.0444495	-0.0686911	-0.0996049	-0.115329	-0.348866	-0.353194	0.0317626	0.0580076	0.0783698	0.0978639	0.167234	0.270212
3823-9_1	Megakaryocyte-associated tyrosine-protein kinase	MATK	0.165236	0.184796	0.135662	0.0589491	0.0676509	0.151453	-0.0439701	-0.074162	-0.110123	-0.185558	-0.258328	-0.305407	0.0316628	0.0558454	0.0736514	0.0978741	0.140587	0.211218
4541-49_2	Cell adhesion molecule-related/down-regulated by oncogenes	CDON	0.165449	0.137561	0.271974	0.351855	0.552926	0.351739	0.0450588	0.097452	0.0860899	0.0919238	0.0815833	0.22673	0.0324631	0.0655206	0.0782592	0.0985813	0.137252	0.242293
5030-52_1	NAD-dependent protein deacetylase sirtuin-2	SIRT2	0.165801	0.219371	0.188023	0.142056	0.0535284	0.0401695	-0.0440581	-0.0784253	-0.0962408	-0.128591	-0.271634	-0.534759	0.0317686	0.0637727	0.0729801	0.0873519	0.139848	0.257069
2967-8_1	Vascular cell adhesion protein 1	VCAM1	0.166094	0.171489	0.192747	0.175897	0.263516	0.760063	0.0447226	0.0882985	0.103413	0.139588	0.1568	0.077218	0.0322701	0.0644785	0.0792612	0.102885	0.139833	0.252125
3471-49_1	Serine/threonine-protein kinase 16	STK16	0.166959	0.213098	0.214056	0.342282	0.501752	0.38073	0.0438126	0.0774196	0.0888178	0.104291	0.0966536	0.318246	0.0316781	0.0620996	0.071369	0.109642	0.14362	0.361394
2614-28_2	Ephrin-A4	EFNA4	0.167167	0.118414	0.153536	0.331798	0.516359	0.810113	0.0453165	0.0985094	0.107069	0.0874337	0.0764948	0.0575608	0.0327816	0.0629781	0.0748793	0.0899437	0.117658	0.238898
4397-26_2	Interferon lambda-2	IFNL2	0.167314	0.0502197	0.0631251	0.166368	0.335361	0.467486	-0.0437974	-0.111176	-0.147796	-0.126185	-0.117598	-0.131669	0.0316936	0.0566389	0.0793088	0.0909521	0.121769	0.180498
3709-4_2	Alanine aminotransferase 1	GPT	0.168104	0.114333	0.290319	0.258128	0.097967	0.015221	0.0445567	0.0952566	0.0784086	0.10431	0.204083	0.667214	0.0323031	0.0602201	0.0740516	0.0920647	0.122741	0.269976
3191-50_2	WAP, kazal, immunoglobulin, kunitz and NTR domain-containing protein 1	WFIKKN1	0.16875	0.192199	0.27122	0.366693	0.700404	0.899901	0.0455091	0.0871542	0.088667	0.0924734	0.0539746	0.0286757	0.0330438	0.0667395	0.0804751	0.102286	0.140071	0.227368
2643-57_2	Cadherin-3	CDH3	0.169208	0.113473	0.167177	0.261203	0.28894	0.148273	-0.0444432	-0.0944107	-0.100524	-0.104708	-0.137165	-0.329652	0.0323046	0.0595431	0.0726393	0.0930154	0.128996	0.226194
4146-58_2	Neurotrophin-4	NTF4	0.169376	0.131051	0.125108	0.274023	0.145688	0.0379889	-0.0435623	-0.0789431	-0.0983945	-0.0808481	-0.148523	-0.356096	0.0316768	0.0521944	0.06402	0.0737747	0.101677	0.169244
3522-57_1	Vasoactive Intestinal Peptide	VIP	0.169483	0.170783	0.151026	0.268571	0.143591	0.272046	0.043637	0.0812236	0.108652	0.0962382	0.159685	0.203914	0.031739	0.0592143	0.0755208	0.0868231	0.108746	0.184586
2876-74_2	DNA topoisomerase 1	TOP1	0.16949	0.266152	0.393904	0.390471	0.279023	0.722677	0.0437013	0.0715807	0.0691478	0.0878502	0.165565	0.0935981	0.0317864	0.0643002	0.0810178	0.102148	0.152521	0.262971
3738-54_1	Macrophage colony-stimulating factor 1	CSF1	0.170675	0.158438	0.164112	0.235912	0.411245	0.890382	-0.0435741	-0.0832432	-0.0937391	-0.13578	-0.123131	-0.0365764	0.0317819	0.058934	0.0672468	0.114324	0.149528	0.264689
2602-2_2	Angiopoietin-2	ANGPT2	0.171433	0.31726	0.326535	0.422035	0.0976933	0.406617	0.0442915	0.0643923	0.0766903	0.0800512	0.228679	0.22573	0.0323626	0.0643205	0.0780695	0.0995648	0.137421	0.270814
2913-1_2	C-C motif chemokine 23	CCL23	0.171528	0.0799682	0.0846602	0.138583	0.302254	0.109511	-0.0439145	-0.114621	-0.139082	-0.146253	-0.134111	-0.370211	0.0320942	0.0653304	0.0804596	0.0984803	0.129659	0.229179
4908-6_1	Endoglin	ENG	0.172975	0.0901756	0.0633522	0.127057	0.095562	0.177332	-0.043424	-0.10366	-0.138001	-0.148187	-0.23171	-0.30406	0.0318431	0.0610554	0.0741167	0.0968469	0.138348	0.223739
2192-63_10	C-C motif chemokine 27	CCL27	0.173603	0.22623	0.325467	0.560127	0.707484	0.34507	-0.0434367	-0.0754114	-0.0714224	-0.0484862	-0.0392559	-0.221066	0.031899	0.0622391	0.0725463	0.0831222	0.104464	0.232978
5078-82_3	Ephrin type-B receptor 6	EPHB6	0.173751	0.194297	0.234521	0.224358	0.347406	0.0496885	-0.0435731	-0.0780428	-0.0849335	-0.111112	-0.134313	-0.479869	0.0320101	0.0600451	0.0713363	0.0912574	0.142598	0.241414
3351-1_1	Calcium/calmodulin-dependent protein kinase type II subunit beta	CAMK2B	0.174079	0.138745	0.131006	0.203774	0.171926	0.00645494	0.0446673	0.0922967	0.116583	0.118604	0.174852	0.575197	0.032839	0.0622417	0.0770398	0.093119	0.127531	0.206557
3056-11_1	NKG2-D type II integral membrane protein	KLRK1	0.176324	0.172295	0.0416978	0.0459176	0.0981414	0.331953	-0.0428672	-0.0785281	-0.178246	-0.249847	-0.297833	-0.25954	0.0316802	0.0574521	0.0872401	0.124638	0.179218	0.266163
4155-3_2	Tenascin	TNC	0.176351	0.17426	0.238324	0.228729	0.46608	0.0667149	-0.0434058	-0.0846005	-0.0891674	-0.113435	-0.097073	-0.427803	0.0320802	0.0621787	0.0755036	0.0940486	0.132922	0.230664
3479-71_2	Trypsin-3	PRSS3	0.177821	0.2111	0.222774	0.194998	0.307065	0.770682	-0.0428124	-0.0773685	-0.0969062	-0.136853	-0.136243	-0.0571639	0.0317493	0.0617875	0.0793597	0.105363	0.133041	0.195561
2723-9_2	Interleukin-37	IL37	0.178859	0.0442011	0.0347836	0.0662478	0.0822657	0.179265	-0.0426902	-0.132953	-0.167684	-0.196635	-0.253858	-0.360607	0.0317346	0.0659051	0.0791646	0.106661	0.14534	0.266544
2833-20_1	Kallikrein-4	KLK4	0.180106	0.309321	0.431423	0.340031	0.184931	0.199693	0.0424598	0.0528694	0.0523631	0.0743985	0.126254	0.154507	0.0316539	0.0519502	0.0664874	0.0778515	0.0948995	0.11965
2603-61_2	T-lymphocyte activation antigen CD80	CD80	0.180144	0.245152	0.328122	0.36389	0.323144	0.122061	-0.0427959	-0.0606745	-0.057234	-0.0616358	-0.125876	-0.363032	0.0319073	0.0521443	0.0584549	0.067778	0.127081	0.232719
2734-49_4	Natural cytotoxicity triggering receptor 2	NCR2	0.181547	0.2292	0.226498	0.132109	0.199838	0.263313	0.0423714	0.0765688	0.0989013	0.152591	0.161517	0.305522	0.0316927	0.0636	0.0816481	0.101053	0.125562	0.271529
5115-31_3	Tumor necrosis factor receptor superfamily member 19L	RELT	0.18168	0.263804	0.324316	0.219633	0.237181	0.19487	-0.0469299	-0.0749559	-0.079413	-0.124095	-0.165266	-0.359725	0.0351131	0.0670017	0.0804708	0.100882	0.139384	0.275562
2636-10_2	Tumor necrosis factor receptor superfamily member 3	LTBR	0.181683	0.147509	0.0966865	0.124222	0.232436	0.567754	-0.0423613	-0.08212	-0.117647	-0.133916	-0.146925	0.155629	0.0316951	0.0566087	0.0706551	0.0868641	0.122661	0.271442
5441-67_3	Troponin I, cardiac muscle	TNNI3	0.182184	0.10464	0.0668806	0.18318	0.170538	0.0610539	-0.0422778	-0.100157	-0.134726	-0.112864	-0.159637	-0.496534	0.0316688	0.0616066	0.0733188	0.0845963	0.116055	0.261974
3452-17_2	Tyrosine-protein kinase Lck	LCK	0.182413	0.274235	0.458544	0.434403	0.375827	0.577	0.0422516	0.0687584	0.0600537	0.0760598	0.142041	0.219811	0.0316658	0.0628173	0.080938	0.0971707	0.160023	0.392743
3045-72_2	Pleiotrophin	PTN	0.182434	0.248242	0.514663	0.42197	0.559509	0.0114038	-0.0498354	-0.0825665	-0.0550365	-0.0896811	-0.0824119	-0.753923	0.0373514	0.0714246	0.0843884	0.111526	0.140979	0.292247
3855-56_1	Peroxiredoxin-1	PRDX1	0.18478	0.0854745	0.0680059	0.0825483	0.0748679	0.0456217	0.0422667	0.103539	0.130905	0.153133	0.21632	0.39823	0.0318488	0.0600844	0.0715339	0.087907	0.120795	0.196636
5089-11_3	Interleukin-7 receptor subunit alpha	IL7R	0.186822	0.159839	0.324849	0.393789	0.641275	0.0625547	-0.0418781	-0.0892859	-0.0712288	-0.0917028	-0.0610166	-0.714255	0.031703	0.0634254	0.0722572	0.107379	0.130757	0.379063
3291-30_2	Low affinity immunoglobulin epsilon Fc receptor	FCER2	0.189401	0.134942	0.131475	0.15503	0.040799	0.217215	0.0423943	0.0951522	0.116967	0.139606	0.277548	0.274691	0.0322819	0.0635473	0.0773878	0.097926	0.134786	0.221145
3852-19_2	DnaJ homolog subfamily B member 1	DNAJB1	0.191981	0.159449	0.173089	0.366104	0.380456	0.0681598	0.0418388	0.0866124	0.103002	0.0816499	0.111027	0.392626	0.0320449	0.0614686	0.0754697	0.0902024	0.126305	0.212836
2578-67_2	C-C motif chemokine 2	CCL2	0.192105	0.33392	0.394637	0.277182	0.355094	0.455759	-0.0416338	-0.0543031	-0.0545514	-0.10175	-0.114382	-0.212839	0.0318967	0.056145	0.064015	0.0934625	0.123396	0.28421
3168-8_2	A disintegrin and metalloproteinase with thrombospondin motifs 5	ADAMTS5	0.193434	0.113022	0.100671	0.112592	0.149675	0.118074	-0.0431594	-0.101008	-0.133755	-0.151361	-0.217	-0.373903	0.0331646	0.0636238	0.081288	0.0951133	0.150033	0.23709
5196-7_3	Glycylpeptide N-tetradecanoyltransferase 1	NMT1	0.194639	0.0707433	0.0966143	0.134341	0.150212	0.00419873	0.0415423	0.124619	0.141583	0.159316	0.209877	0.796912	0.0320085	0.068811	0.0850119	0.106118	0.1453	0.271711
5088-175_3	Interleukin-23 receptor	IL23R	0.197435	0.175862	0.186457	0.108925	0.102435	0.0876567	0.0412757	0.0827709	0.0963614	0.163938	0.232226	0.41179	0.0320027	0.0610607	0.0728121	0.101958	0.141529	0.238651
2827-23_2	Fractalkine	CX3CL1	0.1981	0.215501	0.315112	0.284148	0.391122	0.597294	-0.0410819	-0.0796412	-0.0772874	-0.123715	-0.130533	-0.155881	0.0318997	0.0642179	0.0768395	0.115299	0.151873	0.294081
4245-80_2	E3 ubiquitin-protein ligase Mdm2	MDM2	0.198163	0.121066	0.198319	0.297899	0.487074	0.465656	-0.0407618	-0.101356	-0.124493	-0.121289	-0.133078	-0.222569	0.0316556	0.0652654	0.0966178	0.116313	0.191125	0.303854
4965-27_1	ATP synthase subunit beta, mitochondrial	ATP5B	0.199511	0.094012	0.168937	0.197166	0.313479	0.962961	-0.040693	-0.117623	-0.114469	-0.130095	-0.122579	-0.0137566	0.0316973	0.0701043	0.0830606	0.100648	0.1213	0.295464
5093-47_3	Protein jagged-2	JAG2	0.199536	0.128911	0.266476	0.447614	0.342972	0.449503	-0.0408396	-0.0903086	-0.0793579	-0.0711369	-0.113195	-0.150515	0.0318132	0.0593762	0.0713147	0.0935505	0.119076	0.198215
5410-53_3	Cadherin-15	CDH15	0.199964	0.0429822	0.0084663	0.0049328	0.0101642	0.0347723	0.040915	0.147606	0.251509	0.343699	0.449147	0.653035	0.0319023	0.0727442	0.0950477	0.121333	0.173058	0.304955
2607-54_2	Cytokine receptor-like factor 1:Cardiotrophin-like cytokine factor 1 Complex	CRLF1 CLCF1	0.200828	0.118738	0.215715	0.265942	0.206466	0.0598534	-0.0406522	-0.0813632	-0.0730583	-0.0795705	-0.212388	-0.847533	0.0317584	0.0520622	0.0589186	0.0713917	0.16756	0.445042
3311-27_1	Low affinity immunoglobulin gamma Fc region receptor III-B	FCGR3B	0.202553	0.101719	0.148494	0.369042	0.676689	0.264341	-0.0407635	-0.104029	-0.111538	-0.0885474	-0.0573966	-0.265402	0.0319674	0.0634467	0.0770453	0.0984251	0.13744	0.236384
3042-7_2	Myoglobin	MB	0.20388	0.178908	0.204635	0.15502	0.161966	0.0390894	-0.045121	-0.0914858	-0.105619	-0.14791	-0.197787	-0.492896	0.0354889	0.0679668	0.0831284	0.103748	0.140895	0.235624
3459-49_2	Platelet-derived growth factor receptor beta	PDGFRB	0.203883	0.190355	0.143632	0.288786	0.525606	0.694244	-0.0403154	-0.0814847	-0.110315	-0.10232	-0.0832921	-0.0913599	0.0317093	0.0621389	0.0752851	0.0962834	0.13099	0.231709
4150-75_2	Plasmin	PLG	0.204286	0.580213	0.60562	0.600279	0.655634	0.807401	0.0404147	0.0426303	0.054477	0.0672359	0.105331	-0.108573	0.0318158	0.0770279	0.105423	0.128175	0.235835	0.444145
5260-80_3	Non-receptor tyrosine-protein kinase TYK2	TYK2	0.205502	0.306011	0.25929	0.0430943	0.0275188	0.0927497	0.0410798	0.0623192	0.0945794	0.214888	0.316163	0.36904	0.0324264	0.0608176	0.0837214	0.105777	0.142373	0.21734
2878-66_2	Tyrosine-protein kinase Yes	YES1	0.207493	0.268222	0.325817	0.533113	0.466367	0.487504	0.0400069	0.0720761	0.0725438	0.052829	0.0742805	0.0897134	0.0317185	0.0650263	0.0737388	0.0846628	0.101778	0.128718
2711-6_2	Ciliary neurotrophic factor receptor subunit alpha	CNTFR	0.209943	0.297082	0.40885	0.413087	0.461617	0.405988	-0.0401609	-0.063661	-0.0600769	-0.0733165	-0.0852173	-0.188249	0.0320126	0.0609889	0.0726623	0.0894508	0.115527	0.225543
4557-61_2	Kin of IRRE-like protein 3	KIRREL3	0.210722	0.152526	0.0958068	0.218953	0.325805	0.187028	-0.0400319	-0.090998	-0.130828	-0.147455	-0.180174	-0.361919	0.0319643	0.0635073	0.0783633	0.119695	0.182905	0.272343
2590-69_4	Tyrosine-protein kinase transmembrane receptor ROR1	ROR1	0.21235	0.247369	0.352507	0.471288	0.55856	0.164406	-0.0402526	-0.0684141	-0.0634922	-0.0581835	-0.0599688	-0.251554	0.0322554	0.0590727	0.0682101	0.0806638	0.102338	0.17954
4123-60_2	Fibroblast growth factor 4	FGF4	0.213416	0.24766	0.230889	0.335817	0.704385	0.962966	-0.0395307	-0.070612	-0.0882414	-0.0904761	-0.0557259	-0.0165785	0.0317509	0.0610082	0.0735397	0.0938519	0.146662	0.356121
2505-49_3	GDNF family receptor alpha-3	GFRA3	0.213692	0.137797	0.235525	0.268925	0.542491	0.835959	-0.0393927	-0.0781016	-0.072461	-0.078202	-0.0545586	-0.0587992	0.0316591	0.0525423	0.0609914	0.0706036	0.0894231	0.283195
4992-49_1	Granulins	GRN	0.21445	0.162342	0.146934	0.144854	0.0562135	0.085475	-0.0398799	-0.0873512	-0.109077	-0.139906	-0.260066	-0.39496	0.0321038	0.0624236	0.0750549	0.0957077	0.135397	0.227292
3035-80_2	Interleukin-19	IL19	0.214707	0.191262	0.134039	0.150939	0.193098	0.0255662	-0.0395959	-0.0794011	-0.105415	-0.131997	-0.162581	-0.586292	0.0318931	0.0606741	0.0702092	0.0916682	0.124492	0.258498
5061-27_3	ICOS ligand	ICOSLG	0.216904	0.179291	0.270194	0.244347	0.100213	0.0246305	0.0394634	0.0792038	0.0772582	0.104942	0.221269	0.591701	0.031939	0.0588942	0.0699701	0.0899625	0.133971	0.259166
5069-9_3	Complement decay-accelerating factor	CD55	0.219064	0.172506	0.286725	0.229086	0.555664	0.0393667	-0.0399602	-0.0856427	-0.0808447	-0.114977	-0.0716445	-0.443477	0.0324932	0.062688	0.0757844	0.0954004	0.121368	0.212306
4697-59_2	Granulocyte-macrophage colony-stimulating factor	CSF2	0.221034	0.383581	0.476637	0.744687	0.385021	0.998551	-0.039264	-0.053697	-0.0498418	-0.0279465	-0.178259	-0.000638788	0.0320639	0.0615725	0.0699632	0.0857368	0.204746	0.350875
2962-50_2	Parathyroid hormone-related protein	PTHLH	0.221465	0.0867306	0.0796626	0.0565601	0.0664181	0.0878202	-0.039076	-0.126788	-0.159277	-0.214161	-0.259467	-0.3331	0.0319402	0.0738721	0.0906443	0.111881	0.140566	0.193148
3292-75_1	CD48 antigen	CD48	0.222633	0.206965	0.373312	0.474739	0.483691	0.102966	-0.0389299	-0.0863724	-0.0764223	-0.0747946	-0.0981922	-0.444292	0.0319013	0.0683536	0.0857429	0.104505	0.139932	0.269868
3317-33_1	Serine protease HTRA2, mitochondrial	HTRA2	0.224154	0.106269	0.0935738	0.227325	0.132725	0.0123637	0.0390045	0.102867	0.133202	0.126247	0.229257	0.68077	0.0320677	0.063571	0.0792452	0.104354	0.151854	0.266997
4588-1_2	Pancreatic hormone	PPY	0.224634	0.233619	0.365391	0.520858	0.471411	0.274645	-0.0405642	-0.0745143	-0.0670461	-0.0605107	-0.0981902	0.255164	0.0333846	0.0624833	0.0739876	0.0941377	0.136076	0.232241
3222-11_2	Semaphorin-3A	SEMA3A	0.224973	0.155933	0.155247	0.24949	0.0687718	0.152249	0.0386754	0.0964296	0.112522	0.108738	0.28309	0.33142	0.0318535	0.067858	0.079021	0.0942384	0.154696	0.229659
3281-19_1	Angiopoietin-related protein 3	ANGPTL3	0.225203	0.303447	0.305403	0.109665	0.0225181	0.0141456	0.0384626	0.0898889	0.101604	0.222066	0.484296	0.948978	0.0316939	0.0872587	0.0990056	0.1384	0.21059	0.379715
5226-36_3	Casein kinase II 2-alpha':2-beta heterotetramer	CSNK2A2 CSNK2B	0.225832	0.138538	0.134458	0.119864	0.292835	0.0119098	0.0386893	0.0894175	0.11153	0.148401	0.133236	0.685145	0.031924	0.0602683	0.0743623	0.0951383	0.126319	0.267254
2692-74_2	Phospholipase A2, membrane associated	PLA2G2A	0.231059	0.273569	0.324368	0.167454	0.209415	0.0302757	-0.0395344	-0.07206	-0.0760665	-0.139392	-0.172274	-0.476628	0.0329901	0.0657422	0.077088	0.100729	0.1368	0.216742
3623-84_4	Lymphocyte antigen 86	LY86	0.233166	0.329101	0.289763	0.210076	0.16081	0.456198	0.0378205	0.0681047	0.0837907	0.117036	0.160232	0.20155	0.0317028	0.0697157	0.0790434	0.0931754	0.113827	0.269398
4556-10_2	Interleukin-34	IL34	0.233207	0.106827	0.146711	0.258811	0.283853	0.26147	-0.0378346	-0.116594	-0.121952	-0.108596	-0.126713	-0.196594	0.0317174	0.0721691	0.0838679	0.0959855	0.117911	0.174042
3083-71_1	Tumor necrosis factor receptor superfamily member 27	EDA2R	0.233209	0.31084	0.217528	0.315814	0.504121	0.483638	-0.0386821	-0.0561756	-0.0812426	-0.0788859	-0.0756325	-0.163447	0.032428	0.0553726	0.0657785	0.0785092	0.11301	0.232435
3376-49_2	Interleukin-17 receptor D	IL17RD	0.236594	0.37874	0.415986	0.198981	0.190393	0.159918	-0.0376283	-0.0537612	-0.0562513	-0.12139	-0.163201	-0.259583	0.0317737	0.061022	0.0690828	0.0942954	0.124205	0.18328
5090-49_2	Leukocyte immunoglobulin-like receptor subfamily B member 1	LILRB1	0.236607	0.252265	0.197061	0.086361	0.242162	0.68073	0.0375343	0.072947	0.0969189	0.156265	0.1371	0.126498	0.0316951	0.0636421	0.0750063	0.0908178	0.116866	0.306496
2822-56_2	CD97 antigen	CD97	0.238746	0.114538	0.108388	0.0985099	0.397204	0.958246	-0.0373886	-0.111965	-0.137725	-0.184472	-0.129134	0.016702	0.0317165	0.070823	0.0855909	0.111306	0.152194	0.318181
3521-16_2	Thyroid Stimulating Hormone	CGA TSHB	0.243497	0.281487	0.356065	0.573518	0.90211	0.947721	0.0371745	0.0697044	0.0709861	0.0565562	0.0160522	0.0146996	0.0318552	0.0646511	0.0768274	0.100365	0.130341	0.223598
3034-1_2	Glial fibrillary acidic protein	GFAP	0.243764	0.206986	0.332644	0.415994	0.700789	0.963699	0.0369909	0.0810989	0.0725339	0.0724942	0.0420068	-0.00937859	0.0317158	0.0641832	0.0747781	0.0890009	0.10916	0.20553
4960-72_1	Annexin A1	ANXA1	0.245038	0.257955	0.356528	0.386565	0.367059	0.978069	0.037263	0.0674616	0.0672843	0.0794535	0.118939	0.00593369	0.0320355	0.0595664	0.0728911	0.0916265	0.131557	0.215286
3815-14_1	Interleukin-12 receptor subunit beta-2	IL12RB2	0.247522	0.0762503	0.148458	0.095409	0.106964	0.0478441	-0.0367398	-0.10903	-0.109388	-0.152187	-0.237198	-0.498692	0.0317525	0.0613705	0.0755535	0.0909738	0.14647	0.248799
2616-23_18	Receptor tyrosine-protein kinase erbB-2	ERBB2	0.248857	0.316851	0.387012	0.417671	0.562943	0.780264	-0.0365979	-0.0597518	-0.0627251	-0.0747978	-0.066657	0.0587518	0.0317193	0.0596345	0.0724303	0.0921604	0.115033	0.210009
2997-8_1	Junctional adhesion molecule B	JAM2	0.249632	0.114429	0.0874072	0.209873	0.111968	0.0327133	0.0373457	0.100045	0.12752	0.117656	0.231219	0.605716	0.0324204	0.0632637	0.0744215	0.0936267	0.14482	0.279525
3486-58_2	Fibroblast growth factor 1	FGF1	0.250701	0.114482	0.156744	0.323396	0.387315	0.0744513	-0.0365053	-0.0931854	-0.0977885	-0.0862213	-0.140782	-1.05378	0.0317625	0.058935	0.0689234	0.0871668	0.162486	0.584308
4543-65_2	Collagen alpha-1(XXIII) chain	COL23A1	0.25294	0.169079	0.156052	0.244712	0.169818	0.17788	0.0364168	0.0923971	0.112267	0.109655	0.174649	0.320473	0.0318356	0.0670912	0.0789955	0.0940754	0.126754	0.236117
2649-77_2	Intercellular adhesion molecule 3	ICAM3	0.255338	0.542336	0.363211	0.335353	0.155529	0.632443	0.0360635	0.0339371	0.0773974	0.0967341	0.175347	0.155708	0.0316865	0.0556613	0.0850227	0.100247	0.122985	0.32451
4978-54_2	Drebrin-like protein	DBNL	0.26008	0.198361	0.298791	0.447335	0.608738	0.0892235	0.0361094	0.0769326	0.0758541	0.0832918	0.0750264	0.450432	0.0320447	0.0597319	0.0729089	0.109468	0.146336	0.262353
3387-1_2	Serine/threonine-protein kinase PAK 3	PAK3	0.260464	0.155761	0.132953	0.0433677	0.0998503	0.286794	-0.0357526	-0.0939316	-0.123686	-0.214098	-0.214275	-0.192337	0.0317536	0.0660725	0.0821476	0.105526	0.129597	0.179564
3152-57_1	Tumor necrosis factor receptor superfamily member 1B	TNFRSF1B	0.262832	0.192487	0.149744	0.288537	0.240163	0.588617	0.0370645	0.0800445	0.102904	0.0917448	0.126211	-0.137575	0.0330827	0.061335	0.0713006	0.0862875	0.107126	0.253517
3864-5_2	40S ribosomal protein S7	RPS7	0.265022	0.150059	0.121257	0.1324	0.284814	0.268053	0.0354469	0.0919611	0.111374	0.180158	0.173818	0.426234	0.0317844	0.0637926	0.0717219	0.1194	0.162068	0.38261
3032-11_2	Follicle stimulating hormone	CGA FSHB	0.267137	0.379341	0.224747	0.266186	0.313467	0.274295	-0.0628685	-0.0938525	-0.152303	-0.176572	-0.207953	-0.356748	0.0566228	0.106663	0.12526	0.158504	0.205777	0.324461
3814-63_1	Interleukin-11 receptor subunit alpha	IL11RA	0.267683	0.335152	0.309635	0.277993	0.1953	0.0823576	-0.0351766	-0.0576355	-0.0700592	-0.0944205	-0.158287	-0.451121	0.0317182	0.0597426	0.0688682	0.0868764	0.121806	0.256971
4567-82_2	SH2 domain-containing protein 1A	SH2D1A	0.268952	0.492007	0.536107	0.505292	0.249412	0.930081	0.0352643	0.0426537	0.0438037	0.0614809	0.143597	-0.0226827	0.0318817	0.0620298	0.0707365	0.0921753	0.124304	0.257837
4930-21_1	Stanniocalcin-1	STC1	0.269862	0.45088	0.792879	0.76406	0.813856	0.757633	0.0382293	0.0513417	-0.0217203	-0.031481	-0.0363406	-0.0904213	0.0346281	0.068043	0.0826649	0.104786	0.154135	0.292179
3361-26_2	C-type lectin domain family 4 member K	CD207	0.270182	0.215953	0.226187	0.276839	0.237948	0.166656	-0.0349937	-0.0682716	-0.0759222	-0.0874491	-0.155796	-0.250416	0.0317185	0.0551045	0.0626356	0.0802686	0.131613	0.17969
3054-3_2	Haptoglobin	HP	0.270854	0.248974	0.279791	0.331992	0.48457	0.705554	0.0349527	0.0711857	0.0894218	0.0962344	0.0949119	-0.0883917	0.0317258	0.0616751	0.0826242	0.0990369	0.13553	0.233248
3868-8_1	Small glutamine-rich tetratricopeptide repeat-containing protein alpha	SGTA	0.271427	0.133423	0.136572	0.149121	0.258556	0.103217	0.0361567	0.0995589	0.122132	0.147151	0.158949	0.362401	0.0328579	0.0662307	0.0818738	0.101736	0.140278	0.220289
3446-7_2	Interleukin-18 receptor 1	IL18R1	0.27156	0.434507	0.765853	0.888751	0.965367	0.91267	0.0353086	0.0515926	0.0236103	0.014614	0.00654188	-0.0276092	0.0320961	0.0659634	0.0792269	0.104382	0.150475	0.251083
5021-13_1	Inorganic pyrophosphatase	PPA1	0.273037	0.0983527	0.0995138	0.0374579	0.0053397	2.07214e-05	0.0348301	0.100377	0.13229	0.217574	0.408346	1.41688	0.0317589	0.0606134	0.080123	0.104095	0.144945	0.316368
3329-14_2	Peptidoglycan recognition protein 1	PGLYRP1	0.274899	0.265471	0.376233	0.20513	0.675104	0.656236	-0.0346057	-0.0653098	-0.0620816	-0.115388	-0.0570251	-0.0910005	0.031677	0.0585834	0.070081	0.090866	0.135844	0.203805
3352-80_3	Carbonic anhydrase 6	CA6	0.274958	0.323364	0.484187	0.413971	0.466311	0.692868	-0.0369404	-0.0654191	-0.0547239	-0.0790555	-0.098164	-0.089875	0.0338183	0.0661763	0.0781499	0.0966357	0.134486	0.226867
4561-65_2	Baculoviral IAP repeat-containing protein 7 Isoform beta	BIRC7	0.275802	0.173974	0.242146	0.517448	0.540264	0.630398	-0.0345316	-0.0705868	-0.0681344	-0.0444543	-0.0574805	-0.0598655	0.0316687	0.0518446	0.0581654	0.068596	0.0936943	0.124019
5494-52_3	Small nuclear ribonucleoprotein F	SNRPF	0.276719	0.281408	0.322687	0.381282	0.184386	0.12609	-0.0347328	-0.0646879	-0.0766174	-0.0807779	-0.260109	-0.480821	0.0319142	0.0599883	0.0773766	0.0921233	0.195268	0.311589
3321-2_2	Interleukin-24	IL24	0.278313	0.233524	0.220409	0.244553	0.305336	0.769553	-0.0345227	-0.0672171	-0.0872923	-0.0967298	-0.110808	-0.060424	0.0318266	0.0563528	0.0711208	0.0829587	0.107816	0.205671
3172-28_2	Arylsulfatase B	ARSB	0.280355	0.944753	0.772468	0.650992	0.840608	0.836409	0.034275	0.00456246	-0.0240088	0.0483317	0.0310869	0.0706982	0.0317329	0.0658057	0.0829761	0.106729	0.154367	0.341454
4969-2_1	Carbonic anhydrase 1	CA1	0.281789	0.30286	0.332586	0.411336	0.559573	0.672478	-0.0348884	-0.0647289	-0.07211	-0.0821697	-0.0807789	0.109617	0.0323973	0.0627586	0.0743322	0.0998771	0.138208	0.258499
4878-3_1	Coagulation Factor X	F10	0.282186	0.202708	0.181627	0.145499	0.0500741	0.0543481	-0.0361398	-0.0814214	-0.0991345	-0.129951	-0.242383	-0.638508	0.033587	0.0638315	0.0740852	0.0890405	0.122944	0.327793
2501-51_3	Cadherin-1	CDH1	0.282253	0.390835	0.33765	0.555903	0.914238	0.123321	-0.0342857	-0.0527759	-0.0721946	-0.0565946	-0.01401	-0.317477	0.0318683	0.0614488	0.0752041	0.0959867	0.129923	0.204212
2853-68_2	Serine/threonine-protein kinase Chk1	CHEK1	0.283459	0.41836	0.34268	0.357201	0.193243	0.977276	-0.0339894	-0.0444408	-0.0765221	-0.0935155	-0.184361	-0.00768197	0.0316721	0.0548688	0.0805477	0.10141	0.141216	0.268989
2780-35_2	Lactotransferrin	LTF	0.283704	0.437885	0.233086	0.144824	0.150806	0.911645	0.0342695	0.0475917	0.0867934	0.134657	0.182508	-0.0275051	0.0319494	0.061298	0.0726747	0.0921101	0.126537	0.247222
3316-58_1	Heparin cofactor 2	SERPIND1	0.285394	0.443552	0.606042	0.499099	0.624765	0.87499	0.0342041	0.0497422	0.0416537	0.0671823	0.0643359	0.0347545	0.0320007	0.0648677	0.0807017	0.0992733	0.131329	0.220323
2937-10_2	Apolipoprotein E (isoform E3)	APOE	0.285394	0.451569	0.298891	0.136647	0.134225	0.424049	0.0343337	0.047533	0.0803532	0.145768	0.200279	0.178297	0.0321219	0.0630915	0.0772493	0.0976702	0.133176	0.222083
5261-13_3	Abelson tyrosine-protein kinase 2	ABL2	0.285665	0.394972	0.394859	0.0820165	0.0242459	0.0428901	0.034122	0.0499712	0.0575714	0.214187	0.397894	0.529986	0.0319418	0.0586945	0.0675907	0.122741	0.175222	0.258275
2515-14_3	GDNF family receptor alpha-2	GFRA2	0.286093	0.273137	0.414373	0.892896	0.865655	0.861615	-0.034095	-0.0668865	-0.0622181	-0.0130005	0.022013	-0.0427618	0.0319448	0.0609672	0.0761467	0.0964739	0.129945	0.244651
3049-61_2	Trypsin-1	PRSS1	0.286386	0.177114	0.383657	0.61955	0.674461	0.831264	-0.0339671	-0.0843327	-0.0674175	-0.0466533	-0.0559322	0.0506039	0.0318444	0.0623935	0.0773007	0.0938676	0.132961	0.236841
5100-53_3	Lysosome membrane protein 2	SCARB2	0.286504	0.242875	0.252194	0.39775	0.188901	0.112206	-0.033782	-0.0664701	-0.0787112	-0.0756204	-0.181044	-0.391223	0.0316787	0.0568495	0.0686409	0.0892936	0.137318	0.244048
2816-50_2	Basal Cell Adhesion Molecule	BCAM	0.290576	0.353292	0.299453	0.0418993	0.0601283	0.108369	-0.0338818	-0.0536264	-0.0731338	-0.245933	-0.321399	-0.49545	0.0320418	0.0577188	0.0703907	0.120355	0.169982	0.305707
3630-27_4	Cell adhesion molecule 3	CADM3	0.293384	0.280442	0.218484	0.142029	0.17367	0.343117	0.0337417	0.0667127	0.0909457	0.13381	0.171053	0.157208	0.0320957	0.0617418	0.0737881	0.0908913	0.12527	0.165007
2737-22_2	Protein NOV homolog	NOV	0.293557	0.28656	0.322983	0.438842	0.265	0.273004	0.033465	0.0622832	0.0657864	0.0597741	0.158557	0.270799	0.0318439	0.0583804	0.066479	0.0771083	0.141841	0.245624
5080-131_3	Transmembrane glycoprotein NMB	GPNMB	0.293864	0.312581	0.376835	0.336928	0.376596	0.994783	0.0335471	0.0591137	0.0634829	0.0868161	0.114979	-0.00141871	0.0319424	0.058479	0.0717534	0.0902629	0.129744	0.216406
4563-61_2	1-phosphatidylinositol 4,5-bisphosphate phosphodiesterase gamma-1	PLCG1	0.294137	0.101679	0.119535	0.191105	0.109903	0.281035	-0.0335201	-0.109743	-0.117418	-0.114015	-0.221554	-0.274881	0.0319347	0.0669237	0.075263	0.0870131	0.137962	0.253557
4217-49_3	3-hydroxyacyl-CoA dehydrogenase type-2	HSD17B10	0.295249	0.112672	0.0935419	0.177272	0.22856	0.0253784	0.0335533	0.100491	0.131992	0.13075	0.163181	0.47971	0.0320401	0.063237	0.0785178	0.0966783	0.1351	0.211229
5096-51_3	Killer cell immunoglobulin-like receptor 3DL2	KIR3DL2	0.298304	0.246738	0.281535	0.149983	0.101213	0.183183	0.0329916	0.0708334	0.0790094	0.144198	0.224276	0.243499	0.0317037	0.0610799	0.073269	0.099906	0.136194	0.181621
3587-53_1	Bone morphogenetic protein 10	BMP10	0.299369	0.0460134	0.0544247	0.113478	0.160507	0.302234	-0.0331386	-0.127073	-0.140369	-0.139339	-0.17279	-0.196796	0.0319152	0.0635268	0.0727614	0.0877753	0.122659	0.189732
2670-67_4	Creatine kinase M-type	CKM	0.305094	0.344293	0.654462	0.941159	0.950478	0.782705	0.0339799	0.0630304	0.0357667	0.00738362	-0.00834916	0.0582455	0.0331155	0.0665844	0.079852	0.0999468	0.134262	0.2106
4449-67_3	Gremlin-1	GREM1	0.305411	0.223423	0.325357	0.411819	0.49758	0.931596	-0.0325618	-0.0656374	-0.0711051	-0.0675458	-0.0831183	0.0205896	0.0317543	0.053845	0.0722076	0.0821868	0.12231	0.239239
5091-28_3	Leukocyte immunoglobulin-like receptor subfamily B member 2	LILRB2	0.306635	0.309663	0.399228	0.298728	0.622768	0.123312	-0.0327223	-0.0629656	-0.0628042	-0.0971659	-0.0623848	-0.378277	0.0319918	0.0619146	0.0744203	0.0933396	0.126615	0.243314
4428-1_2	Carbohydrate sulfotransferase 2	CHST2	0.309238	0.27264	0.384901	0.696334	0.883464	0.883475	0.0322345	0.0606475	0.0632071	0.0452184	-0.0311675	0.057278	0.0316849	0.055223	0.0726631	0.115751	0.212356	0.389764
5312-49_3	Apolipoprotein E (isoform E2)	APOE	0.310378	0.431161	0.294707	0.10702	0.12307	0.192704	0.0326224	0.050052	0.0825079	0.162235	0.209612	0.29513	0.0321419	0.0635297	0.0786359	0.100353	0.135348	0.224975
2715-25_2	Erythropoietin receptor	EPOR	0.311741	0.526756	0.601584	0.727644	0.869049	0.631031	-0.0320543	-0.0333404	-0.0307633	-0.0235023	0.0255109	0.0963487	0.0316714	0.052636	0.0588722	0.0674209	0.154534	0.199969
4696-2_2	Fatty acid-binding protein, heart	FABP3	0.316559	0.446259	0.636911	0.539919	0.734831	0.71806	0.0329848	0.0473813	0.034977	0.0595021	0.0419973	0.0997114	0.032917	0.0621577	0.0740432	0.0969646	0.123817	0.275356
2668-70_2	Calpain I	CAPN1 CAPNS1	0.317694	0.114372	0.118706	0.18949	0.17829	0.016475	0.0321295	0.102584	0.121884	0.127104	0.175347	0.577518	0.0321388	0.0648591	0.0779498	0.0966491	0.129802	0.236581
5029-3_1	Seprase	FAP	0.318273	0.371577	0.230834	0.389308	0.255104	0.202234	-0.0317978	-0.05346	-0.0875437	-0.0778859	-0.146287	-0.2703	0.0318451	0.0597762	0.0729495	0.0903402	0.128167	0.210515
4267-81_3	Pescadillo homolog	PES1	0.323325	0.202693	0.206539	0.241707	0.378586	0.826153	-0.0313247	-0.0691998	-0.0870206	-0.0942229	-0.108169	-0.0547323	0.0317007	0.0542485	0.0687794	0.080321	0.122571	0.248514
3327-27_1	Netrin-4	NTN4	0.324701	0.639129	0.821121	0.772177	0.82827	0.989125	0.0314322	0.0293703	0.0190317	0.0304037	0.0351679	-0.00390517	0.0319002	0.0625957	0.0841164	0.104915	0.161907	0.28575
4995-16_1	15-hydroxyprostaglandin dehydrogenase [NAD(+)]	HPGD	0.324827	0.255959	0.229655	0.189601	0.187816	0.174531	0.0312294	0.0640835	0.0760739	0.0942684	0.11147	0.1797	0.0317026	0.0563464	0.0632314	0.0716989	0.0843398	0.131368
3616-3_5	N-acetylglucosamine-6-sulfatase	GNS	0.325787	0.241955	0.161003	0.12635	0.0619491	0.211734	0.0315264	0.0893644	0.135706	0.194452	0.308698	0.307918	0.0320676	0.0762808	0.0966339	0.126846	0.164429	0.244925
4771-10_3	Acid sphingomyelinase-like phosphodiesterase 3a	SMPDL3A	0.32727	0.44381	0.321248	0.430143	0.404818	0.983424	0.0311128	0.0446512	0.0673604	0.0679416	0.0891627	0.00364525	0.0317441	0.0582616	0.0678257	0.0859988	0.106801	0.174989
2952-75_2	Insulin-like growth factor I	IGF1	0.327828	0.541588	0.485495	0.854246	0.671594	0.191272	-0.0316531	-0.0380012	-0.0532092	-0.0175048	0.0528171	0.295422	0.0323327	0.0622117	0.0762149	0.0952051	0.124393	0.224466
3040-59_1	C-C motif chemokine 3	CCL3	0.32814	0.155072	0.162375	0.145349	0.0252811	0.0300945	-0.0313161	-0.0942046	-0.11053	-0.145424	-0.35633	-0.634142	0.0320091	0.0661539	0.0789648	0.0996052	0.158064	0.288046
2681-23_2	Hepatocyte growth factor	HGF	0.331225	0.160747	0.110125	0.0967849	0.118301	0.209792	0.0308337	0.114015	0.168172	0.222282	0.256494	0.369298	0.0317178	0.0811684	0.105027	0.133428	0.163494	0.29249
4874-3_1	Angiogenin	ANG	0.340446	0.34787	0.411991	0.44363	0.352383	0.630106	-0.031915	-0.0590383	-0.0616574	-0.0743334	-0.119131	-0.120845	0.0334629	0.0628319	0.0750764	0.0969012	0.127796	0.25013
2611-72_2	Tyrosine-protein kinase receptor TYRO3	TYRO3	0.340519	0.289859	0.303352	0.328562	0.210382	0.208069	-0.0303378	-0.0602148	-0.069455	-0.0822903	-0.14074	-0.350732	0.031814	0.0568296	0.067392	0.0840872	0.111998	0.276728
4973-18_1	Baculoviral IAP repeat-containing protein 3	BIRC3	0.342072	0.136576	0.229906	0.325249	0.366895	0.325885	-0.0301238	-0.105489	-0.108097	-0.13337	-0.175741	-0.292266	0.0316914	0.0707464	0.0898966	0.13535	0.194318	0.295968
4673-13_2	Interleukin-6	IL6	0.34243	0.558529	0.281764	0.516394	0.491733	0.610189	0.0301744	0.0387151	0.0941137	0.0717881	0.096099	0.0966678	0.0317683	0.0661316	0.0873175	0.110496	0.139507	0.188996
2524-56_3	High mobility group protein B1	HMGB1	0.342569	0.221769	0.11718	0.15556	0.032831	0.0707199	0.0305914	0.0762996	0.119274	0.130723	0.292196	0.403215	0.0322165	0.0623678	0.0759637	0.0918132	0.135945	0.220628
3218-8_2	Glutamate carboxypeptidase 2	FOLH1	0.343125	0.133546	0.234267	0.364643	0.281726	0.137979	0.0301055	0.1121	0.113568	0.114767	0.229798	0.519117	0.0317414	0.0745973	0.0953346	0.126402	0.212889	0.347044
4474-19_2	Ubiquitin	RPS27A	0.345454	0.453228	0.514164	0.52451	0.324535	0.612674	0.02992	0.0427447	0.0420342	0.0484131	0.119894	0.0991399	0.0316986	0.0569445	0.0643752	0.075982	0.121392	0.195188
3192-3_2	Cytosolic non-specific dipeptidase	CNDP2	0.347063	0.290187	0.476857	0.466726	0.729036	0.897853	0.0298004	0.0571828	0.0442593	0.0523452	0.0463829	0.0230725	0.0316773	0.0540049	0.0621581	0.071828	0.133706	0.179253
4144-13_1	C-C motif chemokine 13	CCL13	0.347919	0.162678	0.156414	0.261002	0.467882	0.502365	-0.0297584	-0.0798225	-0.10603	-0.107681	-0.117279	-0.223689	0.0316889	0.0570892	0.0746724	0.0956165	0.161242	0.332221
3445-53_2	Interleukin-15 receptor subunit alpha	IL15RA	0.348531	0.488465	0.409657	0.477013	0.41371	0.375074	0.0300944	0.041809	0.0555415	0.0543298	0.0802231	0.219201	0.0320875	0.0603068	0.0672927	0.0763037	0.0979377	0.245974
3178-5_2	Dipeptidyl peptidase 1	CTSC	0.349229	0.766141	0.810751	0.585285	0.41829	0.870406	0.0296666	0.0191374	0.0173944	0.0463713	0.105854	0.0384256	0.0316772	0.0643078	0.0725924	0.0848858	0.130506	0.234904
4533-76_2	A disintegrin and metalloproteinase with thrombospondin motifs 15	ADAMTS15	0.349803	0.412779	0.497103	0.63521	0.851866	0.525908	0.0296852	0.0490087	0.050006	0.041794	0.027871	0.167438	0.0317348	0.0597881	0.0735727	0.0880063	0.149055	0.263024
2642-4_1	Platelet-activating factor acetylhydrolase IB subunit beta	PAFAH1B2	0.352456	0.263472	0.234148	0.0954588	0.104866	0.0329703	0.0296468	0.0693293	0.0912511	0.200613	0.285851	0.618861	0.0318689	0.061929	0.0765814	0.119939	0.17545	0.286021
2746-56_1	Cytokine receptor-like factor 2	CRLF2	0.353081	0.36583	0.500446	0.402065	0.0885157	0.0732398	0.0294463	0.0491942	0.0420556	0.0652788	0.273955	0.519476	0.0316945	0.0543495	0.0623594	0.077792	0.160039	0.286816
2979-8_2	C-X-C motif chemokine 5	CXCL5	0.353209	0.214944	0.241459	0.367728	0.95196	0.911668	0.0294529	0.0798973	0.0908834	0.0908948	0.0163885	-0.0501681	0.03171	0.0643461	0.0774727	0.100757	0.271679	0.451039
3208-2_4	Matrilin-3	MATN3	0.3543	0.752364	0.684573	0.877634	0.872065	0.504222	0.0293492	0.0238964	0.0355736	0.0250926	0.0368623	-0.273614	0.0316701	0.0756935	0.0875056	0.162831	0.228608	0.408144
2706-69_2	Thyroxine-Binding Globulin	SERPINA7	0.3545	0.353218	0.394821	0.298268	0.311995	0.599275	-0.0306161	-0.0597564	-0.067152	-0.10567	-0.135443	-0.114992	0.0330509	0.0643067	0.0788323	0.101412	0.133618	0.218121
3894-15_2	N-acetyl-D-glucosamine kinase	NAGK	0.358045	0.334557	0.3562	0.22377	0.141252	0.00962948	0.0294813	0.0581545	0.0690541	0.112399	0.192382	0.623838	0.0320615	0.0602063	0.0747574	0.0921967	0.130243	0.236143
3473-78_2	Thrombopoietin Receptor	MPL	0.360043	0.430553	0.484459	0.45781	0.439016	0.130378	0.0291493	0.0455497	0.054807	0.0690474	0.095577	0.398605	0.0318326	0.0577387	0.0783173	0.0928765	0.123256	0.261264
2823-7_1	COMM domain-containing protein 7	COMMD7	0.360361	0.445737	0.230334	0.268434	0.461426	0.612986	-0.0300484	-0.045439	-0.0891566	-0.0980134	-0.0844297	0.124814	0.0328361	0.0595413	0.0742137	0.0883992	0.114411	0.245951
3324-51_1	T-lymphocyte surface antigen Ly-9	LY9	0.36205	0.280775	0.255697	0.321033	0.442444	0.322229	-0.0292561	-0.0648065	-0.0816011	-0.0901036	-0.0984425	-0.253453	0.032083	0.0600192	0.0716889	0.0906471	0.127908	0.254722
5265-12_3	GRB2-related adapter protein 2	GRAP2	0.36212	0.396309	0.500166	0.365355	0.425049	0.453197	0.0289455	0.0466755	0.0425692	0.072293	0.0774318	0.111635	0.0317471	0.0549789	0.0630798	0.0797408	0.0968672	0.148222
2778-10_2	Interleukin-22	IL22	0.362842	0.313367	0.410016	0.714563	0.584837	0.258195	0.0290075	0.068689	0.0695246	0.0370838	0.0709001	0.305271	0.0318629	0.068062	0.0842989	0.101298	0.12956	0.26839
5346-24_3	Copine-1	CPNE1	0.3633	0.17705	0.308267	0.274982	0.301271	0.0405377	0.0289541	0.0781353	0.0692412	0.09172	0.117292	0.446528	0.0318347	0.0577998	0.0678717	0.0838633	0.113167	0.215059
3305-6_1	Delta-like protein 4	DLL4	0.363886	0.294663	0.359569	0.309409	0.345	0.281003	-0.0290437	-0.0686737	-0.070848	-0.0994776	-0.146253	-0.295322	0.0319722	0.065462	0.0772395	0.0976985	0.154501	0.272394
5178-5_3	High affinity cAMP-specific 3',5'-cyclic phosphodiesterase 7A	PDE7A	0.36465	0.666468	0.62938	0.972378	0.963195	0.64074	0.028919	0.0260846	0.0346424	-0.00295599	0.00535275	-0.0843667	0.0318858	0.0604847	0.0717269	0.0852969	0.115851	0.180214
3350-53_2	Calcium/calmodulin-dependent protein kinase type II subunit alpha	CAMK2A	0.365506	0.328265	0.276161	0.310567	0.354996	0.104114	0.0298017	0.0605674	0.0824974	0.0936803	0.126454	0.359096	0.0329178	0.0618929	0.0756518	0.0922256	0.136392	0.218856
2789-26_2	Matrilysin	MMP7	0.365508	0.42349	0.422841	0.345123	0.554699	0.785921	0.0292847	0.0503625	0.0635651	0.0957711	0.081138	0.063031	0.0323468	0.0628709	0.0792252	0.101281	0.137115	0.231415
4834-61_2	Ephrin type-A receptor 2	EPHA2	0.365813	0.417465	0.492981	0.396198	0.545383	0.239179	-0.029712	-0.0545972	-0.0549064	-0.0896944	-0.0831729	-0.292233	0.0328397	0.0672788	0.0800137	0.105564	0.137306	0.246735
5077-28_3	Ephrin type-B receptor 2	EPHB2	0.366229	0.414282	0.428684	0.185577	0.384079	0.211476	-0.0296758	-0.0513806	-0.0595765	-0.127415	-0.110899	-0.276287	0.0328282	0.0628838	0.0751982	0.0960273	0.127125	0.21964
2774-10_3	Interleukin-16	IL16	0.367414	0.283079	0.374	0.696604	0.817428	0.779016	0.0297682	0.068927	0.0686077	0.0381525	0.0324189	-0.0649951	0.033012	0.064142	0.0770862	0.0977545	0.140242	0.230977
2719-3_4	Granulocyte colony-stimulating factor receptor	CSF3R	0.36914	0.22116	0.162695	0.0830155	0.119211	0.0758872	-0.0285303	-0.0721739	-0.094873	-0.144793	-0.165283	-0.257426	0.0317535	0.0589176	0.067831	0.0832463	0.105616	0.143456
3508-78_3	C-C motif chemokine 22	CCL22	0.370907	0.238938	0.192103	0.167391	0.396697	0.99629	0.0285605	0.0751346	0.103357	0.142947	0.120877	-0.00111899	0.0319047	0.0637236	0.0791028	0.103283	0.142309	0.240058
4832-75_2	Tumor necrosis factor receptor superfamily member 10A	TNFRSF10A	0.371415	0.427118	0.302683	0.176789	0.298395	0.420572	0.0283703	0.0437102	0.0711861	0.120118	0.125218	0.159006	0.0317259	0.054996	0.0689761	0.0887175	0.120096	0.196571
4127-75_1	Complement component C6	C6	0.372653	0.313711	0.30358	0.32389	0.116184	0.147434	0.0287795	0.0655675	0.0821164	0.101309	0.217277	0.355153	0.0322669	0.0650154	0.0797149	0.102525	0.137694	0.243182
3440-7_2	Granzyme A	GZMA	0.373576	0.320017	0.203032	0.281253	0.206329	0.617492	-0.0283714	-0.0626356	-0.1009	-0.107519	-0.188082	-0.131013	0.0318709	0.0629234	0.0791331	0.0996025	0.148338	0.261485
2831-29_1	Kallikrein-11	KLK11	0.373641	0.174065	0.180654	0.165748	0.0801291	0.042873	-0.0281956	-0.0821591	-0.098347	-0.133696	-0.236429	-0.403139	0.0316778	0.060357	0.0733327	0.0962237	0.134407	0.196443
3413-50_2	Bcl-2-related protein A1	BCL2A1	0.377815	0.306448	0.449309	0.763131	0.950732	0.715869	-0.0279724	-0.0616037	-0.069692	-0.0345237	-0.00959711	-0.133297	0.031703	0.0601738	0.0920246	0.11445	0.155126	0.365136
5264-65_3	Calreticulin	CALR	0.379693	0.264802	0.253356	0.127182	0.122333	0.608906	0.027904	0.0698628	0.0817759	0.144131	0.236583	0.122293	0.0317505	0.0625797	0.0714886	0.0942275	0.152461	0.238239
2201-17_6	Endostatin	COL18A1	0.379817	0.257876	0.302812	0.37175	0.271633	0.193153	-0.0285781	-0.0704814	-0.0754373	-0.0794506	-0.135646	-0.295955	0.0325259	0.0622225	0.0731148	0.0888155	0.123044	0.225834
4981-6_1	Desmocollin-3	DSC3	0.380763	0.144448	0.0527016	0.0721861	0.0921868	0.141845	-0.0278252	-0.0824272	-0.147152	-0.210686	-0.273886	-0.310005	0.031732	0.0563897	0.0757268	0.116763	0.161847	0.209302
3077-66_2	Coagulation factor Xa	F10	0.386223	0.3084	0.213579	0.187426	0.140593	0.221921	-0.0289373	-0.0634626	-0.0899193	-0.115874	-0.178004	-0.358463	0.0333814	0.0622404	0.0721787	0.087698	0.120308	0.291571
3182-38_2	Ectonucleoside triphosphate diphosphohydrolase 1	ENTPD1	0.386755	0.172791	0.134567	0.199966	0.0917431	0.0935348	-0.0274644	-0.0861689	-0.110142	-0.143815	-0.319538	-0.431644	0.0317178	0.0631152	0.0734575	0.111961	0.188564	0.254829
3003-29_2	Natural cytotoxicity triggering receptor 3	NCR3	0.390693	0.440391	0.379658	0.343584	0.109673	0.454658	0.0272131	0.0407009	0.0580221	0.0751356	0.1911	0.12476	0.0316897	0.0527107	0.065971	0.0792045	0.11892	0.166187
4136-40_2	Interleukin-17D	IL17D	0.391306	0.289913	0.228272	0.207877	0.269714	0.29212	-0.027231	-0.0625122	-0.0910844	-0.12809	-0.15933	-0.247482	0.0317516	0.0590045	0.0754828	0.101483	0.143949	0.233627
3832-51_1	Protein-tyrosine kinase 6	PTK6	0.394632	0.357464	0.348463	0.392783	0.248151	0.609398	-0.0270844	-0.052724	-0.0666101	-0.0997227	-0.163631	-0.10892	0.0318035	0.0572422	0.0709608	0.116521	0.141268	0.212478
5034-79_1	Trypsin-2	PRSS2	0.395889	0.600007	0.270704	0.293945	0.547442	0.620671	0.0272866	0.0330823	0.0843224	0.103763	0.0858909	0.128283	0.0321263	0.0630465	0.0764494	0.0986929	0.142523	0.25837
3323-37_1	Low-density lipoprotein receptor-related protein 8	LRP8	0.398263	0.492544	0.412879	0.498508	0.959389	0.522673	-0.0270964	-0.036295	-0.0515442	-0.0500797	-0.00472163	0.0772592	0.0320633	0.0528481	0.0628816	0.0738995	0.0926071	0.12042
3892-21_2	Mediator of RNA polymerase II transcription subunit 1	MED1	0.398914	0.602799	0.299258	0.305569	0.36734	0.17073	0.0268845	0.0302174	0.0729468	0.0888355	0.0958595	0.216044	0.0318564	0.0580307	0.0701824	0.0865556	0.106091	0.156531
2773-50_2	Interleukin-10	IL10	0.40033	0.694605	0.517404	0.697325	0.48173	0.329272	0.0266636	0.0229181	0.0439012	0.0331781	0.0766017	0.214059	0.0316898	0.058339	0.0677558	0.0852222	0.108676	0.218302
3346-72_2	Aurora kinase B	AURKB	0.404556	0.240012	0.282314	0.439726	0.237539	0.245918	-0.0264239	-0.0653531	-0.067714	-0.0595113	-0.136206	-0.186357	0.0316884	0.0555547	0.062896	0.0769179	0.114963	0.159627
5002-76_1	Matrix metalloproteinase-14	MMP14	0.405132	0.416807	0.501042	0.507253	0.637206	0.631601	-0.026427	-0.0525095	-0.0498732	-0.067225	-0.0655645	-0.116756	0.0317309	0.0646148	0.0740541	0.101253	0.138806	0.242728
3600-2_3	Chitotriosidase-1	CHIT1	0.405379	0.779492	0.772192	0.949133	0.865175	0.599061	-0.0276082	-0.0171591	0.0219844	0.00606872	-0.0222479	-0.114193	0.0331667	0.0612532	0.0758851	0.0950465	0.13086	0.216479
4957-1_2	40S ribosomal protein SA	RPSA	0.405731	0.27855	0.199986	0.16153	0.219908	0.779505	-0.0263648	-0.0680112	-0.102946	-0.152495	-0.174104	0.0648245	0.0316967	0.0626962	0.0801931	0.108657	0.141467	0.230896
3201-49_2	Kallikrein-5	KLK5	0.409634	0.279305	0.253071	0.182461	0.077387	0.237606	-0.0262735	-0.0694605	-0.0874214	-0.143282	-0.246884	-0.362411	0.0318511	0.0641329	0.076378	0.107219	0.13906	0.304956
2871-73_2	DNA repair protein RAD51 homolog 1	RAD51	0.413736	0.545077	0.495794	0.610904	0.628193	0.400375	0.0259299	0.0331916	0.0426781	0.0373199	0.0420897	0.232219	0.0317115	0.0548103	0.0626005	0.0732732	0.0867768	0.274911
4342-10_3	Intercellular adhesion molecule 1	ICAM1	0.413982	0.499949	0.362935	0.395197	0.514159	0.535939	-0.0259359	-0.0435591	-0.0724703	-0.0823128	-0.0857138	-0.13409	0.0317355	0.0645255	0.0795644	0.0966716	0.131149	0.215856
4330-4_2	Prostate-specific antigen	KLK3	0.415804	0.391019	0.348328	0.470344	0.415334	0.280593	-0.0392901	-0.0729911	-0.103462	-0.0962678	-0.162247	-0.334385	0.0482642	0.0850192	0.110189	0.133178	0.198765	0.30816
3890-8_2	L-lactate dehydrogenase B chain	LDHB	0.417538	0.383041	0.422707	0.313696	0.375182	0.0960129	0.025971	0.0528145	0.0589644	0.094006	0.116352	0.386345	0.0320219	0.0604918	0.0734699	0.0931476	0.130905	0.22983
5347-59_3	G2/mitotic-specific cyclin-B1	CCNB1	0.417916	0.4303	0.418098	0.544831	0.22793	0.0832408	-0.0256663	-0.0444527	-0.0520859	-0.0445028	-0.135646	-0.323713	0.031672	0.0563173	0.0642582	0.0734098	0.112151	0.184934
4964-67_1	Endoplasmic reticulum aminopeptidase 1	ERAP1	0.419659	0.810821	0.850557	0.567981	0.651062	0.890248	-0.0257147	-0.0151684	-0.0143871	-0.0569364	-0.0604713	-0.0309409	0.0318508	0.0633347	0.0763118	0.099597	0.133496	0.22363
3209-69_1	Matrix extracellular phosphoglycoprotein	MEPE	0.41981	0.255115	0.397914	0.289562	0.431081	0.445304	-0.0255706	-0.0642981	-0.0583458	-0.102217	-0.104096	-0.168132	0.0316826	0.0564347	0.0689449	0.0963412	0.131938	0.219372
3822-54_2	MAP kinase-activated protein kinase 3	MAPKAPK3	0.421302	0.218617	0.175436	0.159809	0.423873	0.310278	0.0256776	0.0759021	0.100869	0.131703	0.107332	0.249741	0.0319175	0.0616198	0.0743116	0.0934555	0.133931	0.244837
2752-62_2	Growth/differentiation factor 5	GDF5	0.423473	0.510033	0.295621	0.18288	0.330951	0.53003	-0.0255695	-0.0388962	-0.0883237	-0.140973	-0.144602	-0.155182	0.0319323	0.0589994	0.0843382	0.105592	0.148368	0.246224
2579-17_5	Matrix metalloproteinase-9	MMP9	0.424641	0.556325	0.68582	0.80618	0.574565	0.964052	0.0254347	0.037357	0.0303907	0.023724	0.074658	-0.0103023	0.0318441	0.0634558	0.0750701	0.0966054	0.132776	0.227993
3033-57_1	Galectin-2	LGALS2	0.425533	0.181324	0.310835	0.527297	0.602691	0.601745	-0.0252807	-0.0889683	-0.0873287	-0.073191	-0.0750626	-0.128204	0.0317124	0.0664648	0.0860577	0.115646	0.143969	0.244839
4304-18_2	Ligand-dependent nuclear receptor corepressor-like protein	LCORL	0.427283	0.370627	0.54455	0.608736	0.731733	0.525668	-0.0251824	-0.0526423	-0.0466423	-0.045171	-0.056534	-0.255668	0.0317088	0.0587449	0.0769078	0.0881515	0.164673	0.401389
2770-51_2	C-C motif chemokine 1	CCL1	0.429647	0.53655	0.34202	0.302539	0.308791	0.716123	0.0251094	0.0382336	0.0705674	0.0899505	0.117101	-0.0931989	0.0317792	0.0618196	0.074178	0.0870935	0.114758	0.255536
3394-81_2	Serine/threonine-protein kinase PLK1	PLK1	0.431592	0.351192	0.328055	0.582238	0.168351	0.0898816	-0.0249338	-0.0557553	-0.0671631	-0.0544228	-0.241029	-0.565605	0.0316904	0.0597488	0.0685863	0.0988206	0.174326	0.330122
5345-51_3	Cytoskeleton-associated protein 2	CKAP2	0.433135	0.674405	0.587846	0.423898	0.532961	0.854222	-0.0251095	-0.02619	-0.0421445	-0.0765444	-0.0876879	0.0465513	0.032021	0.0623037	0.0776995	0.0955867	0.140391	0.252681
4452-9_2	Leucine-rich repeat transmembrane neuronal protein 1	LRRTM1	0.438996	0.366557	0.502261	0.58733	0.565525	0.978048	-0.0246713	-0.0517779	-0.0462368	0.0560119	0.110429	0.00952832	0.0318668	0.057291	0.0688508	0.103095	0.19184	0.345379
5112-73_3	OX-2 membrane glycoprotein	CD200	0.441973	0.310184	0.404483	0.855839	0.993192	0.796462	-0.0246457	-0.0659677	-0.0619541	-0.0177939	-0.00112896	-0.0476693	0.0320418	0.0649364	0.0742378	0.097859	0.132148	0.184303
5066-134_3	CMRF35-like molecule 6	CD300C	0.447268	0.586345	0.388658	0.545423	0.988108	0.619645	0.0241756	0.0336634	0.0647756	0.0577957	0.002183	-0.121368	0.0317983	0.0618247	0.0750584	0.0954779	0.146276	0.243726
5364-7_3	Protein SET	SET	0.45046	0.429849	0.308763	0.38662	0.18961	0.0112728	0.0240687	0.048049	0.0776508	0.0808702	0.168079	0.719582	0.0318813	0.0608138	0.076193	0.0932711	0.12769	0.278475
5236-2_3	Nuclear receptor subfamily 1 group D member 1	NR1D1	0.45316	0.28155	0.350065	0.426298	0.644136	0.882007	-0.0237809	-0.0712597	-0.0710587	-0.078109	-0.0613078	0.0367449	0.0316887	0.0661023	0.0759523	0.0980479	0.132517	0.246907
3202-28_2	Kremen protein 2	KREMEN2	0.453529	0.457621	0.360159	0.590123	0.603339	0.878471	0.023818	0.0398308	0.0592233	0.0405365	0.0513351	-0.0232976	0.0317642	0.0535827	0.0646455	0.0751727	0.0986366	0.151959
4134-4_2	Heparin-binding EGF-like growth factor	HBEGF	0.454682	0.424534	0.464293	0.447464	0.948129	0.827805	0.0237407	0.0465733	0.0491308	0.0614669	-0.00835883	0.0493107	0.0317421	0.0582718	0.0670722	0.0808069	0.12832	0.226079
3007-7_2	Sialic acid-binding Ig-like lectin 9	SIGLEC9	0.455445	0.549493	0.491216	0.217951	0.209151	0.625777	0.02371	0.0372721	0.0526877	0.120094	0.164362	0.104574	0.0317546	0.0622309	0.076468	0.0972716	0.130441	0.213741
5223-59_3	Glucokinase regulatory protein	GCKR	0.456215	0.170213	0.100157	0.0675138	0.0411248	0.0809035	0.0237593	0.0943491	0.13107	0.199676	0.278265	0.365901	0.0318751	0.0686914	0.0795355	0.108817	0.135354	0.20742
3594-6_5	Cathepsin E	CTSE	0.45697	0.448751	0.495216	0.391713	0.204696	0.448466	0.0236315	0.0427352	0.0445259	0.0662007	0.150485	0.154703	0.031757	0.0563713	0.0652234	0.0771776	0.118258	0.203264
3737-6_3	Cathepsin H	CTSH	0.458683	0.549452	0.515151	0.618411	0.538797	0.936307	0.0251211	0.0403755	0.0532343	0.0495207	0.0846118	-0.0183221	0.0338876	0.0674055	0.0817199	0.0993136	0.13742	0.228675
4468-21_2	Sphingosine kinase 2	SPHK2	0.459456	0.624685	0.470176	0.622951	0.820386	0.882533	0.0234501	0.027198	0.0459281	0.0358893	-0.0245949	-0.027002	0.031688	0.0555597	0.0635343	0.0729178	0.108179	0.182258
3647-49_4	Toll-like receptor 4:Lymphocyte antigen 96 complex	TLR4 LY96	0.459982	0.582572	0.516195	0.209586	0.191861	0.0738238	-0.0234598	-0.0347354	-0.049997	-0.13875	-0.193312	-0.490249	0.0317382	0.063156	0.0769415	0.110344	0.14761	0.271238
4993-16_1	Glutathione S-transferase A3	GSTA3	0.461908	0.554115	0.857263	0.989493	0.999581	0.415043	-0.0233305	-0.0356772	-0.0137306	0.00121819	6.71981e-05	-0.257196	0.0316993	0.0602646	0.076291	0.0924244	0.127762	0.314191
5443-62_2	Atrial natriuretic factor	NPPA	0.466036	0.539158	0.658455	0.641685	0.702969	0.355351	0.0231903	0.0357697	0.0308415	0.0371205	0.0491471	-0.269082	0.0318013	0.058208	0.0697171	0.0796881	0.1287	0.289727
3519-3_2	C-C motif chemokine 17	CCL17	0.467099	0.36303	0.225739	0.36009	0.180607	0.0460419	0.0231168	0.0619527	0.100425	0.0987542	0.199371	0.54123	0.0317762	0.0680463	0.0827704	0.107738	0.148377	0.267775
4141-79_1	C-X-C motif chemokine 10	CXCL10	0.467782	0.55903	0.6533	0.547989	0.966441	0.59371	-0.0237259	-0.0353065	-0.0343441	-0.0573511	0.00555208	0.179505	0.0326635	0.060386	0.0764012	0.0953519	0.131797	0.335362
3520-58_1	Transforming growth factor beta-3	TGFB3	0.46822	0.786044	0.88184	0.822479	0.960835	0.160675	0.0230442	0.0162258	0.0105574	0.0190118	0.00542577	-0.366205	0.0317563	0.0597419	0.0709819	0.0846634	0.110351	0.259034
5060-62_3	Programmed cell death 1 ligand 1	CD274	0.468258	0.470165	0.774937	0.789659	0.647365	0.959889	-0.0230231	-0.0450649	-0.0212134	0.0259726	0.0648123	0.012287	0.0317299	0.0623505	0.0741421	0.0972774	0.141471	0.243673
5400-52_3	Leptin receptor	LEPR	0.471533	0.498765	0.40751	0.254939	0.0998164	0.0523525	-0.0228916	-0.0468397	-0.0694013	-0.12284	-0.294464	-0.560096	0.0317822	0.069194	0.0837001	0.107694	0.178078	0.285095
4490-65_2	Interleukin-3 receptor subunit alpha	IL3RA	0.475544	0.325064	0.409581	0.303757	0.172843	0.042832	0.0226406	0.0663131	0.0639326	0.102355	0.180329	0.433013	0.0317202	0.0673171	0.0774466	0.0993546	0.131808	0.210958
2859-69_2	Histone deacetylase 8	HDAC8	0.476783	0.460486	0.448387	0.462362	0.78911	0.00138796	-0.0226189	-0.041177	-0.0467662	-0.0506892	-0.0220501	1.59531	0.031779	0.0557482	0.0616268	0.0688786	0.0823278	0.484438
4500-50_2	Stem Cell Growth Factor-alpha	CLEC11A	0.477905	0.379391	0.169923	0.427332	0.447753	0.903954	-0.0226766	-0.0535606	-0.103454	-0.072991	-0.0978097	-0.0254445	0.0319413	0.0608776	0.0752418	0.0918287	0.128579	0.210308
3427-63_2	Casein kinase II subunit alpha	CSNK2A1	0.48096	0.728811	0.585161	0.677084	0.678028	0.713405	-0.0223554	-0.0186906	-0.0352175	-0.0305281	-0.0390079	-0.0484192	0.0317086	0.0538783	0.0644644	0.0732337	0.0938192	0.13144
3373-5_2	Granzyme H	GZMH	0.481436	0.367435	0.258227	0.208235	0.262871	0.238313	-0.0223136	-0.0477063	-0.0759884	-0.130163	-0.167787	-0.250886	0.0316838	0.0528827	0.0671145	0.103207	0.149428	0.211432
3166-92_1	Myeloid cell surface antigen CD33	CD33	0.481591	0.641874	0.68296	0.99862	0.576897	0.570353	-0.0223207	-0.0284049	-0.0294208	-0.000160193	0.0751757	0.125628	0.0317051	0.0610377	0.0719813	0.09254	0.134517	0.220596
5193-51_3	GTPase KRas	KRAS	0.482983	0.426182	0.554364	0.83635	0.724135	0.0135961	-0.0223276	-0.0452622	-0.0391317	-0.0167095	-0.0384876	-0.712328	0.0318157	0.0568335	0.0661302	0.0808214	0.108893	0.28333
3365-7_2	Dickkopf-related protein 4	DKK4	0.485167	0.749148	0.867699	0.71783	0.492823	0.368592	-0.0237095	-0.0211948	-0.013093	-0.0366133	-0.100993	-0.242654	0.0339543	0.0662459	0.0785471	0.101224	0.146981	0.268611
3221-54_1	Secreted frizzled-related protein 1	SFRP1	0.48752	0.646247	0.690006	0.886046	0.450275	0.158361	0.0222944	0.0295009	0.0308709	0.0140705	0.0982146	0.323614	0.0321005	0.0642352	0.0773436	0.0980982	0.129832	0.227629
5132-71_3	Interleukin-27 receptor subunit alpha	IL27RA	0.49274	0.554396	0.641297	0.570408	0.779598	0.206224	0.0217571	0.034313	0.0311622	0.0544207	0.0360985	-0.330723	0.0317061	0.0580013	0.0668367	0.0957968	0.128818	0.259874
4990-87_1	Platelet glycoprotein Ib alpha chain	GP1BA	0.495111	0.339892	0.431993	0.915866	0.563573	0.610144	-0.0218028	-0.0587293	-0.0570642	-0.0121047	-0.091603	-0.126758	0.0319476	0.0614772	0.0725464	0.114484	0.158338	0.247795
2966-65_2	Stem Cell Growth Factor-beta	CLEC11A	0.49541	0.372308	0.148939	0.390118	0.497909	0.953825	-0.0218451	-0.0556867	-0.11112	-0.0817721	-0.0892443	0.0125757	0.0320318	0.0623612	0.076841	0.0950102	0.131426	0.216612
2632-5_2	Interleukin-12 receptor subunit beta-1	IL12RB1	0.496915	0.959722	0.925016	0.985738	0.511312	0.119111	0.021621	0.0028311	-0.00691315	-0.00162639	-0.113119	-0.404148	0.0318142	0.0560296	0.0734057	0.0909066	0.171914	0.257001
4140-3_2	Interleukin-7	IL7	0.499182	0.581362	0.645474	0.689789	0.951593	0.77862	0.0215419	0.0318716	0.0308711	0.0309474	0.00781656	-0.0658386	0.0318655	0.0577634	0.067051	0.077459	0.128596	0.233545
3037-62_1	Interleukin-1 beta	IL1B	0.499281	0.182227	0.183936	0.118129	0.0940779	0.0966204	-0.0214715	-0.0819698	-0.0949604	-0.14261	-0.198454	-0.280138	0.0317687	0.0613635	0.0713421	0.0909948	0.117957	0.166958
5354-11_3	Keratin, type I cytoskeletal 18	KRT18	0.503199	0.370466	0.190241	0.171646	0.235584	0.593541	0.0212415	0.0625469	0.111285	0.13548	0.182024	0.129046	0.0317176	0.0697742	0.0848132	0.0988725	0.152993	0.240981
3489-9_2	Ciliary Neurotrophic Factor	CNTF	0.504646	0.236189	0.424758	0.472522	0.198517	0.0266696	-0.0211963	-0.0767735	-0.0618169	-0.0654602	-0.274158	-0.812347	0.0317576	0.0647326	0.077366	0.0910052	0.2125	0.36089
4886-3_1	C-C motif chemokine 7	CCL7	0.507709	0.311451	0.320737	0.264255	0.286351	0.442494	0.021366	0.0589551	0.066865	0.0895013	0.105589	0.154116	0.0322433	0.0581858	0.0672557	0.0800182	0.0987666	0.199844
4911-49_2	Glutathione S-transferase P	GSTP1	0.51216	0.349989	0.508502	0.75513	0.507183	0.251089	0.021221	0.0635865	0.0552913	0.0324681	0.09563	0.277437	0.0323632	0.0679708	0.0835502	0.104008	0.143923	0.240273
5068-54_3	Cytotoxic and regulatory T-cell molecule	CRTAM	0.515124	0.599823	0.346944	0.417047	0.923972	0.496588	0.020647	0.0300143	0.0646823	0.0724593	0.0127718	0.135058	0.0317103	0.0571707	0.0686901	0.0891596	0.133659	0.197897
2686-67_2	Insulin-like growth factor-binding protein 6	IGFBP6	0.517221	0.389186	0.467065	0.384194	0.496654	0.415606	-0.0227276	-0.0588903	-0.064191	-0.0923312	-0.0958641	-0.202426	0.0350807	0.0683297	0.0881787	0.105947	0.140763	0.247584
3719-2_2	Cyclin-dependent kinase inhibitor 1B	CDKN1B	0.517849	0.696857	0.795559	0.628523	0.318262	0.141769	-0.0206819	-0.0211945	0.0183801	-0.046508	-0.135759	-0.34141	0.0319711	0.0543737	0.070891	0.0960292	0.13568	0.230461
3399-31_2	Stabilin-2	STAB2	0.519123	0.509363	0.485127	0.473324	0.160275	0.0633259	0.0204351	0.0402033	0.0499336	0.0904765	0.249952	0.783747	0.0316859	0.0608856	0.0714627	0.126012	0.177335	0.417185
5255-22_3	cAMP-specific 3',5'-cyclic phosphodiesterase 4D	PDE4D	0.520921	0.45468	0.450488	0.762855	0.716426	0.711981	0.0206668	0.0483132	0.0611755	0.0299656	0.0461216	0.0935661	0.0321836	0.0645703	0.0809897	0.0992201	0.12679	0.252682
4851-25_1	Interleukin-1 alpha	IL1A	0.526218	0.609617	0.481726	0.455121	0.147829	0.193155	-0.020247	-0.0299892	-0.0478665	-0.0615709	-0.215177	-0.321091	0.0319347	0.0586934	0.0679734	0.0823263	0.148094	0.245015
2693-20_3	Oncostatin-M	OSM	0.526433	0.40891	0.241722	0.133991	0.0955052	0.0824021	-0.0200898	-0.0488828	-0.0942074	-0.155346	-0.303901	-0.521768	0.0317031	0.0591431	0.0803511	0.10338	0.18142	0.297257
2615-60_2	Ephrin-A5	EFNA5	0.528796	0.368014	0.358343	0.25973	0.119561	0.0358155	-0.0205046	-0.0571792	-0.0696018	-0.110246	-0.213224	-0.52496	0.0325435	0.0634602	0.0756871	0.0976327	0.136381	0.246579
2247-20_11	Prokineticin-1	PROK1	0.530841	0.570546	0.523554	0.595888	0.488765	0.923659	0.0198786	0.0344451	0.0473307	0.0448926	0.102113	-0.0239493	0.0317072	0.0606827	0.0741345	0.08456	0.147225	0.249269
4467-49_2	SPARC-like protein 1	SPARCL1	0.53209	0.39327	0.450165	0.626366	0.630511	0.241724	-0.0201115	-0.0524796	-0.0542902	-0.0436044	-0.0585678	-0.244476	0.0321765	0.0614192	0.0718229	0.0894712	0.12157	0.207542
4143-74_2	Lymphotactin	XCL1	0.532296	0.701733	0.763204	0.922072	0.96114	0.749656	-0.0199047	-0.0215435	-0.0246154	-0.00922741	0.00592329	0.0552806	0.0318615	0.0562194	0.0816474	0.0942463	0.121414	0.172747
2585-2_5	Prolactin	PRL	0.532867	0.475414	0.666462	0.735568	0.858615	0.469368	-0.0201183	-0.0471658	-0.0341007	-0.0332856	-0.0228458	-0.145789	0.0322484	0.066036	0.0790591	0.0984648	0.12808	0.200704
2915-6_2	Proliferating cell nuclear antigen	PCNA	0.533381	0.703037	0.826666	0.959802	0.760521	0.867204	0.0197655	0.0217446	0.0160067	0.00487682	0.0471637	-0.0377936	0.0317227	0.0570059	0.0730485	0.0966762	0.154523	0.225419
2431-17_3	Cathepsin G	CTSG	0.533658	0.266039	0.298527	0.121344	0.155038	0.0204001	-0.019866	-0.0660588	-0.0712659	-0.137852	-0.204495	-0.556178	0.0319057	0.0593258	0.0684615	0.0887296	0.143258	0.235865
5228-25_2	Kinesin-like protein KIF23	KIF23	0.533973	0.52705	0.720072	0.717417	0.470593	0.0556746	0.0197666	0.0409917	0.026955	0.0374446	0.105304	0.524537	0.0317705	0.0647614	0.0751637	0.103364	0.145666	0.270787
2624-31_2	Protein E7_HPV18	Human-virus	0.534849	0.727566	0.655936	0.249309	0.0618911	0.114434	-0.0197387	-0.0173204	-0.0249997	-0.0958182	-0.243017	-0.373515	0.0317936	0.0496909	0.0560697	0.08301	0.129415	0.234464
3070-1_2	Interleukin-2	IL2	0.534986	0.569013	0.825714	0.853103	0.837136	0.272696	0.0199519	0.0375579	0.01734	0.0184305	-0.0273529	0.310744	0.0321478	0.0659039	0.0786939	0.0994505	0.132889	0.281674
4137-57_2	Interleukin-25	IL25	0.538474	0.821711	0.747692	0.701405	0.592807	0.471501	-0.0195427	-0.0126548	-0.0247718	-0.0358725	-0.0675834	-0.171307	0.0317594	0.0561278	0.0769528	0.0934674	0.12617	0.236973
5128-53_3	SLAM family member 6	SLAMF6	0.540907	0.234857	0.398028	0.574924	0.533026	0.429648	-0.0194586	-0.0843945	-0.0689644	-0.0599232	-0.0852241	-0.210642	0.0318131	0.070956	0.081512	0.106732	0.136468	0.265577
3197-70_2	Insulin-degrading enzyme	IDE	0.543732	0.279959	0.245102	0.459607	0.71181	0.69135	0.019301	0.0607371	0.0740851	0.0574742	0.0504343	0.0797437	0.031777	0.056155	0.0636439	0.0776193	0.136323	0.200249
4437-56_3	Ectonucleoside triphosphate diphosphohydrolase 5	ENTPD5	0.544187	0.278879	0.177797	0.110754	0.0447574	0.215244	-0.0194935	-0.0679208	-0.108984	-0.16493	-0.309421	-0.310702	0.0321303	0.0626556	0.0807305	0.103107	0.153188	0.249057
3059-50_2	Tumor necrosis factor ligand superfamily member 13B	TNFSF13B	0.549996	0.325132	0.342415	0.511283	0.726524	0.466965	-0.0190576	-0.0589684	-0.0677853	-0.059752	-0.0456825	-0.175819	0.0318704	0.0598695	0.0713121	0.0908588	0.130427	0.240739
5139-32_3	Netrin receptor UNC5C	UNC5C	0.5513	0.380204	0.486482	0.542291	0.958706	0.682997	0.0195445	0.0586506	0.0552978	0.0611812	0.00783213	-0.122363	0.0327918	0.0667769	0.0793861	0.100287	0.151074	0.298724
5204-13_3	Proteasome activator complex subunit 3	PSME3	0.553853	0.484333	0.561417	0.987203	0.753975	0.741039	-0.0187671	-0.041939	-0.0432661	-0.00181299	-0.0453773	-0.0854457	0.0316905	0.0599234	0.0744391	0.112943	0.144586	0.257806
3633-70_1	Nidogen-2	NID2	0.556878	0.251783	0.266342	0.370008	0.50324	0.712092	-0.0189655	-0.0727093	-0.08628	-0.0822085	-0.0817949	-0.0739397	0.0322716	0.0633703	0.0775135	0.091564	0.121966	0.19976
2695-25_1	Platelet endothelial cell adhesion molecule	PECAM1	0.558969	0.876882	0.805953	0.511914	0.0682877	0.372576	0.0185624	0.0109118	0.0225942	0.0934891	0.393895	0.38177	0.0317538	0.0703973	0.0919156	0.142372	0.214866	0.426156
2764-20_2	Fibroblast growth factor 9	FGF9	0.559209	0.387027	0.390121	0.591244	0.272925	0.763753	0.0185211	0.0460085	0.0609106	0.0472605	0.16634	0.0688277	0.0317026	0.0531407	0.0707982	0.0879071	0.151295	0.228351
3714-49_2	Creatine kinase M-type:Creatine kinase B-type heterodimer	CKB CKM	0.561645	0.535904	0.79605	0.994802	0.735302	0.814802	0.0196306	0.0414005	0.0207602	-0.00065187	-0.0448848	0.0532216	0.0338112	0.066834	0.0802677	0.0999673	0.132575	0.226591
3443-61_2	Homeodomain-interacting protein kinase 3	HIPK3	0.56273	0.481029	0.592423	0.305871	0.332321	0.236996	0.0183476	0.0504054	0.045186	0.105968	0.137003	0.254987	0.0316892	0.0714785	0.0843396	0.103313	0.140971	0.214282
3143-3_1	T-cell surface glycoprotein CD4	CD4	0.564632	0.422403	0.571819	0.570943	0.201095	0.0943091	-0.0182819	-0.0509766	-0.0422768	-0.067212	-0.236776	-0.547471	0.0317301	0.0634885	0.0747145	0.118478	0.184585	0.323983
4139-71_2	Interleukin-6 receptor subunit alpha	IL6R	0.564971	0.43908	0.49289	0.386784	0.615667	0.458189	-0.0182722	-0.046489	-0.0500431	-0.0783958	-0.0624735	-0.15061	0.0317409	0.0600343	0.0729113	0.0904485	0.12425	0.202205
2865-77_2	Histone acetyltransferase KAT6A	KAT6A	0.564989	0.911862	0.785719	0.603917	0.597168	0.442357	0.0182941	0.0100984	0.0289848	0.065853	0.0913488	0.276659	0.0317805	0.0911844	0.106539	0.126803	0.172571	0.35864
3400-49_2	Serine/threonine-protein kinase TBK1	TBK1	0.565042	0.74582	0.603563	0.972425	0.723276	0.541623	0.0182341	0.0183042	0.0346519	0.00280538	-0.0361727	-0.0950492	0.0316805	0.0564357	0.0666766	0.0810892	0.102012	0.15517
3132-1_1	Vascular endothelial growth factor C	VEGFC	0.565882	0.52546	0.487852	0.424931	0.256512	0.424387	0.0182366	0.0366687	0.0507588	0.0763931	0.140222	0.140607	0.0317535	0.0577094	0.0730996	0.0956108	0.123218	0.175265
5116-62_2	Roundabout homolog 2	ROBO2	0.569786	0.44052	0.219728	0.207555	0.256893	0.129035	-0.0188052	-0.0503279	-0.0957367	-0.121789	-0.144842	-0.344391	0.0330753	0.0651968	0.0778855	0.0964224	0.127381	0.224931
2809-25_2	A disintegrin and metalloproteinase with thrombospondin motifs 4	ADAMTS4	0.573414	0.407691	0.730104	0.849201	0.410703	0.252472	-0.0178518	-0.0534508	-0.0275693	-0.0222574	-0.146091	-0.280744	0.0316962	0.0645018	0.0798576	0.116957	0.177204	0.243852
3213-65_2	Nidogen-1	NID1	0.574611	0.278697	0.320547	0.454833	0.506201	0.732667	-0.0190521	-0.0719262	-0.0814777	-0.0774292	-0.102751	0.091092	0.033933	0.0663254	0.0819216	0.103464	0.154283	0.265904
2795-23_3	Alkaline phosphatase, tissue-nonspecific isozyme	ALPL	0.575968	0.639438	0.349356	0.371413	0.401593	0.429587	0.0178898	0.0289904	0.0697947	0.0869644	0.115323	-0.208187	0.0319763	0.061843	0.0744915	0.0971464	0.13719	0.262447
3606-2_1	Discoidin domain-containing receptor 2	DDR2	0.576042	0.64769	0.501272	0.530301	0.589725	0.655701	-0.0179786	-0.0245545	-0.0415401	-0.0445676	-0.048694	-0.0506551	0.0321414	0.0537001	0.0617139	0.0709352	0.0901535	0.113259
2775-54_2	Interleukin-17F	IL17F	0.582907	0.661143	0.866144	0.57314	0.917106	0.618957	0.0175836	0.0259951	0.0114949	-0.0559878	-0.0169212	-0.123646	0.0320095	0.0592683	0.0681513	0.0992584	0.162369	0.247813
3302-58_1	Cystatin-F	CST7	0.584679	0.668146	0.955259	0.757325	0.477127	0.882657	0.0173453	0.0228625	0.00369134	-0.0252926	0.103391	-0.0297889	0.0317248	0.0532987	0.0657529	0.0817784	0.145152	0.201284
3310-62_1	Low affinity immunoglobulin gamma Fc region receptor II-a/b	FCGR2A FCGR2B	0.585428	0.481214	0.417287	0.235292	0.133389	0.694561	-0.017309	-0.0434409	-0.0607613	-0.115466	-0.19828	-0.0884374	0.0317217	0.0616283	0.0748304	0.0970914	0.131562	0.224543
3627-71_4	Membrane metallo-endopeptidase-like 1	MMEL1	0.587559	0.755262	0.842059	0.836108	0.647864	0.800059	0.0172199	0.0171769	0.0127389	0.0148915	0.0388436	0.0316983	0.0317386	0.0550751	0.0638888	0.07192	0.0849159	0.124809
2637-77_2	Macrophage mannose receptor 1	MRC1	0.587809	0.435962	0.455314	0.596932	0.535181	0.563952	0.0173489	0.0498259	0.0562619	0.0502414	0.0804579	-0.118361	0.0319978	0.0639069	0.0752848	0.0949044	0.129517	0.204426
3175-51_5	A disintegrin and metalloproteinase with thrombospondin motifs 13	ADAMTS13	0.588603	0.330996	0.386563	0.391943	0.158786	0.471067	-0.0173522	-0.0597506	-0.0628531	-0.0768071	-0.176937	-0.15492	0.032072	0.0614043	0.0725095	0.0895863	0.125083	0.214094
2449-1_4	Calcium-dependent phospholipase A2	PLA2G5	0.591341	0.512832	0.524378	0.577666	0.417623	0.334685	0.0170242	0.0404609	0.0444367	0.0439585	0.0960018	0.383714	0.0316984	0.0617811	0.06974	0.0788615	0.11819	0.395747
5340-24_3	Caspase-10	CASP10	0.593655	0.588042	0.744508	0.790848	0.647933	0.497584	-0.016926	-0.0292168	-0.0258332	-0.0242397	-0.0497373	-0.102379	0.0317133	0.0539026	0.0792145	0.0913157	0.108753	0.150363
2911-27_2	Midkine	MDK	0.595402	0.565341	0.637571	0.592825	0.500932	0.121884	0.0169392	0.0346542	0.0349089	0.0514653	0.0884881	0.320412	0.0318888	0.0602353	0.074044	0.096138	0.131235	0.2053
3374-49_2	Tyrosine-protein kinase HCK	HCK	0.59654	0.466797	0.517137	0.613816	0.631061	0.822698	-0.0168407	-0.043452	-0.0455047	-0.0418748	-0.0489288	-0.0385346	0.0318018	0.0596651	0.070186	0.0828928	0.101725	0.171501
2765-4_3	Growth/differentiation factor 11	GDF11	0.600258	0.535744	0.495837	0.420676	0.234014	0.242872	0.017593	0.0379537	0.0490144	0.0708197	0.152123	0.26867	0.0335618	0.0612457	0.0719019	0.0878251	0.127431	0.228641
4203-50_2	Cofilin-1	CFL1	0.601299	0.394941	0.484644	0.611428	0.600035	0.0581595	0.0172146	0.0574629	0.0568913	0.0498439	0.0703861	0.404241	0.032934	0.0674896	0.0813302	0.0980067	0.134017	0.210827
3030-3_2	C-type lectin domain family 4 member M	CLEC4M	0.604979	0.553109	0.556275	0.487006	0.202942	0.031236	-0.0165116	-0.0367434	-0.043566	-0.0646021	-0.157725	-0.449727	0.0319114	0.0619084	0.0739808	0.0928257	0.123466	0.205717
2455-17_4	Interleukin-12	IL12A IL12B	0.606819	0.63975	0.840549	0.88559	0.345061	0.748638	-0.0163233	-0.0339031	-0.017215	-0.0154855	0.167909	0.130436	0.031709	0.0723904	0.0855092	0.10753	0.177401	0.405891
3082-9_2	NKG2D ligand 2	ULBP2	0.614464	0.624409	0.5981	0.924128	0.420954	0.627865	-0.0159814	-0.0284886	-0.0364472	-0.00828362	0.117085	0.110511	0.0317173	0.0581497	0.0690863	0.0869069	0.145183	0.227249
4126-22_1	Bactericidal permeability-increasing protein	BPI	0.616203	0.283901	0.273235	0.41294	0.930596	0.661094	-0.0159974	-0.0598682	-0.0760535	-0.0673881	-0.0097593	0.104247	0.0319056	0.0558075	0.069318	0.0821919	0.11191	0.23705
2633-52_2	Interleukin-13 receptor subunit alpha-1	IL13RA1	0.616958	0.586231	0.474964	0.12616	0.0197327	0.0158291	-0.0160678	-0.0331805	-0.0505288	-0.154455	-0.352468	-0.616368	0.0321147	0.0609193	0.070659	0.100705	0.149943	0.25092
2468-62_3	C-C motif chemokine 20	CCL20	0.619194	0.451491	0.521789	0.329741	0.388513	0.134729	-0.0157882	-0.0517435	-0.0499409	-0.107374	-0.118821	-0.510797	0.0317574	0.0686682	0.0778914	0.109987	0.137486	0.338629
3831-21_1	Phosphatidylinositol 3,4,5-trisphosphate 3-phosphatase and dual-specificity protein phosphatase PTEN	PTEN	0.61957	0.902362	0.918398	0.676231	0.746401	0.757358	0.01575	0.00805444	0.0078641	0.044057	0.0481315	0.0755731	0.0317147	0.0656216	0.0767101	0.105393	0.148625	0.243914
3608-12_1	Dipeptidyl peptidase 2	DPP7	0.620201	0.753611	0.953551	0.976898	0.888049	0.772388	0.0157698	0.0165756	0.00366243	0.00242275	0.0140384	-0.0417183	0.0318117	0.0527789	0.0628364	0.0835924	0.0995938	0.143821
3358-51_2	Cyclin-dependent kinase 5:Cyclin-dependent kinase 5 activator 1 complex	CDK5 CDK5R1	0.621333	0.317223	0.557989	0.716605	0.345329	0.884778	-0.0156575	-0.0968808	-0.0680484	-0.0501385	-0.192054	0.0759431	0.0316879	0.0967652	0.116059	0.137991	0.203023	0.522661
4436-1_2	Ectonucleoside triphosphate diphosphohydrolase 3	ENTPD3	0.622463	0.837457	0.97683	0.996092	0.370876	0.458687	0.0156389	0.0134957	0.0028423	0.000649839	0.217723	0.308085	0.0317531	0.0657509	0.0978026	0.132561	0.242752	0.414086
3212-30_3	Neutral ceramidase	ASAH2	0.622799	0.919585	0.962955	0.883211	0.781942	0.822678	0.0157307	0.00610234	0.0034667	-0.0138458	0.0386509	0.0522605	0.0319704	0.0604145	0.0745925	0.0941726	0.139448	0.232562
4961-17_1	Annexin A2	ANXA2	0.624955	0.864524	0.604746	0.638079	0.717398	0.95127	-0.0155998	0.0112002	0.0407872	0.0471229	0.0490824	0.0140543	0.0319019	0.0656106	0.0787393	0.100076	0.135414	0.229375
5440-26_3	Troponin I, fast skeletal muscle	TNNI2	0.625567	0.748553	0.609767	0.618953	0.540461	0.641257	-0.0160549	-0.0201063	-0.0368401	-0.044634	-0.0793712	-0.100879	0.0328908	0.0626896	0.0721206	0.0896518	0.129439	0.215819
3889-64_2	Lamin-B1	LMNB1	0.628377	0.953747	0.953911	0.744192	0.619011	0.752141	-0.0153381	-0.00415736	-0.005869	-0.0412226	-0.0876386	0.0875229	0.0316795	0.0716405	0.101481	0.126213	0.175965	0.276338
3081-70_2	NKG2D ligand 1	ULBP1	0.628506	0.385614	0.315041	0.208218	0.253333	0.508922	0.0153533	0.0530091	0.076167	0.126205	0.16964	0.151662	0.031723	0.0610445	0.0757146	0.100065	0.148072	0.228753
5087-5_3	Interleukin-22 receptor subunit alpha-2	IL22RA2	0.630124	0.502282	0.747066	0.63619	0.883339	0.451257	0.0154582	0.0418553	0.0243576	0.0452825	0.0184866	0.168236	0.0320907	0.0623406	0.0754723	0.095629	0.12582	0.222414
2500-2_3	Angiopoietin-4	ANGPT4	0.632549	0.786439	0.923656	0.480492	0.847804	0.96144	-0.0151698	-0.0134548	-0.00553325	-0.0563901	-0.0201082	0.00847063	0.0317168	0.049633	0.0577042	0.0798269	0.104635	0.174751
2987-37_3	Histone H1.2	HIST1H1C	0.634509	0.467135	0.516003	0.744818	0.754959	0.436106	-0.0152452	-0.0429956	-0.0452259	-0.0273737	-0.0337986	-0.130319	0.0320589	0.0590833	0.0695674	0.084024	0.10814	0.166636
2858-29_2	Histone acetyltransferase type B catalytic subunit	HAT1	0.635511	0.680684	0.79836	0.735824	0.528664	0.399577	0.0150337	0.0223643	0.0206905	0.0332086	0.0813612	0.150877	0.0317079	0.054312	0.0809356	0.098336	0.128905	0.178312
3309-2_2	Low affinity immunoglobulin gamma Fc region receptor II-a	FCG2A	0.637919	0.985011	0.999108	0.718298	0.188445	0.925551	0.0149193	-0.00116814	-8.45882e-05	-0.0342348	-0.173345	0.0210803	0.0316923	0.0621482	0.0756482	0.0948125	0.131343	0.225002
3485-28_2	Beta-2-microglobulin	B2M	0.638394	0.602254	0.541094	0.586294	0.615035	0.448211	0.0159682	0.0376745	0.052289	0.058551	0.0697048	0.179312	0.0339685	0.0722429	0.0854828	0.10747	0.138384	0.235465
5301-7_3	Eotaxin	CCL11	0.638939	0.760502	0.527844	0.777456	0.761215	0.659665	-0.0153265	-0.0199322	-0.0508535	-0.0282798	-0.0395652	-0.0816235	0.0326564	0.0653533	0.0804825	0.0999664	0.130016	0.184774
3186-2_2	Complement C2	C2	0.640736	0.474892	0.232482	0.334653	0.262095	0.237728	-0.014816	-0.063164	-0.133633	-0.129109	-0.197883	-0.301537	0.0317386	0.0883302	0.11175	0.133603	0.175945	0.2538
3061-61_2	Cathepsin B	CTSB	0.644805	0.239559	0.170729	0.237344	0.50928	0.417663	-0.014754	-0.0883419	-0.128449	-0.137211	-0.104408	-0.212773	0.0319953	0.0750244	0.0935977	0.115883	0.157914	0.261394
5011-11_1	Nicotinamide phosphoribosyltransferase	NAMPT	0.645846	0.529286	0.574237	0.46627	0.446477	0.320755	0.0146116	0.0449888	0.0465362	0.0752827	0.0990745	0.210571	0.0317865	0.0714629	0.0827621	0.103197	0.129876	0.210978
4548-4_2	Galactoside 3(4)-L-fucosyltransferase	FUT3	0.649491	0.704934	0.777541	0.962941	0.596205	0.635934	-0.0144098	-0.0258369	-0.0226778	-0.00494194	-0.0834174	-0.117789	0.0316974	0.0681914	0.0802138	0.106273	0.157174	0.248026
2645-54_1	Protein kinase C zeta type	PRKCZ	0.653757	0.403658	0.572625	0.667241	0.88899	0.993122	-0.014226	-0.0496012	-0.0394413	-0.0432903	0.0207512	-0.0025216	0.031706	0.0593441	0.0698497	0.100589	0.148473	0.291736
5117-14_3	Roundabout homolog 3	ROBO3	0.653893	0.338669	0.346446	0.629573	0.893689	0.555178	-0.0142223	-0.0693202	-0.0813419	-0.0513729	0.0187184	0.11847	0.0317111	0.0723798	0.0862928	0.106399	0.139886	0.200085
2763-66_2	Fibroblast growth factor 20	FGF20	0.654374	0.934463	0.99274	0.796222	0.740018	0.274896	0.0142522	0.00474886	0.000584367	-0.0192706	-0.0328813	-0.391189	0.031825	0.0577204	0.064185	0.0745559	0.0989506	0.356233
2981-9_3	Endothelial cell-selective adhesion molecule	ESAM	0.659918	0.479632	0.356357	0.26921	0.273449	0.237094	0.014283	0.0443816	0.0721029	0.11418	0.151229	0.299051	0.0324497	0.0627363	0.0780835	0.103147	0.137701	0.251364
3072-4_2	Interleukin-13	IL13	0.661606	0.486049	0.616778	0.758186	0.925843	0.548589	-0.013877	-0.0405407	-0.0340416	-0.027281	0.0104576	-0.101135	0.031695	0.0581537	0.0679721	0.0885322	0.112211	0.167997
3216-2_2	Polymeric immunoglobulin receptor	PIGR	0.661608	0.488166	0.632472	0.235325	0.783665	0.396556	-0.0140635	-0.0423093	-0.036772	-0.12155	-0.0384201	-0.189793	0.0321212	0.0609866	0.076829	0.102214	0.139749	0.222867
2838-53_1	Matrix metalloproteinase-17	MMP17	0.663247	0.932497	0.998315	0.890346	0.491814	0.572847	0.0138249	0.0046921	0.000144754	0.011008	0.0679673	0.0964747	0.0317402	0.0553662	0.0685008	0.0797771	0.0986865	0.170509
3204-2_2	Leukotriene A-4 hydrolase	LTA4H	0.664374	0.719719	0.832343	0.98138	0.585774	0.226579	0.0138218	0.0209742	0.0154244	-0.00201192	-0.0829254	-0.276765	0.0318467	0.0584176	0.0728125	0.0861322	0.151913	0.227412
3078-1_2	Placenta growth factor	PGF	0.664425	0.759613	0.790116	0.379386	0.31361	0.518674	0.0137447	-0.021362	-0.0238269	0.121813	0.182181	0.214566	0.031674	0.0697741	0.0894602	0.13837	0.180328	0.331233
4238-4_2	Protein lin-7 homolog B	LIN7B	0.665525	0.747239	0.859679	0.966377	0.4704	0.163517	-0.0137189	-0.0178769	-0.0108585	-0.00304804	0.11379	0.305243	0.0317254	0.0554387	0.0613827	0.0722481	0.157335	0.217394
5125-6_3	Sialic acid-binding Ig-like lectin 14	SIGLEC14	0.665871	0.707593	0.880133	0.62822	0.462469	0.780776	0.0136931	0.0215708	0.0104182	0.0427992	0.100767	0.0655769	0.0317007	0.057475	0.069041	0.0882932	0.136869	0.234966
3217-74_2	Glia-derived nexin	SERPINE2	0.666038	0.567045	0.441833	0.40312	0.412211	0.579577	0.0137362	0.0359668	0.0569848	0.080312	0.105817	0.164376	0.0318172	0.062792	0.0740182	0.095922	0.128768	0.295697
3472-40_2	Baculoviral IAP repeat-containing protein 5	BIRC5	0.666443	0.812412	0.529978	0.776855	0.77955	0.981265	-0.013687	-0.0118395	-0.0554838	-0.0327994	0.0488223	-0.0060938	0.0317444	0.0498627	0.0882666	0.115622	0.174184	0.258825
2841-13_2	Secreted frizzled-related protein 3	FRZB	0.668857	0.615776	0.620449	0.453061	0.230741	0.90109	0.013767	0.0348143	0.041275	0.0765416	0.162256	0.0322077	0.0321774	0.0693285	0.0832824	0.101877	0.134967	0.25846
2728-62_2	Laminin	LAMA1 LAMB1 LAMC1	0.670595	0.276244	0.231585	0.352777	0.420122	0.478373	0.0136823	0.0681836	0.0908512	0.0897797	0.109465	0.163504	0.0321589	0.0625538	0.0758278	0.0964668	0.135492	0.229735
4493-92_1	Interleukin-11	IL11	0.672027	0.250373	0.105877	0.0500126	0.192144	0.241392	-0.0134292	-0.0713845	-0.131542	-0.199765	-0.165282	-0.238487	0.0317106	0.0620305	0.0811635	0.101512	0.126288	0.202314
4430-44_3	Collectin-11	COLEC11	0.675497	0.55408	0.218844	0.193345	0.203276	0.0399832	-0.0136225	-0.0372189	-0.0917877	-0.132843	-0.181815	-0.556642	0.0325322	0.0628633	0.0745295	0.101896	0.142429	0.267332
2447-7_4	Group IIE secretory phospholipase A2	PLA2G2E	0.679284	0.125704	0.198962	0.266699	0.0871567	0.311779	-0.013121	-0.107507	-0.103376	-0.115073	-0.283789	-0.249709	0.0317267	0.0700892	0.0803439	0.103409	0.165071	0.24557
5183-53_3	AMP Kinase (alpha1beta1gamma1)	PRKAA1 PRKAB1 PRKAG1	0.684444	0.654222	0.935153	0.569223	0.783738	0.516926	-0.0128919	-0.0310694	-0.00671008	0.0714051	0.0476181	-0.292405	0.0317123	0.0693241	0.0824177	0.125309	0.173265	0.449512
3296-92_2	Contactin-2	CNTN2	0.68575	0.383287	0.338567	0.268726	0.198797	0.389028	-0.0129164	-0.0516315	-0.0701825	-0.102831	-0.164596	-0.198981	0.0319121	0.0591674	0.0732472	0.0928013	0.127659	0.229954
3418-12_2	Calcium/calmodulin-dependent protein kinase type 1D	CAMK1D	0.686253	0.961947	0.76388	0.955636	0.182216	0.389424	0.0128103	0.00294408	0.0234115	0.00537415	0.290434	0.36284	0.0317038	0.0616762	0.0778833	0.0965217	0.216951	0.419671
4132-27_2	Follistatin	FST	0.690747	0.97262	0.966354	0.687692	0.56375	0.988494	-0.0126298	-0.00176871	-0.00247666	0.0328906	0.0622776	-0.00268827	0.0317366	0.0515069	0.0586773	0.0817393	0.107698	0.185931
4914-10_1	Human Chorionic Gonadotropin	CGA CGB	0.691227	0.839637	0.853648	0.83043	0.855063	0.811703	-0.0178564	-0.0170241	-0.0191286	0.0291541	0.0346512	-0.0745363	0.0449438	0.084084	0.103629	0.136019	0.189451	0.312015
2731-29_2	NADPH--cytochrome P450 reductase	POR	0.696543	0.619405	0.627755	0.739031	0.242232	0.310645	0.0129497	0.0311862	0.0371068	0.0336947	0.176976	0.270976	0.0331955	0.062748	0.0764669	0.101049	0.150879	0.265857
3581-53_3	Alpha-2-HS-glycoprotein	AHSG	0.696919	0.583569	0.604549	0.383715	0.577099	0.427618	0.012396	0.0342505	0.0393567	0.0815078	0.0706376	0.204724	0.0318175	0.0624393	0.0759364	0.0934328	0.126463	0.25698
3499-77_2	Interleukin-17B	IL17B	0.699278	0.512005	0.515724	0.572122	0.545587	0.450973	-0.0122654	-0.0408774	-0.045545	-0.044814	-0.106667	-0.185371	0.0317422	0.0622947	0.0700116	0.0792385	0.176181	0.244913
4429-51_2	Carbohydrate sulfotransferase 6	CHST6	0.701489	0.264153	0.25207	0.155411	0.0969833	0.254277	-0.0121651	-0.0885992	-0.106634	-0.173558	-0.28781	-0.350468	0.0317277	0.0792551	0.0929665	0.121854	0.172585	0.305581
2942-50_2	Cytochrome c	CYCS	0.703903	0.676389	0.913866	0.835666	0.676311	0.44169	-0.0121993	-0.0258146	-0.00907072	0.0201885	0.0503585	0.155975	0.0320893	0.0618102	0.0838076	0.0972364	0.120438	0.201898
3825-18_2	Mitogen-activated protein kinase 8	MAPK8	0.706291	0.952716	0.970849	0.969531	0.995621	0.0863334	-0.0120094	0.00366325	0.00261675	0.00371237	-0.000655765	0.503016	0.0318593	0.0617467	0.0715606	0.0971095	0.119333	0.290283
3053-49_2	Fms-related tyrosine kinase 3 ligand	FLT3LG	0.708601	0.473528	0.789869	0.959068	0.991077	0.553974	-0.0118977	-0.0441745	-0.0184475	-0.00493093	-0.00147376	0.136483	0.0318254	0.0615843	0.0691797	0.0959958	0.131618	0.229808
4280-47_2	Proteasome subunit alpha type-2	PSMA2	0.710265	0.55497	0.471026	0.525183	0.55004	0.946488	-0.011781	-0.0297472	-0.0499077	-0.051721	-0.0590829	0.0096851	0.0317027	0.0503564	0.069172	0.0813057	0.0986794	0.143922
5352-11_3	Tumor necrosis factor receptor superfamily member 14	TNFRSF14	0.711569	0.418814	0.483316	0.622698	0.923882	0.756891	0.0117514	0.0475626	0.0489974	0.0459598	-0.0193933	-0.122164	0.0317728	0.0587803	0.0698327	0.0933106	0.202714	0.393503
3181-50_2	Cathepsin S	CTSS	0.711624	0.447135	0.229277	0.300259	0.437332	0.419552	-0.0117703	-0.0498479	-0.0935069	-0.102407	-0.109403	-0.175288	0.0318304	0.0655196	0.0776582	0.0986868	0.140567	0.216223
3498-53_2	Interleukin-17A	IL17A	0.712691	0.774317	0.625087	0.703416	0.589948	0.291015	0.0117201	-0.0164027	-0.0357224	-0.032101	-0.0578242	-0.380769	0.0318179	0.0571742	0.0730466	0.0842365	0.107122	0.358626
5026-66_1	40S ribosomal protein S3	RPS3	0.713502	0.375212	0.433064	0.530587	0.695719	0.858681	-0.011655	-0.0697987	-0.0692069	-0.0666118	-0.0598574	0.0684975	0.0317348	0.0786416	0.0881887	0.106095	0.152822	0.38367
3603-60_4	C-type lectin domain family 7 member A	CLEC7A	0.722053	0.30583	0.2723	0.250467	0.225574	0.33249	-0.0113634	-0.0644502	-0.0818243	-0.101853	-0.147689	-0.176169	0.0319359	0.0628737	0.0744323	0.0884547	0.121488	0.180866
3766-51_4	Syntaxin-1A	STX1A	0.72657	0.600886	0.587365	0.814515	0.718699	0.74424	-0.0114148	-0.029764	-0.0342944	-0.0173251	-0.0442683	-0.0785698	0.0326332	0.0568598	0.0631454	0.0737819	0.122723	0.240139
3060-43_2	Complement component C9	C9	0.730631	0.994564	0.913956	0.525018	0.660641	0.968249	-0.0111472	-0.000390864	-0.00744423	-0.054996	-0.0505946	-0.00803828	0.0323687	0.0573452	0.068852	0.0864195	0.115067	0.201416
4423-77_2	Bcl-2-like protein 1	BCL2L1	0.73153	0.710036	0.752315	0.770531	0.451219	0.198123	0.0109132	0.0222088	0.0273073	0.0339574	0.131117	0.333627	0.0317995	0.0596976	0.0864683	0.116313	0.173689	0.257452
4904-7_1	Caspase-2	CASP2	0.732253	0.775552	0.731193	0.565401	0.440604	0.229522	0.0108613	0.0165002	0.0225992	0.058932	0.0989559	0.257989	0.0317372	0.0578392	0.0657372	0.102404	0.128058	0.21334
2889-37_2	Cardiotrophin-1	CTF1	0.732483	0.609744	0.519358	0.566529	0.545074	0.593978	0.0108426	0.0342801	0.0498689	0.0590944	0.0761772	0.0892525	0.031711	0.0671152	0.0773268	0.102985	0.125661	0.166868
3494-71_3	Fibroblast growth factor 17	FGF17	0.73623	0.750384	0.785457	0.635838	0.902414	0.336084	0.0106852	0.0272886	0.0272418	0.0576111	0.0231358	-0.366387	0.0317119	0.0857293	0.100007	0.121539	0.188447	0.378977
5019-16_2	Ubiquitin carboxyl-terminal hydrolase isozyme L1	UCHL1	0.736334	0.823432	0.840944	0.877219	0.830489	0.237065	-0.0108408	-0.0141507	-0.0159593	0.0151125	0.030119	0.272998	0.032187	0.0633845	0.0794716	0.097734	0.140506	0.229452
3004-67_2	Programmed cell death 1 ligand 2	PDCD1LG2	0.739422	0.822853	0.688315	0.789976	0.290967	0.124118	-0.0105748	0.01394	0.0297833	0.0252217	0.130397	0.316449	0.0317835	0.0622335	0.0741919	0.094611	0.123149	0.203988
4420-7_2	Disintegrin and metalloproteinase domain-containing protein 12	ADAM12	0.742002	0.794384	0.937779	0.739406	0.879815	0.466369	0.0104985	0.015137	-0.00547484	0.0290377	-0.0196935	-0.151144	0.0318816	0.0580487	0.0700902	0.0872127	0.130075	0.206675
5238-26_3	Peptidyl-prolyl cis-trans isomerase E	PPIE	0.743236	0.4313	0.371121	0.503079	0.642062	0.00890954	0.0105253	0.0522334	0.0699422	0.0628235	0.0565978	0.685762	0.0321224	0.0663186	0.0781134	0.0937003	0.121574	0.256844
3403-1_2	Tryptase beta-2	TPSB2	0.750771	0.920934	0.682784	0.871539	0.962079	0.594652	0.0100885	-0.00583541	0.0285535	0.0143719	0.00577465	-0.110429	0.0317536	0.0587609	0.0698185	0.0888014	0.1213	0.206839
2781-63_2	C-C motif chemokine 4-like	CCL4L1	0.75479	0.68217	0.757655	0.692933	0.569003	0.458391	0.00994214	0.0259455	0.0232322	0.0352662	0.0670188	0.164135	0.0318234	0.0633208	0.07524	0.089222	0.117477	0.220462
4481-34_2	Complement C4	C4A C4B	0.755099	0.842233	0.842828	0.811926	0.986575	0.350775	0.00989327	0.0130241	0.0156109	0.0249503	0.00236179	-0.219154	0.0317083	0.0654007	0.078681	0.104765	0.140177	0.233726
4212-5_3	Epidermal growth factor receptor substrate 15-like 1	EPS15L1	0.757837	0.942653	0.799298	0.944993	0.409439	0.0571225	0.00978741	0.00391458	0.0192871	0.00603898	0.11245	0.556016	0.0317353	0.05439	0.0758061	0.0874524	0.13603	0.28876
2829-19_2	Interleukin-27	IL27 EBI3	0.758579	0.86032	0.960957	0.859881	0.533088	0.336206	0.00981515	0.0112776	0.00356264	-0.0235507	-0.114086	-0.235716	0.0319262	0.0640559	0.0727315	0.133296	0.182712	0.243878
3055-54_2	Interleukin-4 receptor subunit alpha	IL4R	0.759373	0.915495	0.814296	0.672782	0.546625	0.825735	0.00972538	0.00689357	0.0179046	0.0395744	-0.0927375	-0.055975	0.0317419	0.0649328	0.0761751	0.0936111	0.153571	0.253536
3396-54_2	Renin	REN	0.76227	0.851736	0.853108	0.854362	0.935332	0.936496	0.0104997	-0.0129644	-0.0157002	-0.0193031	-0.0120427	0.0204133	0.0347002	0.0693276	0.0847402	0.10507	0.148232	0.255536
4890-10_1	Corticotropin	POMC	0.763267	0.951187	0.950684	0.796226	0.613384	0.485833	0.00955515	0.00345059	0.00399862	0.0225052	0.0529252	0.122093	0.0317156	0.0563381	0.0646118	0.0870718	0.104583	0.174504
3640-14_3	alpha-2-macroglobulin receptor-associated protein	LRPAP1	0.763417	0.981652	0.952161	0.985907	0.952342	0.592207	0.00961016	-0.00155444	0.00491289	-0.00184681	-0.0089605	-0.157276	0.031919	0.0675552	0.0818385	0.104465	0.149735	0.292639
5357-60_3	Neuroligin-4, X-linked	NLGN4X	0.767407	0.568591	0.565213	0.579157	0.433814	0.574368	0.00946585	0.0349986	0.0407697	0.0481943	0.0986558	0.121087	0.0319955	0.0613461	0.07083	0.0868007	0.125789	0.214861
2714-78_2	Endothelial monocyte-activating polypeptide 2	AIMP1	0.767722	0.875369	0.6781	0.649511	0.936993	0.897304	-0.00955843	-0.0100713	-0.0323071	-0.04518	0.011871	0.0375306	0.0323536	0.0641797	0.07778	0.0993175	0.14998	0.290013
4546-27_3	EGF-like module-containing mucin-like hormone receptor-like 2	EMR2	0.769564	0.83179	0.665641	0.948993	0.830377	0.72809	-0.00948066	-0.0129156	-0.0360071	0.0067005	-0.0306711	-0.0869573	0.0323544	0.0607738	0.0832608	0.104653	0.142986	0.249387
3423-59_2	Chymase	CMA1	0.774263	0.54476	0.267582	0.311487	0.102676	0.0700346	0.00909038	0.035717	0.0894728	0.0957577	0.255151	0.5189	0.0316869	0.058934	0.0805909	0.0944504	0.15561	0.283224
5134-52_2	Hepatitis A virus cellular receptor 2	HAVCR2	0.777622	0.546026	0.476785	0.893063	0.80052	0.879793	0.00914688	0.042233	0.0585096	0.0135558	0.0326071	-0.0300414	0.0323788	0.0699055	0.0821578	0.100753	0.128873	0.198116
4905-63_1	Coactosin-like protein	COTL1	0.779239	0.63989	0.498666	0.388243	0.622176	0.803187	-0.00895543	-0.0289656	-0.0531497	-0.0944504	-0.0788041	-0.0659746	0.0319395	0.0618737	0.0784828	0.109307	0.159668	0.263988
3800-71_2	Creatine kinase B-type	CKB	0.779302	0.693217	0.709579	0.948773	0.783064	0.966224	-0.00893484	-0.0245567	-0.0283468	0.00668925	0.0405446	0.0123442	0.0318755	0.0622125	0.0760602	0.104029	0.147057	0.290754
2441-2_4	Fibroblast growth factor 10	FGF10	0.779635	0.88659	0.878859	0.761783	0.650247	0.357258	0.00887982	0.0092868	0.0114732	0.0272628	0.0697532	0.250522	0.0317284	0.0650822	0.0752269	0.0898518	0.153601	0.270819
5404-53_3	Tumor necrosis factor receptor superfamily member 21	TNFRSF21	0.779754	0.888622	0.871249	0.95728	0.757725	0.550874	-0.00893869	-0.00868895	0.0119575	-0.00506167	0.0379367	-0.13669	0.0319563	0.0620107	0.0737308	0.0944128	0.122812	0.228364
5268-49_3	Matrix metalloproteinase-16	MMP16	0.783951	0.78329	0.898721	0.847194	0.900167	0.88321	-0.0086967	-0.0145962	-0.00811858	-0.0164446	0.0153736	0.0281513	0.031711	0.0530418	0.063746	0.0852633	0.122389	0.191126
5006-71_1	Mitogen-activated protein kinase 13	MAPK13	0.784131	0.741194	0.804176	0.990281	0.805048	0.737315	0.00870805	-0.0227593	-0.0200671	0.00120992	-0.0352566	-0.0652922	0.0317795	0.0688721	0.0808792	0.0992372	0.142651	0.1941
4535-50_2	ADP-ribosyl cyclase/cyclic ADP-ribose hydrolase 2	BST1	0.785167	0.82908	0.785224	0.536536	0.881819	0.574803	0.00869844	0.01309	-0.0201067	-0.0580119	-0.0206342	-0.153449	0.0319014	0.060603	0.0737312	0.0937519	0.138617	0.272596
2835-1_4	X-ray repair cross-complementing protein 6	XRCC6	0.785357	0.459914	0.44105	0.948026	0.909415	0.980991	-0.00863816	-0.050376	-0.0611629	-0.0073437	0.019519	-0.0057222	0.0317091	0.0681155	0.079309	0.112562	0.171335	0.239532
4459-68_2	Proprotein convertase subtilisin/kexin type 7	PCSK7	0.790208	0.892609	0.913636	0.404117	0.649242	0.749109	0.00846221	-0.00773783	0.00810177	0.0804664	0.058341	0.0699384	0.0317995	0.0572863	0.0746553	0.0963107	0.128076	0.218057
4986-59_1	Focal adhesion kinase 1	PTK2	0.790249	0.862039	0.824036	0.361629	0.723097	0.389798	0.00843222	0.00991108	0.014853	0.0861236	0.0493561	0.196791	0.031693	0.0570028	0.0667539	0.0942602	0.139097	0.227795
5082-51_3	X-linked interleukin-1 receptor accessory protein-like 2	IL1RAPL2	0.805865	0.697726	0.846983	0.899891	0.92527	0.390495	-0.00781231	-0.0211698	-0.013881	0.0105763	-0.0102499	-0.23106	0.0317794	0.0544746	0.0718868	0.0840012	0.109137	0.267858
4891-50_1	Glucagon	GCG	0.808447	0.700123	0.795716	0.970374	0.98062	0.763768	-0.0077098	-0.0238954	-0.018945	0.00340902	-0.00323752	-0.0624898	0.0317937	0.0620048	0.0731271	0.0917132	0.133107	0.207338
3390-72_2	Phosphatidylinositol 4,5-bisphosphate 3-kinase catalytic subunit alpha isoform:Phosphatidylinositol 3-kinase regulatory subunit alpha complex	PIK3CA PIK3R1	0.808798	0.590187	0.31961	0.465175	0.719514	0.730723	-0.0077186	-0.0349606	-0.0748401	-0.073845	-0.0532678	-0.0704423	0.0318895	0.064872	0.075102	0.100978	0.14812	0.204081
3041-55_2	C-type mannose receptor 2	MRC2	0.81593	0.616072	0.532484	0.655933	0.969329	0.853518	-0.00738901	-0.0315095	-0.0474111	-0.0416775	0.00474141	-0.04124	0.0317336	0.0628001	0.0758861	0.09345	0.123158	0.222763
4133-54_2	Granzyme B	GZMB	0.816321	0.612865	0.305268	0.0962303	0.0882489	0.155744	-0.00740365	-0.0292499	-0.0833586	-0.179836	-0.252731	-0.435423	0.0318654	0.0577709	0.0812042	0.107769	0.147516	0.304328
3847-56_2	Persulfide dioxygenase ETHE1, mitochondrial	ETHE1	0.816726	0.862234	0.967183	0.743664	0.912231	0.748828	-0.00734846	-0.0106794	-0.00308449	-0.0371923	-0.0179589	0.102977	0.0316991	0.0615094	0.0749252	0.11363	0.16272	0.320695
3322-52_2	Leucine-rich repeats and immunoglobulin-like domains protein 3	LRIG3	0.818098	0.581543	0.296547	0.241437	0.255999	0.267827	-0.00737502	-0.0336813	-0.0769565	-0.109933	-0.146899	-0.239079	0.032058	0.0610725	0.0736252	0.0936591	0.128946	0.214508
2666-53_2	Decorin	DCN	0.821645	0.847351	0.657079	0.766916	0.466856	0.164361	0.00720367	0.0122042	0.0343714	0.02851	0.097158	0.336711	0.0319468	0.0633654	0.0773634	0.0960958	0.133271	0.240292
4883-56_2	Insulin	INS	0.823459	0.990949	0.830816	0.864009	0.900448	0.774339	-0.00706873	0.000650418	-0.0171827	0.0225163	0.0258004	0.0926514	0.031676	0.0573078	0.0803694	0.13135	0.205979	0.32225
3421-54_2	Tumor necrosis factor ligand superfamily member 8	TNFSF8	0.826095	0.854813	0.773332	0.932355	0.288904	0.333837	0.00701	0.0121679	0.0242575	0.00877481	0.156699	0.293747	0.0318969	0.0664637	0.0841642	0.103288	0.147355	0.302425
3447-64_2	Interleukin-8	CXCL8	0.826108	0.957246	0.882361	0.761356	0.790207	0.528067	-0.00705144	-0.00281279	0.009496	0.0225293	0.0245231	0.0737626	0.0320879	0.0524416	0.0641307	0.0741142	0.0920519	0.11648
3031-66_1	Ferritin	FTH1 FTL	0.828801	0.763396	0.815286	0.43315	0.43412	0.374412	0.00688827	0.0174647	-0.0168887	0.089869	0.120535	0.213939	0.0318464	0.0579857	0.0722457	0.1145	0.153789	0.239736
2597-8_3	Vascular endothelial growth factor A	VEGFA	0.832937	0.959666	0.805715	0.6929	0.6131	0.67305	0.0068421	0.00309288	-0.0177293	-0.03642	-0.0599732	-0.0729207	0.0324283	0.0611258	0.0720346	0.0921305	0.118415	0.172282
2381-52_4	Complement C5	C5	0.836431	0.961359	0.837578	0.368766	0.591115	0.841592	0.00657356	-0.00328269	-0.0169154	-0.098024	-0.0780668	-0.0486849	0.0318309	0.0677219	0.0824633	0.108896	0.145077	0.24294
5102-55_3	MHC class I polypeptide-related sequence B	MICB	0.83878	0.683621	0.361124	0.336572	0.209562	0.25499	-0.00648748	-0.0255951	-0.0735508	-0.0926046	-0.17267	-0.234473	0.0318783	0.0627689	0.0804463	0.0962101	0.137159	0.204751
4801-13_3	Lactoperoxidase	LPO	0.8388	0.646918	0.410401	0.370847	0.258639	0.29367	-0.00646438	-0.0278511	-0.0612381	-0.0857501	-0.142381	-0.217154	0.0317688	0.0607667	0.0743126	0.0956764	0.125678	0.205661
3091-70_2	Aurora kinase A	AURKA	0.842811	0.918988	0.907906	0.712834	0.948047	0.814033	-0.00628804	-0.00614761	0.00840547	0.0342588	0.00771455	-0.0426101	0.0317016	0.0604126	0.0726151	0.0929922	0.118244	0.180648
4551-72_3	Probable G-protein coupled receptor 114	GPR114	0.844074	0.704219	0.806404	0.76191	0.746316	0.969309	0.00623366	-0.0258479	-0.0216376	-0.067132	-0.0927729	0.0198683	0.0316854	0.0680474	0.0882333	0.221373	0.286374	0.515057
3357-67_2	Cyclin-dependent kinase 2:Cyclin-A2 complex	CDK2 CCNA2	0.846571	0.823623	0.702635	0.531439	0.502024	0.725234	0.00615318	0.0124924	0.0268218	0.0513699	0.0805648	0.0624377	0.0317918	0.0560184	0.0702065	0.081989	0.119789	0.177127
4913-78_1	C-C motif chemokine 16	CCL16	0.84703	0.476497	0.822013	0.911622	0.700796	0.685853	0.0063401	0.0449426	0.0166187	-0.0103147	-0.0473352	0.104199	0.0328571	0.0630781	0.073826	0.0928525	0.12301	0.256828
4912-17_1	Aspartate aminotransferase, cytoplasmic	GOT1	0.85087	0.999626	0.943617	0.570819	0.663713	0.65012	-0.0059598	-2.88846e-05	-0.00543053	-0.0580122	-0.06259	0.101019	0.0316914	0.0616295	0.0767354	0.102228	0.143735	0.222008
5016-61_2	Protein DJ-1	PARK7	0.851006	0.667559	0.948474	0.950698	0.459884	0.662674	-0.00595938	-0.0257008	-0.00459014	0.005847	0.0855079	0.0881557	0.0317185	0.059803	0.0709849	0.094486	0.115473	0.201462
4130-71_1	Fibroblast growth factor 6	FGF6	0.853091	0.931565	0.824595	0.743057	0.822677	0.10399	0.00587975	-0.00483162	-0.0155597	-0.0266341	0.0291882	0.445887	0.0317441	0.0562338	0.0701565	0.0811732	0.13007	0.271653
3290-50_2	CD109 antigen	CD109	0.854325	0.666319	0.728602	0.974533	0.761546	0.321613	-0.00587851	-0.0278341	-0.0275762	-0.0032789	-0.0421998	-0.21681	0.0320093	0.0645109	0.0794176	0.102624	0.138873	0.217617
2977-7_2	Tumor necrosis factor receptor superfamily member EDAR	EDAR	0.855705	0.984373	0.943267	0.830205	0.901447	0.348424	-0.00583002	0.0011923	0.00503504	0.0184155	0.0144999	0.197544	0.0320522	0.0608405	0.0707078	0.085802	0.11694	0.209649
3046-31_1	Resistin	RETN	0.856794	0.705935	0.795735	0.850233	0.75061	0.705943	-0.00575555	-0.0226488	-0.0187194	-0.017173	-0.0414203	-0.0799333	0.031886	0.0599907	0.0722629	0.090869	0.130137	0.211221
4909-68_1	Galectin-8	LGALS8	0.858943	0.708717	0.883734	0.945321	0.973482	0.534715	0.00564846	0.0223464	0.0125708	-0.00812687	-0.00564232	0.186062	0.0317746	0.0597824	0.0859059	0.118395	0.169521	0.298621
5138-50_3	Tumor necrosis factor receptor superfamily member 12A	TNFRSF12A	0.860001	0.512711	0.308252	0.121563	0.130897	0.317383	0.00559792	0.0453945	0.0995128	0.200508	0.267391	0.326638	0.0317308	0.0692944	0.0975416	0.129135	0.176271	0.324985
3795-6_2	Disintegrin and metalloproteinase domain-containing protein 9	ADAM9	0.862338	0.925443	0.940162	0.7546	0.902916	0.379806	-0.00549982	0.00521886	-0.00573549	-0.0339387	-0.016411	-0.294181	0.0317096	0.0557404	0.0763578	0.108475	0.134365	0.333416
3761-4_2	Prostaglandin G/H synthase 2	PTGS2	0.867052	0.88811	0.928516	0.889524	0.883704	0.64429	-0.00532153	-0.00837129	0.00604661	0.0123816	0.0157938	0.106392	0.0317803	0.0594683	0.0673572	0.089059	0.107832	0.229703
3514-49_2	Myeloblastin	PRTN3	0.867237	0.917838	0.655253	0.617862	0.440187	0.884821	0.00532242	0.00681123	0.035852	0.0529888	0.113196	0.0366271	0.0318303	0.0659934	0.080239	0.106103	0.146351	0.252172
2514-65_3	Ephrin-B3	EFNB3	0.871349	0.453212	0.620899	0.765684	0.744282	0.803133	0.00514826	-0.0582444	-0.0462575	-0.033336	0.0505968	-0.0774667	0.0317819	0.0775905	0.0934559	0.111754	0.154897	0.309886
3067-67_1	Growth/differentiation factor 9	GDF9	0.87155	0.7499	0.946015	0.805767	0.658312	0.591002	-0.00513377	-0.0177591	-0.00475927	0.0220811	0.0582499	-0.160909	0.0317426	0.0556801	0.0702431	0.0897203	0.131513	0.298425
4184-43_3	Eukaryotic translation initiation factor 4E-binding protein 2	EIF4EBP2	0.876155	0.941436	0.707562	0.957631	0.708726	0.876167	0.00494718	-0.00410804	0.0280148	0.00466434	0.040519	0.0378088	0.0317359	0.0558901	0.074626	0.0877225	0.108307	0.241982
3797-1_1	Cadherin-2	CDH2	0.876596	0.705245	0.683254	0.685431	0.485763	0.226913	-0.00493631	-0.0225209	-0.0274781	-0.0418525	-0.100532	-0.265359	0.0317803	0.0595052	0.0672945	0.103222	0.143948	0.218198
5104-57_3	Natural cytotoxicity triggering receptor 1	NCR1	0.878391	0.89734	0.903836	0.974545	0.677132	0.63725	0.0048818	0.00856103	0.00944559	-0.00360046	-0.0673794	-0.156265	0.031897	0.0663191	0.0781306	0.112744	0.16158	0.330335
3187-52_2	Cysteine-rich secretory protein 3	CRISP3	0.878853	0.828117	0.953682	0.969771	0.392844	0.197542	0.0048444	-0.0130766	-0.0039966	-0.00305202	0.104705	0.265989	0.0317743	0.0601965	0.0687648	0.0804687	0.122267	0.204989
3798-71_1	Carbonic anhydrase 9	CA9	0.881346	0.571745	0.592941	0.676042	0.576116	0.964761	-0.00475974	-0.0343354	-0.0374806	-0.0378859	-0.0650095	0.00956026	0.0318801	0.0606782	0.0700554	0.0905744	0.116088	0.215832
5114-65_3	Prolactin receptor	PRLR	0.883593	0.933526	0.868602	0.621783	0.455566	0.440927	-0.00466133	-0.00533205	0.0120778	0.0426318	0.0863357	0.179112	0.031828	0.0638941	0.0729592	0.0863267	0.115476	0.231459
5001-6_2	Mammaglobin-B	SCGB2A1	0.883637	0.877996	0.831108	0.704601	0.630308	0.910787	0.00470129	0.011057	0.0181742	0.039489	0.0657908	0.0311904	0.0321131	0.0719901	0.0851565	0.10406	0.136481	0.277638
3858-5_1	Low molecular weight phosphotyrosine protein phosphatase	ACP1	0.884217	0.871734	0.963751	0.768703	0.822126	0.530844	0.00464027	0.00975097	0.00330965	-0.0273538	-0.0298492	-0.145531	0.0318563	0.0603626	0.0727783	0.0929321	0.132596	0.231369
2640-3_2	Macrophage-stimulating protein receptor	MST1R	0.901937	0.68284	0.74887	0.860981	0.469311	0.135708	-0.00391148	-0.0225449	-0.0198074	-0.0122717	-0.0818136	-0.565085	0.0317372	0.0551446	0.06183	0.0700125	0.112845	0.37557
3651-50_5	Vascular endothelial growth factor receptor 2	KDR	0.903446	0.830545	0.902782	0.633261	0.50355	0.397352	0.00398216	-0.0143091	-0.00980923	-0.0477748	-0.0980174	-0.20387	0.032818	0.0668285	0.0802545	0.100023	0.146261	0.239802
4982-54_1	Elafin	PI3	0.903756	0.994583	0.805846	0.532436	0.499022	0.694097	0.00413249	0.000461266	0.0204904	0.0664178	0.0974903	0.0898004	0.0341672	0.0679059	0.0833102	0.106264	0.143942	0.227639
4148-49_2	Pappalysin-1	PAPPA	0.905446	0.819552	0.685303	0.895143	0.839449	0.389746	0.00378453	0.0144398	0.0310427	0.0128072	-0.0264401	-0.177635	0.0318523	0.0632651	0.0765473	0.0970884	0.130332	0.205598
3743-1_2	Stromelysin-2	MMP10	0.906176	0.843799	0.837355	0.653397	0.545648	0.765095	0.00375437	0.0112073	0.0141439	0.0361345	0.0584253	0.0624297	0.0318453	0.0568492	0.0688558	0.0803876	0.0965151	0.208345
2875-15_2	TATA-box-binding protein	TBP	0.908237	0.672566	0.445704	0.445632	0.0828354	0.00604734	0.00366021	-0.0268291	-0.0681567	-0.0799608	-0.264074	-0.693736	0.0317473	0.0634436	0.0892852	0.104697	0.151473	0.2471
4549-78_2	Alpha-(1,3)-fucosyltransferase 5	FUT5	0.910256	0.711834	0.787804	0.960854	0.881239	0.65044	0.00373202	0.0230608	0.0201947	-0.00465678	-0.019692	-0.0966308	0.0331015	0.0623927	0.0749766	0.0947967	0.131637	0.212574
4542-24_2	Clusterin	CLU	0.911052	0.897504	0.689494	0.76278	0.177696	0.0245538	-0.00357151	-0.00801618	-0.0302837	0.027898	0.167274	0.583886	0.0319628	0.0621981	0.0757406	0.0923437	0.123655	0.255603
4476-22_2	Tyrosine-protein kinase ZAP-70	ZAP70	0.917962	0.880243	0.988391	0.760873	0.865861	0.383948	-0.00327091	-0.00816767	-0.000896582	-0.0289356	-0.0317468	0.290801	0.0317479	0.054184	0.061583	0.0949908	0.187696	0.332477
3898-5_2	26S proteasome non-ATPase regulatory subunit 7	PSMD7	0.918241	0.816443	0.524758	0.371281	0.370648	0.743702	0.00325725	0.012577	0.0425835	0.0730907	0.0912565	-0.104523	0.0317237	0.0541536	0.0668928	0.0816256	0.101699	0.318765
3821-28_1	MAP kinase-activated protein kinase 5	MAPKAPK5	0.92012	0.926956	0.713528	0.805076	0.627076	0.562453	0.00317854	0.00531117	0.0262891	0.0252135	0.0657231	-0.151445	0.0316878	0.0579053	0.0715574	0.102077	0.135062	0.260563
2785-15_2	C-C motif chemokine 8	CCL8	0.920527	0.949822	0.69558	0.86465	0.502303	0.487277	0.00317598	-0.00355343	-0.0289606	-0.015388	0.0892956	0.139962	0.0318249	0.0564372	0.0739585	0.0901957	0.132858	0.200709
3044-3_2	C-C motif chemokine 18	CCL18	0.922315	0.820736	0.955215	0.764067	0.804759	0.396744	0.00320354	0.0144999	0.00429292	0.0293183	0.0341217	0.214604	0.0328424	0.0639551	0.0763929	0.0975909	0.13785	0.252103
4237-70_3	Leucine carboxyl methyltransferase 1	LCMT1	0.925184	0.694758	0.602136	0.621816	0.378924	0.205599	0.00299565	0.0209365	0.0325154	0.0349109	0.0745409	0.53535	0.0318924	0.0533228	0.0623198	0.0706989	0.0845253	0.420081
4496-60_2	Macrophage metalloelastase	MMP12	0.927355	0.981833	0.95285	0.758608	0.750243	0.71587	-0.00316549	0.0016043	0.00513952	-0.0334536	-0.0496894	0.101613	0.0347106	0.0704189	0.0868659	0.108759	0.15588	0.278347
3312-64_1	High affinity immunoglobulin gamma Fc receptor I	FCGR1A	0.928055	0.673399	0.595758	0.754217	0.620248	0.987223	0.00288577	-0.0238422	-0.0380168	-0.0264026	-0.0604737	0.00321223	0.0319522	0.056533	0.0716028	0.0842525	0.121852	0.200066
2609-59_2	Cystatin-C	CST3	0.930551	0.974227	0.851705	0.877955	0.848706	0.706223	0.0029731	0.00230804	0.0157258	-0.0155259	-0.0249135	-0.0848018	0.0341055	0.071405	0.0840658	0.101018	0.130422	0.22431
4328-2_2	Brother of CDO	BOC	0.932954	0.861999	0.98811	0.758563	0.975244	0.698615	0.00269013	0.00978154	-0.000961466	-0.0259689	-0.00397223	0.0790039	0.0319683	0.0562412	0.0644743	0.0844096	0.12784	0.203434
2333-72_1	Transforming growth factor beta-1	TGFB1	0.934525	0.641544	0.480866	0.857963	0.966244	0.961164	0.00260462	-0.0268021	-0.0484285	-0.0152886	0.00498887	-0.0149659	0.0316963	0.0575365	0.0686367	0.0853519	0.117737	0.306553
3504-58_2	Hepcidin	HAMP	0.934698	0.965691	0.750481	0.672248	0.809452	0.501301	-0.00268052	-0.00279814	-0.0256408	-0.0442871	-0.0351071	-0.150103	0.0327065	0.0650197	0.0805738	0.104577	0.145396	0.222376
2436-49_4	C-X-C motif chemokine 16	CXCL16	0.935753	0.671276	0.668305	0.926889	0.895635	0.340414	0.00256259	0.0261808	0.0333975	0.0090098	0.0175816	-0.215517	0.0317826	0.0616525	0.0778868	0.0981061	0.133855	0.22494
5229-90_3	Inosine-5'-monophosphate dehydrogenase 1	IMPDH1	0.936822	0.833051	0.548586	0.419021	0.540342	0.1355	0.00251602	0.0130347	0.0557156	0.0964235	0.100709	0.424044	0.0317341	0.0618045	0.0927981	0.119151	0.16419	0.281679
5487-7_3	SLAM family member 7	SLAMF7	0.93684	0.828368	0.544295	0.627744	0.503454	0.856479	-0.00253115	-0.0145462	0.0518626	0.0517907	0.0988451	0.0456187	0.0319339	0.0670611	0.0854613	0.106694	0.147463	0.251558
4284-18_3	RNA-binding protein 39	RBM39	0.937018	0.724665	0.981578	0.959068	0.717214	0.547698	0.00250894	-0.0207764	-0.00192149	-0.0048557	0.0492229	0.198751	0.0317435	0.0589515	0.0831637	0.0945292	0.135709	0.329413
3611-70_4	Endothelin-converting enzyme 1	ECE1	0.937181	0.717311	0.63644	0.63994	0.611996	0.291375	-0.00253112	-0.0237685	-0.0371598	-0.0471252	-0.068014	-0.247299	0.032107	0.0656112	0.0785541	0.100638	0.133875	0.233092
4866-59_2	BDNF/NT-3 growth factors receptor	NTRK2	0.939067	0.951574	0.923596	0.931322	0.883378	0.580913	0.00244172	0.00341857	-0.00651364	0.00684212	-0.0177806	-0.142239	0.0319338	0.0562624	0.0678746	0.0793241	0.121056	0.25678
2806-49_2	Activin receptor type-1B	ACVR1B	0.941933	0.495049	0.433394	0.397251	0.559675	0.221035	0.0023093	-0.0605233	-0.0826178	-0.107761	-0.122036	-0.444712	0.0316953	0.088639	0.105353	0.127112	0.208851	0.361028
4959-2_1	Anterior gradient protein 2 homolog	AGR2	0.943607	0.594696	0.602047	0.544481	0.898967	0.614556	0.00224345	-0.0419961	-0.0508353	-0.0887808	-0.0296851	0.251934	0.0317074	0.0788825	0.0974083	0.146321	0.233501	0.498654
3642-4_1	SLAM family member 5	CD84	0.945519	0.970427	0.845559	0.766536	0.996691	0.922341	-0.00218007	-0.00232762	-0.0146516	-0.0273182	0.000520444	0.0181167	0.0318945	0.0627524	0.0751688	0.0919242	0.125346	0.185353
4435-66_2	Ectonucleotide pyrophosphatase/phosphodiesterase family member 7	ENPP7	0.945762	0.832909	0.769526	0.611608	0.707272	0.525971	0.00217807	-0.0132951	-0.022072	-0.0494434	-0.0496158	-0.134497	0.0320082	0.0629847	0.0752807	0.0972683	0.131933	0.21131
3477-63_2	High affinity nerve growth factor receptor	NTRK1	0.950566	0.607111	0.534715	0.270655	0.563756	0.374499	-0.00196889	-0.0342179	-0.0484522	-0.106768	-0.0732385	-0.150967	0.0317505	0.0665033	0.0779767	0.0967432	0.126654	0.169202
5032-64_1	FACT complex subunit SSRP1	SSRP1	0.951525	0.661703	0.760193	0.851456	0.445783	0.97784	0.00193138	-0.0286317	-0.0227093	0.0183234	0.1325	-0.0069247	0.0317623	0.065395	0.0743498	0.0977645	0.173427	0.248647
4564-2_2	Plexin-C1	PLXNC1	0.953624	0.856011	0.595756	0.680792	0.765264	0.780376	-0.00184386	-0.0117951	-0.0426354	-0.0407712	-0.042486	-0.0701289	0.031697	0.0649694	0.0803012	0.0990099	0.142098	0.250807
3450-4_2	Kallikrein-6	KLK6	0.953881	0.924135	0.908073	0.991658	0.734739	0.317907	-0.00184375	-0.0062194	-0.00873964	0.000919204	0.0372626	-0.351101	0.0318724	0.0652783	0.0756392	0.0878412	0.109819	0.349706
3174-2_1	A disintegrin and metalloproteinase with thrombospondin motifs 1	ADAMTS1	0.957811	0.820306	0.965805	0.832252	0.977194	0.525736	0.00167827	-0.0127566	0.00294339	-0.0170047	-0.00317622	0.246198	0.0317171	0.0561291	0.0686154	0.0802105	0.110964	0.386585
3509-1_1	C-C motif chemokine 15	CCL15	0.958158	0.607176	0.647808	0.484968	0.59125	0.946022	-0.00169384	-0.0322323	-0.0334845	-0.0680438	-0.0698308	0.016277	0.032277	0.0626555	0.0732449	0.0973148	0.129819	0.23979
3676-15_3	Cation-independent mannose-6-phosphate receptor	IGF2R	0.958671	0.440131	0.543462	0.529184	0.503642	0.233014	-0.0016689	-0.0486816	-0.0483155	-0.0636402	-0.0881942	-0.25375	0.0321966	0.0630104	0.0794517	0.101017	0.131632	0.211422
2953-31_2	Luteinizing hormone	CGA LHB	0.959828	0.692367	0.898104	0.775703	0.909301	0.80622	-0.00266963	0.0392772	-0.0154121	-0.04201	-0.0221581	-0.081519	0.052987	0.0992157	0.120276	0.147309	0.194254	0.3314
3448-13_2	Insulin receptor	INSR	0.960701	0.799281	0.816302	0.675633	0.738779	0.367206	-0.0015781	-0.01568	-0.0174166	-0.0406313	-0.0451483	-0.20988	0.0320191	0.0616315	0.0749236	0.0970079	0.135197	0.231656
2605-49_2	Tumor necrosis factor receptor superfamily member 8	TNFRSF8	0.961452	0.760167	0.631696	0.654519	0.880959	0.282589	-0.0015436	-0.0160827	-0.0352493	-0.0375933	0.0161113	-0.289394	0.0319294	0.0526558	0.0734799	0.0839237	0.107445	0.267812
5359-65_3	Serine/threonine-protein kinase pim-1	PIM1	0.963078	0.880386	0.952673	0.921004	0.832991	0.377397	-0.00146715	-0.00875846	0.00425512	0.00809981	0.0247669	-0.204561	0.0316859	0.0581733	0.0716498	0.0816069	0.117296	0.23067
3873-51_2	Thyroid peroxidase	TPO	0.96577	0.860952	0.786919	0.962639	0.7057	0.473609	-0.00136003	-0.00972768	-0.0172451	-0.00348036	0.0377273	-0.229841	0.0316837	0.0555062	0.0637534	0.0742368	0.0997581	0.319467
3038-9_2	C-X-C motif chemokine 11	CXCL11	0.968013	0.847938	0.765895	0.694284	0.430057	0.0536953	-0.00128894	0.0126694	0.0240101	0.0390815	0.107501	0.502681	0.0321349	0.0660375	0.0805836	0.099335	0.135951	0.257349
4322-28_3	Protein amnionless	AMN	0.969052	0.645286	0.588575	0.894997	0.822944	0.196087	0.00123372	-0.0280596	-0.0413688	-0.0123078	0.0320878	0.352848	0.0317909	0.0609193	0.0764188	0.0931718	0.143211	0.271038
3620-67_5	Interleukin-22 receptor subunit alpha-1	IL22RA1	0.974602	0.831133	0.856637	0.803692	0.983931	0.827173	0.00101014	-0.0141663	-0.0145861	-0.0247449	-0.0025075	0.0450422	0.0317203	0.066396	0.0806866	0.099459	0.124342	0.205742
4594-22_2	Pituitary adenylate cyclase-activating polypeptide 38	ADCYAP1	0.974967	0.963591	0.948369	0.891281	0.830792	0.659911	-0.000997128	-0.00254845	0.00484121	-0.0122535	-0.0268695	-0.0724538	0.0317683	0.0557996	0.0747137	0.0895717	0.125576	0.164143
3538-26_1	Aromatic-L-amino-acid decarboxylase	DDC	0.977602	0.773243	0.795517	0.292933	0.959894	0.913129	0.000890752	-0.0171353	-0.0186352	-0.120363	-0.0089573	-0.0320438	0.0317197	0.0594368	0.0718598	0.114242	0.177899	0.292959
4956-2_1	Epiregulin	EREG	0.977889	0.848866	0.711931	0.977742	0.901603	0.916932	0.000879658	-0.0118343	-0.0280904	-0.0026732	0.0162067	0.0216263	0.0317305	0.0620684	0.0760167	0.0957334	0.130914	0.206805
2631-50_2	Interleukin-10 receptor subunit beta	IL10RB	0.978584	0.795501	0.830923	0.750384	0.952779	0.187956	-0.000852465	-0.0121991	-0.0113394	-0.0211188	-0.0154969	-0.683878	0.0317487	0.0470438	0.0530725	0.0663219	0.261363	0.51571
4922-13_1	C-C motif chemokine 19	CCL19	0.979605	0.804137	0.719077	0.845872	0.859793	0.914187	0.000810828	-0.0153748	-0.0267415	0.0230406	0.0276088	-0.0307856	0.03171	0.0619627	0.0742923	0.118426	0.156097	0.284938
4163-5_2	Histone H2A.z	H2AFZ	0.987336	0.901341	0.781651	0.769482	0.833801	0.350317	0.000514423	-0.00759708	-0.0209472	0.0283661	0.0278091	-0.195928	0.0324021	0.0612514	0.0755244	0.0967067	0.132356	0.208756
3488-64_2	Catalase	CAT	0.987609	0.945608	0.993441	0.722961	0.484661	0.131147	0.000514808	0.00440709	-0.000646174	0.0383093	0.110893	0.434875	0.0331409	0.064565	0.0785514	0.107962	0.158383	0.285614
4314-12_2	dCTP pyrophosphatase 1	DCTPP1	0.98894	0.943109	0.654102	0.378251	0.237038	0.369104	-0.000446356	-0.00482884	-0.0370241	-0.09721	-0.18037	-0.207981	0.0321918	0.067631	0.0825673	0.11016	0.152076	0.230476
5231-79_3	Proprotein convertase subtilisin/kexin type 9	PCSK9	0.989087	0.695498	0.912592	0.859787	0.976585	0.962412	0.00043752	-0.0220791	-0.00812394	0.0167025	0.00396869	-0.0102545	0.0319807	0.0563768	0.0739619	0.0944715	0.135045	0.217026
5468-67_3	Interleukin-17 receptor C	IL17RC	0.990826	0.920807	0.741998	0.472632	0.384526	0.161068	-0.00036653	-0.00602064	-0.0229465	-0.0677506	-0.112543	-0.292039	0.0318701	0.0605282	0.0696534	0.0942127	0.129131	0.206769
2783-18_2	C-C motif chemokine 3-like 1	CCL3L1	0.992338	0.858195	0.798253	0.830857	0.661753	0.646633	0.000307605	-0.0127935	-0.0229159	0.0269974	0.0849253	0.15874	0.032026	0.0715656	0.0895918	0.126279	0.193823	0.345168
4301-58_2	Thymidine kinase, cytosolic	TK1	0.992815	0.453697	0.510063	0.784447	0.549409	0.155848	-0.000285483	-0.0626007	-0.0618718	-0.0332485	-0.145603	-0.633762	0.031695	0.0834833	0.0938396	0.121443	0.242799	0.443065
3388-58_2	Serine/threonine-protein kinase PAK 7	PAK7	0.993897	0.799872	0.959927	0.992215	0.901898	0.663856	0.000242342	-0.0182348	0.00446319	0.00110943	-0.017637	0.106076	0.031677	0.0718897	0.0887713	0.113603	0.142898	0.243325
5337-64_3	T-lymphocyte activation antigen CD86	CD86	0.993931	0.952746	0.740339	0.743458	0.863611	0.466072	-0.000241678	0.00344408	0.0225232	0.0281467	0.0193915	0.194977	0.031766	0.0580902	0.0679153	0.0859221	0.112738	0.266434
4271-75_2	Prefoldin subunit 5	PFDN5	0.995079	0.876883	0.910702	0.75962	0.828638	0.344336	-0.000196226	0.00937406	0.00753469	-0.0271053	-0.0274503	-0.301266	0.0318052	0.0604769	0.0671396	0.0885034	0.126652	0.317015
3487-32_2	C-X-C motif chemokine 13	CXCL13	0.995555	0.913077	0.748611	0.662185	0.349462	0.822271	0.000178379	0.00806522	0.0292365	0.0496261	0.144612	0.0604193	0.0320102	0.0738475	0.091166	0.113473	0.154191	0.268243
2622-18_1	Heme oxygenase 2	HMOX2	0.996273	0.683884	0.695824	0.313758	0.884605	0.580839	-0.000148519	-0.0256179	-0.0288306	-0.0974788	0.0208188	0.206729	0.0317853	0.0628799	0.0736888	0.0966012	0.143258	0.37313
3881-49_2	Dynein light chain 1, cytoplasmic	DYNLL1	0.997774	0.849992	0.756009	0.482515	0.72492	0.739705	8.99082e-05	-0.0115678	-0.0253427	-0.0803521	0.0556529	-0.0995812	0.0322169	0.0611315	0.081503	0.114275	0.157927	0.298858
