# Supplementary material for: Revealing the role of the human blood plasma proteome in obesity using genetic drivers
Source: Nat Commun. 2021 Feb 24;12:1279. doi: 10.1038/s41467-021-21542-4 (PMC7904950; doi:10.1038/s41467-021-21542-4)
Supplement: Supplementary file 12 — Supplementary Data 9 [file 41467_2021_21542_MOESM12_ESM.xlsx]

## Sheet: Sheet1
Supplementary Data 9: Testing the tail effect in the remaining proteins.
Association statistics for the association of BMI GPS with proteins in a linear regression model lm(BMI_GPS ~ proteins + age + sex) for different GPS extremes. Data is shown for 133 proteins that are associated with BMI but not satisfying Bonferroni significance association with the BMI score.
Seq_ID	TargetFullName	EntrezGeneSymbol	pval_5	beta_5	p_val_full	beta_full	beta_5/beta_full
3590-8_3	Complement C1s subcomponent	C1S	0.00402442	0.597124	6.30209e-05	0.127208	4.69407
3069-52_3	Immunoglobulin M	IGHM IGJ IGK@ IGL@	0.0613597	-0.455731	6.76861e-05	-0.128363	3.55033
2677-1_1	Epidermal growth factor receptor	EGFR	0.000300371	-0.679343	8.49256e-05	-0.131038	5.18434
2475-1_3	Mast/stem cell growth factor receptor Kit	KIT	0.00501073	-0.631499	9.5919e-05	-0.130635	4.83408
3457-57_1	Periostin	POSTN	0.00723638	-0.622269	0.000104094	-0.126976	4.90069
3415-61_2	Bone sialoprotein 2	IBSP	0.00670185	-0.512579	0.000113195	-0.122341	4.18975
4276-10_2	Phosphatidylethanolamine-binding protein 1	PEBP1	0.000185011	0.659268	0.000133796	0.120758	5.45943
3554-24_1	Adiponectin	ADIPOQ	0.00202885	-0.707025	0.000179312	-0.133251	5.30598
2999-6_2	Limbic system-associated membrane protein	LSAMP	0.00773451	-0.616909	0.000211326	-0.12939	4.76781
3773-15_4	Angiopoietin-1 receptor, soluble	TEK	0.00785411	-0.573289	0.00024817	-0.116704	4.91233
3644-5_4	Dickkopf-like protein 1	DKKL1	0.00247984	0.692998	0.000299885	0.114358	6.05989
2212-69_1	Tissue-type plasminogen activator	PLAT	0.102063	0.407178	0.000393999	0.118805	3.42728
2762-30_2	Fibroblast growth factor 19	FGF19	7.91862e-05	-0.870295	0.000408635	-0.112014	7.7695
4159-130_1	Complement factor H	CFH	0.103089	0.334311	0.000455324	0.111444	2.99981
2630-12_2	Interleukin-1 Receptor accessory protein	IL1RAP	0.132719	-0.34048	0.00054555	-0.112731	3.02029
3026-5_2	Calpastatin	CAST	0.177545	-0.275298	0.000746725	-0.112644	2.44398
2797-56_2	Apolipoprotein B	APOB	0.011506	-0.494551	0.000753836	-0.107272	4.61026
3461-58_1	Brevican core protein	BCAN	0.0439249	-0.521727	0.000770568	-0.108175	4.82297
4983-6_1	Endoplasmic reticulum resident protein 29	ERP29	0.0448962	0.477033	0.00110667	0.106582	4.47575
2625-53_4	Heat shock protein HSP 90-alpha/beta	HSP90AA1 HSP90AB1	0.000604468	0.678347	0.00112877	0.104919	6.46546
5015-15_1	Platelet-activating factor acetylhydrolase	PLA2G7	0.0203223	-0.471057	0.00116225	-0.10728	4.39089
4479-14_2	Plasma protease C1 inhibitor	SERPING1	0.00185253	-0.645677	0.00144462	-0.101073	6.38821
3634-5_4	Opioid-binding protein/cell adhesion molecule	OPCML	0.0169728	0.573761	0.00148713	0.100651	5.70048
3601-54_3	Neural cell adhesion molecule L1-like protein	CHL1	0.0433823	-0.394003	0.00154302	-0.100915	3.9043
3484-60_2	Angiotensinogen	AGT	0.0382179	-0.497169	0.00175887	-0.10282	4.83531
2982-82_2	Galectin-4	LGALS4	0.000630867	0.832061	0.00188763	0.0999049	8.32853
3364-76_2	Cathepsin L2	CTSV	0.0632053	-0.316752	0.0020201	-0.103201	3.06927
5105-2_3	Reticulon-4 receptor	RTN4R	0.131716	0.317496	0.00214816	0.0983944	3.22677
4160-49_1	72 kDa type IV collagenase	MMP2	0.0265623	-0.471299	0.00229221	-0.0966468	4.87651
3449-58_2	Kallistatin	SERPINA4	0.025685	-0.532291	0.00314525	-0.0959175	5.54947
4842-62_2	Glypican-3	GPC3	0.00263609	-0.703979	0.00319548	-0.0941443	7.47766
4455-89_2	Lactadherin	MFGE8	0.000125608	-0.838357	0.003356	-0.0936069	8.95614
3853-56_1	Malate dehydrogenase, cytoplasmic	MDH1	0.000119629	0.814391	0.00337467	0.094961	8.57606
5358-3_3	Osteomodulin	OMD	0.091834	-0.370479	0.00338392	-0.0954391	3.88183
3336-50_1	Tissue factor pathway inhibitor	TFPI	0.0739071	0.470085	0.00360874	0.0946888	4.96453
3708-62_1	Alpha-2-macroglobulin	A2M	0.0157752	-0.579038	0.00482285	-0.0943932	6.13433
2888-49_2	Complement component C7	C7	0.425593	-0.228214	0.00500756	-0.0906095	2.51865
2950-57_2	Insulin-like growth factor-binding protein 4	IGFBP4	0.0340853	0.445143	0.00546288	0.0886823	5.01952
2571-12_3	Insulin-like growth factor-binding protein 3	IGFBP3	0.436227	-0.200978	0.00564774	-0.0930945	2.15886
3362-61_2	Chordin-like protein 1	CHRDL1	0.00823936	-0.586453	0.00623163	-0.10156	5.77446
4232-19_2	Insulin-like growth factor 1 receptor	IGF1R	0.0199758	-0.551986	0.00683135	-0.0870615	6.34018
2813-11_2	Agouti-related protein	AGRP	0.0409445	-0.451327	0.00694342	-0.0861915	5.23633
5008-51_1	Superoxide dismutase [Mn], mitochondrial	SOD2	3.13949e-05	-0.938272	0.00721704	-0.0880394	10.6574
5036-50_1	Tumor necrosis factor-inducible gene 6 protein	TNFAIP6	0.0163588	-0.452958	0.00726581	-0.0859064	5.27269
2943-5_2	Cytochrome P450 3A4	CYP3A4	0.000698729	0.763319	0.0072853	0.0859604	8.8799
3339-33_1	Thrombospondin-2	THBS2	0.0249801	0.507221	0.0075524	0.0858157	5.91059
3220-40_2	Proto-oncogene tyrosine-protein kinase receptor Ret	RET	0.106092	0.321646	0.00871836	0.0842109	3.81953
2991-9_2	Interleukin-1 receptor type 1	IL1R1	0.0359213	-0.480542	0.0112401	-0.0811751	5.91982
3803-10_2	Cystatin-D	CST5	0.0979832	-0.361051	0.0126025	-0.0803909	4.49119
2828-82_2	Kunitz-type protease inhibitor 1	SPINT1	0.0308291	-0.499144	0.015245	-0.0798664	6.24974
5356-2_3	Macrophage migration inhibitory factor	MIF	0.0229091	0.620138	0.0156852	0.0787927	7.8705
2526-53_3	Tumor necrosis factor receptor superfamily member 11B	TNFRSF11B	0.236452	-0.336622	0.0158175	-0.076458	4.40271
3009-3_2	Transforming growth factor beta receptor type 3	TGFBR3	0.00364253	-0.628225	0.0167529	-0.0760628	8.25929
5084-154_3	interleukin-17 receptor B	IL17RB	0.14116	-0.249083	0.0174922	-0.07543	3.30218
3314-74_2	GDNF family receptor alpha-1	GFRA1	0.790579	0.0637429	0.0188975	0.0754706	0.844606
2864-2_3	Dual specificity mitogen-activated protein kinase kinase 1	MAP2K1	0.000462255	0.957039	0.0220954	0.0725678	13.1882
2705-5_2	C-C motif chemokine 25	CCL25	0.0048064	0.738711	0.0221638	0.0726339	10.1703
5351-52_3	Heterogeneous nuclear ribonucleoproteins A2/B1	HNRNPA2B1	0.0194304	0.520305	0.0224563	0.0728852	7.13869
3234-23_2	Coiled-coil domain-containing protein 80	CCDC80	0.537723	0.129019	0.0230411	0.0789854	1.63346
2890-59_2	C-C motif chemokine 28	CCL28	0.0715403	-0.429858	0.0236227	-0.0719685	5.97287
3438-10_2	Follistatin-related protein 3	FSTL3	0.703586	0.0899974	0.0243625	0.075349	1.19441
3331-8_1	RGM domain family member B	RGMB	0.0200028	-0.589902	0.0249789	-0.0728509	8.09739
3325-2_2	Matrilin-2	MATN2	0.000531298	-0.727477	0.025855	-0.0718794	10.1208
4917-62_1	Integrin alpha-V: beta-5 complex	ITGAV ITGB5	0.65381	-0.0931665	0.0290926	-0.069748	1.33576
2687-2_1	Melanoma-derived growth regulatory protein	MIA	0.0266161	-0.44933	0.0291908	-0.0692643	6.48718
3340-53_1	Thrombospondin-4	THBS4	0.323074	0.204215	0.0292686	0.0704785	2.89755
4124-24_2	Heat shock 70 kDa protein 1A/1B	HSPA1A	0.19336	0.341104	0.0317684	0.0696896	4.89461
3343-1_4	Aminoacylase-1	ACY1	0.114625	0.377116	0.0349188	0.0721369	5.22778
2654-19_1	Tumor necrosis factor receptor superfamily member 1A	TNFRSF1A	0.767762	0.0769802	0.0354419	0.0707877	1.08748
4192-10_2	Alcohol dehydrogenase [NADP(+)]	AKR1A1	0.0403116	0.474913	0.0366043	0.0663706	7.15548
3122-6_2	Diablo homolog, mitochondrial	DIABLO	0.383467	-0.145282	0.0377926	-0.0662791	2.19198
5028-59_1	Scavenger receptor cysteine-rich type 1 protein M130	CD163	0.0882799	0.370758	0.0380359	0.0664316	5.58105
4129-72_1	Complement factor B	CFB	0.285324	0.229728	0.0380637	0.0666993	3.44423
2848-2_2	Wnt inhibitory factor 1	WIF1	0.00578427	-0.744445	0.0417275	-0.0648191	11.485
2834-54_1	Kallikrein-8	KLK8	0.0799351	-0.408588	0.0426641	-0.064836	6.30187
3214-3_2	Neuropilin-1	NRP1	0.802445	-0.0497233	0.0439284	-0.0645074	0.770816
2708-54_2	Tumor necrosis factor ligand superfamily member 18	TNFSF18	0.561917	-0.105222	0.0446208	-0.0636997	1.65184
4967-1_1	Complement component 1 Q subcomponent-binding protein, mitochondrial	C1QBP	0.0827577	-0.405947	0.0448639	-0.064129	6.33015
4324-33_2	Cystatin-SA	CST2	0.0153613	-0.544169	0.0448674	-0.064265	8.46757
2474-54_5	Serum amyloid P-component	APCS	0.234323	0.322766	0.046197	0.07106	4.54216
3378-49_2	Kallikrein-7	KLK7	0.0300965	-0.499625	0.0472946	-0.064636	7.72982
5109-24_3	Neuronal cell adhesion molecule	NRCAM	0.0329169	-0.509034	0.0507644	-0.0626053	8.13084
2974-61_2	Contactin-1	CNTN1	0.21188	-0.279395	0.0562126	-0.0615601	4.53856
2696-87_2	Persephin	PSPN	0.118152	0.257694	0.0568525	0.0668284	3.85605
5111-15_3	Neurexin-3-beta	NRXN3	0.130958	-0.458613	0.0584208	-0.0610036	7.5178
5343-74_3	Carboxypeptidase E	CPE	0.0139032	-0.649521	0.0613729	-0.0595992	10.8982
2742-68_2	Sialic acid-binding Ig-like lectin 7	SIGLEC7	0.295782	0.264126	0.0626283	0.060182	4.38878
2567-5_6	Complement factor I	CFI	0.146687	0.362856	0.0631482	0.0591253	6.13708
2685-21_2	Insulin-like growth factor-binding protein 5	IGFBP5	0.728328	-0.0753788	0.0659389	-0.0587065	1.28399
3348-49_2	Bone morphogenetic protein 1	BMP1	0.50229	0.154662	0.0687739	0.0607262	2.54687
3503-4_2	Integrin alpha-I: beta-1 complex	ITGA1 ITGB1	0.00657888	0.603695	0.0704784	0.0580804	10.3941
4721-54_2	Trefoil factor 3	TFF3	0.0112113	-0.57169	0.0737665	-0.0583512	9.79739
3179-51_2	Lysosomal protective protein	CTSA	0.22576	0.306936	0.0778463	0.0575	5.33802
5110-84_3	Neurexin-1-beta	NRXN1	0.0281869	-0.575565	0.0852751	-0.0554804	10.3742
3326-58_2	Cell adhesion molecule 1	CADM1	0.0165016	-0.531695	0.0910525	-0.0542767	9.79601
3470-1_2	E-Selectin	SELE	0.301196	0.255749	0.100511	0.0536042	4.77107
4125-52_2	Advanced glycosylation end product-specific receptor, soluble	AGER	0.178042	-0.29791	0.100704	-0.0544725	5.469
4971-1_1	Cathepsin Z	CTSZ	0.529228	0.151957	0.101865	0.0533889	2.84622
4859-6_1	Bone morphogenetic protein receptor type-1A	BMPR1A	0.61468	-0.0628658	0.105353	-0.0517106	1.21572
4553-65_3	Hepatoma-derived growth factor-related protein 2	HDGFRP2	0.0493707	0.73034	0.106566	0.0512289	14.2564
2826-53_2	Ectodysplasin-A, secreted form	EDA	0.100289	-0.488643	0.119817	-0.0494734	9.87689
2516-57_3	C-C motif chemokine 21	CCL21	0.692898	0.0945161	0.130366	0.0489428	1.93115
3298-52_2	Contactin-4	CNTN4	0.0309693	-0.497752	0.132053	-0.0478944	10.3927
4162-54_2	Serotransferrin	TF	0.473527	-0.156561	0.134673	-0.0479021	3.26836
4876-32_1	Coagulation factor IX	F9	0.183801	0.346967	0.136872	0.0479745	7.23231
5307-12_3	Coagulation factor IXab	F9	0.171969	0.359316	0.141242	0.0474423	7.57376
4568-17_2	SLIT and NTRK-like protein 5	SLITRK5	0.18653	-0.314586	0.148121	-0.0479202	6.5648
4979-34_2	Dermatopontin	DPT	0.69089	-0.0967145	0.15221	0.0488634	-1.97928
4145-58_2	Neurotrophin-3	NTF3	0.194302	-0.353194	0.161997	-0.0444495	7.94595
5078-82_3	Ephrin type-B receptor 6	EPHB6	0.0496885	-0.479869	0.173751	-0.0435731	11.013
4155-3_2	Tenascin	TNC	0.0667149	-0.427803	0.176351	-0.0434058	9.8559
3291-30_2	Low affinity immunoglobulin epsilon Fc receptor	FCER2	0.217215	0.274691	0.189401	0.0423943	6.47943
2711-6_2	Ciliary neurotrophic factor receptor subunit alpha	CNTFR	0.405988	-0.188249	0.209943	-0.0401609	4.68737
2590-69_4	Tyrosine-protein kinase transmembrane receptor ROR1	ROR1	0.164406	-0.251554	0.21235	-0.0402526	6.2494
3446-7_2	Interleukin-18 receptor 1	IL18R1	0.91267	-0.0276092	0.27156	0.0353086	-0.78194
3352-80_3	Carbonic anhydrase 6	CA6	0.692868	-0.089875	0.274958	-0.0369404	2.43297
3049-61_2	Trypsin-1	PRSS1	0.831264	0.0506039	0.286386	-0.0339671	-1.48979
2952-75_2	Insulin-like growth factor I	IGF1	0.191272	0.295422	0.327828	-0.0316531	-9.33312
4533-76_2	A disintegrin and metalloproteinase with thrombospondin motifs 15	ADAMTS15	0.525908	0.167438	0.349803	0.0296852	5.64046
2774-10_3	Interleukin-16	IL16	0.779016	-0.0649951	0.367414	0.0297682	-2.18337
3508-78_3	C-C motif chemokine 22	CCL22	0.99629	-0.00111899	0.370907	0.0285605	-0.0391795
2831-29_1	Kallikrein-11	KLK11	0.042873	-0.403139	0.373641	-0.0281956	14.2979
3413-50_2	Bcl-2-related protein A1	BCL2A1	0.715869	-0.133297	0.377815	-0.0279724	4.76529
3323-37_1	Low-density lipoprotein receptor-related protein 8	LRP8	0.522673	0.0772592	0.398263	-0.0270964	-2.85127
5364-7_3	Protein SET	SET	0.0112728	0.719582	0.45046	0.0240687	29.897
3737-6_3	Cathepsin H	CTSH	0.936307	-0.0183221	0.458683	0.0251211	-0.72935
3175-51_5	A disintegrin and metalloproteinase with thrombospondin motifs 13	ADAMTS13	0.471067	-0.15492	0.588603	-0.0173522	8.92798
2981-9_3	Endothelial cell-selective adhesion molecule	ESAM	0.237094	0.299051	0.659918	0.014283	20.9375
2731-29_2	NADPH--cytochrome P450 reductase	POR	0.310645	0.270976	0.696543	0.0129497	20.9252
2381-52_4	Complement C5	C5	0.841592	-0.0486849	0.836431	0.00657356	-7.40617
4913-78_1	C-C motif chemokine 16	CCL16	0.685853	0.104199	0.84703	0.0063401	16.435
3044-3_2	C-C motif chemokine 18	CCL18	0.396744	0.214604	0.922315	0.00320354	66.9898
4328-2_2	Brother of CDO	BOC	0.698615	0.0790039	0.932954	0.00269013	29.3681
