# Supplementary material for: Revealing the role of the human blood plasma proteome in obesity using genetic drivers
Source: Nat Commun. 2021 Feb 24;12:1279. doi: 10.1038/s41467-021-21542-4 (PMC7904950; doi:10.1038/s41467-021-21542-4)
Supplement: Supplementary file 13 — Supplementary Data 10 [file 41467_2021_21542_MOESM13_ESM.xlsx]

## Sheet: Sheet1
Supplementary Data 10: One-sample MR using UKBB-based polygenic BMI score as instrument in KORA BMI-->Protein (2SLS)
The 2SLS method was used to obtain the causal estimate of BMI on the 152 replicated proteins (associated with BMI), while adjusting for age and sex. 24 plasma proteins were Bonferroni significant after correction for multiple testing p<0.05/152.
SeqID	TargetFullName	EntrezGeneSymbol	beta_2sls	se_2sls	p_2sls
2771-35_2	Insulin-like growth factor-binding protein 1	IGFBP1	-0.122636	0.0176799	7.47e-12
2570-72_5	Insulin-like growth factor-binding protein 2	IGFBP2	-0.121039	0.0184918	9.73e-11
2575-5_5	Leptin	LEP	0.103548	0.0181036	1.43e-08
3235-50_2	WAP, Kazal, immunoglobulin, Kunitz and NTR domain-containing protein 2	WFIKKN2	-0.108532	0.0193053	2.49e-08
2925-9_1	Plasminogen activator inhibitor 1	SERPINE1	0.109012	0.019516	3.04e-08
3607-71_1	Dickkopf-related protein 3	DKK3	-0.101611	0.0200272	4.7e-07
5140-56_3	Netrin receptor UNC5D	UNC5D	-0.0916438	0.0186673	1.08e-06
2948-58_2	Growth hormone receptor	GHR	0.0950108	0.0194288	1.18e-06
4929-55_1	Sex hormone-binding globulin	SHBG	-0.0913164	0.0190245	1.85e-06
5000-52_1	Galectin-3-binding protein	LGALS3BP	0.0923048	0.0193907	2.24e-06
4880-21_1	Growth/differentiation factor 2	GDF2	-0.093817	0.0202516	4.12e-06
5107-7_2	Neurogenic locus notch homolog protein 1	NOTCH1	-0.0905316	0.0197144	4.98e-06
3590-8_3	Complement C1s subcomponent	C1S	0.0860998	0.0193533	9.67e-06
2837-3_2	Hepatocyte growth factor receptor	MET	-0.0854024	0.0195262	1.36e-05
4498-62_2	Neural cell adhesion molecule 1, 120 kDa isoform	NCAM1	-0.0823004	0.019401	2.43e-05
3344-60_4	Antithrombin-III	SERPINC1	-0.0806295	0.0190764	2.6e-05
3805-16_2	Endothelial cell-specific molecule 1	ESM1	-0.0860568	0.0206158	3.27e-05
3303-23_2	Cystatin-M	CST6	-0.0790584	0.0193708	4.48e-05
5092-51_3	Protein jagged-1	JAG1	-0.0863353	0.0212843	5.4e-05
3554-24_1	Adiponectin	ADIPOQ	-0.0781969	0.0199009	9.14e-05
3415-61_2	Bone sialoprotein 2	IBSP	-0.0793904	0.0204744	0.000112847
4337-49_2	C-reactive protein	CRP	0.0740804	0.0192352	0.00012545
3457-57_1	Periostin	POSTN	-0.0805233	0.0214652	0.000186644
3069-52_3	Immunoglobulin M	IGHM	-0.0783385	0.0210468	0.000209283
