# Supplementary material for: Revealing the role of the human blood plasma proteome in obesity using genetic drivers
Source: Nat Commun. 2021 Feb 24;12:1279. doi: 10.1038/s41467-021-21542-4 (PMC7904950; doi:10.1038/s41467-021-21542-4)
Supplement: Supplementary file 14 — Supplementary Data 11 [file 41467_2021_21542_MOESM14_ESM.xlsx]

## Sheet: Sheet1
Supplementary Data 11: Two-sample MR (BMI-->Protein) using inverse variance weighted method
Here we show the MR statistics used to determine if BMI has a causal effect on the observed protein levels. Instruments for BMI were selected to have genome-wide significance (p<1E-8 and f-statistic>10) and an LD clumping threshold of 0.001. Full protein GWAS summary statistics for 103 of the 152 replicated proteins, were available from the Sun et al. INTERVAL pGWAS, from which the genetic instru…
SeqID	EntrezGeneName	estimate.ivw	std_error.ivw	CILower.ivw	CIUpper.ivw	Pvalue.ivw	Bonferroni	Nominal	estimate.egger	I.sq.egger	P_het	P_pleio
4129-72_1	CFB	0.407767	0.0879167	0.235454	0.580081	3.52e-06	yes	yes	0.301605	0.844599	0.460191	0.676974
4721-54_2	TFF3	-0.352357	0.0833286	-0.515678	-0.189036	2.35e-05	yes	yes	-0.0571184	0.844607	0.560218	0.221146
5358-3_3	OMD	-0.363799	0.0862682	-0.532882	-0.194717	2.47e-05	yes	yes	-0.531039	0.844633	0.137184	0.503424
2567-5_6	CFI	0.34465	0.0833227	0.18134	0.507959	3.53e-05	yes	yes	0.182234	0.844613	0.604632	0.500859
4859-6_1	BMPR1A	-0.318505	0.0836511	-0.482458	-0.154552	0.000140354	yes	yes	-0.240249	0.84459	0.433813	0.746901
4159-130_1	CFH	0.293515	0.0833197	0.130212	0.456819	0.000427075	yes	yes	0.272622	0.844686	0.493823	0.930981
2575-5_5	LEP	0.423835	0.0866684	0.253968	0.593702	1.00681e-06	yes	yes	0.232217	0.844596	0.262951	0.311813
4337-49_2	CRP	0.313585	0.0853946	0.146215	0.480956	0.000240479	yes	yes	0.389643	0.844606	0.213847	0.758658
4498-62_2	NCAM1	-0.303819	0.0845315	-0.469498	-0.13814	0.000325448	yes	yes	-0.290611	0.844611	0.312217	0.957013
2771-35_2	IGFBP1	-0.225063	0.0849367	-0.391536	-0.0585903	0.00805454	no	yes	-0.221144	0.844568	0.263527	0.9873
2570-72_5	IGFBP2	-0.276809	0.0837428	-0.440941	-0.112676	0.000948199	no	yes	-0.286406	0.84464	0.41897	0.968464
2925-9_1	SERPINE1	0.207708	0.0863733	0.0384192	0.376996	0.0161828	no	yes	0.24373	0.844619	0.126133	0.885601
3235-50_2	WFIKKN2	-0.290074	0.0833326	-0.453403	-0.126745	0.000499701	no	yes	-0.366765	0.84462	0.554588	0.750633
3607-71_6	DKK3	-0.234708	0.0839655	-0.399277	-0.0701388	0.00518527	no	yes	-0.119403	0.844621	0.39126	0.635656
5000-52_1	LGALS3BP	Data not available							Data not available
4929-55_1	SHBG	Data not available							Data not available
2948-58_2	GHR	0.211637	0.0833279	0.0483176	0.374957	0.0110912	no	yes	0.406228	0.844583	0.644713	0.420035
4880-21_1	GDF2	Data not available							Data not available
5140-56_3	UNC5D	-0.196519	0.0861532	-0.365377	-0.0276623	0.0225457	no	yes	-0.367224	0.844651	0.146957	0.494037
5107-7_2	NOTCH1	-0.232966	0.0838092	-0.397229	-0.0687028	0.00544064	no	yes	-0.141536	0.844613	0.411538	0.706666
2837-3_2	MET	-0.087038	0.0833308	-0.250363	0.0762874	0.29626	no	no	-0.108599	0.844603	0.492457	0.928805
3344-60_4	SERPINC1	-0.0573933	0.0833293	-0.220716	0.105929	0.490979	no	no	-0.481783	0.844576	0.648879	0.0786509
5092-51_3	JAG1	-0.194503	0.085047	-0.361192	-0.0278142	0.0221953	no	yes	-0.33844	0.844631	0.254238	0.559212
3303-23_2	CST6	-0.0837621	0.0841746	-0.248741	0.0812172	0.319688	no	no	-0.606247	0.844653	0.418564	0.0313695
3805-16_2	ESM1	-0.255359	0.0838566	-0.419715	-0.0910036	0.00232531	no	yes	-0.328489	0.844645	0.403241	0.763515
3415-61_2	IBSP	No instruments							No instruments
3457-57_1	POSTN	-0.1492	0.0833183	-0.312501	0.0141005	0.0733371	no	no	-0.243488	0.844663	0.50054	0.695949
3069-52_3	IGHM	No instruments							No instruments
3590-8_3	C1S	No instruments							No instruments
3554-24_1	ADIPOQ	Data not available							Data not available
