# Supplementary material for: Revealing the role of the human blood plasma proteome in obesity using genetic drivers
Source: Nat Commun. 2021 Feb 24;12:1279. doi: 10.1038/s41467-021-21542-4 (PMC7904950; doi:10.1038/s41467-021-21542-4)
Supplement: Supplementary file 15 — Supplementary Data 12 [file 41467_2021_21542_MOESM15_ESM.xlsx]

## Sheet: Sheet1
Supplementary Data 12: One-sample MR using in KORA Protein --> BMI (2SLS)
The 2SLS method (linear regression) was used to obtain the causal estimate of the 152 replicated proteins (associated with BMI) on BMI, while adjusting for age and sex. Out of the 152 plasma proteins, we identified suitable genetic instruments for 63 proteins, none of which the MR p-value was significant (after accounting for multiple comparisons). However, we show the MR statistics for the prote…
SeqID	TargetFullName	EntrezGeneSymbol	nSNPs	beta_2sls	se_2sls	p_2sls	Boferroni
2575-5_5	Leptin	LEP	No instruments
2771-35_2	Insulin-like growth factor-binding protein 1	IGFBP1	No instruments
2570-72_5	Insulin-like growth factor-binding protein 2	IGFBP2	No instruments
2925-9_1	Plasminogen activator inhibitor 1	SERPINE1	No instruments
3235-50_2	WAP, Kazal, immunoglobulin, Kunitz and NTR domain-containing protein 2	WFIKKN2	1	-0.133596	0.417087	0.748807	no
3607-71_1	Dickkopf-related protein 3	DKK3	1	-1.22636	0.662391	0.0644239	no
5000-52_1	Galectin-3-binding protein	LGALS3BP	No instruments
4929-55_1	Sex hormone-binding globulin	SHBG	No instruments
2948-58_2	Growth hormone receptor	GHR	No instruments
4880-21_1	Growth/differentiation factor 2	GDF2	No instruments
5140-56_3	Netrin receptor UNC5D	UNC5D	No instruments
5107-7_2	Neurogenic locus notch homolog protein 1	NOTCH1	1	-0.256633	0.834422	0.758487	no
2837-3_2	Hepatocyte growth factor receptor	MET	1	0.00235082	0.580054	0.996767	no
3344-60_4	Antithrombin-III	SERPINC1	No instruments
4337-49_2	C-reactive protein	CRP	No instruments
4498-62_2	Neural cell adhesion molecule 1, 120 kDa isoform	NCAM1	No instruments
5092-51_3	Protein jagged-1	JAG1	2	-0.311612	1.35027	0.817538	no
3303-23_2	Cystatin-M	CST6	No instruments
3805-16_2	Endothelial cell-specific molecule 1	ESM1	No instruments
3415-61_2	Bone sialoprotein 2	IBSP	No instruments
3457-57_1	Periostin	POSTN	1	-1.51906	0.857444	0.0767828	no
3069-52_3	Immunoglobulin M	IGHM	No instruments
3590-8_3	Complement C1s subcomponent	C1S	1	0.869329	0.394685	0.0278657	no
3554-24_1	Adiponectin	ADIPOQ	No instruments
4129-72_1	Complement factor B	CFB	1	-0.177071	0.423806	0.67618	no
4721-54_2	Trefoil factor 3	TFF3	1	-0.683539	0.964176	0.47854	no
5358-3_3	Osteomodulin	OMD	No instruments
2567-5_6	Complement factor I	CFI	1	0.462567	0.58958	0.432903	no
4859-6_1	Bone morphogenetic protein receptor type-1A	BMPR1A	No instruments
4159-130_1	Complement factor H	CFH	1	-0.125637	0.443346	0.776946	no
4125-52_2	Advanced glycosylation end product-specific receptor, soluble	AGER	No instruments
4979-34_2	Dermatopontin	DPT	1	-1.51904	0.961442	0.114453	no
3179-51_2	Lysosomal protective protein	CTSA	1	0.672203	0.675684	0.320066	no
