# Supplementary material for: Revealing the role of the human blood plasma proteome in obesity using genetic drivers
Source: Nat Commun. 2021 Feb 24;12:1279. doi: 10.1038/s41467-021-21542-4 (PMC7904950; doi:10.1038/s41467-021-21542-4)
Supplement: Supplementary file 16 — Supplementary Data 13 [file 41467_2021_21542_MOESM16_ESM.xlsx]

## Sheet: Sheet1
Supplementary Data 13: Two-sample MR (Protein-->BMI) using Proteome PheWAS browser
To study the direction (protein levels being causal to BMI) in a two-sample MR analysis, we used the Proteome PheWAS browser (http://www.epigraphdb.org/pqtl ; accessed on April 2020) which curated SNPs associated with proteins from five protein GWASs. Genetic instruments with information on their quality metrics were identified in the PheWAS browser for 82 of the 152 replicated proteins, in addit…
Protein	N SNP	Effect	SE	P-value	Bonferroni	SNP	SNP reliability	Effect_allele	Other_allele	EAF	Cis/Trans	N_exposure	N_outcome	Study_exposure	Study_outcome
LEPR	1	0.0066	0.0023	0.00462	yes	rs3790438	Tier 1	A	T	0.175	cis	3301	336107	Sun	Neale
IGFBP1	1	-0.0544	0.0158	0.000551	yes	rs4665972	Tier 1	C	T	0.555	trans	6861	336107	Yao	Neale
WFIKKN2	1	-0.0156	0.0039	7.39e-05	yes	rs7225465	Tier 1	A	G	0.682	cis	3301	336107	Sun	Neale
AGER	1	-0.0414	0.0103	6.09e-05	yes	rs4899178	Tier 2	T	C	0.607	trans	3301 6861 6861	336107	Sun	Neale
DPT	1	-0.0225	0.0059	0.000124	yes	rs1018454	Tier 1	C	A	0.5859	cis	3301 6861 6861	336107	Sun	Neale
CTSA	1	-0.0747	0.0141	1.18e-07	yes	rs7897379	Tier 1	C	T	0.4797	trans	3301 6861 6861	336107	Sun	Neale
