# Supplementary material for: Revealing the role of the human blood plasma proteome in obesity using genetic drivers
Source: Nat Commun. 2021 Feb 24;12:1279. doi: 10.1038/s41467-021-21542-4 (PMC7904950; doi:10.1038/s41467-021-21542-4)
Supplement: Supplementary file 17 — Supplementary Data 14 [file 41467_2021_21542_MOESM17_ESM.xlsx]

## Sheet: Sheet1
Supplementary Data 14: Animal models for causal/consequential proteins.
Animal model data is provided if available in the literature for the following proteins.
SomaID	TargetFullName	EntrezGeneSymbol	Obesity related mouse model?	PubMedID/doi	Details
2575-5_5	Leptin	LEP	yes	7984236	LEP deficient mouse are obese, hyperinsulinemic, hyperglycemic (depending on the age and strain), and have elevated total cholesterol levels with a predominance of LDL/HDL1 particles.
5400-52_3	Leptin receptor	LEPR	yes	8584938	Mutations in the mouse and rat leptin receptors account for the mouse diabetes (db) and rat fatty (fa) phenotypes, respectively
2771-35_2	Insulin-like growth factor-binding protein 1	IGFBP1	yes	21903863	Global Igfbp1 deletion did result in a significant increase in body weight and body fat mass.These Igfbp1 knock-out mice suffer more rapid and severe hepatocellular injury and delayed and diminished DNA synthesis after hepatectomy or toxic damage.
2570-72_5	Insulin-like growth factor-binding protein 2	IGFBP2	yes	10976924, 10579311	IGFBP2 Knock-out mice only identifies alternation in spleen and liver size (wood et al 2000), however IGFBP2 transgenic mouse model shows effects on growth (Hoeflich et al. (1999)), metabolism and bone.
2925-9_1	Plasminogen activator inhibitor 1	SERPINE1	no	29643421	Serpine1 Knockdown activates matrix metalloproteinases activity after Flexor Tendon Injury in Mice.
3235-50_2	WAP, Kazal, immunoglobulin, Kunitz and NTR domain-containing protein 2	WFIKKN2	yes	23046573	Global overexpression of Gasp1 in mice resulted in elevated Gasp1 mRNA expression only in kidney; however, skeletal muscle showed altered development. Compared to wildtype controls, transgenic Gasp1 mice showed a significant increase in body weight beginning about 2 weeks after birth that was due to increased muscle mass only.
3607-71_1	Dickkopf-related protein 3	DKK3	no	26641069	Dkk3 knockout reduced the survival rate and aggravated the pathological phenotypes.
5000-52_1	Galectin-3-binding protein	LGALS3BP	yes	26340931	Lgals3bp decreased adipocyte differentiation
4929-55_1	Sex hormone-binding globulin	SHBG	yes	26441241	A unique mouse model was developed that expresses the human SHBG, and it develops obesity, by crossing the human SHBG transgenic mice with the C57BL/ksJ-db/db mice. The results obtained with the SHBG-C57BL/ksJ-db/db mouse model have allowed us to determine that the SHBG overexpression in the C57BL/ksJ-db/db reduced the body weight gain but did not change the metabolic profile of these mice.
2948-58_2	Growth hormone receptor	GHR	yes	25646092	The review on mice growth hormon receptor (GHR) deletion shows profound effect on adipose tissues. GHR null mice are with high body fat and elevated circulating adiponectin and leptin levels. The review also highlights in adipocytes, macrophages, hepatocytes, pancreatic β-cells, and skeletal muscle cell types.
4880-21_1	Growth/differentiation factor 2	GDF2	yes	30070999	GDF15 knockout mice and wildtype controls on high fat diet for the mice to develop diet-induced obesity.
5140-56_3	Netrin receptor UNC5D	UNC5D	no
5107-7_2	Neurogenic locus notch homolog protein 1	NOTCH1	yes	16166587	The study shows Notch1 mutants are resistant to HFD-induced obesity, indicating activation of Notch signaling is linked to the initiation and development of obesity.
2837-3_2	Hepatocyte growth factor receptor	MET	yes	28273932	These gain-of-function and loss-of-function studies demonstrated that the elevated HGF level induced by HFD have protective role against obesity and insulin resistance.
3344-60_4	Antithrombin-III	SERPINC1	no
4337-49_2	C-reactive protein	CRP	no	21149301	C-reactive protein (CRP)-deficient mice has shown no reduction of atherosclerotic cardiovascular disease.
4498-62_2	Neural cell adhesion molecule 1, 120 kDa isoform	NCAM1	no	26499173	NCAM deficient mice shows prominent and persistent abnormalities in brain serotonergic and brain-derived neurotrophic factor systems.
5092-51_3	Protein jagged-1	JAG1	no	17366661	jag1 knockout shows decreased survival, mild growth retardation, and a statistically significant elevation in serum total bilirubin levels.
3303-23_2	Cystatin-M	CST6	no
3805-16_2	Endothelial cell-specific molecule 1	ESM1	no	https://www.ahajournals.org/doi/abs/10.1161/atvb.32.suppl_1.a514	impaired cardiac function is observed in ESM1 KO mice
4125-52_2	Advanced glycosylation end product-specific receptor, soluble	AGER	yes	22350391	The absence of RAGE resulted in accelerated weight gain, increased plasma cholesterol, and higher insulin levels in obese mice. The hearts of normal and obese RAGE -/- mice contained lower levels of the AGE arginine-pyrimidine and 3DG-imidazolone than RAGE + / + animals. RAGE -/- mice also exhibited lower expression of the genes encoding the antioxidative enzymes MnSOD, Cu/ZnSOD, and ceruloplasmi…
3179-51_2	Lysosomal protective protein	CTSA	yes	28234994, 18391110	Mice, either with the single or double deficiencies of CathAS190A and Scpep1-/- have thicker skin that contains enlarged hyperplastic epidermal glands. Tissues of all tested knockout mice also demonstrate remarkable reduction of dermal fat. In addition, transgenic mice developed showed significant loss of elastic fibers in elastin (ELN)-rich tissues, such as skin and elastic arteries, and an unus…
4979-34_2	Dermatopontin	DPT	yes	12230512	Although dermatopontin-null mice did not exhibit any obvious anatomical abnormality, skin elasticity was increased. Skin tensile tests revealed that the initial elastic modulus was 57% lower in dermatopontin-null mice than in wild-type mice, and that maximum tensile strength was similar. Remarkably, light microscopy study showed a significant decrease in the relative thickness of the dermis in de…
3457-57_1	Periostin	POSTN	yes	29867212	Periostin (Postn) is produced at extraordinary levels by adipose tissue after feeding with a high-fat diet (HFD). Postn was secreted at least from macrophages in visceral adipose tissue during the development of obesity, possibly due to hypoxia. Postn−/− mice had lower levels of crown-like structure formation and fibrosis in adipose tissue and were protected from liver steatosis. T
3415-61_2	Bone sialoprotein 2	IBSP	no
3554-24_1	Adiponectin	ADIPOQ	yes	16326714	The lack of adiponectin magnifies the impairments of glucose homeostasis in the context of a dietary challenge
4859-6_1	Bone morphogenetic protein receptor type-1A	BMPR1A	yes	27209464	Knockout mice were clearly resistant to age-related impairment of insulin sensitivity during normal and high-fat-diet feeding and showed significantly improved insulin-stimulated glucose uptake in brown adipose tissue and skeletal muscle. Moreover, knockouts displayed significant reduction of variables of adipose tissue inflammation.
4129-72_1	Complement factor B	CFB	no	16702544	Cfb-deficient mice, but not C4-deficient mice, showed significantly lower airway hyperresponsiveness (AHR) and less airway inflammation than wildtype mice.
4159-130_1	Complement factor H	CFH	no	12091909	Mice deficient in factor H (Cfh -/- mice) develop membranoproliferative glomerulonephritis spontaneously and are hypersensitive to developing renal injury caused by immune complexes
2567-5_6	Complement factor I	CFI	no
5358-3_3	Osteomodulin	OMD	no
4721-54_2	Trefoil factor 3	TFF3	yes	29807366	Tff3 deficient mice showed better glucose utilization in the glucose and insulin test.
3069-52_3	Immunoglobulin M	IGHM	no
3590-8_3	Complement C1s subcomponent	C1S	no
