# Supplementary material for: Revealing the role of the human blood plasma proteome in obesity using genetic drivers
Source: Nat Commun. 2021 Feb 24;12:1279. doi: 10.1038/s41467-021-21542-4 (PMC7904950; doi:10.1038/s41467-021-21542-4)
Supplement: Supplementary file 18 — Supplementary Data 15 [file 41467_2021_21542_MOESM18_ESM.xlsx]

## Sheet: Sheet1
Supplementary Data 15: Drug target information
Data is extracted from the DrugBank database (https://www.drugbank.ca accessed on April 2020) on existing drugs that target any of the six causal proteins for obesity.
Index	SomaID	TargetFullName	EntrezGeneSymbol	UniprotID	DrugbankID	Whether the protein is one of the targets of this drug	Drugname	Description	Type	Groups	Indication	Pharmacodynamics	Mechanism	Pharmacological targets	Other targets	Clinical Trials
1	2575-5_5	Leptin	LEP	P41159	DB09046	Target for Leptin receptor	Metreleptin	Metreleptin, a recombinant analog of the human hormone leptin, is an orphan drug used to treat complications of leptin deficiency in people with congenital or acquired lipodystrophy. Affecting less than 500 people worldwide, lipodystrophy is characterized by a lack of adipose tissue, fat deposition in the muscles and liver, and metabolic complications such as hypertriglyceridemia, insulin resista…	Biotech	Approved	Metreleptin is indicated as an adjunct to diet as replacement therapy to treat the complications of leptin deficiency in patients with congenital or acquired generalized lipodystrophy.	In patients with leptin deficiency, clinical trials demonstrated that exogenous leptin administration results in weight loss, reduction in mean HbA1c and fasting glucose levels, reduced blood insulin, and reduced triglyceride levels leading to improved insulin sensitivity and reductions in food intake.	Metreleptin functions by binding to and activating the human leptin receptor (ObR), which belongs to the Class I cytokine family of receptors that signals through the JAK/STAT transduction pathway.	Agonist of Leptin receptor		Completed phase 2 for treatment of BMI >27 kg/m2, BMI >30 kg/m2, Diabetes , Metabolic Syndromes, Fatty Liver Disease, Nonalcoholic,
2	2948-58_2	Growth hormone receptor	GHR	P10912	DB00082	Target for Growth hormone receptor	Pegvisomant	Pegvisomant is a highly selective growth hormone (GH) receptor antagonist. It is used to treat acromegaly. Unlike dopamine or somatostatin analogs (which inhibit growth hormone secretion), this drug actually blocks the hepatic (GH-mediated) production of insulin like growth factor (IGF-1), which is the main mediator of growth hormone activity.	Biotech	Approved	Pegvisomant is a growth hormone receptor antagonist used for the treatment of acromegaly.	Somavert is used for the treatment of acromegaly, which arises from excessive IGF-1 levels. Somavert selectively binds to growth hormone (GH) receptors on cell surfaces, where it blocks the binding of endogenous GH, and thus interferes with GH signal transduction. Inhibition of GH action results in decreased serum concentrations of insulin-like growth factor-I (IGF-I), and IGF binding protein-3 (…	Somavert selectively binds to growth hormone (GH) receptors on cell surfaces, where it blocks the binding of endogenous GH. This leads to the normalization of serum IGF-1 levels.	Antagonist of Growth hormone receptor		Completed phase 3 for treatment of Acromegaly, McCune Albright Syndrome / Polyostotic Fibrous Dysplasia. Completed phase 4 for BMI >30 kg/m2, treatment of Acromegaly, Heart Failure / Left Ventricular Hypertrophy.
3	2771-35_2	Insulin-like growth factor-binding protein 1	IGFBP1	P08833	DB01277	Target for Insulin-like growth factor-binding protein 1	Mecasermin	A recombinant insulin-like growth factor-1 used for the long-term treatment of growth failure in pediatric patients with primary IGF-1 deficiency or with growth hormone gene deletion due to the development of neutralizing antibodies to GH.	Biotech	Approved, Investigational	For the long-term treatment of growth failure in pediatric patients with Primary IGFD or with GH gene deletion who have developed neutralizing antibodies to GH. It is not indicated to treat Secondary IGFD resulting from GH deficiency, malnutrition, hypothyroidism or other causes; it is not a substitute for GH therapy.	Mecasermin is a biosynthetic (recombinant DNA origin) form of human insulin-like growth factor 1 (IGF-1) designed to replace natural IGF-1 in pediatric patients who are deficient, promoting normalized statural growth. Growth hormones (GH) bind to growth hormone receptors (GHR) in the liver and other tissues, which stimulates the synthesis of IGF-1. In target tissues, IGF-1 activates the IGF-1 rec…	Mecasermin supplies recombinant-DNA-origin IGF-1, which binds to the Type I IGF-1 receptor. This receptor exerts intra-cellular signaling activity in a number of processes involved in statural growth, including mitogenesis in multiple tissue types, chondrocyte growth and division along cartilage growth plates, and increases in organ growth.	Agonist of Insulin-like growth factor 1 receptor	Unknown for Insulin-like growth factor-binding protein 3, Insulin receptor, Cation-independent mannose-6-phosphate receptor	Completed phase 3 for treatment of Growth Disorders / Insulin-Like Growth Factor-1 Deficiency, Diabetes,
4	3179-51_2	Lysosomal protective protein	CTSA	P10619	DB08934		Sofosbuvir	Sofosbuvir (tradename Sovaldi) is a direct acting antiviral medication used as part of combination therapy to treat chronic Hepatitis C, an infectious liver disease caused by infection with Hepatitis C Virus (HCV). HCV is a single-stranded RNA virus that is categorized into nine distinct genotypes, with genotype 1 being the most common in the United States, and affecting 72% of all chronic HCV pa…	Small Molecule	Approved	Sofosbuvir is used in combination therapy with other antiviral medications to treat chronic hepatitis C virus (HCV) infected patients with HCV genoptypes 1-6, and to treat HCV and HIV co-infected patients. Depending on the level of cirrhosis or decompensation, combination therapy can also include either ribavirin alone or ribavirin and peg-interferon alfa.	Sofosbuvir acts against HCV and is categorized as a direct-acting antiviral agent (DAA). At a dose 3 times the recommended dose, sofosbuvir does not prolong QTc to any clinically relevant extent	Sofosbuvir is nucleotide analog inhibitor, which specifically inhibits HCV NS5B (non-structural protein 5B) RNA-dependent RNA polymerase. Following intracellular metabolism to form the pharmacologically active uridine analog triphosphate (GS-461203), sofosbuvir incorporates into HCV RNA by the NS5B polymerase and acts as a chain terminator. More specifically, Sofosbuvir prevents HCV viral replica…	RNA-dependent RNA-polymerase		Completed phase 4 for treatment of Hepatitis C Viral Infection, End-Stage Renal Disease (ESRD), Liver Cirrhosis, Response to Therapy of / Human Immunodeficiency Virus (HIV) Infections
