# Supplementary material for: Revealing the role of the human blood plasma proteome in obesity using genetic drivers
Source: Nat Commun. 2021 Feb 24;12:1279. doi: 10.1038/s41467-021-21542-4 (PMC7904950; doi:10.1038/s41467-021-21542-4)
Supplement: Supplementary file 19 — Supplementary Data 16 [file 41467_2021_21542_MOESM19_ESM.xlsx]

## Sheet: Sheet1
Supplementary Data 16: List of probes
Annotation of the list of the SOMAscan protein probes used in this study.
index	SeqId	chromosome	start_position	end_position	EntrezGeneSymbol	Target	TargetFullName
1	2182-54_1	6	31937353	32079643	C4A C4B	C4b	Complement C4b
2	2190-55_1	4	187187099	187210835	F11	Coagulation Factor XI	Coagulation Factor XI
3	2192-63_10	9	34661877	34664045	CCL27	CTACK	C-C motif chemokine 27
4	2201-17_6	21	46825052	46933634	COL18A1	Endostatin	Endostatin
5	2211-9_6	X	47441712	47446188	TIMP1	TIMP-1	Metalloproteinase inhibitor 1
6	2212-69_1	8	42032236	42065242	PLAT	tPA	Tissue-type plasminogen activator
7	2247-20_11	1	110993822	110999976	PROK1	EG-VEGF	Prokineticin-1
8	2278-61_4	17	76849059	76921469	TIMP2	TIMP-2	Metalloproteinase inhibitor 2
9	2333-72_1	19	41807492	41859816	TGFB1	TGF-b1	Transforming growth factor beta-1
10	2358-19_2	5	180028506	180076624	FLT4	VEGF sR3	Vascular endothelial growth factor receptor 3
11	2381-52_4	9	123714616	123812554	C5	C5	Complement C5
12	2421-7_3	11	27676440	27743605	BDNF	BDNF	Brain-derived neurotrophic factor
13	2424-69_4	8	38268656	38326352	FGFR1	bFGF-R	Fibroblast growth factor receptor 1
14	2429-27_4	1 9	57320479 139839698	57431813 139841426	C8A C8B C8G	C8	Complement component C8
15	2431-17_3	14	25042728	25045466	CTSG	Cathepsin G	Cathepsin G
16	2436-49_4	17	4636821	4643217	CXCL16	CXCL16
17	2441-2_4	5	44303646	44389808	FGF10	FGF-10	Fibroblast growth factor 10
18	2443-10_4	10	103529899	103535854	FGF8	FGF-8B	Fibroblast growth factor 8 isoform B
19	2447-7_4	1	20246502	20250110	PLA2G2E	GIIE	Group IIE secretory phospholipase A2
20	2449-1_4	1	20354672	20417683	PLA2G5	GV	Calcium-dependent phospholipase A2
21	2455-17_4	3 5	159706537 158741791	159713806 158757895	IL12A IL12B	IL-12	Interleukin-12
22	2468-62_3	2	228678558	228682272	CCL20	MIP-3a	C-C motif chemokine 20
23	2474-54_5	1	159557615	159558655	APCS	SAP	Serum amyloid P-component
24	2475-1_3	4	55524085	55606881	KIT	SCF sR	Mast/stem cell growth factor receptor Kit
25	2480-58_3	22	33197687	33259030	TIMP3	TIMP-3	Metalloproteinase inhibitor 3
26	2484-49_3	17	7452208	7464925	TNFSF12	TWEAK	Tumor necrosis factor ligand superfamily member 12
27	2500-2_3	20	853296	896977	ANGPT4	Angiopoietin-4	Angiopoietin-4
28	2501-51_3	16	68771128	68869451	CDH1	Cadherin E	Cadherin-1
29	2505-49_3	5	137588068	137610360	GFRA3	GFRa-3	GDNF family receptor alpha-3
30	2514-65_3	17	7608520	7614696	EFNB3	Ephrin-B3	Ephrin-B3
31	2515-14_3	8	21547915	21669869	GFRA2	GFRa-2	GDNF family receptor alpha-2
32	2516-57_3	9	34709002	34710121	CCL21	6Ckine	C-C motif chemokine 21
33	2523-31_3	17	34198495	34207797	CCL5	RANTES	C-C motif chemokine 5
34	2524-56_3	13	31032884	31191734	HMGB1	HMG-1	High mobility group protein B1
35	2526-53_3	8	119935796	119964439	TNFRSF11B	OPG	Tumor necrosis factor receptor superfamily member 11B
36	2558-51_3	2	25383722	25391772	POMC	b-Endorphin	Beta-endorphin
37	2567-5_6	4	110661852	110723335	CFI	Factor I	Complement factor I
38	2570-72_5	2	217497551	217529159	IGFBP2	IGFBP-2	Insulin-like growth factor-binding protein 2
39	2571-12_3	7	45951949	45961473	IGFBP3	IGFBP-3	Insulin-like growth factor-binding protein 3
40	2575-5_5	7	127881337	127897681	LEP	Leptin	Leptin
41	2578-67_2	17	32582304	32584222	CCL2	MCP-1	C-C motif chemokine 2
42	2579-17_5	20	44637547	44645200	MMP9	MMP-9	Matrix metalloproteinase-9
43	2580-83_2	17	56347217	56358296	MPO	Myeloperoxidase	Myeloperoxidase
44	2585-2_5	6	22287480	22297730	PRL	PRL	Prolactin
45	2590-69_4	1	64239693	64647181	ROR1	ROR1	Tyrosine-protein kinase transmembrane receptor ROR1
46	2597-8_3	6	43737921	43754224	VEGFA	VEGF	Vascular endothelial growth factor A
47	2598-9_3	1	7979907	8000926	TNFRSF9	4-1BB	Tumor necrosis factor receptor superfamily member 9
48	2599-51_2	19	6531010	6535931	TNFSF9	4-1BB ligand	Tumor necrosis factor ligand superfamily member 9
49	2602-2_2	8	6357172	6420930	ANGPT2	Angiopoietin-2	Angiopoietin-2
50	2603-61_2	3	119243140	119278449	CD80	B7	T-lymphocyte activation antigen CD80
51	2605-49_2	1	12123434	12204264	TNFRSF8	CD30	Tumor necrosis factor receptor superfamily member 8
52	2607-54_2	11 19	67131639 18683030	67141648 18718551	CRLF1 CLCF1	CLF-1/CLC Complex	Cytokine receptor-like factor 1:Cardiotrophin-like cytokine factor 1 Complex
53	2609-59_2	20	23608534	23619110	CST3	Cystatin C	Cystatin-C
54	2611-72_2	15	41849873	41871536	TYRO3	Dtk	Tyrosine-protein kinase receptor TYRO3
55	2612-5_2	14	103799881	103811362	EIF5	eIF-5	Eukaryotic translation initiation factor 5
56	2614-28_2	1	155036207	155042029	EFNA4	Ephrin-A4	Ephrin-A4
57	2615-60_2	5	106712590	107006596	EFNA5	Ephrin-A5	Ephrin-A5
58	2616-23_18	17	37844167	37886679	ERBB2	ERBB2	Receptor tyrosine-protein kinase erbB-2
59	2617-56_35	12	56473641	56497289	ERBB3	ERBB3	Receptor tyrosine-protein kinase erbB-3
60	2618-10_2	2	212240446	213403565	ERBB4	ERBB4	Receptor tyrosine-protein kinase erbB-4
61	2619-72_2	1	59041099	59043166	TACSTD2	GA733-1 protein	Tumor-associated calcium signal transducer 2
62	2620-4_2	5	55230923	55290821	IL6ST	gp130
63	2622-18_1	16	4524691	4560348	HMOX2	HO-2	Heme oxygenase 2
64	2623-54_4	0	0	0	Human-virus	HPV E7 Type 16	Protein E7_HPV16
65	2624-31_2	0	0	0	Human-virus	HPV E7 Type18	Protein E7_HPV18
66	2625-53_4	14 6	102547075 44214824	102606036 44221620	HSP90AA1 HSP90AB1	HSP 90a/b	Heat shock protein HSP 90-alpha/beta
67	2630-12_2	3	190231840	190375843	IL1RAP	IL-1 R AcP	Interleukin-1 Receptor accessory protein
68	2631-50_2	21	34638663	34669539	IL10RB	IL-10 Rb	Interleukin-10 receptor subunit beta
69	2632-5_2	19	18169805	18209754	IL12RB1	IL-12 Rb1	Interleukin-12 receptor subunit beta-1
70	2633-52_2	X	117861535	117928502	IL13RA1	IL-13 Ra1	Interleukin-13 receptor subunit alpha-1
71	2634-2_2	X	70327254	70331958	IL2RG	IL-2 sRg	Cytokine receptor common subunit gamma
72	2635-61_2	11	111411005	111432264	LAYN	Layilin	Layilin
73	2636-10_2	12	6484211	6500733	LTBR	Lymphotoxin b R	Tumor necrosis factor receptor superfamily member 3
74	2637-77_2	10	18098352	18200091	MRC1	Macrophage mannose receptor	Macrophage mannose receptor 1
75	2638-12_2	5	149432854	149492935	CSF1R	M-CSF R	Macrophage colony-stimulating factor 1 receptor
76	2640-3_2	3	49924435	49941299	MST1R	MSP R	Macrophage-stimulating protein receptor
77	2642-4_1	11	117014983	117047610	PAFAH1B2	PAFAH beta subunit	Platelet-activating factor acetylhydrolase IB subunit beta
78	2643-57_2	16	68670092	68756519	CDH3	P-Cadherin	Cadherin-3
79	2644-11_2	17	64298754	64806861	PRKCA	PKC-A	Protein kinase C alpha type
80	2645-54_1	1	1981909	2116834	PRKCZ	PKC-Z	Protein kinase C zeta type
81	2647-66_2	10	5807186	5884095	GDI2	Rab GDP dissociation inhibitor beta	Rab GDP dissociation inhibitor beta
82	2649-77_2	19	10444452	10450499	ICAM3	sICAM-3	Intercellular adhesion molecule 3
83	2652-15_1	19	44150247	44174699	PLAUR	suPAR	Urokinase plasminogen activator surface receptor
84	2653-62_1	17	43971748	44105700	MAPT	tau	Microtubule-associated protein tau
85	2654-19_1	12	6437923	6451280	TNFRSF1A	TNF sR-I	Tumor necrosis factor receptor superfamily member 1A
86	2665-26_2	16	12058964	12061925	TNFRSF17	BCMA	Tumor necrosis factor receptor superfamily member 17
87	2666-53_2	12	91539025	91576900	DCN	Bone proteoglycan II	Decorin
88	2668-70_2	11 19	64948037 36630477	64979477 36641255	CAPN1 CAPNS1	Calpain I	Calpain I
89	2670-67_4	19	45809672	45826235	CKM	CK-MM	Creatine kinase M-type
90	2672-60_1	3	46616045	46668033	TDGF1	Cripto	Teratocarcinoma-derived growth factor 1
91	2677-1_1	7	55086714	55324313	EGFR	ERBB1	Epidermal growth factor receptor
92	2681-23_2	7	81328322	81399754	HGF	HGF	Hepatocyte growth factor
93	2682-68_1	2	198351305	198381461	HSPD1	HSP 60	60 kDa heat shock protein
94	2683-1_2	19	6677715	6730573	C3	iC3b	Complement C3b
95	2685-21_2	2	217536828	217560248	IGFBP5	IGFBP-5	Insulin-like growth factor-binding protein 5
96	2686-67_2	12	53491220	53496129	IGFBP6	IGFBP-6	Insulin-like growth factor-binding protein 6
97	2687-2_1	19	41277553	41283395	MIA	MIA	Melanoma-derived growth regulatory protein
98	2692-74_2	1	20301925	20306932	PLA2G2A	NPS-PLA2	Phospholipase A2
99	2693-20_3	22	30658818	30662829	OSM	OSM	Oncostatin-M
100	2695-25_1	0	0	0	PECAM1	PECAM-1	Platelet endothelial cell adhesion molecule
101	2696-87_2	19	6375159	6379069	PSPN	Persephin	Persephin
102	2697-7_2	4	74846794	74847841	PF4	PF-4	Platelet factor 4
103	2700-56_2	3	93591881	93692910	PROS1	Protein S	Vitamin K-dependent protein S
104	2704-74_1	17	16832849	16875432	TNFRSF13B	TACI	Tumor necrosis factor receptor superfamily member 13B
105	2705-5_2	19	8117651	8127534	CCL25	TECK	C-C motif chemokine 25
106	2706-69_2	X	105277197	105282729	SERPINA7	Thyroxine-Binding Globulin	Thyroxine-Binding Globulin
107	2708-54_2	1	173009100	173020103	TNFSF18	TNFSF18	Tumor necrosis factor ligand superfamily member 18
108	2711-6_2	9	34551430	34590121	CNTFR	CNTFR alpha	Ciliary neurotrophic factor receptor subunit alpha
109	2714-78_2	4	107236701	107270383	AIMP1	EMAP-2	Endothelial monocyte-activating polypeptide 2
110	2715-25_2	19	11488236	11495018	EPOR	EPO-R	Erythropoietin receptor
111	2719-3_4	1	36931644	36948879	CSF3R	G-CSF-R	Granulocyte colony-stimulating factor receptor
112	2723-9_2	2	113670548	113676459	IL37	IL-1F7	Interleukin-37
113	2728-62_2	1 18 7	182992595 6941743 107564244	183114727 7117813 107643700	LAMA1 LAMB1 LAMC1	Laminin	Laminin
114	2730-58_2	6	31357610	31427049	MICA	MICA	MHC class I polypeptide-related sequence A
115	2731-29_2	7	75528518	75616173	POR	NADPH-P450 Oxidoreductase	NADPH--cytochrome P450 reductase
116	2732-58_3	12	7940390	7948655	NANOG	NANOG	Homeobox protein NANOG
117	2734-49_4	6	41303393	41318625	NCR2	NKp44	Natural cytotoxicity triggering receptor 2
118	2737-22_2	8	120428546	120436593	NOV	NovH	Protein NOV homolog
119	2741-22_2	19	52022779	52035110	SIGLEC6	Siglec-6	Sialic acid-binding Ig-like lectin 6
120	2742-68_2	19	51645556	51656783	SIGLEC7	Siglec-7	Sialic acid-binding Ig-like lectin 7
121	2743-5_2	7	155592680	155604967	SHH	Sonic Hedgehog	Sonic hedgehog protein
122	2746-56_1	X	1314890	1331616	CRLF2	TSLP R	Cytokine receptor-like factor 2
123	2747-3_2	6	150384286	150390231	ULBP3	ULBP-3	NKG2D ligand 3
124	2748-3_2	7	41724712	41742706	INHBA	Activin A	Inhibin beta A chain
125	2751-16_2	19	825097	832017	AZU1	Azurocidin	Azurocidin
126	2752-62_2	20	34021145	34042568	GDF5	BMP-14	Growth/differentiation factor 5
127	2753-2_2	1	22962999	22988031	C1QA C1QB C1QC	C1q	Complement C1q subcomponent
128	2754-50_2	19	6677715	6730573	C3	C3	Complement C3
129	2755-8_2	19	6677715	6730573	C3	C3adesArg	C3a anaphylatoxin des Arginine
130	2760-2_2	3	58549844	58613337	FAM107A	DRR1	Protein FAM107A
131	2761-49_2	5	170846660	170884627	FGF18	FGF-18	Fibroblast growth factor 18
132	2762-30_2	11	69513000	69519410	FGF19	FGF-19	Fibroblast growth factor 19
133	2763-66_2	8	16849678	16859690	FGF20	FGF-20	Fibroblast growth factor 20
134	2764-20_2	13	22245522	22278637	FGF9	FGF9	Fibroblast growth factor 9
135	2765-4_3	12	56137064	56150911	GDF11	GDF-11	Growth/differentiation factor 11
136	2768-56_2	11	6452279	6463847	HPX	Hemopexin	Hemopexin
137	2769-3_2	0	0	0	Human-virus	HIV-2 Rev	Protein Rev_HV2BE
138	2770-51_2	17	32687347	32690250	CCL1	I-309	C-C motif chemokine 1
139	2771-35_2	7	45927956	45933267	IGFBP1	IGFBP-1	Insulin-like growth factor-binding protein 1
140	2773-50_2	1	206940947	206945839	IL10	IL-10	Interleukin-10
141	2774-10_3	15	81451916	81605104	IL16	IL-16	Interleukin-16
142	2775-54_2	6	52101479	52109335	IL17F	IL-17F	Interleukin-17F
143	2778-10_2	12	68642022	68647387	IL22	IL-22	Interleukin-22
144	2780-35_2	3	46477136	46526724	LTF	Lactoferrin	Lactotransferrin
145	2781-63_2	17	34538310	34641846	CCL4L1	LAG-1	C-C motif chemokine 4-like
146	2783-18_2	17	34522268	34625731	CCL3L1	LD78-beta	C-C motif chemokine 3-like 1
147	2785-15_2	17	32646055	32648421	CCL8	MCP-2	C-C motif chemokine 8
148	2788-55_1	11	102706532	102714534	MMP3	MMP-3	Stromelysin-1
149	2789-26_2	11	102391239	102401484	MMP7	MMP-7	Matrilysin
150	2790-54_2	4	74852755	74853914	PPBP	NAP-2	Neutrophil-activating peptide 2
151	2794-60_2	21	33031935	33041244	SOD1	SOD	Superoxide dismutase [Cu-Zn]
152	2795-23_3	1	21835858	21904905	ALPL	Alkaline phosphatase
153	2796-62_2	4	155484108	155534119	FGA FGB FGG	Fibrinogen	Fibrinogen
154	2797-56_2	2	21224301	21266945	APOB	Apo B	Apolipoprotein B
155	2805-6_2	X	15579156	15620271	ACE2	ACE2	Angiotensin-converting enzyme 2
156	2806-49_2	12	52345451	52390862	ACVR1B	Activin RIB	Activin receptor type-1B
157	2809-25_2	1	161154098	161168846	ADAMTS4	ADAMTS-4	A disintegrin and metalloproteinase with thrombospondin motifs 4
158	2811-27_1	8	108261721	108510283	ANGPT1	Angiopoietin-1	Angiopoietin-1
159	2813-11_2	16	67516474	67517716	AGRP	ART	Agouti-related protein
160	2816-50_2	19	45312328	45324673	BCAM	BCAM	Basal Cell Adhesion Molecule
161	2819-23_2	16	66400533	66438686	CDH5	Cadherin-5	Cadherin-5
162	2822-56_2	19	14491313	14519537	CD97	CD97	CD97 antigen
163	2823-7_1	20	31290493	31331803	COMMD7	COMMD7	COMM domain-containing protein 7
164	2826-53_2	X	68835911	69259319	EDA	EDA	Ectodysplasin-A
165	2827-23_2	16	57406370	57418960	CX3CL1	Fractalkine/CX3CL-1	Fractalkine
166	2828-82_2	15	41136216	41150405	SPINT1	HAI-1	Kunitz-type protease inhibitor 1
167	2829-19_2	16 19	28510683 4229495	28523372 4237528	IL27 EBI3	IL-27	Interleukin-27
168	2831-29_1	19	51525472	51531295	KLK11	Kallikrein 11	Kallikrein-11
169	2833-20_1	19	51409608	51413994	KLK4	Kallikrein 4	Kallikrein-4
170	2834-54_1	19	51499263	51505967	KLK8	kallikrein 8	Kallikrein-8
171	2835-1_4	22	42017123	42060044	XRCC6	Ku70	X-ray repair cross-complementing protein 6
172	2837-3_2	7	116312444	116438440	MET	Met	Hepatocyte growth factor receptor
173	2838-53_1	12	132312938	132336328	MMP17	MMP-17	Matrix metalloproteinase-17
174	2839-2_1	1	173152873	173176452	TNFSF4	OX40 Ligand	Tumor necrosis factor ligand superfamily member 4
175	2841-13_2	2	183698002	183731890	FRZB	sFRP-3	Secreted frizzled-related protein 3
176	2842-68_1	17	62079954	62097994	ICAM2	sICAM-2	Intercellular adhesion molecule 2
177	2843-13_2	19	38734675	38783254	SPINT2	SPINT2	Kunitz-type protease inhibitor 2
178	2844-53_2	1	43766664	43788779	TIE1	sTie-1	Tyrosine-protein kinase receptor Tie-1
179	2846-24_2	2	55459039	55462989	RPS27A	Ubiquitin+1	Ubiquitin+1
180	2848-2_2	12	65444406	65515346	WIF1	WIF-1	Wnt inhibitory factor 1
181	2849-49_1	6	31565139	31661095	AIF1	AIF1	Allograft inflammatory factor 1
182	2850-3_2	6	131894284	131905472	ARG1	ARGI1	Arginase-1
183	2851-63_3	9	123714616	123812554	C5	C5a	C5a anaphylatoxin
184	2853-68_2	11	125495036	125546150	CHEK1	CHK1	Serine/threonine-protein kinase Chk1
185	2855-49_2	16	30125426	30134827	MAPK3	ERK-1	Mitogen-activated protein kinase 3
186	2858-29_2	2	172778958	172848599	HAT1	Hat1	Histone acetyltransferase type B catalytic subunit
187	2859-69_2	X	71549366	71792953	HDAC8	HDAC8	Histone deacetylase 8
188	2860-19_2	17	66031635	66042958	KPNA2	Karyopherin-a2	Importin subunit alpha-1
189	2864-2_3	15	66679155	66784650	MAP2K1	MEK1	Dual specificity mitogen-activated protein kinase kinase 1
190	2865-77_2	8	41786997	41909508	KAT6A	MOZ	Histone acetyltransferase KAT6A
191	2869-68_3	3	53190025	53226733	PRKCD	PKC-D	Protein kinase C delta type
192	2870-29_2	7	6414154	6443608	RAC1	RAC1	Ras-related C3 botulinum toxin substrate 1
193	2871-73_2	15	40986972	41024354	RAD51	RAD51	DNA repair protein RAD51 homolog 1
194	2875-15_2	6	170863390	170881958	TBP	TBP	TATA-box-binding protein
195	2876-74_2	20	39657458	39753127	TOP1	Topoisomerase I	DNA topoisomerase 1
196	2877-3_1	16	1355548	1377019	UBE2I	UBC9	SUMO-conjugating enzyme UBC9
197	2878-66_2	18	721588	812547	YES1	YES	Tyrosine-protein kinase Yes
198	2879-9_2	14	95078714	95090392	SERPINA3	a1-Antichymotrypsin	Alpha-1-antichymotrypsin
199	2888-49_2	5	40909354	40983041	C7	C7	Complement component C7
200	2889-37_2	16	30907928	30914881	CTF1	Cardiotrophin-1	Cardiotrophin-1
201	2890-59_2	5	43376747	43412493	CCL28	CCL28	C-C motif chemokine 28
202	2891-1_3	19	35810164	35838258	CD22	CD22	B-cell receptor CD22
203	2900-53_3	17	34310327	34329100	CCL14	HCC-1	C-C motif chemokine 14
204	2906-55_3	5	132009678	132018368	IL4	IL-4	Interleukin-4
205	2911-27_2	11	46402306	46405375	MDK	Midkine	Midkine
206	2913-1_2	17	34340096	34345005	CCL23	MPIF-1	C-C motif chemokine 23
207	2915-6_2	20	5095599	5107272	PCNA	PCNA	Proliferating cell nuclear antigen
208	2917-3_2	13	43136872	43182149	TNFSF11	sRANKL	Tumor necrosis factor ligand superfamily member 11
209	2925-9_1	7	100770370	100782547	SERPINE1	PAI-1	Plasminogen activator inhibitor 1
210	2937-10_2	19	45409011	45412650	APOE	Apo E3	Apolipoprotein E (isoform E3)
211	2938-55_2	19	45409011	45412650	APOE	Apo E4	Apolipoprotein E (isoform E4)
212	2939-10_2	1	44398992	44402913	ARTN	Artemin	Artemin
213	2942-50_2	7	25159710	25164980	CYCS	Cytochrome c	Cytochrome c
214	2943-5_2	7	99354604	99381888	CYP3A4	Cytochrome P450 3A4	Cytochrome P450 3A4
215	2944-66_2	1	19967048	19984945	NBL1	DAN	Neuroblastoma suppressor of tumorigenicity 1
216	2945-25_1	6	151977826	152450754	ESR1	ER	Estrogen receptor
217	2946-52_2	19	859453	863453	CFD	Factor D	Complement factor D
218	2948-58_2	5	42423879	42721979	GHR	Growth hormone receptor	Growth hormone receptor
219	2949-6_2	16	14766405	14788526	PLA2G10	GX	Group 10 secretory phospholipase A2
220	2950-57_2	17	38599702	38613983	IGFBP4	IGFBP-4	Insulin-like growth factor-binding protein 4
221	2952-75_2	12	102789645	102874423	IGF1	IGF-I	Insulin-like growth factor I
222	2953-31_2	19 6	49519237 87795216	49520338 87804824	CGA LHB	Luteinizing hormone	Luteinizing hormone
223	2954-56_2	11	102582526	102597781	MMP8	MMP-8	Neutrophil collagenase
224	2957-21_2	6	31829721	31941947	EHMT2	NG36	Histone-lysine N-methyltransferase EHMT2
225	2960-66_2	X	47483612	47489704	CFP	Properdin	Properdin
226	2961-1_2	2	128176003	128186822	PROC	Protein C	Vitamin K-dependent protein C
227	2962-50_2	12	28111017	28125638	PTHLH	PTHrP	Parathyroid hormone-related protein
228	2966-65_2	19	51226586	51228974	CLEC11A	SCGF-beta	Stem Cell Growth Factor-beta
229	2967-8_1	1	101185298	101204601	VCAM1	VCAM-1	Vascular cell adhesion protein 1
230	2968-61_1	9	117546915	117568406	TNFSF15	TNFSF15	Tumor necrosis factor ligand superfamily member 15
231	2969-11_1	12	52300692	52317145	ACVRL1	ALK-1	Serine/threonine-protein kinase receptor R3
232	2970-60_2	4	75310851	75490486	AREG	AREG	Amphiregulin
233	2972-57_2	20	55743804	55841685	BMP7	BMP-7	Bone morphogenetic protein 7
234	2973-15_2	7	79998891	80308593	CD36	CD36 ANTIGEN	Platelet glycoprotein 4
235	2974-61_2	12	41086244	41466220	CNTN1	contactin-1	Contactin-1
236	2975-19_2	6	132269316	132272513	CTGF	CTGF	Connective tissue growth factor
237	2976-58_2	18	28898052	28936992	DSG1	Desmoglein-1	Desmoglein-1
238	2977-7_2	2	109510927	109605828	EDAR	EDAR	Tumor necrosis factor receptor superfamily member EDAR
239	2979-8_2	4	74861359	74864496	CXCL5	ENA-78	C-X-C motif chemokine 5
240	2981-9_3	11	124622026	124632186	ESAM	ESAM	Endothelial cell-selective adhesion molecule
241	2982-82_2	19	39292311	39304004	LGALS4	Galectin-4	Galectin-4
242	2985-35_1	4	74735110	74736959	CXCL1	Gro-a	Growth-regulated alpha protein
243	2986-49_2	4	74902306	74965010	CXCL3 CXCL2	Gro-b/g	Gro-beta/gamma
244	2987-37_3	6	26055968	26056699	HIST1H1C	Histone H1.2	Histone H1.2
245	2989-17_2	12	68548548	68553527	IFNG	IFN-g	Interferon gamma
246	2991-9_2	2	102681004	102796334	IL1R1	IL-1 sRI	Interleukin-1 receptor type 1
247	2992-59_2	22	17565844	17596583	IL17RA	IL-17 sR	Interleukin-17 receptor A
248	2993-1_2	2	103035149	103069025	IL18RAP	IL-18 Rb	Interleukin-18 receptor accessory protein
249	2994-71_2	2	102803433	102856462	IL1RL2	IL-1Rrp2	Interleukin-1 receptor-like 2
250	2997-8_1	21	27011584	27089874	JAM2	JAM-B	Junctional adhesion molecule B
251	2998-53_2	11	133938820	134021896	JAM3	JAM-C	Junctional adhesion molecule C
252	2999-6_2	3	115521235	117716095	LSAMP	LSAMP	Limbic system-associated membrane protein
253	3000-66_1	10	54525140	54531460	MBL2	MBL	Mannose-binding protein C
254	3003-29_2	6	31538820	31637066	NCR3	NKp30	Natural cytotoxicity triggering receptor 3
255	3004-67_2	9	5510545	5571282	PDCD1LG2	PD-L2	Programmed cell death 1 ligand 2
256	3005-5_2	20	49126891	49201299	PTPN1	PTP-1B	Tyrosine-protein phosphatase non-receptor type 1
257	3007-7_2	19	51628165	51639908	SIGLEC9	Siglec-9	Sialic acid-binding Ig-like lectin 9
258	3009-3_2	1	92145902	92371892	TGFBR3	TGF-b R III	Transforming growth factor beta receptor type 3
259	3010-53_2	5	110405760	110413722	TSLP	TSLP	Thymic stromal lymphopoietin
260	3022-4_2	2	204732509	204738683	CTLA4	CTLA-4	Cytotoxic T-lymphocyte protein 4
261	3024-18_2	17	1646130	1658562	SERPINF2	a2-Antiplasmin	Alpha-2-antiplasmin
262	3025-50_1	4	123747863	123819391	FGF2	bFGF	Fibroblast growth factor 2
263	3026-5_2	5	95860971	96115299	CAST	Calpastatin	Calpastatin
264	3028-36_2	17	34340096	34345005	CCL23	Ck-b-8-1	Ck-beta-8-1
265	3029-52_2	19	7804879	7812464	CD209	DC-SIGN	CD209 antigen
266	3030-3_2	19	7828035	7834491	CLEC4M	DC-SIGNR	C-type lectin domain family 4 member M
267	3031-66_1	11 19	61727190 49468558	61735132 49470135	FTH1 FTL	Ferritin	Ferritin
268	3032-11_2	11 6	30252563 87795216	30256808 87804824	CGA FSHB	FSH	Follicle stimulating hormone
269	3033-57_1	22	37966255	37978623	LGALS2	Galectin-2	Galectin-2
270	3034-1_2	17	42982376	42994305	GFAP	GFAP	Glial fibrillary acidic protein
271	3035-80_2	1	206972215	207016324	IL19	IL-19	Interleukin-19
272	3037-62_1	2	113587328	113594480	IL1B	IL-1b	Interleukin-1 beta
273	3038-9_2	4	76954835	76962568	CXCL11	I-TAC	C-X-C motif chemokine 11
274	3040-59_1	17	34415602	34417515	CCL3	MIP-1a	C-C motif chemokine 3
275	3041-55_2	17	60704762	60770958	MRC2	MRC2	C-type mannose receptor 2
276	3042-7_2	22	36002811	36033998	MB	Myoglobin	Myoglobin
277	3043-49_2	5	151040657	151066726	SPARC	ON	SPARC
278	3044-3_2	17	34391640	34399392	CCL18	PARC	C-C motif chemokine 18
279	3045-72_2	7	136912088	137028611	PTN	PTN	Pleiotrophin
280	3046-31_1	19	7733930	7735334	RETN	resistin	Resistin
281	3049-61_2	7	142457319	142460923	PRSS1	Trypsin	Trypsin-1
282	3052-8_2	1	172628154	172636014	FASLG	Fas ligand
283	3053-49_2	19	49977464	49989488	FLT3LG	Flt3 ligand	Fms-related tyrosine kinase 3 ligand
284	3054-3_2	16	72088491	72094954	HP	Haptoglobin
285	3055-54_2	16	27324989	27376099	IL4R	IL-4 sR	Interleukin-4 receptor subunit alpha
286	3056-11_1	12	10524952	10544473	KLRK1	NKG2D	NKG2-D type II integral membrane protein
287	3057-55_1	8	134203282	134242587	WISP1	WISP-1	WNT1-inducible-signaling pathway protein 1
288	3059-50_2	13	108903588	108960832	TNFSF13B	BAFF	Tumor necrosis factor ligand superfamily member 13B
289	3060-43_2	5	39284364	39424970	C9	C9	Complement component C9
290	3061-61_2	8	11700033	11726957	CTSB	Cathepsin B	Cathepsin B
291	3065-65_1	4	81187753	81257834	FGF5	FGF-5	Fibroblast growth factor 5
292	3067-67_1	5	132196873	132202576	GDF9	GDF-9	Growth/differentiation factor 9
293	3069-52_3	4	71521258	71547534	IGHM IGJ IGK@ IGL@	IgM	Immunoglobulin M
294	3070-1_2	4	123372625	123377880	IL2	IL-2	Interleukin-2
295	3072-4_2	5	131991955	131996802	IL13	IL-13	Interleukin-13
296	3073-51_2	11	71709587	71716761	IL18BP	IL-18 BPa	Interleukin-18-binding protein
297	3077-66_2	13	113777128	113803843	F10	Coagulation Factor Xa	Coagulation factor Xa
298	3078-1_2	14	75408537	75422487	PGF	PlGF	Placenta growth factor
299	3079-62_2	7	150035408	150038763	RARRES2	TIG2	Retinoic acid receptor responder protein 2
300	3081-70_2	6	150285143	150294846	ULBP1	ULBP-1	NKG2D ligand 1
301	3082-9_2	6	150263136	150270371	ULBP2	ULBP-2	NKG2D ligand 2
302	3083-71_1	X	65815479	65859108	EDA2R	XEDAR	Tumor necrosis factor receptor superfamily member 27
303	3091-70_2	20	54944445	54967393	AURKA	Aurora kinase A	Aurora kinase A
304	3104-8_2	16	70323566	70369186	DDX19B	DEAD-box protein 19B	ATP-dependent RNA helicase DDX19B
305	3115-64_2	22	22108789	22221970	MAPK1	MK01	Mitogen-activated protein kinase 1
306	3122-6_2	12	122692210	122712081	DIABLO	SMAC	Diablo homolog
307	3132-1_1	4	177604689	177713881	VEGFC	VEGF-C	Vascular endothelial growth factor C
308	3143-3_1	12	6896024	6929974	CD4	sCD4	T-cell surface glycoprotein CD4
309	3151-6_1	10	6052652	6104288	IL2RA	IL-2 sRa	Interleukin-2 receptor subunit alpha
310	3152-57_1	1	12227060	12269285	TNFRSF1B	TNF sR-II	Tumor necrosis factor receptor superfamily member 1B
311	3166-92_1	19	51728320	51747115	CD33	Siglec-3	Myeloid cell surface antigen CD33
312	3168-8_2	21	28290231	28338832	ADAMTS5	ADAMTS-5	A disintegrin and metalloproteinase with thrombospondin motifs 5
313	3169-70_2	4	980785	998316	IDUA	IDUA	alpha-L-iduronidase
314	3170-6_1	12	95867296	95909615	METAP2	AMPM2	Methionine aminopeptidase 2
315	3171-57_2	21	27252861	27543446	APP	amyloid precursor protein	Amyloid beta A4 protein
316	3172-28_2	5	78073032	78281910	ARSB	ARSB	Arylsulfatase B
317	3173-49_2	4	76831809	76862204	NAAA	ASAHL	N-acylethanolamine-hydrolyzing acid amidase
318	3174-2_1	21	28208066	28217728	ADAMTS1	ATS1	A disintegrin and metalloproteinase with thrombospondin motifs 1
319	3175-51_5	9	136279478	136324508	ADAMTS13	ATS13	A disintegrin and metalloproteinase with thrombospondin motifs 13
320	3177-49_2	17	58227297	58248260	CA4	Carbonic Anhydrase IV	Carbonic anhydrase 4
321	3178-5_2	11	88026760	88070955	CTSC	CATC	Dipeptidyl peptidase 1
322	3179-51_2	20	44518783	44527459	CTSA	Cathepsin A	Lysosomal protective protein
323	3180-46_2	11	1773982	1785222	CTSD	Cathepsin D	Cathepsin D
324	3181-50_2	1	150702672	150738433	CTSS	Cathepsin S	Cathepsin S
325	3182-38_2	10	97471536	97637023	ENTPD1	CD39	Ectonucleoside triphosphate diphosphohydrolase 1
326	3184-25_2	13	113760105	113774995	F7	Coagulation Factor VII	Coagulation Factor VII
327	3186-2_2	6	31847749	31989896	C2	C2	Complement C2
328	3187-52_2	6	49695097	49712150	CRISP3	CRIS3	Cysteine-rich secretory protein 3
329	3189-61_2	21	19641433	19858197	TMPRSS15	Enterokinase	Enteropeptidase
330	3190-43_1	9	89559279	89562104	GAS1	GAS1	Growth arrest-specific protein 1
331	3191-50_2	16	679239	684116	WFIKKN1	WFKN1	WAP	protein	1
332	3192-3_2	18	72163051	72188366	CNDP2	Glutamate carboxypeptidase	Cytosolic non-specific dipeptidase
333	3194-36_2	19	55187793	55574673	GP6	GPVI	Platelet glycoprotein VI
334	3195-50_2	2	85912298	85925977	GNLY	Granulysin	Granulysin
335	3196-6_2	5	82933624	83017432	HAPLN1	HPLN1	Hyaluronan and proteoglycan link protein 1
336	3197-70_2	10	94211441	94333833	IDE	IDE	Insulin-degrading enzyme
337	3198-4_1	X	148558521	148615470	IDS	IDS	Iduronate 2-sulfatase
338	3199-54_2	19	51532348	51538486	KLK12	kallikrein 12	Kallikrein-12
339	3200-49_2	19	51559463	51568371	KLK13	kallikrein 13	Kallikrein-13
340	3201-49_2	19	51446559	51456349	KLK5	kallikrein 5	Kallikrein-5
341	3202-28_2	16	3013945	3018384	KREMEN2	KREM2	Kremen protein 2
342	3204-2_2	12	96394606	96437298	LTA4H	LKHA4	Leukotriene A-4 hydrolase
343	3206-4_2	11	10578513	10633236	LYVE1	LYVE1	Lymphatic vessel endothelial hyaluronic acid receptor 1
344	3208-2_4	2	20191872	20212455	MATN3	MATN3	Matrilin-3
345	3209-69_1	4	88742563	88767969	MEPE	MEPE	Matrix extracellular phosphoglycoprotein
346	3210-1_2	4	99916771	99983964	METAP1	METAP1	Methionine aminopeptidase 1
347	3212-30_3	10	51942538	52008370	ASAH2	ASAH2	Neutral ceramidase
348	3213-65_2	1	236139130	236228462	NID1	Nidogen	Nidogen-1
349	3214-3_2	10	33466420	33625190	NRP1	NRP1	Neuropilin-1
350	3216-2_2	1	207101863	207119811	PIGR	PIGR	Polymeric immunoglobulin receptor
351	3217-74_2	2	224839829	224904036	SERPINE2	Protease nexin I	Glia-derived nexin
352	3218-8_2	11	49168187	49230222	FOLH1	PSMA	Glutamate carboxypeptidase 2
353	3220-40_2	10	43572475	43625799	RET	RET	Proto-oncogene tyrosine-protein kinase receptor Ret
354	3221-54_1	8	41119481	41167016	SFRP1	SARP-2	Secreted frizzled-related protein 1
355	3222-11_2	7	83585093	84122040	SEMA3A	Semaphorin 3A	Semaphorin-3A
356	3232-28_2	19	11685475	11689823	ACP5	TrATPase	Tartrate-resistant acid phosphatase type 5
357	3234-23_2	3	112323407	112368377	CCDC80	URB	Coiled-coil domain-containing protein 80
358	3235-50_2	17	48912011	48919709	WFIKKN2	WFKN2	WAP	protein	2
359	3280-49_2	15	89346674	89418585	ACAN	Aggrecan	Aggrecan core protein
360	3281-19_1	1	63063158	63071830	ANGPTL3	ANGL3	Angiopoietin-related protein 3
361	3283-21_1	5	135364584	135399507	TGFBI	BGH3	Transforming growth factor-beta-induced protein ig-h3
362	3284-75_1	X	152760397	152775012	BGN	BGN	Biglycan
363	3285-23_2	12	7187513	7245203	C1R	C1r	Complement C1r subcomponent
364	3289-19_2	17	49707674	50237377	CA10	Carbonic Anhydrase X	Carbonic anhydrase-related protein 10
365	3290-50_2	6	74405508	74538040	CD109	CD109	CD109 antigen
366	3291-30_2	19	7753644	7767032	FCER2	CD23	Low affinity immunoglobulin epsilon Fc receptor
367	3292-75_1	1	160648536	160681641	CD48	CD48	CD48 antigen
368	3293-2_4	1	157800704	157868046	CD5L	CD5L	CD5 antigen-like
369	3294-55_2	2	131350339	131357123	CFC1	CFC1	Cryptic protein
370	3296-92_2	1	205012325	205047627	CNTN2	CNTN2	Contactin-2
371	3298-52_2	3	2140497	3099645	CNTN4	Contactin-4	Contactin-4
372	3299-29_2	11	98891683	100229616	CNTN5	Contactin-5	Contactin-5
373	3302-58_1	20	24929866	24940564	CST7	CYTF	Cystatin-F
374	3303-23_2	11	65779312	65780976	CST6	Cystatin M	Cystatin-M
375	3305-6_1	15	41221538	41231237	DLL4	DLL4	Delta-like protein 4
376	3309-2_2	1	161505430	161524048	FCG2A	FCG2A	Low affinity immunoglobulin gamma Fc region receptor II-a
377	3310-62_1	1	161475220	161648444	FCGR2A FCGR2B	FCG2A/B	Low affinity immunoglobulin gamma Fc region receptor II-a/b
378	3311-27_1	1	161592986	161601753	FCGR3B	FCG3B	Low affinity immunoglobulin gamma Fc region receptor III-B
379	3312-64_1	1	149754227	149764074	FCGR1A	FCGR1	High affinity immunoglobulin gamma Fc receptor I
380	3313-21_2	9	137772654	137779924	FCN2	FCN2	Ficolin-2
381	3314-74_2	10	117816444	118032979	GFRA1	GFRa-1	GDNF family receptor alpha-1
382	3315-15_1	7	99767229	99774995	GPC2	GPC2	Glypican-2
383	3316-58_1	22	21128167	21142008	SERPIND1	Heparin cofactor II	Heparin cofactor 2
384	3317-33_1	2	74756504	74760472	HTRA2	HTRA2	Serine protease HTRA2
385	3320-49_2	4	57896939	57976551	IGFBP7	IGFBP-7	Insulin-like growth factor-binding protein 7
386	3321-2_2	1	207070788	207077484	IL24	IL24	Interleukin-24
387	3322-52_2	12	59265931	59314303	LRIG3	LRIG3	Leucine-rich repeats and immunoglobulin-like domains protein 3
388	3323-37_1	1	53711217	53793742	LRP8	LRP8	Low-density lipoprotein receptor-related protein 8
389	3324-51_1	1	160765864	160798051	LY9	LY9	T-lymphocyte surface antigen Ly-9
390	3325-2_2	8	98881068	99048944	MATN2	MATN2	Matrilin-2
391	3326-58_2	11	115039938	115375675	CADM1	Nectin-like protein 2	Cell adhesion molecule 1
392	3327-27_1	12	96051583	96184930	NTN4	NET4	Netrin-4
393	3329-14_2	19	46522411	46526323	PGLYRP1	PGRP-S	Peptidoglycan recognition protein 1
394	3331-8_1	5	98104354	98134347	RGMB	RGMB	RGM domain family member B
395	3332-57_1	1	145413095	145417545	HFE2	RGM-C	Hemojuvelin
396	3336-50_1	2	188328957	188430487	TFPI	TFPI	Tissue factor pathway inhibitor
397	3339-33_1	6	169615875	169654139	THBS2	TSP2	Thrombospondin-2
398	3340-53_1	5	79287134	79379110	THBS4	TSP4	Thrombospondin-4
399	3341-33_4	9	133589333	133763062	ABL1	ABL1	Tyrosine-protein kinase ABL1
400	3343-1_4	3	52009066	52023213	ACY1	Aminoacylase-1	Aminoacylase-1
401	3344-60_4	1	173872947	173886516	SERPINC1	Antithrombin III	Antithrombin-III
402	3346-72_2	17	8108056	8113918	AURKB	AURKB	Aurora kinase B
403	3347-9_2	11	67033881	67054027	ADRBK1	BARK1	beta-adrenergic receptor kinase 1
404	3348-49_2	8	22022249	22069839	BMP1	BMP-1	Bone morphogenetic protein 1
405	3350-53_2	5	149599054	149669854	CAMK2A	CAMK2A	Calcium/calmodulin-dependent protein kinase type II subunit alpha
406	3351-1_1	7	44256749	44374176	CAMK2B	CAMK2B	Calcium/calmodulin-dependent protein kinase type II subunit beta
407	3352-80_3	1	9005926	9035151	CA6	Carbonic anhydrase 6	Carbonic anhydrase 6
408	3356-50_1	16	66878282	66888056	CA7	Carbonic anhydrase VII	Carbonic anhydrase 7
409	3357-67_2	12 4	56360553 122737599	56366568 122745087	CDK2 CCNA2	CDK2/cyclin A	Cyclin-dependent kinase 2:Cyclin-A2 complex
410	3358-51_2	17 7	30813637 150750899	30818274 150755617	CDK5 CDK5R1	CDK5/p35	Cyclin-dependent kinase 5:Cyclin-dependent kinase 5 activator 1 complex
411	3359-11_2	13 6	26828276 99990256	26979375 100016849	CDK8 CCNC	CDK8/cyclin C	Cyclin-dependent kinase 8:Cyclin-C complex
412	3360-50_4	22	29083731	29138410	CHEK2	Chk2	Serine/threonine-protein kinase Chk2
413	3361-26_2	2	71057347	71062952	CD207	CLC4K	C-type lectin domain family 4 member K
414	3362-61_2	X	109917084	110039286	CHRDL1	CRDL1	Chordin-like protein 1
415	3363-31_4	15	75074398	75095539	CSK	CSK	Tyrosine-protein kinase CSK
416	3364-76_2	9	99794940	99801925	CTSV	Cathepsin V	Cathepsin L2
417	3365-7_2	8	42231586	42234750	DKK4	Dkk-4	Dickkopf-related protein 4
418	3366-51_2	1	150480538	150486265	ECM1	ECM1	Extracellular matrix protein 1
419	3367-8_3	3	186353758	186370930	FETUB	FETUB	Fetuin-B
420	3373-5_2	14	25075686	25078905	GZMH	Granzyme H	Granzyme H
421	3374-49_2	20	30639991	30689659	HCK	HCK	Tyrosine-protein kinase HCK
422	3376-49_2	3	57124010	57204334	IL17RD	IL-17 RD	Interleukin-17 receptor D
423	3378-49_2	19	51479729	51487355	KLK7	Kallikrein 7	Kallikrein-7
424	3379-29_1	3	169940153	170023769	PRKCI	KPCI	Protein kinase C iota type
425	3381-24_2	8	56792372	56923940	LYN	LYNB	Tyrosine-protein kinase Lyn
426	3387-1_2	X	110187513	110470589	PAK3	PAK3	Serine/threonine-protein kinase PAK 3
427	3388-58_2	20	9518036	9819689	PAK7	PAK7	Serine/threonine-protein kinase PAK 7
428	3389-7_2	14	95027779	95059457	SERPINA5	PCI	Plasma serine protease inhibitor
429	3390-72_2	3 5	178865902 67511548	178957881 67597649	PIK3CA PIK3R1	PIK3CA/PIK3R1	Phosphatidylinositol 4	3-kinase	regulatory	subunit	alpha	complex
430	3391-10_2	7	106505723	106547590	PIK3CG	PK3CG	Phosphatidylinositol 4
431	3392-68_2	1 14 19	243651535 105235686 40736224	244014381 105262088 40791443	AKT1 AKT2 AKT3	PKB a/b/g	Protein kinase B alpha/beta/gamma
432	3394-81_2	16	23688977	23701688	PLK1	PLK-1	Serine/threonine-protein kinase PLK1
433	3396-54_2	1	204123944	204135465	REN	Renin	Renin
434	3397-7_4	12	112856155	112947717	PTPN11	SHP-2	Tyrosine-protein phosphatase non-receptor type 11
435	3399-31_2	12	103981051	104160505	STAB2	STAB2	Stabilin-2
436	3400-49_2	12	64845660	64895888	TBK1	TBK1	Serine/threonine-protein kinase TBK1
437	3401-8_2	18	12785477	12929642	PTPN2	TCPTP	Tyrosine-protein phosphatase non-receptor type 2
438	3403-1_2	16	1290697	1292555	TPSB2	TPSB2	Tryptase beta-2
439	3404-51_2	16	1271651	1275257	TPSG1	TPSG1	Tryptase gamma
440	3405-6_2	1	161122566	161128646	UFC1	UFC1	Ubiquitin-fold modifier-conjugating enzyme 1
441	3412-7_1	18	60790579	60987361	BCL2	Bcl-2	Apoptosis regulator Bcl-2
442	3413-50_2	15	80253231	80263788	BCL2A1	BFL1	Bcl-2-related protein A1
443	3414-40_2	X	15482369	15574652	BMX	BMX	Cytoplasmic tyrosine-protein kinase BMX
444	3415-61_2	4	88720733	88733074	IBSP	BSP	Bone sialoprotein 2
445	3416-2_2	X	100604435	100641183	BTK	BTK	Tyrosine-protein kinase BTK
446	3418-12_2	10	12391481	12877545	CAMK1D	CAMK1D	Calcium/calmodulin-dependent protein kinase type 1D
447	3419-49_2	4	114372188	114683083	CAMK2D	CAMK2D	Calcium/calmodulin-dependent protein kinase type II subunit delta
448	3420-21_2	8	86132816	86196302	CA13	Carbonic anhydrase XIII	Carbonic anhydrase 13
449	3421-54_2	9	117656003	117692697	TNFSF8	CD30 Ligand	Tumor necrosis factor ligand superfamily member 8
450	3422-4_2	10 5	62538089 68462837	62554610 68474072	CDC2 CCNB1	CDK1/cyclin B	Cyclin-dependent kinase 1:G2/mitotic-specific cyclin-B1 complex
451	3423-59_2	14	24974559	24977471	CMA1	Chymase	Chymase
452	3427-63_2	20	459116	524465	CSNK2A1	CSK21	Casein kinase II subunit alpha
453	3431-54_2	7	143087382	143105985	EPHA1	EphA1	Ephrin type-A receptor 1
454	3432-21_2	3	89156674	89531284	EPHA3	EPHA3	Ephrin type-A receptor 3
455	3434-34_1	2	216225163	216300895	FN1	FN1.3	Fibronectin Fragment 3
456	3435-53_2	2	216225163	216300895	FN1	FN1.4	Fibronectin Fragment 4
457	3437-80_3	13	28577411	28674729	FLT3	Flt-3	Receptor-type tyrosine-protein kinase FLT3
458	3438-10_2	19	676392	683385	FSTL3	FSTL3	Follistatin-related protein 3
459	3440-7_2	5	54398476	54406080	GZMA	granzyme A	Granzyme A
460	3441-64_2	19 3	42734338 119540170	42746777 119813264	GSK3A GSK3B	GSK-3 alpha/beta	Glycogen synthase kinase-3 alpha/beta
461	3443-61_2	11	33278218	33378569	HIPK3	HIPK3	Homeodomain-interacting protein kinase 3
462	3445-53_2	10	5990855	6020150	IL15RA	IL-15 Ra	Interleukin-15 receptor subunit alpha
463	3446-7_2	2	102927989	103015218	IL18R1	IL-18 Ra	Interleukin-18 receptor 1
464	3447-64_2	4	74606223	74609433	CXCL8	IL-8	Interleukin-8
465	3448-13_2	19	7112266	7294045	INSR	IR	Insulin receptor
466	3449-58_2	14	95027428	95036250	SERPINA4	Kallistatin	Kallistatin
467	3450-4_2	19	51461887	51472929	KLK6	Kallikrein 6	Kallikrein-6
468	3452-17_2	1	32716840	32751766	LCK	LCK	Tyrosine-protein kinase Lck
469	3453-87_2	8	56792372	56923940	LYN	LYN	Tyrosine-protein kinase Lyn
470	3457-57_1	13	38136720	38172981	POSTN	Periostin	Periostin
471	3459-49_2	5	149493400	149535435	PDGFRB	PDGF Rb	Platelet-derived growth factor receptor beta
472	3461-58_1	1	156611182	156629324	BCAN	PGCB	Brevican core protein
473	3466-8_2	19	14202500	14228896	PRKACA	PRKACA	cAMP-dependent protein kinase catalytic subunit alpha
474	3469-74_1	X	20168029	20285523	RPS6KA3	RPS6KA3	Ribosomal protein S6 kinase alpha-3
475	3470-1_2	1	169691781	169733846	SELE	sE-Selectin	E-Selectin
476	3471-49_1	2	220110177	220115059	STK16	STK16	Serine/threonine-protein kinase 16
477	3472-40_2	17	76210267	76221717	BIRC5	Survivin	Baculoviral IAP repeat-containing protein 5
478	3473-78_2	1	43803478	43818443	MPL	Thrombopoietin Receptor	Thrombopoietin Receptor
479	3474-19_2	15	39873280	39891667	THBS1	Thrombospondin-1	Thrombospondin-1
480	3477-63_2	1	156785432	156851642	NTRK1	TrkA	High affinity nerve growth factor receptor
481	3479-71_2	9	33750515	33799230	PRSS3	TRY3	Trypsin-3
482	3480-7_1	17	41843489	41856356	DUSP3	DUS3	Dual specificity protein phosphatase 3
483	3481-87_1	10	111624524	111683311	XPNPEP1	XPNPEP1	Xaa-Pro aminopeptidase 1
484	3484-60_2	1	230838269	230850043	AGT	Angiotensinogen	Angiotensinogen
485	3485-28_2	15	45003675	45011075	B2M	b2-Microglobulin	Beta-2-microglobulin
486	3486-58_2	5	141971743	142077617	FGF1	b-ECGF	Fibroblast growth factor 1
487	3487-32_2	4	78432907	78532988	CXCL13	BLC	C-X-C motif chemokine 13
488	3488-64_2	11	34460472	34493609	CAT	Catalase	Catalase
489	3489-9_2	11	58390146	58393198	CNTF	CNTF	Ciliary Neurotrophic Factor
490	3492-58_1	7	100318423	100321323	EPO	Epo	Erythropoietin
491	3494-71_3	8	21899909	21906320	FGF17	FGF-17	Fibroblast growth factor 17
492	3495-15_2	4	74702214	74714781	CXCL6	GCP-2	C-X-C motif chemokine 6
493	3497-13_2	9	21384254	21385396	IFNA2	IFN-aA	Interferon alpha-2
494	3498-53_2	6	52051185	52055436	IL17A	IL-17	Interleukin-17A
495	3499-77_2	5	148750887	148783765	IL17B	IL-17B	Interleukin-17B
496	3503-4_2	10 5	33189247 52083730	33294720 52255040	ITGA1 ITGB1	Integrin a1b1	Integrin alpha-I: beta-1 complex
497	3504-58_2	19	35771619	35776046	HAMP	LEAP-1	Hepcidin
498	3505-6_2	6	31529774	31626608	LTA LTB	Lymphotoxin a1/b2	Lymphotoxin alpha1:beta2
499	3506-49_1	6	31529774	31626608	LTA LTB	Lymphotoxin a2/b1	Lymphotoxin alpha2:beta1
500	3508-78_3	16	57392684	57400102	CCL22	MDC	C-C motif chemokine 22
501	3509-1_1	17	34323476	34329084	CCL15	MIP-5	C-C motif chemokine 15
502	3514-49_2	19	840963	848175	PRTN3	Proteinase-3	Myeloblastin
503	3516-60_2	10	44793038	44881941	CXCL12	SDF-1	Stromal cell-derived factor 1
504	3518-54_2	13	46627321	46679211	CPB2	TAFI	Carboxypeptidase B2
505	3519-3_2	16	57438679	57449974	CCL17	TARC	C-C motif chemokine 17
506	3520-58_1	14	76424442	76449334	TGFB3	TGF-b3	Transforming growth factor beta-3
507	3521-16_2	1 6	115572415 87795216	115576941 87804824	CGA TSHB	TSH	Thyroid Stimulating Hormone
508	3522-57_1	6	153071933	153080900	VIP	Vasoactive Intestinal Peptide	Vasoactive Intestinal Peptide
509	3534-14_2	X	135730352	135742549	CD40LG	CD40 ligand
510	3535-84_1	10	54074056	54077802	DKK1	DKK1	Dickkopf-related protein 1
511	3538-26_1	7	50526134	50633154	DDC	dopa decarboxylase	Aromatic-L-amino-acid decarboxylase
512	3554-24_1	3	186560463	186576252	ADIPOQ	Adiponectin	Adiponectin
513	3580-25_8	14	94843084	94857030	SERPINA1	a1-Antitrypsin	Alpha-1-antitrypsin
514	3581-53_3	3	186330712	186339107	AHSG	a2-HS-Glycoprotein	Alpha-2-HS-glycoprotein
515	3583-54_1	22	51061182	51066607	ARSA	Arylsulfatase A	Arylsulfatase A
516	3585-54_4	19	571297	583493	BSG	BASI	Basigin
517	3587-53_1	2	69092613	69098649	BMP10	BMP10	Bone morphogenetic protein 10
518	3590-8_3	12	7096351	7178336	C1S	C1s	Complement C1s subcomponent
519	3591-51_3	5	31193857	31329253	CDH6	Cadherin-6	Cadherin-6
520	3593-72_3	4	185548850	185570663	CASP3	Caspase-3	Caspase-3
521	3594-6_5	1	206317459	206332104	CTSE	CATE	Cathepsin E
522	3600-2_3	1	203181955	203242769	CHIT1	Chitotriosidase-1	Chitotriosidase-1
523	3601-54_3	3	238279	451090	CHL1	CHL1	Neural cell adhesion molecule L1-like protein
524	3603-60_4	12	10269376	10282857	CLEC7A	CLC7A	C-type lectin domain family 7 member A
525	3604-6_4	18	72201675	72254448	CNDP1	CNDP1	Beta-Ala-His dipeptidase
526	3605-77_4	3	186935942	187009810	MASP1	MASP3	Mannan-binding lectin serine protease 1
527	3606-2_1	1	162601163	162757190	DDR2	Discoidin domain receptor 2	Discoidin domain-containing receptor 2
528	3607-71_1	11	11984653	12031316	DKK3	DKK3	Dickkopf-related protein 3
529	3608-12_1	9	140004994	140009629	DPP7	DPP2	Dipeptidyl peptidase 2
530	3611-70_4	1	21543740	21671997	ECE1	Endothelin-converting enzyme 1	Endothelin-converting enzyme 1
531	3612-6_4	7	100400187	100425121	EPHB4	EphB4	Ephrin type-B receptor 4
532	3613-62_5	9	137801431	137809809	FCN1	FCN1	Ficolin-1
533	3616-3_5	12	65107225	65153227	GNS	GNS	N-acetylglucosamine-6-sulfatase
534	3617-80_4	4	3443614	3451211	HGFAC	HGFA	Hepatocyte growth factor activator
535	3620-67_5	1	24446261	24469611	IL22RA1	IL22RA1	Interleukin-22 receptor subunit alpha-1
536	3622-33_4	14	93170152	93215047	LGMN	LGMN	Legumain
537	3623-84_4	6	6588341	6655216	LY86	LY86	Lymphocyte antigen 86
538	3624-3_4	16	2762419	2770552	PRSS27	Marapsin	Serine protease 27
539	3627-71_4	1	2522078	2564481	MMEL1	MMEL2	Membrane metallo-endopeptidase-like 1
540	3628-3_4	19	4090319	4124126	MAP2K2	MP2K2	Dual specificity mitogen-activated protein kinase kinase 2
541	3629-60_4	14	103398716	103523799	CDC42BPB	MRCKB	Serine/threonine-protein kinase MRCK beta
542	3630-27_4	1	159141399	159173103	CADM3	Nectin-like protein 1	Cell adhesion molecule 3
543	3633-70_1	14	52471521	52535712	NID2	NID2	Nidogen-2
544	3634-5_4	11	132284871	133402414	OPCML	OBCAM	Opioid-binding protein/cell adhesion molecule
545	3635-76_4	4	48807229	48863834	OCIAD1	OCAD1	OCIA domain-containing protein 1
546	3636-37_4	12	10310902	10324737	OLR1	OLR1	Oxidized low-density lipoprotein receptor 1
547	3640-14_3	4	3508103	3534286	LRPAP1	RAP	alpha-2-macroglobulin receptor-associated protein
548	3641-49_4	10	95351444	95361501	RBP4	RBP	Retinol-binding protein 4
549	3642-4_1	1	160510885	160549306	CD84	SLAF5	SLAM family member 5
550	3644-5_4	19	49865040	49878373	DKKL1	Soggy-1	Dickkopf-like protein 1
551	3646-7_4	4	48137800	48271881	TEC	TEC	Tyrosine-protein kinase Tec
552	3647-49_4	8 9	74903587 120466610	74941322 120479149	TLR4 LY96	TLR4:MD-2 complex	Toll-like receptor 4:Lymphocyte antigen 96 complex
553	3651-50_5	4	55944644	55991756	KDR	VEGF sR2	Vascular endothelial growth factor receptor 2
554	3654-27_4	7	33944523	34195484	BMPER	BMPER	BMP-binding endothelial regulator protein
555	3656-9_1	5	21750782	22853731	CDH12	Cadherin-12	Cadherin-12
556	3657-74_3	2	68405989	68483369	PPP3R1	Calcineurin B a	Calcineurin subunit B type 1
557	3665-64_3	18	319361	500722	COLEC12	COLEC12	Collectin-12
558	3666-17_4	1	196946667	196978804	CFHR5	complement factor H-related 5	Complement factor H-related protein 5
559	3676-15_3	6	160390131	160534539	IGF2R	IGF-II receptor	Cation-independent mannose-6-phosphate receptor
560	3681-87_3	19	51580752	51587502	KLK14	kallikrein 14	Kallikrein-14
561	3684-78_3	8	15965387	16424999	MSR1	Macrophage scavenger receptor	Macrophage scavenger receptor types I and II
562	3685-53_1	11	119209652	119217383	MFRP	MFRP	Membrane frizzled-related protein
563	3700-15_4	14	106202680	106209408	IGHG1 IGHG2 IGHG3 IGHG4 IGK@ IGL@	IgG	Immunoglobulin G
564	3708-62_1	12	9220260	9268825	A2M	a2-Macroglobulin	Alpha-2-macroglobulin
565	3709-4_2	8	145728356	145732557	GPT	ALT	Alanine aminotransferase 1
566	3710-49_2	6	161123270	161174347	PLG	Angiostatin	Angiostatin
567	3714-49_2	14 19	103985996 45809672	103989448 45826235	CKB CKM	CK-MB	Creatine kinase M-type:Creatine kinase B-type heterodimer
568	3716-63_2	6	137518621	137540586	IFNGR1	IFN-g R1	Interferon gamma receptor 1
569	3719-2_2	12	12867992	12875305	CDKN1B	p27Kip1	Cyclin-dependent kinase inhibitor 1B
570	3722-49_2	6	31525488	31622422	TNF	TNF-a	Tumor necrosis factor
571	3723-1_2	1	11917521	11918988	NPPB	BNP-32	Brain natriuretic peptide 32
572	3726-62_4	11	13513602	13517728	PTH	PTH	Parathyroid hormone
573	3727-35_1	17	42030106	42081837	PYY	PYY	Peptide YY
574	3728-52_2	11	626431	627143	SCT	Secretin	Secretin
575	3729-16_2	3	187386694	187388187	SST	Somatostatin-28	Somatostatin-28
576	3730-81_2	1	1146706	1149518	TNFRSF4	TNR4	Tumor necrosis factor receptor superfamily member 4
577	3736-60_3	6	7727030	7881655	BMP6	BMP-6	Bone morphogenetic protein 6
578	3737-6_3	15	79213400	79241916	CTSH	Cathepsin H	Cathepsin H
579	3738-54_1	1	110452864	110473614	CSF1	CSF-1	Macrophage colony-stimulating factor 1
580	3739-72_4	17 17	42449548 45331212	42466873 45421658	ITGA2B ITGB3	gpIIbIIIa	Integrin alpha-IIb: beta-3 complex
581	3741-4_3	5	131877136	131892530	IL5	IL-5	Interleukin-5
582	3743-1_2	11	102641234	102651359	MMP10	MMP-10	Stromelysin-2
583	3758-68_3	2	128176003	128186822	PROC	Activated Protein C	Activated Protein C
584	3761-4_2	1	186640923	186649559	PTGS2	COX-2	Prostaglandin G/H synthase 2
585	3766-51_4	7	73113536	73134002	STX1A	STX1a	Syntaxin-1A
586	3773-15_4	9	27109139	27230173	TEK	sTie-2	Angiopoietin-1 receptor
587	3795-6_2	8	38854388	38962663	ADAM9	ADAM 9	Disintegrin and metalloproteinase domain-containing protein 9
588	3797-1_1	18	25530930	25757410	CDH2	Cadherin-2	Cadherin-2
589	3798-71_1	9	35673853	35681156	CA9	Carbonic anhydrase 9	Carbonic anhydrase 9
590	3799-11_2	8	86285665	86361269	CA3	Carbonic anhydrase III	Carbonic anhydrase 3
591	3800-71_2	14	103985996	103989448	CKB	CK-BB	Creatine kinase B-type
592	3802-50_1	20	23666277	23669677	CST4	Cystatin-S	Cystatin-S
593	3803-10_2	20	23856572	23860387	CST5	CYTD	Cystatin-D
594	3804-66_2	4	88571459	88585513	DMP1	DMP1	Dentin matrix acidic phosphoprotein 1
595	3805-16_2	5	54273692	54318499	ESM1	Endocan	Endothelial cell-specific molecule 1
596	3806-55_1	4	66185281	66536213	EPHA5	EphA5	Ephrin type-A receptor 5
597	3807-1_2	12	4477393	4488894	FGF23	FGF23	Fibroblast growth factor 23
598	3808-76_2	10	123237848	123357972	FGFR2	FGFR-2	Fibroblast growth factor receptor 2
599	3809-1_2	4	1795034	1810599	FGFR3	FGFR-3	Fibroblast growth factor receptor 3
600	3810-50_2	1	27938575	27961788	FGR	FGR	Tyrosine-protein kinase Fgr
601	3811-1_2	1	27695603	27701315	FCN3	Ficolin-3	Ficolin-3
602	3813-3_2	6	111981535	112194655	FYN	FYN	Tyrosine-protein kinase Fyn
603	3814-63_1	9	34650699	34661889	IL11RA	IL-11 RA	Interleukin-11 receptor subunit alpha
604	3815-14_1	1	67773047	67862583	IL12RB2	IL-12 RB2	Interleukin-12 receptor subunit beta-2
605	3817-18_1	10	6469105	6622263	PRKCQ	KPCT	Protein kinase C theta type
606	3820-68_2	1	206858289	206907628	MAPKAPK2	MAPK2	MAP kinase-activated protein kinase 2
607	3821-28_1	12	112279782	112334343	MAPKAPK5	MAPK5	MAP kinase-activated protein kinase 5
608	3822-54_2	3	50648951	50686720	MAPKAPK3	MAPKAPK3	MAP kinase-activated protein kinase 3
609	3823-9_1	19	3777971	3802127	MATK	MATK	Megakaryocyte-associated tyrosine-protein kinase
610	3825-18_2	10	49514698	49647403	MAPK8	MK08	Mitogen-activated protein kinase 8
611	3827-22_1	15	40509629	40569688	PAK6	PAK6	Serine/threonine-protein kinase PAK 6
612	3828-54_2	4	157681606	157892546	PDGFC	PDGF-CC	Platelet-derived growth factor C
613	3831-21_1	10	89622870	89731687	PTEN	pTEN	Phosphatidylinositol 3	phosphatase	PTEN
614	3832-51_1	20	62159778	62168723	PTK6	PTK6	Protein-tyrosine kinase 6
615	3833-10_2	15	93586636	93632433	RGMA	RGMA	Repulsive guidance molecule A
616	3835-11_2	4	154622652	154626851	TLR2	TLR2	Toll-like receptor 2
617	3836-51_2	13	38923986	38937140	UFM1	UFM1	Ubiquitin-fold modifier 1
618	3839-60_2	11	67250512	67258574	AIP	AIP	AH receptor-interacting protein
619	3844-2_1	7	44836279	44864163	PPIA	Cyclophilin A	Peptidyl-prolyl cis-trans isomerase A
620	3845-51_2	20	33104214	33128762	DYNLRB1	DLRB1	Dynein light chain roadblock-type 1
621	3847-56_2	19	44010871	44031396	ETHE1	ETHE1	Persulfide dioxygenase ETHE1
622	3848-14_2	12	6643093	6647537	GAPDH	GAPDH
623	3852-19_2	19	14625582	14640582	DNAJB1	HSP 40	DnaJ homolog subfamily B member 1
624	3853-56_1	2	63815743	63834331	MDH1	MDHC	Malate dehydrogenase
625	3854-24_1	12	57106212	57125412	NACA	NACA	Nascent polypeptide-associated complex subunit alpha
626	3855-56_1	1	45976708	45988719	PRDX1	Peroxiredoxin-1	Peroxiredoxin-1
627	3858-5_1	2	264140	278283	ACP1	PPAC	Low molecular weight phosphotyrosine protein phosphatase
628	3859-50_2	11	14515329	14665181	PSMA1	PSA1	Proteasome subunit alpha type-1
629	3860-7_2	14	35747839	35786699	PSMA6	PSA6	Proteasome subunit alpha type-6
630	3864-5_2	2	3622795	3628509	RPS7	RS7	40S ribosomal protein S7
631	3865-53_1	14	91336799	91526980	RPS6KA5	RSK-like protein kinase	Ribosomal protein S6 kinase alpha-5
632	3866-7_2	7	66452664	66460588	SBDS	SBDS	Ribosome maturation protein SBDS
633	3867-49_1	16	29882480	29910868	SEZ6L2	SE6L2	Seizure 6-like protein 2
634	3868-8_1	19	2754712	2783369	SGTA	SGTA	Small glutamine-rich tetratricopeptide repeat-containing protein alpha
635	3872-2_1	13	45911008	45915505	TPT1	TCTP	Translationally-controlled tumor protein
636	3873-51_2	2	1377995	1547483	TPO	TMA	Thyroid peroxidase
637	3874-8_1	22	21903736	21978323	UBE2L3	UB2L3	Ubiquitin-conjugating enzyme E2 L3
638	3875-62_1	19	925781	975939	ARID3A	ARI3A	AT-rich interactive domain-containing protein 3A
639	3876-15_2	17	7076750	7082883	ASGR1	ASGR1	Asialoglycoprotein receptor 1
640	3877-67_2	17	3763609	3798185	CAMKK1	CaMKK alpha	Calcium/calmodulin-dependent protein kinase kinase 1
641	3879-50_1	19	10501810	10530797	CDC37	CDC37	Hsp90 co-chaperone Cdc37
642	3881-49_2	12	120907653	120936296	DYNLL1	DLC8	Dynein light chain 1
643	3882-10_1	2	207024309	207027652	EEF1B2	EF-1-beta	Elongation factor 1-beta
644	3884-5_1	17	7210318	7215774	EIF5A	eIF-5A-1	Eukaryotic translation initiation factor 5A-1
645	3886-72_1	5	130494720	130507428	HINT1	HINT1	Histidine triad nucleotide-binding protein 1
646	3887-90_2	17	45726842	45762871	KPNB1	IMB1	Importin subunit beta-1
647	3888-8_1	13	111365083	111373421	ING1	ING1	Inhibitor of growth protein 1
648	3889-64_2	5	126112315	126172712	LMNB1	Lamin-B1	Lamin-B1
649	3890-8_2	12	21788276	21910791	LDHB	LDH-H 1	L-lactate dehydrogenase B chain
650	3891-56_1	3	129149787	129158878	MBD4	MBD4	Methyl-CpG-binding domain protein 4
651	3892-21_2	17	37560538	37607539	MED1	MED-1	Mediator of RNA polymerase II transcription subunit 1
652	3893-64_1	16	810762	818865	MSLN	Mesothelin	Mesothelin
653	3894-15_2	2	71291474	71306935	NAGK	NAGK	N-acetyl-D-glucosamine kinase
654	3897-61_1	22	38054734	38062941	PDXP	PLPP	Pyridoxal phosphate phosphatase
655	3898-5_2	16	74330673	74340186	PSMD7	PSD7	26S proteasome non-ATPase regulatory subunit 7
656	3902-21_2	5	133484633	133512729	SKP1	SKP1	S-phase kinase-associated protein 1
657	3903-49_2	3	125165495	125239041	SNX4	Sorting nexin 4	Sorting nexin-4
658	3905-62_1	12	93799449	93836038	UBE2N	UBE2N	Ubiquitin-conjugating enzyme E2 N
659	4122-12_2	6	30838342	30912617	DDR1	discoidin domain receptor 1	Epithelial discoidin domain-containing receptor 1
660	4123-60_2	11	69587797	69590171	FGF4	FGF-4	Fibroblast growth factor 4
661	4124-24_2	6	31765431	31809393	HSPA1A	HSP 70	Heat shock 70 kDa protein 1A/1B
662	4125-52_2	6	32097222	32228531	AGER	sRAGE	Advanced glycosylation end product-specific receptor
663	4126-22_1	20	36888551	36965907	BPI	BPI	Bactericidal permeability-increasing protein
664	4127-75_1	5	41142336	41261540	C6	C6	Complement component C6
665	4128-27_2	7	75440983	75452674	CCL24	Eotaxin-2	C-C motif chemokine 24
666	4129-72_1	6	31895475	31996308	CFB	Factor B	Complement factor B
667	4130-71_1	12	4537321	4554780	FGF6	FGF-6	Fibroblast growth factor 6
668	4131-72_2	2	216225163	216300895	FN1	Fibronectin	Fibronectin
669	4132-27_2	5	52776239	52782964	FST	FST	Follistatin
670	4133-54_2	14	25100160	25103473	GZMB	Granzyme B	Granzyme B
671	4134-4_2	5	139712428	139726216	HBEGF	HB-EGF	Heparin-binding EGF-like growth factor
672	4135-84_2	14	106064224	106068065	IGHE IGK@ IGL@	IgE	Immunoglobulin E
673	4136-40_2	13	21276266	21297237	IL17D	IL-17D	Interleukin-17D
674	4137-57_2	14	23842018	23845612	IL25	IL-17E	Interleukin-25
675	4138-25_2	1	207038699	207042568	IL20	IL-20	Interleukin-20
676	4139-71_2	1	154377669	154441926	IL6R	IL-6 sRa	Interleukin-6 receptor subunit alpha
677	4140-3_2	8	79587978	79717758	IL7	IL-7	Interleukin-7
678	4141-79_1	4	76942273	76944650	CXCL10	IP-10	C-X-C motif chemokine 10
679	4143-74_2	1	168545711	168551315	XCL1	Lymphotactin	Lymphotactin
680	4144-13_1	17	32683471	32685629	CCL13	MCP-4	C-C motif chemokine 13
681	4145-58_2	12	5541278	5630702	NTF3	Neurotrophin-3	Neurotrophin-3
682	4146-58_2	19	49559050	49568333	NTF4	Neurotrophin-5	Neurotrophin-4
683	4148-49_2	9	118916083	119164601	PAPPA	PAPP-A	Pappalysin-1
684	4149-8_2	22	39619364	39640756	PDGFB	PDGF-BB	Platelet-derived growth factor subunit B
685	4150-75_2	6	161123270	161174347	PLG	Plasmin	Plasmin
686	4151-6_2	6	161123270	161174347	PLG	Plasminogen	Plasminogen
687	4152-58_2	4	187130133	187179625	KLKB1	Prekallikrein	Plasma kallikrein
688	4153-11_2	14	95078714	95090392	SERPINA3	alpha-1-antichymotrypsin complex	alpha-1-antichymotrypsin complex
689	4154-57_2	1	169558087	169599431	SELP	P-Selectin	P-Selectin
690	4155-3_2	9	117782806	117880536	TNC	Tenascin	Tenascin
691	4156-74_1	1	218519577	218617961	TGFB2	TGF-b2	Transforming growth factor beta-2
692	4157-2_1	11	46740730	46761056	F2	Thrombin	Thrombin
693	4159-130_1	1	196621008	196716634	CFH	Factor H	Complement factor H
694	4160-49_1	16	55423612	55540603	MMP2	MMP-2	72 kDa type IV collagenase
695	4162-54_2	3	133464800	133497850	TF	Transferrin	Serotransferrin
696	4163-5_2	4	100869243	100871545	H2AFZ	Histone H2A.z	Histone H2A.z
697	4165-2_1	8	133879203	134147147	TG	Thyroglobulin	Thyroglobulin
698	4179-57_3	1 17 2 20 22 7 8	27189633 1247566 9724101 43514317 32340447 75956116 101928753	27190947 1303672 9771143 43537173 32353590 75988348 101965616	YWHAB
699	4184-43_3	10	72164135	72188374	EIF4EBP2	4EBP2	Eukaryotic translation initiation factor 4E-binding protein 2
700	4187-49_2	1	10458649	10480201	PGD	6-Phosphogluconate dehydrogenase	6-phosphogluconate dehydrogenase
701	4188-1_2	1	19630459	19638640	AKR7A2	Aflatoxin B1 aldehyde reductase	Aflatoxin B1 aldehyde reductase member 2
702	4192-10_2	1	46016215	46035721	AKR1A1	AK1A1	Alcohol dehydrogenase [NADP(+)]
703	4194-26_3	9	100745643	100778225	ANP32B	AN32B	Acidic leucine-rich nuclear phosphoprotein 32 family member B
704	4203-50_2	11	65590493	65629497	CFL1	Cofilin-1	Cofilin-1
705	4209-60_2	6	142468367	142545826	VTA1	DRG-1	Vacuolar protein sorting-associated protein VTA1 homolog
706	4210-19_2	12	57923885	57941114	DCTN2	Dynactin subunit 2	Dynactin subunit 2
707	4212-5_3	19	16466050	16582896	EPS15L1	EP15R	Epidermal growth factor receptor substrate 15-like 1
708	4217-49_3	X	53458206	53461320	HSD17B10	ERAB	3-hydroxyacyl-CoA dehydrogenase type-2
709	4220-39_2	5	108083523	108532542	FER	FER	Tyrosine-protein kinase Fer
710	4224-7_2	6	86318053	86353510	SYNCRIP	HNRPQ	Heterogeneous nuclear ribonucleoprotein Q
711	4228-37_2	11	122928197	122933938	HSPA8	HSP70 protein 8	Heat shock cognate 71 kDa protein
712	4230-1_2	11	10818597	10830657	EIF4G2	IF4G2	Eukaryotic translation initiation factor 4 gamma 2
713	4232-19_2	15	99192200	99507759	IGF1R	IGF-I sR	Insulin-like growth factor 1 receptor
714	4234-8_2	2	102927962	102968497	IL1RL1	IL-1 R4	Interleukin-1 receptor-like 1
715	4237-70_3	16	25123050	25189552	LCMT1	LCMT1	Leucine carboxyl methyltransferase 1
716	4238-4_2	19	49617581	49621717	LIN7B	LIN7B	Protein lin-7 homolog B
717	4240-31_2	15	72491370	72524164	PKM2	M2-PK	Pyruvate kinase PKM
718	4245-80_2	12	69201956	69239214	MDM2	MDM2	E3 ubiquitin-protein ligase Mdm2
719	4246-40_2	X	153126969	153174677	L1CAM	NCAM-L1	Neural cell adhesion molecule L1
720	4249-64_2	17	49230920	49249108	NME2	NDP kinase B	Nucleoside diphosphate kinase B
721	4250-23_3	20	1422807	1454487	NSFL1C	NSF1C	NSFL1 cofactor p47
722	4254-6_2	7	44418720	44530479	NUDCD3	NUDC3	NudC domain-containing protein 3
723	4258-15_2	12	56498103	56507691	PA2G4	PA2G4	Proliferation-associated protein 2G4
724	4261-55_2	7	94926988	95025673	PON1	paraoxonase 1	Serum paraoxonase/arylesterase 1
725	4267-81_3	22	30972612	31003070	PES1	PESC	Pescadillo homolog
726	4271-75_2	12	53689075	53693234	PFDN5	PFD5	Prefoldin subunit 5
727	4272-46_2	19	34850385	34893061	GPI	PHI	Glucose-6-phosphate isomerase
728	4276-10_2	12	118573663	118583389	PEBP1	prostatic binding protein	Phosphatidylethanolamine-binding protein 1
729	4278-14_3	17	79801035	79818570	P4HB	Protein disulfide-isomerase	Protein disulfide-isomerase
730	4280-47_2	7	42956460	42971822	PSMA2	PSA2	Proteasome subunit alpha type-2
731	4282-3_2	12	131356424	131362223	RAN	RAN	GTP-binding nuclear protein Ran
732	4284-18_3	20	34291531	34330234	RBM39	RBM39	RNA-binding protein 39
733	4292-5_3	19	47990894	48018497	NAPA	SNAA	Alpha-soluble NSF attachment protein
734	4294-16_2	17	74372665	74383941	SPHK1	Sphingosine kinase 1	Sphingosine kinase 1
735	4297-62_3	11	13983914	14289646	SPON1	Spondin-1	Spondin-1
736	4301-58_2	17	76170160	76183314	TK1	Thymidine kinase	Thymidine kinase
737	4304-18_2	4	17842822	18023499	LCORL	transcription factor MLR1
738	4306-4_2	3	53258723	53290068	TKT	Transketolase	Transketolase
739	4309-59_3	12	6976283	6980112	TPI1	Triosephosphate isomerase	Triosephosphate isomerase
740	4314-12_2	16	30434940	30441396	DCTPP1	XTP3A	dCTP pyrophosphatase 1
741	4318-12_3	12	7055631	7070479	PTPN6	PTP-1C	Tyrosine-protein phosphatase non-receptor type 6
742	4322-28_3	14	103388993	103399933	AMN	AMNLS	Protein amnionless
743	4324-33_2	20	23804406	23807368	CST2	CYTT	Cystatin-SA
744	4328-2_2	3	112929850	113006303	BOC	BOC	Brother of CDO
745	4330-4_2	19	51358171	51364020	KLK3	PSA	Prostate-specific antigen
746	4332-6_2	12	10138241	10166023	CLEC1B	CLC1B	C-type lectin domain family 1 member B
747	4337-49_2	1	159682079	159684379	CRP	CRP	C-reactive protein
748	4342-10_3	19	10381511	10397291	ICAM1	sICAM-1	Intercellular adhesion molecule 1
749	4355-13_1	15	64199235	64364232	DAPK2	DAPK2	Death-associated protein kinase 2
750	4359-87_1	1	206808881	206857764	DYRK3	DYRK3	Dual specificity tyrosine-phosphorylation-regulated kinase 3
751	4368-8_2	1	115828539	115880857	NGF	b-NGF	beta-nerve growth factor
752	4383-97_1	2 7	121103719 41724712	121109384 41742706	INHBA INHBB	Activin AB	Inhibin beta A chain:Inhibin beta B chain heterodimer
753	4389-2_1	12	49483204	49488602	DHH	DHH	Desert hedgehog protein N-product
754	4392-54_2	3	191857184	192485553	FGF12	FGF-12	Fibroblast growth factor 12
755	4393-3_1	0	0	0	FGF16	FGF-16	Fibroblast growth factor 16
756	4394-71_2	10	103529899	103535854	FGF8	FGF-8A	Fibroblast growth factor 8 isoform A
757	4396-54_1	19	39786965	39789313	IFNL1	IFN-lambda 1	Interferon lambda-1
758	4397-26_2	19	39759154	39760732	IFNL2	IFN-lambda 2	Interferon lambda-2
759	4407-10_1	3	49721380	49726934	MST1	MSP	Hepatocyte growth factor-like protein
760	4413-3_2	20	43880880	43883205	SLPI	SLPI	Antileukoproteinase
761	4414-69_2	10	81697496	81742370	SFTPD	SP-D	Pulmonary surfactant-associated protein D
762	4420-7_2	10	127700950	128077024	ADAM12	ADAM12	Disintegrin and metalloproteinase domain-containing protein 12
763	4423-77_2	20	30252255	30311792	BCL2L1	BCL2-like 1 protein	Bcl-2-like protein 1
764	4428-1_2	3	142838173	142841800	CHST2	CHST2	Carbohydrate sulfotransferase 2
765	4429-51_2	16	75510949	75529282	CHST6	CHST6	Carbohydrate sulfotransferase 6
766	4430-44_3	2	3642426	3692048	COLEC11	Collectin Kidney 1	Collectin-11
767	4435-66_2	17	77704681	77716021	ENPP7	ENPP7	Ectonucleotide pyrophosphatase/phosphodiesterase family member 7
768	4436-1_2	3	40428647	40470110	ENTPD3	ENTP3	Ectonucleoside triphosphate diphosphohydrolase 3
769	4437-56_3	14	74424713	74486102	ENTPD5	ENTP5	Ectonucleoside triphosphate diphosphohydrolase 5
770	4440-15_2	1	157644111	157670647	FCRL3	FCRL3	Fc receptor-like protein 3
771	4449-67_3	15	33010175	33026870	GREM1	GREM1	Gremlin-1
772	4450-26_2	5	177631508	177638164	HNRNPAB	hnRNP A/B	Heterogeneous nuclear ribonucleoprotein A/B
773	4452-9_2	2	80515483	80531874	LRRTM1	LRRT1	Leucine-rich repeat transmembrane neuronal protein 1
774	4453-83_3	10	68685764	68859588	LRRTM3	LRRT3	Leucine-rich repeat transmembrane neuronal protein 3
775	4455-89_2	15	89441916	89456642	MFGE8	MFGM	Lactadherin
776	4459-68_2	11	117075053	117103241	PCSK7	PCSK7	Proprotein convertase subtilisin/kexin type 7
777	4460-8_2	16	2587965	2653189	PDPK1	PDPK1	3-phosphoinositide-dependent protein kinase 1
778	4462-8_2	5	86563705	86687748	RASA1	RASA1	Ras GTPase-activating protein 1
779	4464-10_2	20	3667617	3687775	SIGLEC1	Sialoadhesin	Sialoadhesin
780	4467-49_2	4	88394487	88452213	SPARCL1	SPARCL1	SPARC-like protein 1
781	4468-21_2	19	49122548	49133974	SPHK2	SPHK2	Sphingosine kinase 2
782	4469-78_2	10	125767184	125853206	CHST15	ST4S6	Carbohydrate sulfotransferase 15
783	4471-50_2	20	2276647	2321724	TGM3	TGM3	Protein-glutamine gamma-glutamyltransferase E
784	4472-5_2	9	35681989	35691017	TPM2	Tropomyosin 2	Tropomyosin beta chain
785	4474-19_2	2	55459039	55462989	RPS27A	Ubiquitin	Ubiquitin
786	4476-22_2	2	98330023	98356325	ZAP70	ZAP70	Tyrosine-protein kinase ZAP-70
787	4479-14_2	11	57364860	57382326	SERPING1	C1-Esterase Inhibitor	Plasma protease C1 inhibitor
788	4480-59_2	19	6677715	6730573	C3	C3b	Complement C3b
789	4481-34_2	6	31937353	32079643	C4A C4B	C4	Complement C4
790	4482-66_2	5 9	41142336 123714616	41261540 123812554	C5 C6	C5b
791	4487-1_1	15	49715293	49780972	FGF7	FGF7	Fibroblast growth factor 7
792	4490-65_2	X	1455509	1501578	IL3RA	IL-3 Ra	Interleukin-3 receptor subunit alpha
793	4491-4_2	3	3111233	3168297	IL5RA	IL-5 Ra	Interleukin-5 receptor subunit alpha
794	4493-92_1	19	55875757	55881831	IL11	IL-11	Interleukin-11
795	4494-63_2	12 5	56732663 158741791	56734193 158757895	IL12B IL23A	IL-23	Interleukin-23
796	4495-33_2	3	186435065	186461743	KNG1	Kininogen
797	4496-60_2	11	102733467	102745764	MMP12	MMP-12	Macrophage metalloelastase
798	4498-62_2	11	112831997	113149158	NCAM1	NCAM-120	Neural cell adhesion molecule 1
799	4499-21_1	7	536895	559933	PDGFA	PDGF-AA	Platelet-derived growth factor subunit A
800	4500-50_2	19	51226586	51228974	CLEC11A	SCGF-alpha	Stem Cell Growth Factor-alpha
801	4533-76_2	11	130318869	130346532	ADAMTS15	ATS15	A disintegrin and metalloproteinase with thrombospondin motifs 15
802	4534-10_2	16	2902728	2908171	PRSS22	BSSP4	Brain-specific serine protease 4
803	4535-50_2	4	15704573	15739936	BST1	BST1	ADP-ribosyl cyclase/cyclic ADP-ribose hydrolase 2
804	4540-11_2	12	54624724	54673886	CBX5	CBX5	Chromobox protein homolog 5
805	4541-49_2	11	125825691	125933230	CDON	CDON	Cell adhesion molecule-related/down-regulated by oncogenes
806	4542-24_2	8	27454434	27472548	CLU	Clusterin	Clusterin
807	4543-65_2	5	177664619	178017556	COL23A1	CONA1	Collagen alpha-1(XXIII) chain
808	4544-4_3	4	74852755	74853914	PPBP	CTAP-III	Connective tissue-activating peptide III
809	4545-53_3	3	180701497	180707562	DNAJC19	DnaJ homolog	Mitochondrial import inner membrane translocase subunit TIM14
810	4546-27_3	19	14843205	14889353	EMR2	EMR2	EGF-like module-containing mucin-like hormone receptor-like 2
811	4547-59_2	11	63870660	63886645	FLRT1	FLRT1	Leucine-rich repeat transmembrane protein FLRT1
812	4548-4_2	19	5842899	5851485	FUT3	Fucosyltransferase 3	Galactoside 3(4)-L-fucosyltransferase
813	4549-78_2	19	5865837	5903798	FUT5	FUT5	Alpha-(1
814	4551-72_3	16	57576333	57625593	GPR114	GP114	Probable G-protein coupled receptor 114
815	4552-13_2	2	128994290	129076151	HS6ST1	H6ST1	Heparan-sulfate 6-O-sulfotransferase 1
816	4553-65_3	19	4472284	4502223	HDGFRP2	HDGR2	Hepatoma-derived growth factor-related protein 2
817	4556-10_2	16	70613798	70694585	IL34	IL-34	Interleukin-34
818	4557-61_2	11	126293254	126873355	KIRREL3	KIRR3	Kin of IRRE-like protein 3
819	4559-64_2	2	143635067	143799890	KYNU	KYNU	Kynureninase
820	4561-65_2	20	61867235	61871859	BIRC7	Livin B	Baculoviral IAP repeat-containing protein 7 Isoform beta
821	4562-1_2	7	8473585	8792593	NXPH1	NXPH1	Neurexophilin-1
822	4563-61_2	20	39765600	39811629	PLCG1	PLCG1	1-phosphatidylinositol 4
823	4564-2_2	12	94542499	94701451	PLXNC1	PLXC1	Plexin-C1
824	4566-24_3	8	108911544	109095913	RSPO2	RSPO2	R-spondin-2
825	4567-82_2	X	123480194	123507005	SH2D1A	SH21A	SH2 domain-containing protein 1A
826	4568-17_2	13	88324870	88331871	SLITRK5	SLIK5	SLIT and NTRK-like protein 5
827	4569-52_2	4	7194265	7744554	SORCS2	SORC2	VPS10 domain-containing receptor SorCS2
828	4588-1_2	17	42018172	42019836	PPY	PH	Pancreatic hormone
829	4593-11_1	18	904944	912173	ADCYAP1	PACAP-27	Pituitary adenylate cyclase-activating polypeptide 27
830	4594-22_2	18	904944	912173	ADCYAP1	PACAP-38	Pituitary adenylate cyclase-activating polypeptide 38
831	4673-13_2	7	22765503	22771621	IL6	IL-6	Interleukin-6
832	4693-72_2	7	27565061	27702614	HIBADH	3HIDH	3-hydroxyisobutyrate dehydrogenase
833	4696-2_2	1	31838472	31849697	FABP3	FABP	Fatty acid-binding protein
834	4697-59_2	5	131409483	131411859	CSF2	GM-CSF	Granulocyte-macrophage colony-stimulating factor
835	4703-87_2	6	31529774	31581588	LTA	TNF-b	Lymphotoxin-alpha
836	4706-17_2	1	29213603	29446553	EPB41	41	Protein 4.1
837	4708-3_2	17	40701232	40707231	HSD17B1	17-beta-HSD 1	Estradiol 17-beta-dehydrogenase 1
838	4712-28_2	3	195295573	195311076	APOD	Apo D	Apolipoprotein D
839	4717-55_2	5	131396222	131398897	IL3	IL-3	Interleukin-3
840	4718-5_2	15	64448011	64455404	PPIB	PPIB	Peptidyl-prolyl cis-trans isomerase B
841	4721-54_2	21	43731777	43735761	TFF3	TFF3	Trefoil factor 3
842	4763-31_3	4	74347400	74369691	AFM	Afamin	Afamin
843	4769-10_3	13	53602894	53626192	OLFM4	Olfactomedin-4	Olfactomedin-4
844	4771-10_3	6	123110315	123130865	SMPDL3A	ASM3A	Acid sphingomyelinase-like phosphodiesterase 3a
845	4774-62_3	10	14560556	14816896	FAM107B	FAM107B	Protein FAM107B
846	4775-34_3	9	123970072	124095121	GSN	Gelsolin	Gelsolin
847	4785-30_3	14	94770585	94789731	SERPINA6	CBG	Corticosteroid-binding globulin
848	4786-58_3	1	47799469	47844511	CMPK1	Cytidylate kinase	UMP-CMP kinase
849	4792-51_2	0	0	0	Human-virus	C34 gp41 HIV Fragment	gp41 C34 peptide
850	4801-13_3	17	56295909	56345879	LPO	PERL	Lactoperoxidase
851	4807-13_3	3	99357319	99518070	COL8A1	CO8A1	Collagen alpha-1(VIII) chain
852	4811-33_3	3	52846991	52865495	ITIH4	ITI heavy chain H4	Inter-alpha-trypsin inhibitor heavy chain H4
853	4815-25_3	1	52485803	52521843	TXNDC12	TXD12	Thioredoxin domain-containing protein 12
854	4829-43_6	1	27189633	27190947	SFN	STRATIFIN	14-3-3 protein sigma
855	4831-4_2	1	169659808	169680839	SELL	sL-Selectin	L-Selectin
856	4832-75_2	8	23047965	23082639	TNFRSF10A	TRAIL R1	Tumor necrosis factor receptor superfamily member 10A
857	4834-61_2	1	16450832	16482582	EPHA2	Epithelial cell kinase	Ephrin type-A receptor 2
858	4840-73_1	17	38171614	38174066	CSF3	G-CSF	Granulocyte colony-stimulating factor
859	4842-62_2	X	132669773	133119922	GPC3	Glypican 3	Glypican-3
860	4851-25_1	2	113531492	113542167	IL1A	IL-1a	Interleukin-1 alpha
861	4859-6_1	10	88516407	88692595	BMPR1A	BMPR1A	Bone morphogenetic protein receptor type-1A
862	4862-63_1	2	203241659	203432474	BMPR2	BMP RII	Bone morphogenetic protein receptor type-2
863	4866-59_2	9	87283466	87638505	NTRK2	TrkB	BDNF/NT-3 growth factors receptor
864	4867-15_2	6	43737921	43754224	VEGFA	VEGF121	Vascular endothelial growth factor A
865	4874-3_1	14	21152336	21167130	ANG	Angiogenin	Angiogenin
866	4875-73_1	19	6677715	6730573	C3	C3d	Complement C3d fragment
867	4876-32_1	X	138612917	138645617	F9	Coagulation Factor IX	Coagulation factor IX
868	4878-3_1	13	113777128	113803843	F10	Coagulation Factor X	Coagulation Factor X
869	4880-21_1	10	48413092	48416853	GDF2	GDF2	Growth/differentiation factor 2
870	4883-56_2	11	2181009	2182571	INS	Insulin	Insulin
871	4886-3_1	17	32597240	32599261	CCL7	MCP-3	C-C motif chemokine 7
872	4889-82_1	3	13857755	13921618	WNT7A	WNT7A	Protein Wnt-7a
873	4890-10_1	2	25383722	25391772	POMC	ACTH	Corticotropin
874	4891-50_1	2	162999392	163008914	GCG	Glucagon	Glucagon
875	4903-72_1	2 4	68405989 101944566	68483369 102269435	PPP3CA PPP3R1	Calcineurin	Calcineurin
876	4904-7_1	7	142985308	143004789	CASP2	Caspase-2	Caspase-2
877	4905-63_1	16	84599200	84651683	COTL1	Coactosin-like protein	Coactosin-like protein
878	4908-6_1	9	130577291	130617035	ENG	Endoglin	Endoglin
879	4909-68_1	1	236681300	236716281	LGALS8	Galectin-8	Galectin-8
880	4910-21_1	12	120759914	120765592	PLA2G1B	GIB	Phospholipase A2
881	4911-49_2	11	67351066	67354131	GSTP1	Glutathione S-transferase Pi	Glutathione S-transferase P
882	4912-17_1	10	101156627	101190381	GOT1	GOT1	Aspartate aminotransferase
883	4913-78_1	17	34303529	34308532	CCL16	HCC-4	C-C motif chemokine 16
884	4914-10_1	19 6	49526126 87795216	49562117 87804824	CGA CGB	HCG	Human Chorionic Gonadotropin
885	4915-64_2	11 16	5246694 222846	5250625 227521	HBA1 HBB	Hemoglobin	Hemoglobin
886	4916-2_1	0	0	0	IGHD IGK@ IGL@	IgD	Immunoglobulin D
887	4917-62_1	2 3	187454792 124480795	187545628 124620265	ITGAV ITGB5	Integrin aVb5	Integrin alpha-V: beta-5 complex
888	4919-56_2	5	38475065	38608456	LIFR	LIF sR	Leukemia inhibitory factor receptor
889	4920-10_1	12	69742121	69748014	LYZ	Lysozyme	Lysozyme C
890	4922-13_1	9	34689564	34691274	CCL19	MIP-3b	C-C motif chemokine 19
891	4923-79_1	19	2249308	2252072	AMH	MIS	Muellerian-inhibiting factor
892	4924-32_1	11	102660651	102668891	MMP1	MMP-1	Interstitial collagenase
893	4925-54_2	11	102813724	102826463	MMP13	MMP-13	Collagenase 3
894	4929-55_1	17	7517382	7536700	SHBG	SHBG	Sex hormone-binding globulin
895	4930-21_1	8	23699428	23712320	STC1	Stanniocalcin-1	Stanniocalcin-1
896	4931-59_1	1	94994781	95007356	F3	TF	Tissue Factor
897	4956-2_1	4	75230860	75254468	EREG	EPI	Epiregulin
898	4957-1_2	3	39448180	39454033	RPSA	40S ribosomal protein SA	40S ribosomal protein SA
899	4959-2_1	7	16831435	16873057	AGR2	AGR2	Anterior gradient protein 2 homolog
900	4960-72_1	9	75766673	75785309	ANXA1	annexin I	Annexin A1
901	4961-17_1	15	60639333	60695082	ANXA2	annexin II	Annexin A2
902	4962-52_1	10	14861249	14880574	CDNF	ARMEL	Cerebral dopamine neurotrophic factor
903	4963-19_1	15	52839242	52862080	ARPP19	ARP19	cAMP-regulated phosphoprotein 19
904	4964-67_1	5	96096521	96143803	ERAP1	ARTS1	Endoplasmic reticulum aminopeptidase 1
905	4965-27_1	12	57031959	57039798	ATP5B	ATP synthase beta chain	ATP synthase subunit beta
906	4967-1_1	17	5336097	5352150	C1QBP	C1QBP	Complement component 1 Q subcomponent-binding protein
907	4968-50_1	2	85621871	85645555	CAPG	CAPG	Macrophage-capping protein
908	4969-2_1	8	86239837	86291243	CA1	Carbonic anhydrase I	Carbonic anhydrase 1
909	4970-55_1	8	86376081	86393722	CA2	carbonic anhydrase II	Carbonic anhydrase 2
910	4971-1_1	20	57570240	57582302	CTSZ	CATZ	Cathepsin Z
911	4973-18_1	11	102188215	102210134	BIRC3	cIAP-2	Baculoviral IAP repeat-containing protein 3
912	4976-57_1	17	1323983	1366456	CRK	CRK	Adapter molecule crk
913	4978-54_2	7	44084239	44109055	DBNL	DBNL	Drebrin-like protein
914	4979-34_2	1	168664697	168698502	DPT	DERM	Dermatopontin
915	4981-6_1	18	28569974	28622781	DSC3	DSC3	Desmocollin-3
916	4982-54_1	20	43803517	43805185	PI3	Elafin	Elafin
917	4983-6_1	12	112451120	112461255	ERP29	ERP29	Endoplasmic reticulum resident protein 29
918	4984-83_1	13	47345391	47371367	ESD	Esterase D	S-formylglutathione hydrolase
919	4985-11_1	8	82192598	82197012	FABP5	FABPE	Fatty acid-binding protein
920	4986-59_1	8	141667999	142012315	PTK2	FAK1	Focal adhesion kinase 1
921	4987-17_1	19	55048402	55401838	FCAR	FCAR	Immunoglobulin alpha Fc receptor
922	4988-49_2	5	176513887	176525145	FGFR4	FGFR4	Fibroblast growth factor receptor 4
923	4990-87_1	17	4835592	4838325	GP1BA	GP1BA	Platelet glycoprotein Ib alpha chain
924	4991-12_1	13	92050929	93519490	GPC5	GPC5	Glypican-5
925	4992-49_1	17	42422614	42430470	GRN	GRN	Granulins
926	4993-16_1	6	52761437	52774483	GSTA3	GSTA3	Glutathione S-transferase A3
927	4994-178_1	9	86582998	86595569	HNRNPK	hnRNP K	Heterogeneous nuclear ribonucleoprotein K
928	4995-16_1	4	175411328	175444305	HPGD	HPG-	15-hydroxyprostaglandin dehydrogenase [NAD(+)]
929	4997-19_1	17	78109013	78120982	EIF4A3	IF4A3	Eukaryotic initiation factor 4A-III
930	4998-50_1	9	4985033	5128183	JAK2	JAK2	Tyrosine-protein kinase JAK2
931	5000-52_1	17	76967320	76976191	LGALS3BP	LG3BP	Galectin-3-binding protein
932	5001-6_2	11	61976140	61981408	SCGB2A1	Mammaglobin 2	Mammaglobin-B
933	5002-76_1	14	23305766	23318236	MMP14	MMP-14	Matrix metalloproteinase-14
934	5004-69_1	22	50702142	50709196	MAPK11	MK11	Mitogen-activated protein kinase 11
935	5005-4_1	22	50683879	50700254	MAPK12	MK12	Mitogen-activated protein kinase 12
936	5006-71_1	6	36095586	36107842	MAPK13	MK13	Mitogen-activated protein kinase 13
937	5007-1_1	6	35995488	36079013	MAPK14	MAPK14	Mitogen-activated protein kinase 14
938	5008-51_1	6	160090089	160183561	SOD2	Mn SOD	Superoxide dismutase [Mn]
939	5009-11_1	X	64808257	64961791	MSN	Moesin	Moesin
940	5011-11_1	7	105888731	105926772	NAMPT	PBEF	Nicotinamide phosphoribosyltransferase
941	5012-67_1	9	130628759	130640022	AK1	Myokinase
942	5013-2_1	6	31680530	31783827	CLIC1	NCC27	Chloride intracellular channel protein 1
943	5014-49_1	3	136581050	136668665	NCK1	NCK1	Cytoplasmic protein NCK1
944	5015-15_1	6	46671938	46703430	PLA2G7	PAFAH	Platelet-activating factor acetylhydrolase
945	5016-61_2	1	8014351	8045565	PARK7	PARK7	Protein DJ-1
946	5017-19_1	11	64085560	64089283	PRDX5	Peroxiredoxin-5	Peroxiredoxin-5
947	5019-16_2	4	41258430	41270472	UCHL1	PGP9.5	Ubiquitin carboxyl-terminal hydrolase isozyme L1
948	5020-50_1	X	77320685	77384793	PGK1	phosphoglycerate kinase 1	Phosphoglycerate kinase 1
949	5021-13_1	10	71962586	71993667	PPA1	PPase	Inorganic pyrophosphatase
950	5022-61_1	14	24605367	24608176	PSME1	PSME1	Proteasome activator complex subunit 1
951	5024-67_1	13	48877887	49056122	RB1	Rb	Retinoblastoma-associated protein
952	5026-66_1	11	75110530	75133324	RPS3	RS3	40S ribosomal protein S3
953	5028-59_1	12	7623409	7656489	CD163	sCD163	Scavenger receptor cysteine-rich type 1 protein M130
954	5029-3_1	2	163027194	163101661	FAP	SEPR	Seprase
955	5030-52_1	19	39369197	39390502	SIRT2	SIRT2	NAD-dependent protein deacetylase sirtuin-2
956	5031-10_1	9	131314866	131395941	SPTAN1	SPTA2	Spectrin alpha chain
957	5032-64_1	11	57093459	57103351	SSRP1	SSRP1	FACT complex subunit SSRP1
958	5033-27_1	15	63334831	63364114	TPM1	Tropomyosin 1 alpha chain	Tropomyosin alpha-1 chain
959	5034-79_1	7	142457319	142460923	PRSS2	Trypsin 2	Trypsin-2
960	5035-7_1	18	657604	673578	TYMS	TS	Thymidylate synthase
961	5036-50_1	2	152214106	152236560	TNFAIP6	TSG-6	Tumor necrosis factor-inducible gene 6 protein
962	5060-62_3	9	5450503	5470566	CD274	B7-H1	Programmed cell death 1 ligand 1
963	5061-27_3	21	45642874	45660849	ICOSLG	B7-H2	ICOS ligand
964	5062-60_3	18	67498394	67629039	CD226	CD226	CD226 antigen
965	5066-134_3	17	72537247	72542282	CD300C	CLM6	CMRF35-like molecule 6
966	5068-54_3	11	122709208	122743347	CRTAM	CRTAM	Cytotoxic and regulatory T-cell molecule
967	5069-9_3	1	207494853	207534311	CD55	DAF	Complement decay-accelerating factor
968	5070-76_3	20	62328021	62330037	TNFRSF6B	DcR3	Tumor necrosis factor receptor superfamily member 6B
969	5071-3_3	18	29078006	29128971	DSG2	Desmoglein-2	Desmoglein-2
970	5073-30_2	1	6521211	6526255	TNFRSF25	DR3	Tumor necrosis factor receptor superfamily member 25
971	5076-53_2	1	38179552	38230805	EPHA10	EPHAA	Ephrin type-A receptor 10
972	5077-28_3	1	23037332	23241818	EPHB2	EPHB2	Ephrin type-B receptor 2
973	5078-82_3	7	142552792	142568847	EPHB6	EphB6	Ephrin type-B receptor 6
974	5079-11_3	1	1138888	1142071	TNFRSF18	GITR	Tumor necrosis factor receptor superfamily member 18
975	5080-131_3	7	23275586	23314727	GPNMB	GPNMB	Transmembrane glycoprotein NMB
976	5082-51_3	X	103810996	105011822	IL1RAPL2	IL-1 sR9	X-linked interleukin-1 receptor accessory protein-like 2
977	5084-154_3	3	53880607	53899827	IL17RB	IL-17B R	interleukin-17 receptor B
978	5085-18_3	6	137321108	137366298	IL20RA	IL-20 Ra	Interleukin-20 receptor subunit alpha
979	5087-5_3	6	137464968	137494785	IL22RA2	IL-22BP	Interleukin-22 receptor subunit alpha-2
980	5088-175_3	1	67632083	67725662	IL23R	IL-23 R	Interleukin-23 receptor
981	5089-11_3	5	35852797	35879705	IL7R	IL-7 Ra	Interleukin-7 receptor subunit alpha
982	5090-49_2	19	55007650	55148979	LILRB1	ILT-2	Leukocyte immunoglobulin-like receptor subfamily B member 1
983	5091-28_3	19	54777675	54785039	LILRB2	ILT-4	Leukocyte immunoglobulin-like receptor subfamily B member 2
984	5092-51_3	20	10618332	10654694	JAG1	JAG1	Protein jagged-1
985	5093-47_3	14	105607318	105635161	JAG2	JAG2	Protein jagged-2
986	5094-62_3	11	118064455	118095809	AMICA1	JAML1	Junctional adhesion molecule-like
987	5095-21_3	19	55236002	55325972	KIR2DL4	KI2L4	Killer cell immunoglobulin-like receptor 2DL4
988	5096-51_3	19	55283720	55378662	KIR3DL2	KI3L2	Killer cell immunoglobulin-like receptor 3DL2
989	5097-14_3	0	0	0	KIR3DS1	KI3S1	Killer cell immunoglobulin-like receptor 3DS1
990	5098-79_3	12	9980077	9997606	KLRF1	KLRF1	Killer cell lectin-like receptor subfamily F member 1
991	5100-53_3	4	77079890	77135046	SCARB2	LIMP II	Lysosome membrane protein 2
992	5102-55_3	6	31447882	31555259	MICB	MICB	MHC class I polypeptide-related sequence B
993	5103-30_3	3	112640056	112693969	CD200R1	MO2R1	Cell surface glycoprotein CD200 receptor 1
994	5104-57_3	19	55080219	55452549	NCR1	NKp46	Natural cytotoxicity triggering receptor 1
995	5105-2_3	22	20228938	20270769	RTN4R	Nogo Receptor	Reticulon-4 receptor
996	5106-52_3	1	120454176	120612240	NOTCH2	NOTC2	Neurogenic locus notch homolog protein 2
997	5107-7_2	9	139388896	139440314	NOTCH1	Notch 1	Neurogenic locus notch homolog protein 1
998	5109-24_3	7	107788068	108097161	NRCAM	Nr-CAM	Neuronal cell adhesion molecule
999	5110-84_3	2	50145643	51259674	NRXN1	NRX1B	Neurexin-1-beta
1000	5111-15_3	14	78708734	80330762	NRXN3	NRX3B	Neurexin-3-beta
1001	5112-73_3	3	112051194	112081659	CD200	OX2G	OX-2 membrane glycoprotein
1002	5114-65_3	5	35048861	35230794	PRLR	Prolactin Receptor	Prolactin receptor
1003	5115-31_3	11	73087309	73108519	RELT	RELT	Tumor necrosis factor receptor superfamily member 19L
1004	5116-62_2	3	75955846	77699115	ROBO2	ROBO2	Roundabout homolog 2
1005	5117-14_3	11	124735282	124751366	ROBO3	ROBO3	Roundabout homolog 3
1006	5118-74_2	2	55199325	55339757	RTN4	RTN4	Reticulon-4
1007	5122-92_2	5	115779312	115910630	SEMA6A	Semaphorin-6A	Semaphorin-6A
1008	5124-69_3	19	10400657	10407454	ICAM5	sICAM-5	Intercellular adhesion molecule 5
1009	5125-6_3	19	52145806	52150054	SIGLEC14	SIG14	Sialic acid-binding Ig-like lectin 14
1010	5128-53_3	1	160454820	160493052	SLAMF6	SLAF6	SLAM family member 6
1011	5129-12_3	17	1537152	1549041	SCARF1	SREC-I	Scavenger receptor class F member 1
1012	5130-67_3	22	20778874	20792146	SCARF2	SREC-II	Scavenger receptor class F member 2
1013	5131-15_3	13	24144509	24250232	TNFRSF19	TAJ	Tumor necrosis factor receptor superfamily member 19
1014	5132-71_3	19	14142560	14163743	IL27RA	TCCR	Interleukin-27 receptor subunit alpha
1015	5133-17_3	3	30647994	30735634	TGFBR2	TGF-b R II	TGF-beta receptor type-2
1016	5134-52_2	5	156512843	156569880	HAVCR2	TIMD3	Hepatitis A virus cellular receptor 2
1017	5138-50_3	16	3068446	3072384	TNFRSF12A	TWEAKR	Tumor necrosis factor receptor superfamily member 12A
1018	5139-32_3	4	96083655	96470357	UNC5C	UNC5H3	Netrin receptor UNC5C
1019	5140-56_3	8	35092975	35654068	UNC5D	UNC5H4	Netrin receptor UNC5D
1020	5178-5_3	8	66629745	66754557	PDE7A	PDE7A	High affinity cAMP-specific 3'
1021	5183-53_3	12 12 5	120105558 49396057 40759481	120119435 49412980 40798476	PRKAA1 PRKAB1 PRKAG1	AMPK a1b1g1	AMP Kinase (alpha1beta1gamma1)
1022	5193-51_3	12	25357723	25403870	KRAS	K-ras	GTPase KRas
1023	5196-7_3	17	43128978	43186384	NMT1	NMT1	Glycylpeptide N-tetradecanoyltransferase 1
1024	5201-50_4	21	44073746	44195619	PDE9A	PDE9A	High affinity cGMP-specific 3'
1025	5202-4_3	4	159630286	159644548	PPID	PPID	Peptidyl-prolyl cis-trans isomerase D
1026	5204-13_3	17	40976402	40995774	PSME3	PSME3	Proteasome activator complex subunit 3
1027	5223-59_3	2	27719709	27746554	GCKR	GCKR	Glucokinase regulatory protein
1028	5225-50_3	20 6	459116 31615195	524465 31717606	CSNK2A1 CSNK2B	CK2-A1:B	Casein kinase II 2-alpha:2-beta heterotetramer
1029	5226-36_3	16 6	58191811 31615195	58231824 31717606	CSNK2A2 CSNK2B	CK2-A2:B	Casein kinase II 2-alpha':2-beta heterotetramer
1030	5227-60_3	2	173420101	173489823	PDK1	PDK1	[Pyruvate dehydrogenase (acetyl-transferring)] kinase isozyme 1
1031	5228-25_2	15	69706585	69740764	KIF23	KIF23	Kinesin-like protein KIF23
1032	5229-90_3	7	128032331	128050306	IMPDH1	IMDH1	Inosine-5'-monophosphate dehydrogenase 1
1033	5230-99_3	5	74632154	74657929	HMGCR	HMGR	3-hydroxy-3-methylglutaryl-coenzyme A reductase
1034	5231-79_3	1	55505221	55530525	PCSK9	PCSK9	Proprotein convertase subtilisin/kexin type 9
1035	5236-2_3	17	38249040	38256978	NR1D1	NR1D1	Nuclear receptor subfamily 1 group D member 1
1036	5238-26_3	1	40157854	40229586	PPIE	PPIE	Peptidyl-prolyl cis-trans isomerase E
1037	5242-37_3	17	11924141	12047147	MAP2K4	MP2K4	Dual specificity mitogen-activated protein kinase kinase 4
1038	5245-40_5	1 1 12	57110995 146626685 49396057	57181008 146644129 49412980	PRKAA2 PRKAB2 PRKAG1	AMPK a2b2g1	AMP Kinase (alpha2beta2gamma1)
1039	5246-64_3	11	72287185	72385635	PDE2A	cGMP-stimulated PDE	cGMP-dependent 3'
1040	5248-68_2	10	81107225	81115093	PPIF	Cyclophilin F	Peptidyl-prolyl cis-trans isomerase F
1041	5249-31_3	2	196998290	197041227	STK17B	DRAK2	Serine/threonine-protein kinase 17B
1042	5250-53_3	3	49061758	49066841	IMPDH2	IMDH2	Inosine-5'-monophosphate dehydrogenase 2
1043	5252-33_3	2	178487980	178973066	PDE11A	PDE11	Dual 3'
1044	5254-69_3	12	20522179	20837315	PDE3A	PDE3A	cGMP-inhibited 3'
1045	5255-22_3	5	58264865	59817947	PDE4D	PDE4D	cAMP-specific 3'
1046	5256-86_3	4	120415550	120550146	PDE5A	PDE5A	cGMP-specific 3'
1047	5259-2_3	22 6	39795746 91223292	39833065 91296764	MAP3K7 TAB1	TAK1-TAB1	Mitogen-activated protein kinase kinase kinase 7:TGF-beta-activated kinase 1 and MAP3K7-binding protein 1 fusion
1048	5260-80_3	19	10461209	10491352	TYK2	TYK2	Non-receptor tyrosine-protein kinase TYK2
1049	5261-13_3	1	179068462	179198819	ABL2	ABL2	Abelson tyrosine-protein kinase 2
1050	5262-57_3	1	94027347	94312706	BCAR3	BCAR3	Breast cancer anti-estrogen resistance protein 3
1051	5264-65_3	19	13049392	13055303	CALR	calreticulin	Calreticulin
1052	5265-12_3	22	40297086	40369725	GRAP2	GRB2-related adapter protein 2	GRB2-related adapter protein 2
1053	5268-49_3	8	89044237	89340254	MMP16	MMP-16	Matrix metalloproteinase-16
1054	5272-55_2	1	154934774	154946871	SHC1	SHC1	SHC-transforming protein 1
1055	5280-68_5	22	18043139	18073760	SLC25A18	GHC2	Mitochondrial glutamate carrier 2
1056	5301-7_3	17	32612687	32615353	CCL11	Eotaxin	Eotaxin
1057	5307-12_3	X	138612917	138645617	F9	Coagulation Factor IXab	Coagulation factor IXab
1058	5308-89_2	19	851014	856242	ELANE	Elastase	Neutrophil elastase
1059	5312-49_3	19	45409011	45412650	APOE	Apo E2	Apolipoprotein E (isoform E2)
1060	5316-54_3	11	46740730	46761056	F2	Prothrombin	Prothrombin
1061	5317-3_3	19	6583194	6604114	CD70	CD70	CD70 antigen
1062	5335-73_3	5	150480273	150537443	ANXA6	annexin VI	Annexin A6
1063	5337-64_3	3	121774213	121839983	CD86	B7-2	T-lymphocyte activation antigen CD86
1064	5339-49_3	1	153330330	153333503	S100A9	calgranulin B	Protein S100-A9
1065	5340-24_3	2	202047604	202094129	CASP10	Caspase-10	Caspase-10
1066	5343-74_3	4	166282346	166419472	CPE	CBPE	Carboxypeptidase E
1067	5345-51_3	13	53029564	53050763	CKAP2	CKAP2	Cytoskeleton-associated protein 2
1068	5346-24_3	20	34213953	34252878	CPNE1	CPNE1	Copine-1
1069	5347-59_3	5	68462837	68474072	CCNB1	Cyclin B1	G2/mitotic-specific cyclin-B1
1070	5349-69_3	6	170591294	170599561	DLL1	DLL1	Delta-like protein 1
1071	5351-52_3	7	26229547	26241149	HNRNPA2B1	hnRNP A2/B1	Heterogeneous nuclear ribonucleoproteins A2/B1
1072	5352-11_3	1	2487078	2496821	TNFRSF14	HVEM	Tumor necrosis factor receptor superfamily member 14
1073	5354-11_3	12	53342655	53346685	KRT18	Keratin 18	Keratin
1074	5355-69_3	19	6663148	6670599	TNFSF14	LIGHT	Tumor necrosis factor ligand superfamily member 14
1075	5356-2_3	22	24236191	24237414	MIF	MIF	Macrophage migration inhibitory factor
1076	5357-60_3	X	5758678	6146904	NLGN4X	NLGNX	Neuroligin-4
1077	5358-3_3	9	95176527	95186743	OMD	OMD	Osteomodulin
1078	5359-65_3	6	37137979	37143202	PIM1	PIM1	Serine/threonine-protein kinase pim-1
1079	5363-51_3	7	82993222	83278326	SEMA3E	Semaphorin 3E	Semaphorin-3E
1080	5364-7_3	9	131445703	131458679	SET	SET	Protein SET
1081	5383-14_3	22	42321045	42322822	TNFRSF13C	BAFF Receptor	Tumor necrosis factor receptor superfamily member 13C
1082	5384-67_3	14	105675623	105781926	BRF1	BRF-1	Transcription factor IIIB 90 kDa subunit
1083	5400-52_3	1	65886248	66107242	LEPR	sLeptin R	Leptin receptor
1084	5404-53_3	6	47199268	47277641	TNFRSF21	DR6	Tumor necrosis factor receptor superfamily member 21
1085	5410-53_3	16	89238175	89261900	CDH15	CAD15	Cadherin-15
1086	5424-55_3	18	59992520	60058516	TNFRSF11A	RANK	Tumor necrosis factor receptor superfamily member 11A
1087	5440-26_3	11	1860219	1862910	TNNI2	Troponin I
1088	5441-67_3	19	55663137	55669141	TNNI3	Troponin I	Troponin I
1089	5443-62_2	1	11905766	11908402	NPPA	ANP	Atrial natriuretic factor
1090	5451-1_3	3	105085753	105295744	ALCAM	ALCAM	CD166 antigen
1091	5459-33_3	20	23728190	23731905	CST1	CYTN	Cystatin-SN
1092	5468-67_3	3	9958758	9975314	IL17RC	IL-17 RC	Interleukin-17 receptor C
1093	5475-10_3	16	23847322	24231932	PRKCB	PKC-B-II	Protein kinase C beta type (splice variant beta-II)
1094	5476-66_3	19	54382444	54410906	PRKCG	PKC-G	Protein kinase C gamma type
1095	5487-7_3	1	160709037	160724611	SLAMF7	SLAF7	SLAM family member 7
1096	5488-74_3	20	35973088	36034453	SRC	SRCN1	Proto-oncogene tyrosine-protein kinase Src
1097	5489-18_3	11	63952744	63972015	STIP1	Stress-induced-phosphoprotein 1	Stress-induced-phosphoprotein 1
1098	5490-53_3	5	136310987	136934068	SPOCK1	Testican-1	Testican-1
1099	5491-12_3	10	73818793	73848790	SPOCK2	Testican-2	Testican-2
1100	5494-52_3	12	96252706	96297606	SNRPF	RUXF	Small nuclear ribonucleoprotein F
